# Supplementary material for: WDR5, BRCA1, and BARD1 Co-regulate the DNA Damage Response and Modulate the Mesenchymal-to-Epithelial Transition during Early Reprogramming
Source: Stem Cell Reports. 2019 Mar 14;12(4):743–56. doi: 10.1016/j.stemcr.2019.02.006 (PMC6449870; doi:10.1016/j.stemcr.2019.02.006)
Supplement: Table S1. siRNA Library, Related to Figures 1 and 2 — Whole siRNA Silencer library arrays as obtained from Thermo Scientific. [file mmc2.xls]

## Sheet: AMO20F88-1
Plate Name	Location (Row-Col)	Row	Col	RefSeq Accession Number	Gene Symbol	Full Gene Name	Gene ID	siRNA ID	Amount	Exon(s) Targeted	Exon Image	Sense siRNA Sequence	Antisense siRNA Sequence
0006043130-A1	A1	A	1
0006043130-A1	A2	A	2		custom			263209	1 nmole	Not Determined	Not Available	AGUACUGCAUACGAUACGGtt	CCGUAUCGUAUGCAGUACUtt
0006043130-A1	A3	A	3		custom			263209	1 nmole	Not Determined	Not Available	AGUACUGCAUACGAUACGGtt	CCGUAUCGUAUGCAGUACUtt
0006043130-A1	A4	A	4		custom			103860	1 nmole	Not Determined	Not Available	AGUACUGCUUACGAUACGGtt	CCGUAUCGUAAGCAGUACUtt
0006043130-A1	A5	A	5		custom			103860	1 nmole	Not Determined	Not Available	AGUACUGCUUACGAUACGGtt	CCGUAUCGUAAGCAGUACUtt
0006043130-A1	A6	A	6		custom			103862	1 nmole	Not Determined	Not Available	AGUACAGCAAACGAUACGGtt	CCGUAUCGUUUGCUGUACUtt
0006043130-A1	A7	A	7		custom			103862	1 nmole	Not Determined	Not Available	AGUACAGCAAACGAUACGGtt	CCGUAUCGUUUGCUGUACUtt
0006043130-A1	A8	A	8
0006043130-A1	A9	A	9
0006043130-A1	A10	A	10
0006043130-A1	A11	A	11
0006043130-A1	A12	A	12
0006043130-A1	B1	B	1
0006043130-A1	B2	B	2
0006043130-A1	B3	B	3	NM_011640	Trp53	transformation related protein 53	22059	69753	1 nmole	4	http://www.ambion.com/catalog/exon_sirna.php?id=69753	GGAUGUUGAGGAGUUUUUUtt	AAAAAACUCCUCAACAUCCtg
0006043130-A1	B4	B	4	NM_144811	Cbx7	chromobox homolog 7	52609	88712	1 nmole	2	http://www.ambion.com/catalog/exon_sirna.php?id=88712	GGGCAAAGUUGAAUAUCUGtt	CAGAUAUUCAACUUUGCCCtt
0006043130-A1	B5	B	5	NM_019562	Uchl5	ubiquitin carboxyl-terminal esterase L5	56207	73825	1 nmole	3	http://www.ambion.com/catalog/exon_sirna.php?id=73825	GGACUCCAGACUUGAAACAtt	UGUUUCAAGUCUGGAGUCCtg
0006043130-A1	B6	B	6	NM_001033276	Kmt2d	lysine (K)-specific methyltransferase 2D	381022	504013	1 nmole	41	http://www.ambion.com/catalog/exon_sirna.php?id=504013	GCCUUAUUGAAACAGCUAAtt	UUAGCUGUUUCAAUAAGGCct
0006043130-A1	B7	B	7	NM_175686	Prrx1	paired related homeobox 1	18933	68737	1 nmole	1,1,1	http://www.ambion.com/catalog/exon_sirna.php?id=68737	GGCGAAAAAGAACUUCUCCtt	GGAGAAGUUCUUUUUCGCCtg
0006043130-A1	B8	B	8	NM_145993	L3mbtl2	l(3)mbt-like 2 (Drosophila)	214669	90405	1 nmole	5	http://www.ambion.com/catalog/exon_sirna.php?id=90405	GGAUCAUAGUUACAAGGCUtt	AGCCUUGUAACUAUGAUCCtt
0006043130-A1	B9	B	9	NM_007872	Dnmt3a	DNA methyltransferase 3A	13435	61074	1 nmole	7	http://www.ambion.com/catalog/exon_sirna.php?id=61074	GGCCGAAUUGUGUCUUGGUtt	ACCAAGACACAAUUCGGCCtg
0006043130-A1	B10	B	10
0006043130-A1	B11	B	11
0006043130-A1	B12	B	12
0006043130-A1	C1	C	1
0006043130-A1	C2	C	2	NM_026115	Hat1	histone aminotransferase 1	107435	80028	1 nmole	11	http://www.ambion.com/catalog/exon_sirna.php?id=80028	GAUGGCUUGUGAAAUACCAtt	UGGUAUUUCACAAGCCAUCtt
0006043130-A1	C3	C	3	NM_013672	Sp1	trans-acting transcription factor 1	20683	71295	1 nmole	3	http://www.ambion.com/catalog/exon_sirna.php?id=71295	GGUGAACUUGACCUCACAGtt	CUGUGAGGUCAAGUUCACCtg
0006043130-A1	C4	C	4	NM_010096	Ebf3	early B-cell factor 3	13593	66748	1 nmole	16	http://www.ambion.com/catalog/exon_sirna.php?id=66748	GGAUAUGACUAGGUGAAUUtt	AAUUCACCUAGUCAUAUCCtc
0006043130-A1	C5	C	5	NM_019739	Foxo1	forkhead box O1	56458	74125	1 nmole	2	http://www.ambion.com/catalog/exon_sirna.php?id=74125	GGAACUGGAAAGAGUUCUUtt	AAGAACUCUUUCCAGUUCCtt
0006043130-A1	C6	C	6	NM_019725	Tle2	transducin-like enhancer of split 2, homolog of Drosophila E(spl)	21886	74113	1 nmole	2	http://www.ambion.com/catalog/exon_sirna.php?id=74113	GGAAUUCCAGUUUCUUCAAtt	UUGAAGAAACUGGAAUUCCtc
0006043130-A1	C7	C	7	NM_011599	Tle1	transducin-like enhancer of split 1, homolog of Drosophila E(spl)	21885	69624	1 nmole	2,3	http://www.ambion.com/catalog/exon_sirna.php?id=69624	GGCGCAGUAUCACAGUCUUtt	AAGACUGUGAUACUGCGCCtg
0006043130-A1	C8	C	8	NM_009764	Brca1	breast cancer 1	12189	65763	1 nmole	3	http://www.ambion.com/catalog/exon_sirna.php?id=65763	GGGCCUUCACAAUGUCCUUtt	AAGGACAUUGUGAAGGCCCtt
0006043130-A1	C9	C	9	NM_133872	Aof2	amine oxidase (flavin containing) domain 2	99982	166202	1 nmole	1	http://www.ambion.com/catalog/exon_sirna.php?id=166202	GCGGGCCAAGGUAGAAUACtt	GUAUUCUACCUUGGCCCGCtt
0006043130-A1	C10	C	10	NM_023209	Pbk	PDZ binding kinase	52033	76713	1 nmole	5	http://www.ambion.com/catalog/exon_sirna.php?id=76713	GGUGAAAAGUCUCUGAAUGtt	CAUUCAGAGACUUUUCACCtc
0006043130-A1	C11	C	11	NM_152895	Jarid1b	jumonji, AT rich interactive domain 1B (Rbp2 like)	75605	92461	1 nmole	2,3	http://www.ambion.com/catalog/exon_sirna.php?id=92461	GGCCCAAACACGUGUAAAAtt	UUUUACACGUGUUUGGGCCtc
0006043130-A1	C12	C	12
0006043130-A1	D1	D	1
0006043130-A1	D2	D	2	NM_018826	Irx5	Iroquois related homeobox 5 (Drosophila)	54352	73465	1 nmole	3	http://www.ambion.com/catalog/exon_sirna.php?id=73465	GGUAUGUCCGACAUUUAACtt	GUUAAAUGUCGGACAUACCtt
0006043130-A1	D3	D	3	NM_011263	Rest	RE1-silencing transcription factor	19712	151449	1 nmole	1	http://www.ambion.com/catalog/exon_sirna.php?id=151449	CCAACGACAUGUACGACCUtt	AGGUCGUACAUGUCGUUGGtt
0006043130-A1	D4	D	4	NM_009054	Trim27	tripartite motif protein 27	19720	64178	1 nmole	2	http://www.ambion.com/catalog/exon_sirna.php?id=64178	GGAGCAAAUCCAGAACCGAtt	UCGGUUCUGGAUUUGCUCCtt
0006043130-A1	D5	D	5	NM_001001984	Fbxl11	F-box and leucine-rich repeat protein 11	225876	219811	1 nmole	10	http://www.ambion.com/catalog/exon_sirna.php?id=219811	GCAUUGAAGAUCGAACACGtt	CGUGUUCGAUCUUCAAUGCtg
0006043130-A1	D6	D	6	NM_013633	Pou5f1	POU domain, class 5, transcription factor 1	18999	71264	1 nmole	1,2	http://www.ambion.com/catalog/exon_sirna.php?id=71264	GGAGUCCCAGGACAUGAAAtt	UUUCAUGUCCUGGGACUCCtc
0006043130-A1	D7	D	7
0006043130-A1	D8	D	8	NM_010435	Hira	histone cell cycle regulation defective homolog A (S. cerevisiae)	15260	67347	1 nmole	5	http://www.ambion.com/catalog/exon_sirna.php?id=67347	GGCGAUGUGAUGGAUGUAGtt	CUACAUCCAUCACAUCGCCtg
0006043130-A1	D9	D	9	NM_001013745	Zfp57	zinc finger protein 57	22715	65525	1 nmole	5,3	http://www.ambion.com/catalog/exon_sirna.php?id=65525	GGUGGACCAUUCUUUUUCUtt	AGAAAAAGAAUGGUCCACCtt
0006043130-A1	D10	D	10	NM_178220	Arrb1	arrestin, beta 1	109689	98064	1 nmole	4,4	http://www.ambion.com/catalog/exon_sirna.php?id=98064	GGCGAGUCUACGUGACACUtt	AGUGUCACGUAGACUCGCCtt
0006043130-A1	D11	D	11	NM_013633	Pou5f1	POU domain, class 5, transcription factor 1	18999	71264	1 nmole	1,2	http://www.ambion.com/catalog/exon_sirna.php?id=71264	GGAGUCCCAGGACAUGAAAtt	UUUCAUGUCCUGGGACUCCtc
0006043130-A1	D12	D	12
0006043130-A1	E1	E	1
0006043130-A1	E2	E	2	NM_008655	Gadd45b	growth arrest and DNA-damage-inducible 45 beta	17873	63188	1 nmole	4	http://www.ambion.com/catalog/exon_sirna.php?id=63188	GGAGACUGAGACUUUAGAGtt	CUCUAAAGUCUCAGUCUCCtc
0006043130-A1	E3	E	3	NM_010440	Hmg20b	high mobility group 20 B	15353	67352	1 nmole	4	http://www.ambion.com/catalog/exon_sirna.php?id=67352	GGCAGAGAAGGAGAAACAGtt	CUGUUUCUCCUUCUCUGCCtc
0006043130-A1	E4	E	4	NM_011565	Tead2	TEA domain family member 2	21677	69695	1 nmole	4	http://www.ambion.com/catalog/exon_sirna.php?id=69695	GGUUUUGGCUCGAAGGAAAtt	UUUCCUUCGAGCCAAAACCtg
0006043130-A1	E5	E	5	NM_183091	2810439M11Rik	RIKEN cDNA 2810439M11 gene	72749	179109	1 nmole	7	http://www.ambion.com/catalog/exon_sirna.php?id=179109	GGCCUAUAGGUUGGGCUCUtt	AGAGCCCAACCUAUAGGCCtt
0006043130-A1	E6	E	6	NM_009687	Apex1	apurinic/apyrimidinic endonuclease 1	11792	65800	1 nmole	3	http://www.ambion.com/catalog/exon_sirna.php?id=65800	GGUUUGGAUUGGGUAAAGGtt	CCUUUACCCAAUCCAAACCtt
0006043130-A1	E7	E	7	NM_172605	Tdrd3	tudor domain containing 3	219249	170909	1 nmole	5	http://www.ambion.com/catalog/exon_sirna.php?id=170909	CGGAUUCCUGCUCUUAAGUtt	ACUUAAGAGCAGGAAUCCGtt
0006043130-A1	E8	E	8	NM_026003	Smarca2	SWI/SNF related, matrix associated, actin dependent regulator of chromatin, subfamily a, member 2	67155	79565	1 nmole	28,4	http://www.ambion.com/catalog/exon_sirna.php?id=79565	GGAAGAUGUGGAAAAAGCGtt	CGCUUUUUCCACAUCUUCCtt
0006043130-A1	E9	E	9	NM_008228	Hdac1	histone deacetylase 1	433759	61931	1 nmole	3	http://www.ambion.com/catalog/exon_sirna.php?id=61931	GGAGAUGACCAAGUACCACtt	GUGGUACUUGGUCAUCUCCtc
0006043130-A1	E10	E	10	NM_019448	Dnmt3l	DNA (cytosine-5-)-methyltransferase 3-like	54427	73745	1 nmole	4	http://www.ambion.com/catalog/exon_sirna.php?id=73745	GGUACGAAGUCAAAGUGAAtt	UUCACUUUGACUUCGUACCtg
0006043130-A1	E11	E	11	NM_178907	MapKapk3	mitogen-activated protein kinase-activated protein kinase 3	102626	176552	1 nmole	11	http://www.ambion.com/catalog/exon_sirna.php?id=176552	CCAGUAACUCAUGGUGCCUtt	AGGCACCAUGAGUUACUGGtt
0006043130-A1	E12	E	12
0006043130-A1	F1	F	1
0006043130-A1	F2	F	2	NM_011567	Tead4	TEA domain family member 4	21679	165883	1 nmole	1	http://www.ambion.com/catalog/exon_sirna.php?id=165883	CGGAGGAAGGCAAGAUGUAtt	UACAUCUUGCCUUCCUCCGtc
0006043130-A1	F3	F	3	NM_175730	Hoxc5	homeo box C5	15424	159606	1 nmole	2	http://www.ambion.com/catalog/exon_sirna.php?id=159606	GCAAAGAAGCUCUUUAGAGtt	CUCUAAAGAGCUUCUUUGCtc
0006043130-A1	F4	F	4	NM_007881	Atn1	atrophin 1	13498	61083	1 nmole	4	http://www.ambion.com/catalog/exon_sirna.php?id=61083	GGAGAUCUCAGAGAGUGAGtt	CUCACUCUCUGAGAUCUCCtc
0006043130-A1	F5	F	5	NM_023773	Mphosph8	M-phase phosphoprotein 8	75339	77240	1 nmole	1	http://www.ambion.com/catalog/exon_sirna.php?id=77240	GGGAGGUAAGAAUCUUUAUtt	AUAAAGAUUCUUACCUCCCtc
0006043130-A1	F6	F	6	NM_010788	Mecp2	methyl CpG binding protein 2	17257	68060	1 nmole	3	http://www.ambion.com/catalog/exon_sirna.php?id=68060	GGACAAAGAAGGCAAGCAUtt	AUGCUUGCCUUCUUUGUCCtc
0006043130-A1	F7	F	7	NM_153056	Sirt7	sirtuin 7 (silent mating type information regulation 2, homolog) 7 (S. cerevisiae)	209011	92472	1 nmole	7,8	http://www.ambion.com/catalog/exon_sirna.php?id=92472	GGUACUAAAGAAAUAUCCCtt	GGGAUAUUUCUUUAGUACCtt
0006043130-A1	F8	F	8	NM_026984	Kmt2e	lysine (K)-specific methyltransferase 2E	69188	506881	1 nmole	21	http://www.ambion.com/catalog/exon_sirna.php?id=506881	CCACAAAAGAAAAAGGUUUtt	AAACCUUUUUCUUUUGUGGtg
0006043130-A1	F9	F	9	NM_027432	Wdr77	WD repeat domain 77	70465	81896	1 nmole	2	http://www.ambion.com/catalog/exon_sirna.php?id=81896	GGUGCUGUUGAAUUGUGGGtt	CCCACAAUUCAACAGCACCtg
0006043130-A1	F10	F	10	NM_001001735	Whsc1l1	Wolf-Hirschhorn syndrome candidate 1-like 1 (human)	234135	502440	1 nmole	10	http://www.ambion.com/catalog/exon_sirna.php?id=502440	GAACAAUUGCUUUAACAUUtt	AAUGUUAAAGCAAUUGUUCag
0006043130-A1	F11	F	11	NM_013555	Hoxd9	homeo box D9	15438	71016	1 nmole	2	http://www.ambion.com/catalog/exon_sirna.php?id=71016	GGAAUUCCUCUUCAACAUGtt	CAUGUUGAAGAGGAAUUCCtt
0006043130-A1	F12	F	12
0006043130-A1	G1	G	1
0006043130-A1	G2	G	2
0006043130-A1	G3	G	3
0006043130-A1	G4	G	4	NM_007659	Cdc2a	cell division cycle 2 homolog A (S. pombe)	12534	60529	1 nmole	4	http://www.ambion.com/catalog/exon_sirna.php?id=60529	GGCUGUAUCUCAUCUUUGAtt	UCAAAGAUGAGAUACAGCCtg
0006043130-A1	G5	G	5	NM_177269	D530031C13Rik	RIKEN cDNA D530031C13 gene	320817	98094	1 nmole	6	http://www.ambion.com/catalog/exon_sirna.php?id=98094	GGGUAAAAAGACGAAGAAAtt	UUUCUUCGUCUUUUUACCCtt
0006043130-A1	G6	G	6	NM_177009	Smyd4	SET and MYND domain containing 4	319822	97686	1 nmole	5	http://www.ambion.com/catalog/exon_sirna.php?id=97686	GGAAGAUGCUUUUGUAAGUtt	ACUUACAAAAGCAUCUUCCtt
0006043130-A1	G7	G	7	NM_010353	Gsg2	germ cell-specific gene 2	14841	67120	1 nmole	1	http://www.ambion.com/catalog/exon_sirna.php?id=67120	GGUCAUCUCUCUUUAGCCUtt	AGGCUAAAGAGAGAUGACCtg
0006043130-A1	G8	G	8	NM_016974	Dbp	D site albumin promoter binding protein	13170	73127	1 nmole	3	http://www.ambion.com/catalog/exon_sirna.php?id=73127	GGUGCUAAUGACCUUUGAAtt	UUCAAAGGUCAUUAGCACCtc
0006043130-A1	G9	G	9	NM_023876	Elp4	elongation protein 4 homolog (S. cerevisiae)	77766	77548	1 nmole	8,9	http://www.ambion.com/catalog/exon_sirna.php?id=77548	GGAUUAUCAUGGUUUGAUCtt	GAUCAAACCAUGAUAAUCCtt
0006043130-A1	G10	G	10	NM_010849	Myc	myelocytomatosis oncogene	17869	68392	1 nmole	3	http://www.ambion.com/catalog/exon_sirna.php?id=68392	GGUAGUGAUCCUCAAAAAAtt	UUUUUUGAGGAUCACUACCtt
0006043130-A1	G11	G	11
0006043130-A1	G12	G	12
0006043130-A1	H1	H	1
0006043130-A1	H2	H	2
0006043130-A1	H3	H	3
0006043130-A1	H4	H	4
0006043130-A1	H5	H	5
0006043130-A1	H6	H	6
0006043130-A1	H7	H	7
0006043130-A1	H8	H	8
0006043130-A1	H9	H	9
0006043130-A1	H10	H	10
0006043130-A1	H11	H	11
0006043130-A1	H12	H	12
0006043130-A2	A1	A	1
0006043130-A2	A2	A	2		custom			263209	1 nmole	Not Determined	Not Available	AGUACUGCAUACGAUACGGtt	CCGUAUCGUAUGCAGUACUtt
0006043130-A2	A3	A	3		custom			263209	1 nmole	Not Determined	Not Available	AGUACUGCAUACGAUACGGtt	CCGUAUCGUAUGCAGUACUtt
0006043130-A2	A4	A	4		custom			103860	1 nmole	Not Determined	Not Available	AGUACUGCUUACGAUACGGtt	CCGUAUCGUAAGCAGUACUtt
0006043130-A2	A5	A	5		custom			103860	1 nmole	Not Determined	Not Available	AGUACUGCUUACGAUACGGtt	CCGUAUCGUAAGCAGUACUtt
0006043130-A2	A6	A	6		custom			103862	1 nmole	Not Determined	Not Available	AGUACAGCAAACGAUACGGtt	CCGUAUCGUUUGCUGUACUtt
0006043130-A2	A7	A	7		custom			103862	1 nmole	Not Determined	Not Available	AGUACAGCAAACGAUACGGtt	CCGUAUCGUUUGCUGUACUtt
0006043130-A2	A8	A	8
0006043130-A2	A9	A	9
0006043130-A2	A10	A	10
0006043130-A2	A11	A	11
0006043130-A2	A12	A	12
0006043130-A2	B1	B	1
0006043130-A2	B2	B	2
0006043130-A2	B3	B	3	NM_011640	Trp53	transformation related protein 53	22059	69753	1 nmole	4	http://www.ambion.com/catalog/exon_sirna.php?id=69753	GGAUGUUGAGGAGUUUUUUtt	AAAAAACUCCUCAACAUCCtg
0006043130-A2	B4	B	4	NM_018877	Setdb1	SET domain, bifurcated 1	84505	73495	1 nmole	2	http://www.ambion.com/catalog/exon_sirna.php?id=73495	GGAACUUCGUCAGUACAUUtt	AAUGUACUGACGAAGUUCCtc
0006043130-A2	B5	B	5	NM_013595	Mbd3	methyl-CpG binding domain protein 3	17192	71229	1 nmole	7	http://www.ambion.com/catalog/exon_sirna.php?id=71229	GGAAGUUUCUGGAAACACAtt	UGUGUUUCCAGAAACUUCCtc
0006043130-A2	B6	B	6	NM_009409	Top2b	topoisomerase (DNA) II beta	21974	65117	1 nmole	18	http://www.ambion.com/catalog/exon_sirna.php?id=65117	GGAAUUGAUUCUCUUCUCAtt	UGAGAAGAGAAUCAAUUCCtt
0006043130-A2	B7	B	7	NM_013720	Mga	MAX gene associated	29808	184055	1 nmole	1	http://www.ambion.com/catalog/exon_sirna.php?id=184055	GGUCAUUAUUGGAUGCAUCtt	GAUGCAUCCAAUAAUGACCtg
0006043130-A2	B8	B	8	NM_207255	Zfp532	zinc finger protein 532	328977	166689	1 nmole	3	http://www.ambion.com/catalog/exon_sirna.php?id=166689	GCAGAAUGCUCACGUGGAUtt	AUCCACGUGAGCAUUCUGCtt
0006043130-A2	B9	B	9	NM_010773	Mbd2	methyl-CpG binding domain protein 2	17191	68047	1 nmole	1	http://www.ambion.com/catalog/exon_sirna.php?id=68047	GGAAGUGAUCCGAAAAUCAtt	UGAUUUUCGGAUCACUUCCtc
0006043130-A2	B10	B	10
0006043130-A2	B11	B	11
0006043130-A2	B12	B	12
0006043130-A2	C1	C	1
0006043130-A2	C2	C	2	NM_030887	Jdp2	Jun dimerization protein 2	81703	84850	1 nmole	4	http://www.ambion.com/catalog/exon_sirna.php?id=84850	GGAGCAUAAAAGAGAAAGAtt	UCUUUCUCUUUUAUGCUCCtc
0006043130-A2	C3	C	3	NM_013768	Skb1	SKB1 homolog (S. pombe)	27374	71746	1 nmole	7	http://www.ambion.com/catalog/exon_sirna.php?id=71746	GGAUUUCCUGUUCUUUCUAtt	UAGAAAGAACAGGAAAUCCtt
0006043130-A2	C4	C	4	NM_146177	Suv420h2	suppressor of variegation 4-20 homolog 2 (Drosophila)	232811	90837	1 nmole	6	http://www.ambion.com/catalog/exon_sirna.php?id=90837	GGUGCUACGGGACAUUGAGtt	CUCAAUGUCCCGUAGCACCtt
0006043130-A2	C5	C	5	NM_019864	Atr	ataxia telangiectasia and Rad3 related	245000	503003	1 nmole	34	http://www.ambion.com/catalog/exon_sirna.php?id=503003	GGAUUACAAUGAAAUGGUUtt	AACCAUUUCAUUGUAAUCCgg
0006043130-A2	C6	C	6	NM_178718	E130113K22Rik	PHD finger protein 20-like 1	239510	99998	1 nmole	Not Determined	Not Available	GGGAAUAAAGUGUUUGUUUtt	AAACAAACACUUUAUUCCCtg
0006043130-A2	C7	C	7	NM_010411	Hdac3	histone deacetylase 3	15183	67251	1 nmole	6,7	http://www.ambion.com/catalog/exon_sirna.php?id=67251	GGAACUUCCCUAUAGUGAAtt	UUCACUAUAGGGAAGUUCCtc
0006043130-A2	C8	C	8	NM_024428	Dpy30	dpy-30 homolog (C. elegans)	66310	100635	1 nmole	4	http://www.ambion.com/catalog/exon_sirna.php?id=100635	GGAAAGACCACCAAAUCCCtt	GGGAUUUGGUGGUCUUUCCtt
0006043130-A2	C9	C	9	NM_178661	Creb3l2	cAMP responsive element binding protein 3-like 2	208647	174015	1 nmole	2	http://www.ambion.com/catalog/exon_sirna.php?id=174015	CCAUUUACCCAUGCGGCUAtt	UAGCCGCAUGGGUAAAUGGtg
0006043130-A2	C10	C	10	NM_009030	Rbbp4	retinoblastoma binding protein 4	19646	64064	1 nmole	2,3	http://www.ambion.com/catalog/exon_sirna.php?id=64064	GGCCUGAAGGGAAAGAUUUtt	AAAUCUUUCCCUUCAGGCCtg
0006043130-A2	C11	C	11	NM_011304	Ruvbl2	RuvB-like protein 2	20174	69148	1 nmole	5,6	http://www.ambion.com/catalog/exon_sirna.php?id=69148	GGAGGAGACAGAGAUCAUUtt	AAUGAUCUCUGUCUCCUCCtt
0006043130-A2	C12	C	12
0006043130-A2	D1	D	1
0006043130-A2	D2	D	2	NM_007991	Fbl	fibrillarin	14113	157468	1 nmole	4	http://www.ambion.com/catalog/exon_sirna.php?id=157468	GGAUGCCCUUGUCACAAAGtt	CUUUGUGACAAGGGCAUCCtc
0006043130-A2	D3	D	3	NM_008636	Mtf1	metal response element binding transcription factor 1	17764	62988	1 nmole	2	http://www.ambion.com/catalog/exon_sirna.php?id=62988	GGUUUGUGGAUGACAACGGtt	CCGUUGUCAUCCACAAACCtg
0006043130-A2	D4	D	4	NM_177961	Falz	fetal Alzheimer antigen	207165	99267	1 nmole	Not Determined	Not Available	GGCGACCUCUAGGUGUCUUtt	AAGACACCUAGAGGUCGCCtt
0006043130-A2	D5	D	5	NM_001017426	Kdm6b	KDM1 lysine (K)-specific demethylase 6B	216850	260599	1 nmole	5	http://www.ambion.com/catalog/exon_sirna.php?id=260599	CCCUAACAAACCCUAUUAUtt	AUAAUAGGGUUUGUUAGGGtg
0006043130-A2	D6	D	6	NM_013633	Pou5f1	POU domain, class 5, transcription factor 1	18999	71264	1 nmole	1,2	http://www.ambion.com/catalog/exon_sirna.php?id=71264	GGAGUCCCAGGACAUGAAAtt	UUUCAUGUCCUGGGACUCCtc
0006043130-A2	D7	D	7
0006043130-A2	D8	D	8	NM_010561	Ilf3	interleukin enhancer binding factor 3	16201	67610	1 nmole	22	http://www.ambion.com/catalog/exon_sirna.php?id=67610	GGGAUACGUCAUCUGUUAAtt	UUAACAGAUGACGUAUCCCtt
0006043130-A2	D9	D	9	NM_008413	Jak2	Janus kinase 2	16452	62441	1 nmole	2	http://www.ambion.com/catalog/exon_sirna.php?id=62441	GGAGAGUAUCUGAAGUUUCtt	GAAACUUCAGAUACUCUCCtt
0006043130-A2	D10	D	10	NM_199196	Suz12	suppressor of zeste 12 homolog (Drosophila)	52615	186542	1 nmole	6	http://www.ambion.com/catalog/exon_sirna.php?id=186542	GGAAGGAUGUAAGUUGUCCtt	GGACAACUUACAUCCUUCCtt
0006043130-A2	D11	D	11	NM_022724	Suv39h2	suppressor of variegation 3-9 homolog 2 (Drosophila)	64707	76421	1 nmole	2	http://www.ambion.com/catalog/exon_sirna.php?id=76421	GGUGGAGUACUUGUGUGACtt	GUCACACAAGUACUCCACCtc
0006043130-A2	D12	D	12
0006043130-A2	E1	E	1
0006043130-A2	E2	E	2	NM_145997	Rbbp2	jumonji, AT rich interactive domain 1A (Rbp2 like)	214899	90407	1 nmole	Not Determined	Not Available	GGAUUGGCAACCUCCAUUUtt	AAAUGGAGGUUGCCAAUCCtt
0006043130-A2	E3	E	3	NM_019460	Sfmbt1	Scm-like with four mbt domains 1	54650	73570	1 nmole	3	http://www.ambion.com/catalog/exon_sirna.php?id=73570	GGUAGCUCUGAAAAAUGACtt	GUCAUUUUUCAGAGCUACCtc
0006043130-A2	E4	E	4	NM_008592	Foxc1	forkhead box C1	17300	63135	1 nmole	1	http://www.ambion.com/catalog/exon_sirna.php?id=63135	GGGAAACUGUAUUAAUCUCtt	GAGAUUAAUACAGUUUCCCtt
0006043130-A2	E5	E	5	NM_011078	Phf2	PHD finger protein 2	18676	68707	1 nmole	14	http://www.ambion.com/catalog/exon_sirna.php?id=68707	GGACAAGUUUUCCUUUUCUtt	AGAAAAGGAAAACUUGUCCtt
0006043130-A2	E6	E	6	NM_007525	Bard1	BRCA1 associated RING domain 1	12021	60227	1 nmole	2	http://www.ambion.com/catalog/exon_sirna.php?id=60227	GGAUGUGAGCACAUCUUCUtt	AGAAGAUGUGCUCACAUCCtc
0006043130-A2	E7	E	7	NM_134034	Smek2	SMEK homolog 2, suppressor of mek1 (Dictyostelium)	104570	87433	1 nmole	2	http://www.ambion.com/catalog/exon_sirna.php?id=87433	GGAUACAUUAAUUGUUUGGtt	CCAAACAAUUAAUGUAUCCtg
0006043130-A2	E8	E	8	NM_001098231	Pdp1	pyruvate dehyrogenase phosphatase catalytic subunit 1	381511	504136	1 nmole	2	http://www.ambion.com/catalog/exon_sirna.php?id=504136	CAAAAUAGCUGGAUAUUCAtt	UGAAUAUCCAGCUAUUUUGat
0006043130-A2	E9	E	9	NM_008234	Hells	helicase, lymphoid specific	15201	62115	1 nmole	2,3	http://www.ambion.com/catalog/exon_sirna.php?id=62115	GGCUCAAAAGUCUUGGGACtt	GUCCCAAGACUUUUGAGCCtc
0006043130-A2	E10	E	10	NM_080848	Wdr5	WD repeat domain 5	140858	172500	1 nmole	3	http://www.ambion.com/catalog/exon_sirna.php?id=172500	CCAGUUAAGCCAAACUAUGtt	CAUAGUUUGGCUUAACUGGtg
0006043130-A2	E11	E	11	NM_019825	Ncoa6	nuclear receptor coactivator 6	56406	74479	1 nmole	1	http://www.ambion.com/catalog/exon_sirna.php?id=74479	GGAUUCCACAAUUUUUGUAtt	UACAAAAAUUGUGGAAUCCtc
0006043130-A2	E12	E	12
0006043130-A2	F1	F	1
0006043130-A2	F2	F	2	NM_026570	Gas41	YEATS domain containing 4	64050	80750	1 nmole	2	http://www.ambion.com/catalog/exon_sirna.php?id=80750	GGUACUUUGGAAAGAAGAGtt	CUCUUCUUUCCAAAGUACCtg
0006043130-A2	F3	F	3	NM_001081144	Zfp518b	zinc finger protein 518B	100515	500639	1 nmole	4	http://www.ambion.com/catalog/exon_sirna.php?id=500639	CAAUCAAGGAGUUACAGAAtt	UUCUGUAACUCCUUGAUUGta
0006043130-A2	F4	F	4	NM_145830	Ehmt2	euchromatic histone lysine N-methyltransferase 2	110147	90133	1 nmole	4,5	http://www.ambion.com/catalog/exon_sirna.php?id=90133	GGUGACUUCAGAUGUGGCCtt	GGCCACAUCUGAAGUCACCtt
0006043130-A2	F5	F	5	NM_011308	Ncor1	nuclear receptor co-repressor 1	20185	69243	1 nmole	38	http://www.ambion.com/catalog/exon_sirna.php?id=69243	GGCAAAUCAAGCAGAAAAUtt	AUUUUCUGCUUGAUUUGCCtt
0006043130-A2	F6	F	6	NM_053202	Foxp1	forkhead box P1	108655	85758	1 nmole	2	http://www.ambion.com/catalog/exon_sirna.php?id=85758	GGAAUGACAAGCAACCAGCtt	GCUGGUUGCUUGUCAUUCCtc
0006043130-A2	F7	F	7	NM_011496	Aurkb	aurora kinase B	20877	221307	1 nmole	8	http://www.ambion.com/catalog/exon_sirna.php?id=221307	CCUCUACAGGCAAAAUUAGtt	CUAAUUUUGCCUGUAGAGGtc
0006043130-A2	F8	F	8	NM_011957	Creb3l1	cAMP responsive element binding protein 3-like 1	26427	70468	1 nmole	2	http://www.ambion.com/catalog/exon_sirna.php?id=70468	GGACUUCUCCAAUGACCUGtt	CAGGUCAUUGGAGAAGUCCtc
0006043130-A2	F9	F	9	NM_021877	Hr	hairless	15460	76223	1 nmole	9	http://www.ambion.com/catalog/exon_sirna.php?id=76223	GGAACCAACAGAGAAAACUtt	AGUUUUCUCUGUUGGUUCCtt
0006043130-A2	F10	F	10	NM_021498	Pole3	polymerase (DNA directed), epsilon 3 (p17 subunit)	59001	75950	1 nmole	4	http://www.ambion.com/catalog/exon_sirna.php?id=75950	GGACAAAGACAAAAAGGAUtt	AUCCUUUUUGUCUUUGUCCtt
0006043130-A2	F11	F	11	NM_031184	Glis2	GLIS family zinc finger 2	83396	84874	1 nmole	4	http://www.ambion.com/catalog/exon_sirna.php?id=84874	GGACAAGUGCCUCUCACCAtt	UGGUGAGAGGCACUUGUCCtt
0006043130-A2	F12	F	12
0006043130-A2	G1	G	1
0006043130-A2	G2	G	2
0006043130-A2	G3	G	3
0006043130-A2	G4	G	4	NM_009483	Kdm6a	lysine (K)-specific demethylase 6A	22289	186970	1 nmole	2	http://www.ambion.com/catalog/exon_sirna.php?id=186970	GGCUGUUCGCUGCUACGAAtt	UUCGUAGCAGCGAACAGCCtt
0006043130-A2	G5	G	5	NM_172766	Nfrkb	nuclear factor related to kappa B binding protein	235134	94714	1 nmole	16	http://www.ambion.com/catalog/exon_sirna.php?id=94714	GGCUCGUGAGCAUUCACUGtt	CAGUGAAUGCUCACGAGCCtt
0006043130-A2	G6	G	6	NM_030241	Setd8	SET domain containing (lysine methyltransferase) 8	67956	164983	1 nmole	7	http://www.ambion.com/catalog/exon_sirna.php?id=164983	GCAAAACCUACUGCGUGGAtt	UCCACGCAGUAGGUUUUGCtc
0006043130-A2	G7	G	7	NM_008679	Ncoa3	nuclear receptor coactivator 3	17979	63307	1 nmole	3	http://www.ambion.com/catalog/exon_sirna.php?id=63307	GGAGACAGUGAGACAGAUAtt	UAUCUGUCUCACUGUCUCCtt
0006043130-A2	G8	G	8	NM_010931	Uhrf1	ubiquitin-like, containing PHD and RING finger domains, 1	18140	68357	1 nmole	2	http://www.ambion.com/catalog/exon_sirna.php?id=68357	GGAGCUGAGGAAAAAGAUUtt	AAUCUUUUUCCUCAGCUCCtg
0006043130-A2	G9	G	9	NM_010365	Gtf2i	general transcription factor II I	14886	67306	1 nmole	6	http://www.ambion.com/catalog/exon_sirna.php?id=67306	GGGAUUUCCUUCAUCAUUAtt	UAAUGAUGAAGGAAAUCCCtg
0006043130-A2	G10	G	10	NM_010849	Myc	myelocytomatosis oncogene	17869	68392	1 nmole	3	http://www.ambion.com/catalog/exon_sirna.php?id=68392	GGUAGUGAUCCUCAAAAAAtt	UUUUUUGAGGAUCACUACCtt
0006043130-A2	G11	G	11
0006043130-A2	G12	G	12
0006043130-A2	H1	H	1
0006043130-A2	H2	H	2
0006043130-A2	H3	H	3
0006043130-A2	H4	H	4
0006043130-A2	H5	H	5
0006043130-A2	H6	H	6
0006043130-A2	H7	H	7
0006043130-A2	H8	H	8
0006043130-A2	H9	H	9
0006043130-A2	H10	H	10
0006043130-A2	H11	H	11
0006043130-A2	H12	H	12
0006043130-A3	A1	A	1
0006043130-A3	A2	A	2		custom			263209	1 nmole	Not Determined	Not Available	AGUACUGCAUACGAUACGGtt	CCGUAUCGUAUGCAGUACUtt
0006043130-A3	A3	A	3		custom			263209	1 nmole	Not Determined	Not Available	AGUACUGCAUACGAUACGGtt	CCGUAUCGUAUGCAGUACUtt
0006043130-A3	A4	A	4		custom			103860	1 nmole	Not Determined	Not Available	AGUACUGCUUACGAUACGGtt	CCGUAUCGUAAGCAGUACUtt
0006043130-A3	A5	A	5		custom			103860	1 nmole	Not Determined	Not Available	AGUACUGCUUACGAUACGGtt	CCGUAUCGUAAGCAGUACUtt
0006043130-A3	A6	A	6		custom			103862	1 nmole	Not Determined	Not Available	AGUACAGCAAACGAUACGGtt	CCGUAUCGUUUGCUGUACUtt
0006043130-A3	A7	A	7		custom			103862	1 nmole	Not Determined	Not Available	AGUACAGCAAACGAUACGGtt	CCGUAUCGUUUGCUGUACUtt
0006043130-A3	A8	A	8
0006043130-A3	A9	A	9
0006043130-A3	A10	A	10
0006043130-A3	A11	A	11
0006043130-A3	A12	A	12
0006043130-A3	B1	B	1
0006043130-A3	B2	B	2
0006043130-A3	B3	B	3	NM_011640	Trp53	transformation related protein 53	22059	69753	1 nmole	4	http://www.ambion.com/catalog/exon_sirna.php?id=69753	GGAUGUUGAGGAGUUUUUUtt	AAAAAACUCCUCAACAUCCtg
0006043130-A3	B4	B	4	NM_008652	Mybl2	myeloblastosis oncogene-like 2	17865	63093	1 nmole	3	http://www.ambion.com/catalog/exon_sirna.php?id=63093	GGCAGUUUGGACAGCAAGAtt	UCUUGCUGUCCAAACUGCCtc
0006043130-A3	B5	B	5	NM_007496	Atbf1	AT motif binding factor 1	11906	60201	1 nmole	2	http://www.ambion.com/catalog/exon_sirna.php?id=60201	GGAUUACCUGAACAGCGAUtt	AUCGCUGUUCAGGUAAUCCtt
0006043130-A3	B6	B	6	NM_019685	Ruvbl1	RuvB-like protein 1	56505	74172	1 nmole	4	http://www.ambion.com/catalog/exon_sirna.php?id=74172	GGUGCUGAUGGAGAACUUCtt	GAAGUUCUCCAUCAGCACCtc
0006043130-A3	B7	B	7	NM_172937	Shprh	SNF2 histone linker PHD RING helicase	268281	95358	1 nmole	2	http://www.ambion.com/catalog/exon_sirna.php?id=95358	GGACUUUUACAUUGAGUCCtt	GGACUCAAUGUAAAAGUCCtt
0006043130-A3	B8	B	8	NM_008021	Foxm1	forkhead box M1	14235	61389	1 nmole	2	http://www.ambion.com/catalog/exon_sirna.php?id=61389	GGAAGAAGCAAAGAGGUCCtt	GGACCUCUUUGCUUCUUCCtc
0006043130-A3	B9	B	9	NM_009234	Sox11	SRY-box containing gene 11	20666	150931	1 nmole	1	http://www.ambion.com/catalog/exon_sirna.php?id=150931	CCUUUUUUUGGUAACUCGUtt	ACGAGUUACCAAAAAAAGGtt
0006043130-A3	B10	B	10
0006043130-A3	B11	B	11
0006043130-A3	B12	B	12
0006043130-A3	C1	C	1
0006043130-A3	C2	C	2	NM_011903	Tlk2	tousled-like kinase 2 (Arabidopsis)	24086	70612	1 nmole	14	http://www.ambion.com/catalog/exon_sirna.php?id=70612	GGAAAUCUUCAAACUUAGAtt	UCUAAGUUUGAAGAUUUCCtc
0006043130-A3	C3	C	3	NM_019768	Morf4l2	mortality factor 4 like 2	56397	74520	1 nmole	4	http://www.ambion.com/catalog/exon_sirna.php?id=74520	GGGAAAUGUUGAUAAUAAGtt	CUUAUUAUCAACAUUUCCCtg
0006043130-A3	C4	C	4	NM_054078	Baz2a	bromodomain adjacent to zinc finger domain, 2A	116848	172345	1 nmole	2	http://www.ambion.com/catalog/exon_sirna.php?id=172345	GCUGACUUCAGUUGUGGCAtt	UGCCACAACUGAAGUCAGCtc
0006043130-A3	C5	C	5	NM_008235	Hes1	hairy and enhancer of split 1 (Drosophila)	15205	100299	1 nmole	2	http://www.ambion.com/catalog/exon_sirna.php?id=100299	GGCGAAGGGCAAGAAUAAAtt	UUUAUUCUUGCCCUUCGCCtc
0006043130-A3	C6	C	6	NM_008678	Ncoa2	nuclear receptor coactivator 2	17978	155541	1 nmole	7	http://www.ambion.com/catalog/exon_sirna.php?id=155541	CGAGCCAUACCUUCAACUGtt	CAGUUGAAGGUAUGGCUCGtc
0006043130-A3	C7	C	7	NM_001081962	Sap25	sin3 associated polypeptide	751865	508535	1 nmole	1	http://www.ambion.com/catalog/exon_sirna.php?id=508535	AACUGAAAAUCUACGAGAUtt	AUCUCGUAGAUUUUCAGUUtt
0006043130-A3	C8	C	8	NM_009636	Aebp1	AE binding protein 1	11568	162386	1 nmole	7,8	http://www.ambion.com/catalog/exon_sirna.php?id=162386	GCCCAAAAAGGAGGGUAGUtt	ACUACCCUCCUUUUUGGGCtt
0006043130-A3	C9	C	9	NM_019673	Actl6a	actin-like 6A	56456	74160	1 nmole	4	http://www.ambion.com/catalog/exon_sirna.php?id=74160	GGCCAUUUUGGAUCAUACAtt	UGUAUGAUCCAAAAUGGCCtg
0006043130-A3	C10	C	10	NM_011383	Six5	sine oculis-related homeobox 5	20475	284022	1 nmole	3	http://www.ambion.com/catalog/exon_sirna.php?id=284022	CCCUCACUAUAACACUAUUtt	AAUAGUGUUAUAGUGAGGGtg
0006043130-A3	C11	C	11	NM_028716	Phf19	PHD finger protein 19	74016	83148	1 nmole	12	http://www.ambion.com/catalog/exon_sirna.php?id=83148	GGCGAGUUUAUAGAAGAAAtt	UUUCUUCUAUAAACUCGCCtt
0006043130-A3	C12	C	12
0006043130-A3	D1	D	1
0006043130-A3	D2	D	2	NM_011448	Sox9	SRY-box containing gene 9	20682	69344	1 nmole	1	http://www.ambion.com/catalog/exon_sirna.php?id=69344	GGGAGAGCGAGGAAGAUAAtt	UUAUCUUCCUCGCUCUCCCtc
0006043130-A3	D3	D	3	NM_010448	Hnrpab	heterogeneous nuclear ribonucleoprotein A/B	15384	67359	1 nmole	2,3	http://www.ambion.com/catalog/exon_sirna.php?id=67359	GGACGCGGGAAAAAUGUUCtt	GAACAUUUUUCCCGCGUCCtc
0006043130-A3	D4	D	4	NM_145956	C6.1A	c6.1a protein	210766	90286	1 nmole	2,3	http://www.ambion.com/catalog/exon_sirna.php?id=90286	GGAGUGACUCCAAAUUUACtt	GUAAAUUUGGAGUCACUCCtt
0006043130-A3	D5	D	5	NM_028722	4121402D02Rik	RIKEN cDNA 4121402D02 gene	74026	83152	1 nmole	7	http://www.ambion.com/catalog/exon_sirna.php?id=83152	GGGAACAAAGAAUUUUACAtt	UGUAAAAUUCUUUGUUCCCtg
0006043130-A3	D6	D	6	NM_013633	Pou5f1	POU domain, class 5, transcription factor 1	18999	71264	1 nmole	1,2	http://www.ambion.com/catalog/exon_sirna.php?id=71264	GGAGUCCCAGGACAUGAAAtt	UUUCAUGUCCUGGGACUCCtc
0006043130-A3	D7	D	7
0006043130-A3	D8	D	8	NM_007708	Cit	citron	12704	160222	1 nmole	3,4	http://www.ambion.com/catalog/exon_sirna.php?id=160222	GGUUUCAUUUUUCGAGGAGtt	CUCCUCGAAAAAUGAAACCtg
0006043130-A3	D9	D	9	NM_001081008	Taf1	TAF1 RNA polymerase II, TATA box binding protein (TBP)-associated factor	270627	503338	1 nmole	40	http://www.ambion.com/catalog/exon_sirna.php?id=503338	GGAUGGGCAUGGAAAAUGAtt	UCAUUUUCCAUGCCCAUCCtt
0006043130-A3	D10	D	10	NM_024250	Phf10	PHD finger protein 10	72057	77627	1 nmole	11	http://www.ambion.com/catalog/exon_sirna.php?id=77627	GGUUAUCAUACUUUUUGUGtt	CACAAAAAGUAUGAUAACCtc
0006043130-A3	D11	D	11	NM_011740	Ywhaz	tyrosine 3-monooxygenase/tryptophan 5-monooxygenase activation protein, zeta polypeptide	22631	187623	1 nmole	3	http://www.ambion.com/catalog/exon_sirna.php?id=187623	CGAUGUACUGUCUCUUUUGtt	CAAAAGAGACAGUACAUCGtt
0006043130-A3	D12	D	12
0006043130-A3	E1	E	1
0006043130-A3	E2	E	2	NM_023603	Sfpq	splicing factor proline/glutamine rich (polypyrimidine tract binding protein associated)	71514	77088	1 nmole	1	http://www.ambion.com/catalog/exon_sirna.php?id=77088	GGGAUUUAAAGCCAACUUGtt	CAAGUUGGCUUUAAAUCCCtc
0006043130-A3	E3	E	3	NM_007499	Atm	ataxia telangiectasia mutated homolog (human)	11920	60204	1 nmole	3	http://www.ambion.com/catalog/exon_sirna.php?id=60204	GGAUCCUGAAACAGUUCAAtt	UUGAACUGUUUCAGGAUCCtg
0006043130-A3	E4	E	4	NM_144919	Hdac11	histone deacetylase 11	232232	89007	1 nmole	2	http://www.ambion.com/catalog/exon_sirna.php?id=89007	GGUGAUCAACUUCCUGAAAtt	UUUCAGGAAGUUGAUCACCtt
0006043130-A3	E5	E	5	NM_013926	Cbx8	chromobox 8	30951	71967	1 nmole	4	http://www.ambion.com/catalog/exon_sirna.php?id=71967	GGACCCAAGCCUAAAACCUtt	AGGUUUUAGGCUUGGGUCCtc
0006043130-A3	E6	E	6	NM_029274	2610014H22Rik	RIKEN cDNA 2610014H22 gene	75410	262202	1 nmole	16	http://www.ambion.com/catalog/exon_sirna.php?id=262202	GGGCCUGUUAAGCUCAAAGtt	CUUUGAGCUUAACAGGCCCtg
0006043130-A3	E7	E	7	NM_133182	Hrmt1l1	heterogeneous nuclear ribonucleoprotein methyltransferase-like 1 (S. cerevisiae)	15468	86525	1 nmole	4	http://www.ambion.com/catalog/exon_sirna.php?id=86525	GGAGAAAAAAUUCUUAUCCtt	GGAUAAGAAUUUUUUCUCCtc
0006043130-A3	E8	E	8	NM_177386	Sfmbt2	Scm-like with four mbt domains 2	353282	98472	1 nmole	4	http://www.ambion.com/catalog/exon_sirna.php?id=98472	GGAAAAUGACUUCAGCUGGtt	CCAGCUGAAGUCAUUUUCCtc
0006043130-A3	E9	E	9	NM_007625	Cbx4	chromobox homolog 4 (Drosophila Pc class)	12418	60496	1 nmole	2	http://www.ambion.com/catalog/exon_sirna.php?id=60496	GGGCAGAGUGGAGUAUCUGtt	CAGAUACUCCACUCUGCCCtt
0006043130-A3	E10	E	10	NM_009980	Ctbp2	C-terminal binding protein 2	13017	66299	1 nmole	4,5	http://www.ambion.com/catalog/exon_sirna.php?id=66299	GGAAAUCCAUGAGAAGGUGtt	CACCUUCUCAUGGAUUUCCtg
0006043130-A3	E11	E	11	NM_027654	Pcgf6	polycomb group ring finger 6	71041	100595	1 nmole	1	http://www.ambion.com/catalog/exon_sirna.php?id=100595	GGACUACGAUGAAGAGUUGtt	CAACUCUUCAUCGUAGUCCtc
0006043130-A3	E12	E	12
0006043130-A3	F1	F	1
0006043130-A3	F2	F	2	NM_025613	Cri1	CREBBP/EP300 inhibitory protein 1	58521	78497	1 nmole	1	http://www.ambion.com/catalog/exon_sirna.php?id=78497	GGCGACGAGUUUGAUGACUtt	AGUCAUCAAACUCGUCGCCtt
0006043130-A3	F3	F	3	NM_010906	Nfix	nuclear factor I/X	18032	68427	1 nmole	7,8	http://www.ambion.com/catalog/exon_sirna.php?id=68427	GGAGUUUGUGCAGUUUGUGtt	CACAAACUGCACAAACUCCtt
0006043130-A3	F4	F	4	NM_139218	Dppa3	developmental pluripotency-associated 3	73708	88228	1 nmole	2	http://www.ambion.com/catalog/exon_sirna.php?id=88228	GGUCAUGAAAAAGCUAACCtt	GGUUAGCUUUUUCAUGACCtt
0006043130-A3	F5	F	5	NM_020572	Aurkc	aurora kinase C	20871	75163	1 nmole	3	http://www.ambion.com/catalog/exon_sirna.php?id=75163	GGAAAAUCAUUUCAUCGUGtt	CACGAUGAAAUGAUUUUCCtt
0006043130-A3	F6	F	6	NM_207677	Dedd2	death effector domain-containing DNA binding protein 2	67379	79838	1 nmole	5	http://www.ambion.com/catalog/exon_sirna.php?id=79838	GGCAUAAACCACUUCCAGCtt	GCUGGAAGUGGUUUAUGCCtc
0006043130-A3	F7	F	7	NM_008687	Nfib	nuclear factor I/B	18028	282713	1 nmole	2	http://www.ambion.com/catalog/exon_sirna.php?id=282713	GCUUGACUUGUUUUUGGCAtt	UGCCAAAAACAAGUCAAGCtc
0006043130-A3	F8	F	8	NM_009538	Plagl1	pleiomorphic adenoma gene-like 1	22634	65411	1 nmole	8	http://www.ambion.com/catalog/exon_sirna.php?id=65411	GGACCACCUGAAGAACCACtt	GUGGUUCUUCAGGUGGUCCtt
0006043130-A3	F9	F	9	NM_011705	Vrk1	vaccinia related kinase 1	22367	69893	1 nmole	2,2,2	http://www.ambion.com/catalog/exon_sirna.php?id=69893	GGUCCUAACCGACAUGUCUtt	AGACAUGUCGGUUAGGACCtc
0006043130-A3	F10	F	10	NM_025891	Smarcd3	SWI/SNF related, matrix associated, actin dependent regulator of chromatin, subfamily d, member 3	66993	79285	1 nmole	4	http://www.ambion.com/catalog/exon_sirna.php?id=79285	GGAAACUGGAUCAAACCAUtt	AUGGUUUGAUCCAGUUUCCtc
0006043130-A3	F11	F	11	NM_008252	Hmgb2	high mobility group box 2	97165	62129	1 nmole	3	http://www.ambion.com/catalog/exon_sirna.php?id=62129	GGAAAAGUCCAAGUUUGAAtt	UUCAAACUUGGACUUUUCCtt
0006043130-A3	F12	F	12
0006043130-A3	G1	G	1
0006043130-A3	G2	G	2
0006043130-A3	G3	G	3
0006043130-A3	G4	G	4	NM_001081125	Gli2	GLI-Kruppel family member GLI2	14633	501050	1 nmole	12	http://www.ambion.com/catalog/exon_sirna.php?id=501050	CAAGAAACAGCGUAAUGAUtt	AUCAUUACGCUGUUUCUUGgt
0006043130-A3	G5	G	5	NM_007971	Ezh2	enhancer of zeste homolog 2 (Drosophila)	14056	61343	1 nmole	2	http://www.ambion.com/catalog/exon_sirna.php?id=61343	GGUUCAGAAGAGCUGAUGAtt	UCAUCAGCUCUUCUGAACCtc
0006043130-A3	G6	G	6	NM_023699	Nfatc4	nuclear factor of activated T-cells, cytoplasmic, calcineurin-dependent 4	73181	77217	1 nmole	2	http://www.ambion.com/catalog/exon_sirna.php?id=77217	GGUGGAGUCUGAACUUAAUtt	AUUAAGUUCAGACUCCACCtc
0006043130-A3	G7	G	7	NM_011658	Twist1	twist basic helix-loop-helix transcription factor 1	22160	69856	1 nmole	1	http://www.ambion.com/catalog/exon_sirna.php?id=69856	GGUACAUCGACUUCCUGUAtt	UACAGGAAGUCGAUGUACCtg
0006043130-A3	G8	G	8	NM_010881	Ncoa1	nuclear receptor coactivator 1	17977	68413	1 nmole	7	http://www.ambion.com/catalog/exon_sirna.php?id=68413	GGAAGAAUUAAUGAAUACCtt	GGUAUUCAUUAAUUCUUCCtg
0006043130-A3	G9	G	9	NM_177201	Phf8	PHD finger protein 8	320595	97851	1 nmole	3	http://www.ambion.com/catalog/exon_sirna.php?id=97851	GGAGAAGGCUGCUGAUAUUtt	AAUAUCAGCAGCCUUCUCCtc
0006043130-A3	G10	G	10	NM_010849	Myc	myelocytomatosis oncogene	17869	68392	1 nmole	3	http://www.ambion.com/catalog/exon_sirna.php?id=68392	GGUAGUGAUCCUCAAAAAAtt	UUUUUUGAGGAUCACUACCtt
0006043130-A3	G11	G	11
0006043130-A3	G12	G	12
0006043130-A3	H1	H	1
0006043130-A3	H2	H	2
0006043130-A3	H3	H	3
0006043130-A3	H4	H	4
0006043130-A3	H5	H	5
0006043130-A3	H6	H	6
0006043130-A3	H7	H	7
0006043130-A3	H8	H	8
0006043130-A3	H9	H	9
0006043130-A3	H10	H	10
0006043130-A3	H11	H	11
0006043130-A3	H12	H	12
0006043130-A4	A1	A	1
0006043130-A4	A2	A	2		custom			263209	1 nmole	Not Determined	Not Available	AGUACUGCAUACGAUACGGtt	CCGUAUCGUAUGCAGUACUtt
0006043130-A4	A3	A	3		custom			263209	1 nmole	Not Determined	Not Available	AGUACUGCAUACGAUACGGtt	CCGUAUCGUAUGCAGUACUtt
0006043130-A4	A4	A	4		custom			103860	1 nmole	Not Determined	Not Available	AGUACUGCUUACGAUACGGtt	CCGUAUCGUAAGCAGUACUtt
0006043130-A4	A5	A	5		custom			103860	1 nmole	Not Determined	Not Available	AGUACUGCUUACGAUACGGtt	CCGUAUCGUAAGCAGUACUtt
0006043130-A4	A6	A	6		custom			103862	1 nmole	Not Determined	Not Available	AGUACAGCAAACGAUACGGtt	CCGUAUCGUUUGCUGUACUtt
0006043130-A4	A7	A	7		custom			103862	1 nmole	Not Determined	Not Available	AGUACAGCAAACGAUACGGtt	CCGUAUCGUUUGCUGUACUtt
0006043130-A4	A8	A	8
0006043130-A4	A9	A	9
0006043130-A4	A10	A	10
0006043130-A4	A11	A	11
0006043130-A4	A12	A	12
0006043130-A4	B1	B	1
0006043130-A4	B2	B	2
0006043130-A4	B3	B	3	NM_011640	Trp53	transformation related protein 53	22059	69753	1 nmole	4	http://www.ambion.com/catalog/exon_sirna.php?id=69753	GGAUGUUGAGGAGUUUUUUtt	AAAAAACUCCUCAACAUCCtg
0006043130-A4	B4	B	4	NM_029337	Ep400	E1A binding protein p400	75560	178323	1 nmole	2	http://www.ambion.com/catalog/exon_sirna.php?id=178323	GCCAAUGAACCGAUCUCUGtt	CAGAGAUCGGUUCAUUGGCtg
0006043130-A4	B5	B	5	NM_153580	Ino80e	INO80 complex subunit E	233875	93250	1 nmole	5	http://www.ambion.com/catalog/exon_sirna.php?id=93250	GGGAACAGUUAUUUAAACGtt	CGUUUAAAUAACUGUUCCCtg
0006043130-A4	B6	B	6	NM_010430	Hic1	hypermethylated in cancer 1	15248	67342	1 nmole	1	http://www.ambion.com/catalog/exon_sirna.php?id=67342	GGUCCGAUAUCUGAGUCUCtt	GAGACUCAGAUAUCGGACCtg
0006043130-A4	B7	B	7	NM_007897	Ebf1	early B-cell factor 1	13591	61276	1 nmole	11,12	http://www.ambion.com/catalog/exon_sirna.php?id=61276	GGAAGUGAUCCUUAAAAGAtt	UCUUUUAAGGAUCACUUCCtt
0006043130-A4	B8	B	8	NM_009697	Nr2f2	nuclear receptor subfamily 2, group F, member 2	11819	65713	1 nmole	2	http://www.ambion.com/catalog/exon_sirna.php?id=65713	GGCCAUAGUCCUGUUCACCtt	GGUGAACAGGACUAUGGCCtt
0006043130-A4	B9	B	9	NM_008276	Hoxd8	homeobox D8	15437	501079	1 nmole	2	http://www.ambion.com/catalog/exon_sirna.php?id=501079	UAGUUUGUAGUAUCGCAUAtt	UAUGCGAUACUACAAACUAtt
0006043130-A4	B10	B	10
0006043130-A4	B11	B	11
0006043130-A4	B12	B	12
0006043130-A4	C1	C	1
0006043130-A4	C2	C	2	NM_007415	Parp1	poly (ADP-ribose) polymerase family, member 1	11545	162162	1 nmole	2	http://www.ambion.com/catalog/exon_sirna.php?id=162162	CCCAUGUUCGAUGGGAAAGtt	CUUUCCCAUCGAACAUGGGtg
0006043130-A4	C3	C	3	NM_146142	Tdrd7	tudor domain containing 7	100121	90903	1 nmole	16	http://www.ambion.com/catalog/exon_sirna.php?id=90903	GGAUUGAAAAGAAUAUGCUtt	AGCAUAUUCUUUUCAAUCCtc
0006043130-A4	C4	C	4	NM_011901	Taf7	TAF7 RNA polymerase II, TATA box binding protein (TBP)-associated factor	24074	100358	1 nmole	3	http://www.ambion.com/catalog/exon_sirna.php?id=100358	GGAGACAGAAAAUCAAGGCtt	GCCUUGAUUUUCUGUCUCCtt
0006043130-A4	C5	C	5	NM_008014	Ppm1g	protein phosphatase 1G (formerly 2C), magnesium-dependent, gamma isoform	14208	61564	1 nmole	4	http://www.ambion.com/catalog/exon_sirna.php?id=61564	GGAUGAUAAAGACAAAGUAtt	UACUUUGUCUUUAUCAUCCtc
0006043130-A4	C6	C	6	NM_009343	Phf1	PHD finger protein 1	21652	64961	1 nmole	3	http://www.ambion.com/catalog/exon_sirna.php?id=64961	GGACGAUUCCCAGUUUCUGtt	CAGAAACUGGGAAUCGUCCtc
0006043130-A4	C7	C	7	NM_172576	B930060C03	cDNA sequence BC065123	217578	94262	1 nmole	Not Determined	Not Available	GGAGAAGAGCAGAAUAUGCtt	GCAUAUUCUGCUCUUCUCCtg
0006043130-A4	C8	C	8	NM_009646	Aire	autoimmune regulator (autoimmune polyendocrinopathy candidiasis ectodermal dystrophy)	11634	65675	1 nmole	10	http://www.ambion.com/catalog/exon_sirna.php?id=65675	GGUCAGCUUCAGAGAAAACtt	GUUUUCUCUGAAGCUGACCtc
0006043130-A4	C9	C	9	NM_013553	Hoxc4	homeo box C4	15423	71202	1 nmole	2	http://www.ambion.com/catalog/exon_sirna.php?id=71202	GGAAAGGGAGAUUUGUAAGtt	CUUACAAAUCUCCCUUUCCtt
0006043130-A4	C10	C	10	NM_009584	Dnajc2	DnaJ (Hsp40) homolog, subfamily C, member 2	22791	258538	1 nmole	11	http://www.ambion.com/catalog/exon_sirna.php?id=258538	GGCAGACCGUGUUAAAAUGtt	CAUUUUAACACGGUCUGCCtc
0006043130-A4	C11	C	11	NM_025979	Mastl	microtubule associated serine/threonine kinase-like	67121	164910	1 nmole	4	http://www.ambion.com/catalog/exon_sirna.php?id=164910	CCGGACAAUAUGCUUAUUUtt	AAAUAAGCAUAUUGUCCGGtt
0006043130-A4	C12	C	12
0006043130-A4	D1	D	1
0006043130-A4	D2	D	2	NM_008224	Hcfc1	host cell factor C1	15161	62019	1 nmole	3	http://www.ambion.com/catalog/exon_sirna.php?id=62019	GGCAAAGACACCCAAAAAUtt	AUUUUUGGGUGUCUUUGCCtt
0006043130-A4	D3	D	3	NM_025910	Mina	myc induced nuclear antigen	67014	79302	1 nmole	2	http://www.ambion.com/catalog/exon_sirna.php?id=79302	GGAAUUCUGGGAACAAAAGtt	CUUUUGUUCCCAGAAUUCCtt
0006043130-A4	D4	D	4	NM_001081315	Brpf3	bromodomain and PHD finger containing, 3	268936	503244	1 nmole	2	http://www.ambion.com/catalog/exon_sirna.php?id=503244	GGCUCUUCAUGAAGAUUGAtt	UCAAUCUUCAUGAAGAGCCca
0006043130-A4	D5	D	5	NM_007700	Chuk	conserved helix-loop-helix ubiquitous kinase	12675	60754	1 nmole	6	http://www.ambion.com/catalog/exon_sirna.php?id=60754	GGAAGUCUCUGUACAUCUUtt	AAGAUGUACAGAGACUUCCtt
0006043130-A4	D6	D	6	NM_013633	Pou5f1	POU domain, class 5, transcription factor 1	18999	71264	1 nmole	1,2	http://www.ambion.com/catalog/exon_sirna.php?id=71264	GGAGUCCCAGGACAUGAAAtt	UUUCAUGUCCUGGGACUCCtc
0006043130-A4	D7	D	7
0006043130-A4	D8	D	8	NM_013665	Shox2	short stature homeobox 2	20429	71288	1 nmole	2	http://www.ambion.com/catalog/exon_sirna.php?id=71288	GGCCAGACCAAAAUCAAGCtt	GCUUGAUUUUGGUCUGGCCtt
0006043130-A4	D9	D	9	NM_001081209	Prdm14	PR domain containing 14	383491	504349	1 nmole	8	http://www.ambion.com/catalog/exon_sirna.php?id=504349	CCUGCUUUCUAUUUGGUUUtt	AAACCAAAUAGAAAGCAGGag
0006043130-A4	D10	D	10	NM_021531	Carm1	coactivator-associated arginine methyltransferase 1	59035	76076	1 nmole	6	http://www.ambion.com/catalog/exon_sirna.php?id=76076	GGAGCCAGGAAAAUUUAUGtt	CAUAAAUUUUCCUGGCUCCtg
0006043130-A4	D11	D	11	NM_025847	2610016F04Rik	RIKEN cDNA 2610016F04 gene	66923	79156	1 nmole	2	http://www.ambion.com/catalog/exon_sirna.php?id=79156	GGGUUUGAAGAGGUUUUCAtt	UGAAAACCUCUUCAAACCCtt
0006043130-A4	D12	D	12
0006043130-A4	E1	E	1
0006043130-A4	E2	E	2	NM_007855	Twist2	twist homolog 2 (Drosophila)	13345	61150	1 nmole	2	http://www.ambion.com/catalog/exon_sirna.php?id=61150	GGUUCACAUCCUCCUCAGAtt	UCUGAGGAGGAUGUGAACCtg
0006043130-A4	E3	E	3	NM_019812	Sirt1	sirtuin 1 (silent mating type information regulation 2, homolog) 1 (S. cerevisiae)	93759	74372	1 nmole	4	http://www.ambion.com/catalog/exon_sirna.php?id=74372	GGAAAUAUAUCCCGGACAGtt	CUGUCCGGGAUAUAUUUCCtt
0006043130-A4	E4	E	4	NM_009015	Rad54l	RAD54 like (S. cerevisiae)	19366	64049	1 nmole	3	http://www.ambion.com/catalog/exon_sirna.php?id=64049	GGAGUGUUUCCUGUCUCCUtt	AGGAGACAGGAAACACUCCtg
0006043130-A4	E5	E	5	NM_009545	Pcgf2	polycomb group ring finger 2	22658	65514	1 nmole	7	http://www.ambion.com/catalog/exon_sirna.php?id=65514	GGACAUUGUCUACAAGUUGtt	CAACUUGUAGACAAUGUCCtg
0006043130-A4	E6	E	6	NM_011119	Pa2g4	proliferation-associated 2G4	18813	68640	1 nmole	4	http://www.ambion.com/catalog/exon_sirna.php?id=68640	GGGAAGAUCUUCAAGAAGGtt	CCUUCUUGAAGAUCUUCCCtg
0006043130-A4	E7	E	7	NM_007905	Phc1	polyhomeotic-like 1 (Drosophila)	13619	61106	1 nmole	6	http://www.ambion.com/catalog/exon_sirna.php?id=61106	GGCCAGUCACUCAACCUUAtt	UAAGGUUGAGUGACUGGCCtg
0006043130-A4	E8	E	8	NM_008855	Prkcb1	protein kinase C, beta 1	18751	63728	1 nmole	5,6	http://www.ambion.com/catalog/exon_sirna.php?id=63728	GGUUCUCAUUGUUGUUGUAtt	UACAACAACAAUGAGAACCtc
0006043130-A4	E9	E	9	NM_027328	1500019O16Rik	PRP31 pre-mRNA processing factor 31 homolog (yeast)	68988	180940	1 nmole	3,4	http://www.ambion.com/catalog/exon_sirna.php?id=180940	GCAAGCCAACGUGUCGGAAtt	UUCCGACACGUUGGCUUGCtt
0006043130-A4	E10	E	10	NM_011276	Rlim	ring finger protein, LIM domain interacting	19820	69034	1 nmole	3	http://www.ambion.com/catalog/exon_sirna.php?id=69034	GGCUUUCUAUCAAUUUGUGtt	CACAAAUUGAUAGAAAGCCtc
0006043130-A4	E11	E	11	NM_009210	Hltf	helicase-like transcription factor	20585	64585	1 nmole	2	http://www.ambion.com/catalog/exon_sirna.php?id=64585	GGACAAGUUGUUGGACUACtt	GUAGUCCAACAACUUGUCCtc
0006043130-A4	E12	E	12
0006043130-A4	F1	F	1
0006043130-A4	F2	F	2	NM_030147	Brd8	bromodomain containing 8	78656	84335	1 nmole	5	http://www.ambion.com/catalog/exon_sirna.php?id=84335	GGAGAAGUGGUAGAAACUGtt	CAGUUUCUACCACUUCUCCtt
0006043130-A4	F3	F	3	NM_144873	Uhrf2	ubiquitin-like, containing PHD and RING finger domains 2	109113	88771	1 nmole	2	http://www.ambion.com/catalog/exon_sirna.php?id=88771	GGUUAAACCCUCUUCUCAUtt	AUGAGAAGAGGGUUUAACCtg
0006043130-A4	F4	F	4	NM_053123	Smarca1	SWI/SNF related, matrix associated, actin dependent regulator of chromatin, subfamily a, member 1	93761	85601	1 nmole	1	http://www.ambion.com/catalog/exon_sirna.php?id=85601	GGAGAAAAUCACUUCUCCAtt	UGGAGAAGUGAUUUUCUCCtt
0006043130-A4	F5	F	5	NM_008242	Foxd1	forkhead box D1	15229	62214	1 nmole	1	http://www.ambion.com/catalog/exon_sirna.php?id=62214	GGUGUAGAGAUUCACAGGUtt	ACCUGUGAAUCUCUACACCtc
0006043130-A4	F6	F	6	NM_010066	Dnmt1	DNA methyltransferase (cytosine-5) 1	13433	161526	1 nmole	6,7	http://www.ambion.com/catalog/exon_sirna.php?id=161526	GGAUAAGAAACGCAGAGUUtt	AACUCUGCGUUUCUUAUCCtg
0006043130-A4	F7	F	7	NM_010638	Bteb1	basic transcription element binding protein 1	16601	67854	1 nmole	2	http://www.ambion.com/catalog/exon_sirna.php?id=67854	GGAAAGUGUUUUCUCAUGAtt	UCAUGAGAAAACACUUUCCtt
0006043130-A4	F8	F	8	NM_011234	Rad51	RAD51 homolog (S. cerevisiae)	19361	69002	1 nmole	10	http://www.ambion.com/catalog/exon_sirna.php?id=69002	GGAGAAGUAUGAAAUAGCAtt	UGCUAUUUCAUACUUCUCCtc
0006043130-A4	F9	F	9	NM_146019	Chd3	chromodomain helicase DNA binding protein 3	216848	90523	1 nmole	Not Determined	Not Available	GGUUCUGAACCAGCUGGAGtt	CUCCAGCUGGUUCAGAACCtt
0006043130-A4	F10	F	10	NM_007548	Prdm1	PR domain containing 1, with ZNF domain	12142	60246	1 nmole	2	http://www.ambion.com/catalog/exon_sirna.php?id=60246	GGCUGCAUUUUAAAACCGUtt	ACGGUUUUAAAAUGCAGCCtt
0006043130-A4	F11	F	11	NM_019572	Hdac7	histone deacetylase 7	56233	185331	1 nmole	8	http://www.ambion.com/catalog/exon_sirna.php?id=185331	CCCAUUCAACUUUAGGCCCtt	GGGCCUAAAGUUGAAUGGGtc
0006043130-A4	F12	F	12
0006043130-A4	G1	G	1
0006043130-A4	G2	G	2
0006043130-A4	G3	G	3
0006043130-A4	G4	G	4	NM_001013368	4432406C08Rik	RIKEN cDNA 4432406C08 gene	108961	258481	1 nmole	3,4	http://www.ambion.com/catalog/exon_sirna.php?id=258481	GCUAGAGACUGUUUGCACGtt	CGUGCAAACAGUCUCUAGCtt
0006043130-A4	G5	G	5	NM_011045	Pcna	proliferating cell nuclear antigen	18538	68589	1 nmole	2	http://www.ambion.com/catalog/exon_sirna.php?id=68589	GGGCUGAAGAUAAUGCAGAtt	UCUGCAUUAUCUUCAGCCCtt
0006043130-A4	G6	G	6	NM_053169	Trim16	tripartite motif-containing 16	94092	85732	1 nmole	1	http://www.ambion.com/catalog/exon_sirna.php?id=85732	GGAUCAGAUCUUGUGUGACtt	GUCACACAAGAUCUGAUCCtc
0006043130-A4	G7	G	7	NM_001025432	Crebbp	CREB binding protein	12914	283827	1 nmole	2	http://www.ambion.com/catalog/exon_sirna.php?id=283827	CCAAGGAGACUCAUCAACAtt	UGUUGAUGAGUCUCCUUGGtt
0006043130-A4	G8	G	8	NM_007970	Ezh1	enhancer of zeste homolog 1 (Drosophila)	14055	61526	1 nmole	5	http://www.ambion.com/catalog/exon_sirna.php?id=61526	GGUUCAAGAAAAAACCCAAtt	UUGGGUUUUUUCUUGAACCtt
0006043130-A4	G9	G	9	NM_010466	Hoxc8	homeo box C8	15426	67372	1 nmole	1	http://www.ambion.com/catalog/exon_sirna.php?id=67372	GGACAAGGCCACUUAAAUCtt	GAUUUAAGUGGCCUUGUCCtt
0006043130-A4	G10	G	10	NM_010849	Myc	myelocytomatosis oncogene	17869	68392	1 nmole	3	http://www.ambion.com/catalog/exon_sirna.php?id=68392	GGUAGUGAUCCUCAAAAAAtt	UUUUUUGAGGAUCACUACCtt
0006043130-A4	G11	G	11
0006043130-A4	G12	G	12
0006043130-A4	H1	H	1
0006043130-A4	H2	H	2
0006043130-A4	H3	H	3
0006043130-A4	H4	H	4
0006043130-A4	H5	H	5
0006043130-A4	H6	H	6
0006043130-A4	H7	H	7
0006043130-A4	H8	H	8
0006043130-A4	H9	H	9
0006043130-A4	H10	H	10
0006043130-A4	H11	H	11
0006043130-A4	H12	H	12
0006043130-A5	A1	A	1
0006043130-A5	A2	A	2		custom			263209	1 nmole	Not Determined	Not Available	AGUACUGCAUACGAUACGGtt	CCGUAUCGUAUGCAGUACUtt
0006043130-A5	A3	A	3		custom			263209	1 nmole	Not Determined	Not Available	AGUACUGCAUACGAUACGGtt	CCGUAUCGUAUGCAGUACUtt
0006043130-A5	A4	A	4		custom			103860	1 nmole	Not Determined	Not Available	AGUACUGCUUACGAUACGGtt	CCGUAUCGUAAGCAGUACUtt
0006043130-A5	A5	A	5		custom			103860	1 nmole	Not Determined	Not Available	AGUACUGCUUACGAUACGGtt	CCGUAUCGUAAGCAGUACUtt
0006043130-A5	A6	A	6		custom			103862	1 nmole	Not Determined	Not Available	AGUACAGCAAACGAUACGGtt	CCGUAUCGUUUGCUGUACUtt
0006043130-A5	A7	A	7		custom			103862	1 nmole	Not Determined	Not Available	AGUACAGCAAACGAUACGGtt	CCGUAUCGUUUGCUGUACUtt
0006043130-A5	A8	A	8
0006043130-A5	A9	A	9
0006043130-A5	A10	A	10
0006043130-A5	A11	A	11
0006043130-A5	A12	A	12
0006043130-A5	B1	B	1
0006043130-A5	B2	B	2
0006043130-A5	B3	B	3	NM_011640	Trp53	transformation related protein 53	22059	69753	1 nmole	4	http://www.ambion.com/catalog/exon_sirna.php?id=69753	GGAUGUUGAGGAGUUUUUUtt	AAAAAACUCCUCAACAUCCtg
0006043130-A5	B4	B	4	NM_027807	Cul5	cullin 5	75717	82186	1 nmole	19	http://www.ambion.com/catalog/exon_sirna.php?id=82186	GGCACACUUGAGAAGACACtt	GUGUCUUCUCAAGUGUGCCtg
0006043130-A5	B5	B	5	NM_011623	Top2a	topoisomerase (DNA) II alpha	21973	69645	1 nmole	3	http://www.ambion.com/catalog/exon_sirna.php?id=69645	GGGAAGUCACUUUUGUUCCtt	GGAACAAAAGUGACUUCCCtg
0006043130-A5	B6	B	6	NM_011791	Ash2l	ash2 (absent, small, or homeotic)-like (Drosophila)	23808	187734	1 nmole	7,8	http://www.ambion.com/catalog/exon_sirna.php?id=187734	GGAUCUUAGUAAUAUUGGUtt	ACCAAUAUUACUAAGAUCCtg
0006043130-A5	B7	B	7	NM_011600	Tle4	transducin-like enhancer of split 4, homolog of Drosophila E(spl)	21888	187337	1 nmole	7	http://www.ambion.com/catalog/exon_sirna.php?id=187337	GCAUUUAUCACAUGGACAUtt	AUGUCCAUGUGAUAAAUGCtg
0006043130-A5	B8	B	8	NM_018774	Phc2	polyhomeotic-like 2 (Drosophila)	54383	73326	1 nmole	6	http://www.ambion.com/catalog/exon_sirna.php?id=73326	GGCAGGAGAUGGUAACUGCtt	GCAGUUACCAUCUCCUGCCtt
0006043130-A5	B9	B	9	NM_144894	BC021513	zinc finger, CCCH-type with G patch domain	229007	88983	1 nmole	6	http://www.ambion.com/catalog/exon_sirna.php?id=88983	GGAACAAAGACAUGUAUCAtt	UGAUACAUGUCUUUGUUCCtt
0006043130-A5	B10	B	10
0006043130-A5	B11	B	11
0006043130-A5	B12	B	12
0006043130-A5	C1	C	1
0006043130-A5	C2	C	2	NM_054054	Brdt	bromodomain, testis-specific	114642	86083	1 nmole	8	http://www.ambion.com/catalog/exon_sirna.php?id=86083	GGAUGCAUAUGAAUUUGCUtt	AGCAAAUUCAUAUGCAUCCtt
0006043130-A5	C3	C	3	NM_145404	Prmt7	protein arginine N-methyltransferase 7	214572	89419	1 nmole	4	http://www.ambion.com/catalog/exon_sirna.php?id=89419	GGGUGAAAGACAGAGGACAtt	UGUCCUCUGUCUUUCACCCtg
0006043130-A5	C4	C	4	NM_007550	Blm	Bloom syndrome homolog (human)	12144	159858	1 nmole	3	http://www.ambion.com/catalog/exon_sirna.php?id=159858	CCUGCGUUAAGUGAUAAAGtt	CUUUAUCACUUAACGCAGGtg
0006043130-A5	C5	C	5	NM_138755	Bhc80	BRAF35/HDAC2 complex	192285	88374	1 nmole	11	http://www.ambion.com/catalog/exon_sirna.php?id=88374	GGAAAGAAAGAGAAGAACAtt	UGUUCUUCUCUUUCUUUCCtg
0006043130-A5	C6	C	6	NM_133878	Chc1	chromosome condensation 1	100088	87326	1 nmole	9	http://www.ambion.com/catalog/exon_sirna.php?id=87326	GGACACAGAUGGUUUGUAUtt	AUACAAACCAUCUGUGUCCtt
0006043130-A5	C7	C	7	NM_010133	En1	engrailed 1	13798	66686	1 nmole	2	http://www.ambion.com/catalog/exon_sirna.php?id=66686	GGGACUGUACAACCACUCUtt	AGAGUGGUUGUACAGUCCCtg
0006043130-A5	C8	C	8	NM_010451	Hoxa2	homeobox A2	15399	67362	1 nmole	2	http://www.ambion.com/catalog/exon_sirna.php?id=67362	GGAGAACCAAAACAGCGAAtt	UUCGCUGUUUUGGUUCUCCtt
0006043130-A5	C9	C	9	NM_021788	Sap30	sin3 associated polypeptide	60406	76029	1 nmole	1	http://www.ambion.com/catalog/exon_sirna.php?id=76029	GGAUCCAGAAGAGCAUCUCtt	GAGAUGCUCUUCUGGAUCCtt
0006043130-A5	C10	C	10	NM_011378	Sin3a	transcriptional regulator, SIN3A (yeast)	20466	69113	1 nmole	3	http://www.ambion.com/catalog/exon_sirna.php?id=69113	GGCUUUUUCUCACCAGCACtt	GUGCUGGUGAGAAAAAGCCtc
0006043130-A5	C11	C	11	NM_007691	Chek1	checkpoint kinase 1 homolog (S. pombe)	12649	60747	1 nmole	3	http://www.ambion.com/catalog/exon_sirna.php?id=60747	GGAGAACUUUUUGAUAGAAtt	UUCUAUCAAAAAGUUCUCCtc
0006043130-A5	C12	C	12
0006043130-A5	D1	D	1
0006043130-A5	D2	D	2	NM_146092	Taf6l	TAF6-like RNA polymerase II, p300/CBP-associated factor (PCAF)-associated factor	225895	90482	1 nmole	3	http://www.ambion.com/catalog/exon_sirna.php?id=90482	GGCCACACAGAAUAGCUCUtt	AGAGCUAUUCUGUGUGGCCtc
0006043130-A5	D3	D	3	NM_010413	Hdac6	histone deacetylase 6	15185	67253	1 nmole	2	http://www.ambion.com/catalog/exon_sirna.php?id=67253	GGCAAAAUGAAGAAGCUGAtt	UCAGCUUCUUCAUUUUGCCtt
0006043130-A5	D4	D	4	NM_175009	1810057B09Rik	RIKEN cDNA 1810057B09 gene	223527	96034	1 nmole	5	http://www.ambion.com/catalog/exon_sirna.php?id=96034	GGGAACAAAUUCAUUGUAUtt	AUACAAUGAAUUUGUUCCCtc
0006043130-A5	D5	D	5	NM_178903	AI931714	expressed sequence AI931714	102182	100096	1 nmole	Not Determined	Not Available	GGACUUCGGCACUGCUUAUtt	AUAAGCAGUGCCGAAGUCCtg
0006043130-A5	D6	D	6	NM_013633	Pou5f1	POU domain, class 5, transcription factor 1	18999	71264	1 nmole	1,2	http://www.ambion.com/catalog/exon_sirna.php?id=71264	GGAGUCCCAGGACAUGAAAtt	UUUCAUGUCCUGGGACUCCtc
0006043130-A5	D7	D	7
0006043130-A5	D8	D	8	NM_011427	Snai1	snail family zinc finger 1	20613	69332	1 nmole	3	http://www.ambion.com/catalog/exon_sirna.php?id=69332	GGCCACCUUCUUUGAGGUAtt	UACCUCAAAGAAGGUGGCCtg
0006043130-A5	D9	D	9	NM_029339	Ccdc101	coiled-coil domain containing 101	75565	83646	1 nmole	8	http://www.ambion.com/catalog/exon_sirna.php?id=83646	GGUAGACGACAUUGAUGAAtt	UUCAUCAAUGUCGUCUACCtc
0006043130-A5	D10	D	10	NM_023210	Anp32e	acidic (leucine-rich) nuclear phosphoprotein 32 family, member E	66471	76623	1 nmole	2	http://www.ambion.com/catalog/exon_sirna.php?id=76623	GGCCUGAAUGACACCUUUAtt	UAAAGGUGUCAUUCAGGCCtt
0006043130-A5	D11	D	11	NM_028083	Chaf1b	chromatin assembly factor 1, subunit B (p60)	110749	82504	1 nmole	3,4	http://www.ambion.com/catalog/exon_sirna.php?id=82504	GGAGAUGAUGCCGUCAUUCtt	GAAUGACGGCAUCAUCUCCtc
0006043130-A5	D12	D	12
0006043130-A5	E1	E	1
0006043130-A5	E2	E	2	NM_031404	Actl6b	actin-like 6B	83766	85023	1 nmole	7	http://www.ambion.com/catalog/exon_sirna.php?id=85023	GGAAAUGGCUAUUGAUAUCtt	GAUAUCAAUAGCCAUUUCCtg
0006043130-A5	E3	E	3	NM_013827	Mtf2	metal response element binding transcription factor 2	17765	71785	1 nmole	13	http://www.ambion.com/catalog/exon_sirna.php?id=71785	GGAAUCAGUUUCAGAGAAUtt	AUUCUCUGAAACUGAUUCCtt
0006043130-A5	E4	E	4	NM_001081049	Kmt2a	lysine (K)-specific methyltransferase 2A	214162	501621	1 nmole	3	http://www.ambion.com/catalog/exon_sirna.php?id=501621	GAAAGAUUCUAAGAGCAUAtt	UAUGCUCUUAGAAUCUUUCtt
0006043130-A5	E5	E	5	NM_011640	Trp53	transformation related protein 53	22059	69753	1 nmole	4	http://www.ambion.com/catalog/exon_sirna.php?id=69753	GGAUGUUGAGGAGUUUUUUtt	AAAAAACUCCUCAACAUCCtg
0006043130-A5	E6	E	6	NM_001081340	Setd2	SET domain containing 2	235626	502487	1 nmole	3	http://www.ambion.com/catalog/exon_sirna.php?id=502487	CAAACAAUCUCAUUCGUUUtt	AAACGAAUGAGAUUGUUUGtt
0006043130-A5	E7	E	7	NM_011514	Suv39h1	suppressor of variegation 3-9 homolog 1 (Drosophila)	20937	69387	1 nmole	3	http://www.ambion.com/catalog/exon_sirna.php?id=69387	GGAGUAUUACCUGGUUAAGtt	CUUAACCAGGUAAUACUCCtg
0006043130-A5	E8	E	8	NM_009881	Cdyl	chromodomain protein, Y chromosome-like	12593	66039	1 nmole	4,5	http://www.ambion.com/catalog/exon_sirna.php?id=66039	GGUGGAAAGUAUCGUUGACtt	GUCAACGAUACUUUCCACCtg
0006043130-A5	E9	E	9	NM_028385	Setd5	SET domain containing 5	72895	177664	1 nmole	3	http://www.ambion.com/catalog/exon_sirna.php?id=177664	GCGUGUAUUCCACUCAUAAtt	UUAUGAGUGGAAUACACGCtc
0006043130-A5	E10	E	10	NM_021878	Jarid2	jumonji, AT rich interactive domain 2	16468	76037	1 nmole	3	http://www.ambion.com/catalog/exon_sirna.php?id=76037	GGAAUUCAAGAAUGCACAGtt	CUGUGCAUUCUUGAAUUCCtt
0006043130-A5	E11	E	11	NM_008659	Myo1c	myosin IC	17913	63191	1 nmole	32	http://www.ambion.com/catalog/exon_sirna.php?id=63191	GGAAUGUAACUGAAAGACUtt	AGUCUUUCAGUUACAUUCCtt
0006043130-A5	E12	E	12
0006043130-A5	F1	F	1
0006043130-A5	F2	F	2	NM_001033395,NM_001081417	Chd7	chromodomain helicase DNA binding protein 7	320790	503574	1 nmole	Not Determined	Not Available	CACAGGGUUUUAUAAGUUAtt	UAACUUAUAAAACCCUGUGat
0006043130-A5	F3	F	3	NM_011101	Prkca	protein kinase C, alpha	18750	68627	1 nmole	1	http://www.ambion.com/catalog/exon_sirna.php?id=68627	GGUGAAAGACCACAAAUUCtt	GAAUUUGUGGUCUUUCACCtc
0006043130-A5	F4	F	4	NM_001038010	Kat2a	K(lysine) acetyltransferase 2A	14534	74783	1 nmole	3	http://www.ambion.com/catalog/exon_sirna.php?id=74783	GGACACAGACACCAAACAAtt	UUGUUUGGUGUCUGUGUCCtc
0006043130-A5	F5	F	5	NM_011415	Snai2	snail family zinc finger 2	20583	69325	1 nmole	2	http://www.ambion.com/catalog/exon_sirna.php?id=69325	GGAUCACAGUGGUUCAGAAtt	UUCUGAACCACUGUGAUCCtt
0006043130-A5	F6	F	6	NM_053124	Smarca5	SWI/SNF related, matrix associated, actin dependent regulator of chromatin, subfamily a, member 5	93762	85507	1 nmole	1	http://www.ambion.com/catalog/exon_sirna.php?id=85507	GGAAGUAUUUGAUCAUGGAtt	UCCAUGAUCAAAUACUUCCtc
0006043130-A5	F7	F	7	NM_173001	Kdm3a	lysine (K)-specific demethylase 3A	104263	500725	1 nmole	5	http://www.ambion.com/catalog/exon_sirna.php?id=500725	GCUUUGAUUGUAAAACAUUtt	AAUGUUUUACAAUCAAAGCtt
0006043130-A5	F8	F	8	NM_013735	Trp53bp1	transformation related protein 53 binding protein 1	27223	188452	1 nmole	3	http://www.ambion.com/catalog/exon_sirna.php?id=188452	GGAGACAGUAAUAGCUCAUtt	AUGAGCUAUUACUGUCUCCtt
0006043130-A5	F9	F	9	NM_026462	1700129L13Rik	RIKEN cDNA 1700129L13 gene	67933	80670	1 nmole	Not Determined	Not Available	GGAACAGUAUAUAAGUUCAtt	UGAACUUAUAUACUGUUCCtg
0006043130-A5	F10	F	10	NM_023814	Tbx18	T-box18	76365	77159	1 nmole	2,3	http://www.ambion.com/catalog/exon_sirna.php?id=77159	GGCGCAUGUUUCCAGCAAUtt	AUUGCUGGAAACAUGCGCCtg
0006043130-A5	F11	F	11	NM_028288	Cul4b	cullin 4B	72584	82868	1 nmole	8	http://www.ambion.com/catalog/exon_sirna.php?id=82868	GGAGCAUUUUUUUGUUUCUtt	AGAAACAAAAAAAUGCUCCtg
0006043130-A5	F12	F	12
0006043130-A5	G1	G	1
0006043130-A5	G2	G	2
0006043130-A5	G3	G	3
0006043130-A5	G4	G	4		Kmt2c			299850	1 nmole	Not Determined	Not Available	GCCUCCUACUUUAAUAGUAtt	UACUAUUAAAGUAGGAGGCaa
0006043130-A5	G5	G	5	NM_013874	Neud4	neuronal d4 domain family member	29861	71826	1 nmole	5	http://www.ambion.com/catalog/exon_sirna.php?id=71826	GGAAGAAACGGAGACUCAAtt	UUGAGUCUCCGUUUCUUCCtc
0006043130-A5	G6	G	6	NM_007626	Cbx5	chromobox homolog 5 (Drosophila HP1a)	12419	60497	1 nmole	2,3	http://www.ambion.com/catalog/exon_sirna.php?id=60497	GGCUUUUCUGAGGAGCACAtt	UGUGCUCCUCAGAAAAGCCtt
0006043130-A5	G7	G	7	NM_007715	Clock	circadian locomoter output cycles kaput	12753	160234	1 nmole	6	http://www.ambion.com/catalog/exon_sirna.php?id=160234	CGUAGAGAUCAGUUCAAUGtt	CAUUGAACUGAUCUCUACGtt
0006043130-A5	G8	G	8	NM_011960	Parg	poly (ADP-ribose) glycohydrolase	26430	70566	1 nmole	3	http://www.ambion.com/catalog/exon_sirna.php?id=70566	GGGAAGCAUGCAGAACAGCtt	GCUGUUCUGCAUGCUUCCCtt
0006043130-A5	G9	G	9	NM_010412	Hdac5	histone deacetylase 5	15184	158917	1 nmole	7	http://www.ambion.com/catalog/exon_sirna.php?id=158917	CCCAACUUAAAAGUACGUUtt	AACGUACUUUUAAGUUGGGtt
0006043130-A5	G10	G	10	NM_010849	Myc	myelocytomatosis oncogene	17869	68392	1 nmole	3	http://www.ambion.com/catalog/exon_sirna.php?id=68392	GGUAGUGAUCCUCAAAAAAtt	UUUUUUGAGGAUCACUACCtt
0006043130-A5	G11	G	11
0006043130-A5	G12	G	12
0006043130-A5	H1	H	1
0006043130-A5	H2	H	2
0006043130-A5	H3	H	3
0006043130-A5	H4	H	4
0006043130-A5	H5	H	5
0006043130-A5	H6	H	6
0006043130-A5	H7	H	7
0006043130-A5	H8	H	8
0006043130-A5	H9	H	9
0006043130-A5	H10	H	10
0006043130-A5	H11	H	11
0006043130-A5	H12	H	12
0006043130-A6	A1	A	1
0006043130-A6	A2	A	2		custom			263209	1 nmole	Not Determined	Not Available	AGUACUGCAUACGAUACGGtt	CCGUAUCGUAUGCAGUACUtt
0006043130-A6	A3	A	3		custom			263209	1 nmole	Not Determined	Not Available	AGUACUGCAUACGAUACGGtt	CCGUAUCGUAUGCAGUACUtt
0006043130-A6	A4	A	4		custom			103860	1 nmole	Not Determined	Not Available	AGUACUGCUUACGAUACGGtt	CCGUAUCGUAAGCAGUACUtt
0006043130-A6	A5	A	5		custom			103860	1 nmole	Not Determined	Not Available	AGUACUGCUUACGAUACGGtt	CCGUAUCGUAAGCAGUACUtt
0006043130-A6	A6	A	6		custom			103862	1 nmole	Not Determined	Not Available	AGUACAGCAAACGAUACGGtt	CCGUAUCGUUUGCUGUACUtt
0006043130-A6	A7	A	7		custom			103862	1 nmole	Not Determined	Not Available	AGUACAGCAAACGAUACGGtt	CCGUAUCGUUUGCUGUACUtt
0006043130-A6	A8	A	8
0006043130-A6	A9	A	9
0006043130-A6	A10	A	10
0006043130-A6	A11	A	11
0006043130-A6	A12	A	12
0006043130-A6	B1	B	1
0006043130-A6	B2	B	2
0006043130-A6	B3	B	3	NM_011640	Trp53	transformation related protein 53	22059	69753	1 nmole	4	http://www.ambion.com/catalog/exon_sirna.php?id=69753	GGAUGUUGAGGAGUUUUUUtt	AAAAAACUCCUCAACAUCCtg
0006043130-A6	B4	B	4	NM_207221	5430433L24Rik	jumonji domain containing 1C	108829	166625	1 nmole	Not Determined	Not Available	CCUUCUAGUACAAAAGUUGtt	CAACUUUUGUACUAGAAGGtg
0006043130-A6	B5	B	5	NM_145125	Wdr9	WD repeat domain 9	93871	89051	1 nmole	4,5	http://www.ambion.com/catalog/exon_sirna.php?id=89051	GGAGCUACGAGGAAUUGGUtt	ACCAAUUCCUCGUAGCUCCtg
0006043130-A6	B6	B	6	NM_145076	Trim24	tripartite motif protein 24	21848	188992	1 nmole	7	http://www.ambion.com/catalog/exon_sirna.php?id=188992	CCAUCGAAUGAAACUCAUGtt	CAUGAGUUUCAUUCGAUGGtc
0006043130-A6	B7	B	7	NM_183138	BC037432	RIKEN cDNA D230004J03 gene	194388	168906	1 nmole	4	http://www.ambion.com/catalog/exon_sirna.php?id=168906	GGACCAACAUAACCUCUACtt	GUAGAGGUUAUGUUGGUCCtt
0006043130-A6	B8	B	8	NM_201637	Chd8	chromodomain helicase DNA binding protein 8	67772	165753	1 nmole	3	http://www.ambion.com/catalog/exon_sirna.php?id=165753	CCUCGAGUUCGGAAACAGAtt	UCUGUUUCCGAACUCGAGGtg
0006043130-A6	B9	B	9	NM_028767	Foxp4	forkhead box P4	74123	83277	1 nmole	11	http://www.ambion.com/catalog/exon_sirna.php?id=83277	GGAGAAGUAAUGACAAAUUtt	AAUUUGUCAUUACUUCUCCtg
0006043130-A6	B10	B	10
0006043130-A6	B11	B	11
0006043130-A6	B12	B	12
0006043130-A6	C1	C	1
0006043130-A6	C2	C	2	NM_007690	Chd1	chromodomain helicase DNA binding protein 1	12648	60557	1 nmole	3	http://www.ambion.com/catalog/exon_sirna.php?id=60557	GGAAGUCAAUCAGAGUCUGtt	CAGACUCUGAUUGACUUCCtg
0006043130-A6	C3	C	3	NM_177821	A730011L11	E1A binding protein p300	328572	99177	1 nmole	2	http://www.ambion.com/catalog/exon_sirna.php?id=99177	GGCUUGACUUCUCCAAACAtt	UGUUUGGAGAAGUCAAGCCtg
0006043130-A6	C4	C	4	NM_011759	Zfp41	zinc finger protein 41	22701	187661	1 nmole	2	http://www.ambion.com/catalog/exon_sirna.php?id=187661	CGAAGCACAUAUCUUUGAUtt	AUCAAAGAUAUGUGCUUCGtc
0006043130-A6	C5	C	5	NM_001253857	Tet1	tet methylcytosine dioxygenase 1	52463	504937	1 nmole	12	http://www.ambion.com/catalog/exon_sirna.php?id=504937	GGGAAUAACUUAUUAAACAtt	UGUUUAAUAAGUUAUUCCCta
0006043130-A6	C6	C	6	NM_009211	Smarcc1	SWI/SNF related, matrix associated, actin dependent regulator of chromatin, subfamily c, member 1	20588	64770	1 nmole	28	http://www.ambion.com/catalog/exon_sirna.php?id=64770	GGCAUUAUAAGUGACCUUAtt	UAAGGUCACUUAUAAUGCCtt
0006043130-A6	C7	C	7	NM_001003918	Usp7	ubiquitin specific protease 7	252870	220144	1 nmole	6	http://www.ambion.com/catalog/exon_sirna.php?id=220144	CCUUGUUUUUCACAAAUCAtt	UGAUUUGUGAAAAACAAGGtc
0006043130-A6	C8	C	8	NM_001001176	Taf9b	TAF9B RNA polymerase II, TATA box binding protein (TBP)-associated factor	407786	223082	1 nmole	7	http://www.ambion.com/catalog/exon_sirna.php?id=223082	GCUCCUGGUCUCAUUUACAtt	UGUAAAUGAGACCAGGAGCtg
0006043130-A6	C9	C	9	NM_018878	Paxip1	PAX interacting (with transcription-activation domain) protein 1	55982	73496	1 nmole	1	http://www.ambion.com/catalog/exon_sirna.php?id=73496	GGUUAUUCAGCUCCUUAAAtt	UUUAAGGAGCUGAAUAACCtg
0006043130-A6	C10	C	10	NM_031159	Apobec1	apolipoprotein B editing complex 1	11810	84674	1 nmole	6	http://www.ambion.com/catalog/exon_sirna.php?id=84674	GGGCCAUUACAGAGUUUCUtt	AGAAACUCUGUAAUGGCCCtg
0006043130-A6	C11	C	11	NM_016777	Nasp	nuclear autoantigenic sperm protein (histone-binding)	50927	72627	1 nmole	15	http://www.ambion.com/catalog/exon_sirna.php?id=72627	GGAAGUUUCAGAAAACAUGtt	CAUGUUUUCUGAAACUUCCtt
0006043130-A6	C12	C	12
0006043130-A6	D1	D	1
0006043130-A6	D2	D	2	NM_172674	6820402O20Rik	RIKEN cDNA 6820402O20 gene	228829	94442	1 nmole	Not Determined	Not Available	GGUGGGAAUUACCUUACUUtt	AAGUAAGGUAAUUCCCACCtt
0006043130-A6	D3	D	3	NM_153126	AI429152	expressed sequence AI429152	98956	92715	1 nmole	2	http://www.ambion.com/catalog/exon_sirna.php?id=92715	GGUCUCUUUUUGUUGUAGUtt	ACUACAACAAAAAGAGACCtc
0006043130-A6	D4	D	4	NM_011159	Prkdc	protein kinase, DNA activated, catalytic polypeptide	19090	68758	1 nmole	2,3	http://www.ambion.com/catalog/exon_sirna.php?id=68758	GGACUUUCGUGAUUGUAGAtt	UCUACAAUCACGAAAGUCCtc
0006043130-A6	D5	D	5	NM_010573	Irx1	Iroquois related homeobox 1 (Drosophila)	16371	165837	1 nmole	2	http://www.ambion.com/catalog/exon_sirna.php?id=165837	GCAUUGACAUCGAUCAGAUtt	AUCUGAUCGAUGUCAAUGCtc
0006043130-A6	D6	D	6	NM_013633	Pou5f1	POU domain, class 5, transcription factor 1	18999	71264	1 nmole	1,2	http://www.ambion.com/catalog/exon_sirna.php?id=71264	GGAGUCCCAGGACAUGAAAtt	UUUCAUGUCCUGGGACUCCtc
0006043130-A6	D7	D	7
0006043130-A6	D8	D	8	NM_023871	Set	SET translocation	56086	261251	1 nmole	8	http://www.ambion.com/catalog/exon_sirna.php?id=261251	AUGGGAGAAUCAGCAGAACtt	GUUCUGCUGAUUCUCCCAUtg
0006043130-A6	D9	D	9	NM_011817	Gadd45g	growth arrest and DNA-damage-inducible 45 gamma	23882	70349	1 nmole	3	http://www.ambion.com/catalog/exon_sirna.php?id=70349	GAUCCAUUUCACGUUGAUUtt	AAUCAACGUGAAAUGGAUCtg
0006043130-A6	D10	D	10	NM_026539	Chd1l	chromodomain helicase DNA binding protein 1-like	68058	80917	1 nmole	16	http://www.ambion.com/catalog/exon_sirna.php?id=80917	GGAAGACAGAAAGUCAUUUtt	AAAUGACUUUCUGUCUUCCtt
0006043130-A6	D11	D	11	NM_080455	MGI:2153084	serologically defined colon cancer antigen 33 like	228911	261464	1 nmole	3	http://www.ambion.com/catalog/exon_sirna.php?id=261464	GGAAUUUGUACCAUGUAUCtt	GAUACAUGGUACAAAUUCCtt
0006043130-A6	D12	D	12
0006043130-A6	E1	E	1
0006043130-A6	E2	E	2	NM_009445	Ttk	Ttk protein kinase	22137	65337	1 nmole	15,16	http://www.ambion.com/catalog/exon_sirna.php?id=65337	GGUGUUUCAGGUAUUGAAUtt	AUUCAAUACCUGAAACACCtt
0006043130-A6	E3	E	3	NM_145991	Cdc73	cell division cycle 73, Paf1/RNA polymerase II complex component	214498	90220	1 nmole	2	http://www.ambion.com/catalog/exon_sirna.php?id=90220	GGCCAACCCAGAGAGUACUtt	AGUACUCUCUGGGUUGGCCtt
0006043130-A6	E4	E	4	NM_009765	Brca2	breast cancer 2	12190	65945	1 nmole	22	http://www.ambion.com/catalog/exon_sirna.php?id=65945	GGAAAGAGAUACAGAAUCUtt	AGAUUCUGUAUCUCUUUCCtt
0006043130-A6	E5	E	5	NM_172746	C86302	expressed sequence C86302	233876	163943	1 nmole	4	http://www.ambion.com/catalog/exon_sirna.php?id=163943	GGCAGGACAAAACACCAAAtt	UUUGGUGUUUUGUCCUGCCtg
0006043130-A6	E6	E	6	NM_008671	Nap1l2	nucleosome assembly protein 1-like 2	17954	63203	1 nmole	1	http://www.ambion.com/catalog/exon_sirna.php?id=63203	GGACUUAUCGGUUAUCUUUtt	AAAGAUAACCGAUAAGUCCtt
0006043130-A6	E7	E	7	NM_008393	Irx3	Iroquois related homeobox 3 (Drosophila)	16373	62423	1 nmole	2	http://www.ambion.com/catalog/exon_sirna.php?id=62423	GGAGAUCGAUUUGGAAAACtt	GUUUUCCAAAUCGAUCUCCtc
0006043130-A6	E8	E	8	NM_031869	Prkab1	protein kinase, AMP-activated, beta 1 non-catalytic subunit	19079	85122	1 nmole	7	http://www.ambion.com/catalog/exon_sirna.php?id=85122	GGAAUGAACCUAUCUUAUAtt	UAUAAGAUAGGUUCAUUCCtg
0006043130-A6	E9	E	9	NM_144851	Senp1	SUMO1/sentrin specific protease 1	223870	88751	1 nmole	3	http://www.ambion.com/catalog/exon_sirna.php?id=88751	GGAGCAGCUUCUGCUUUCUtt	AGAAAGCAGAAGCUGCUCCtc
0006043130-A6	E10	E	10	NM_009122	Satb1	special AT-rich sequence binding protein 1	20230	64320	1 nmole	Not Determined	Not Available	GGGAGUGCCUUUAAAACACtt	GUGUUUUAAAGGCACUCCCtg
0006043130-A6	E11	E	11	NM_013910	Kdm2b	lysine (K)-specific demethylase 2B	30841	220172	1 nmole	9	http://www.ambion.com/catalog/exon_sirna.php?id=220172	GCUGAGUUGGCUCAUCAACtt	GUUGAUGAGCCAACUCAGCtg
0006043130-A6	E12	E	12
0006043130-A6	F1	F	1
0006043130-A6	F2	F	2	NM_010452	Hoxa3	homeo box A3	15400	165832	1 nmole	3	http://www.ambion.com/catalog/exon_sirna.php?id=165832	CCGUGGGCAAACAAAUCUUtt	AAGAUUUGUUUGCCCACGGtg
0006043130-A6	F3	F	3	NM_013594	Mbd1	methyl-CpG binding domain protein 1	17190	156823	1 nmole	4	http://www.ambion.com/catalog/exon_sirna.php?id=156823	CCAGCCAAGACUAAGAAACtt	GUUUCUUAGUCUUGGCUGGtt
0006043130-A6	F4	F	4	NM_054082	Mta3	metastasis associated 3	116871	86004	1 nmole	5	http://www.ambion.com/catalog/exon_sirna.php?id=86004	GGAGGAUACCUUCUUCUACtt	GUAGAAGAAGGUAUCCUCCtt
0006043130-A6	F5	F	5	NM_016776	Mybbp1a	MYB binding protein (P160) 1a	18432	72531	1 nmole	3	http://www.ambion.com/catalog/exon_sirna.php?id=72531	GGCAAUGAUGAGACCUAGUtt	ACUAGGUCUCAUCAUUGCCtt
0006043130-A6	F6	F	6	NM_021523	Huwe1	HECT, UBA and WWE domain containing 1	59026	258592	1 nmole	15	http://www.ambion.com/catalog/exon_sirna.php?id=258592	GCUUUUCAGUCUCAUAGUGtt	CACUAUGAGACUGAAAAGCtg
0006043130-A6	F7	F	7	NM_145989	E130014J05Rik	RIKEN cDNA E130014J05 gene	214133	90311	1 nmole	2	http://www.ambion.com/catalog/exon_sirna.php?id=90311	GGCCAGGAGAAGAAGAUACtt	GUAUCUUCUUCUCCUGGCCtt
0006043130-A6	F8	F	8	NM_133901	AI481500	transformation/transcription domain-associated protein	100683	87156	1 nmole	Not Determined	Not Available	GGAAGCAGGAUCAGUUCGAtt	UCGAACUGAUCCUGCUUCCtg
0006043130-A6	F9	F	9	NM_019831	Zfp261	zinc finger protein 261	56364	74391	1 nmole	2	http://www.ambion.com/catalog/exon_sirna.php?id=74391	GGAUCUGCUGGAAUCUCAGtt	CUGAGAUUCCAGCAGAUCCtc
0006043130-A6	F10	F	10	NM_172270	Prkcbp1	protein kinase C binding protein 1	228880	93664	1 nmole	5	http://www.ambion.com/catalog/exon_sirna.php?id=93664	GGACAAGUCCUUUGCUGUGtt	CACAGCAAAGGACUUGUCCtt
0006043130-A6	F11	F	11
0006043130-A6	F12	F	12
0006043130-A6	G1	G	1
0006043130-A6	G2	G	2
0006043130-A6	G3	G	3
0006043130-A6	G4	G	4
0006043130-A6	G5	G	5
0006043130-A6	G6	G	6
0006043130-A6	G7	G	7
0006043130-A6	G8	G	8
0006043130-A6	G9	G	9
0006043130-A6	G10	G	10	NM_010849	Myc	myelocytomatosis oncogene	17869	68392	1 nmole	3	http://www.ambion.com/catalog/exon_sirna.php?id=68392	GGUAGUGAUCCUCAAAAAAtt	UUUUUUGAGGAUCACUACCtt
0006043130-A6	G11	G	11
0006043130-A6	G12	G	12
0006043130-A6	H1	H	1
0006043130-A6	H2	H	2
0006043130-A6	H3	H	3
0006043130-A6	H4	H	4
0006043130-A6	H5	H	5
0006043130-A6	H6	H	6
0006043130-A6	H7	H	7
0006043130-A6	H8	H	8
0006043130-A6	H9	H	9
0006043130-A6	H10	H	10
0006043130-A6	H11	H	11
0006043130-A6	H12	H	12
0006043130-B1	A1	A	1
0006043130-B1	A2	A	2		custom			263209	1 nmole	Not Determined	Not Available	AGUACUGCAUACGAUACGGtt	CCGUAUCGUAUGCAGUACUtt
0006043130-B1	A3	A	3		custom			263209	1 nmole	Not Determined	Not Available	AGUACUGCAUACGAUACGGtt	CCGUAUCGUAUGCAGUACUtt
0006043130-B1	A4	A	4		custom			103860	1 nmole	Not Determined	Not Available	AGUACUGCUUACGAUACGGtt	CCGUAUCGUAAGCAGUACUtt
0006043130-B1	A5	A	5		custom			103860	1 nmole	Not Determined	Not Available	AGUACUGCUUACGAUACGGtt	CCGUAUCGUAAGCAGUACUtt
0006043130-B1	A6	A	6		custom			103862	1 nmole	Not Determined	Not Available	AGUACAGCAAACGAUACGGtt	CCGUAUCGUUUGCUGUACUtt
0006043130-B1	A7	A	7		custom			103862	1 nmole	Not Determined	Not Available	AGUACAGCAAACGAUACGGtt	CCGUAUCGUUUGCUGUACUtt
0006043130-B1	A8	A	8
0006043130-B1	A9	A	9
0006043130-B1	A10	A	10
0006043130-B1	A11	A	11
0006043130-B1	A12	A	12
0006043130-B1	B1	B	1
0006043130-B1	B2	B	2
0006043130-B1	B3	B	3	NM_011640	Trp53	transformation related protein 53	22059	69843	1 nmole	6	http://www.ambion.com/catalog/exon_sirna.php?id=69843	GGAAAUUUGUAUCCCGAGUtt	ACUCGGGAUACAAAUUUCCtt
0006043130-B1	B4	B	4	NM_144811	Cbx7	chromobox homolog 7	52609	88904	1 nmole	7	http://www.ambion.com/catalog/exon_sirna.php?id=88904	GGAGUUCACAUUCUUUCUGtt	CAGAAAGAAUGUGAACUCCtg
0006043130-B1	B5	B	5	NM_019562	Uchl5	ubiquitin carboxyl-terminal esterase L5	56207	74006	1 nmole	9	http://www.ambion.com/catalog/exon_sirna.php?id=74006	GGUACAAAAGUUAAAGAGAtt	UCUCUUUAACUUUUGUACCtc
0006043130-B1	B6	B	6	NM_001033276	Kmt2d	lysine (K)-specific methyltransferase 2D	381022	504014	1 nmole	55	http://www.ambion.com/catalog/exon_sirna.php?id=504014	GCUACAAGGUUGGAAUUUUtt	AAAAUUCCAACCUUGUAGCgt
0006043130-B1	B7	B	7	NM_175686	Prrx1	paired related homeobox 1	18933	68833	1 nmole	1,1,1	http://www.ambion.com/catalog/exon_sirna.php?id=68833	GGACAAUGACCAGUUGAACtt	GUUCAACUGGUCAUUGUCCtg
0006043130-B1	B8	B	8	NM_145993	L3mbtl2	l(3)mbt-like 2 (Drosophila)	214669	170058	1 nmole	4	http://www.ambion.com/catalog/exon_sirna.php?id=170058	GGACAACUAGCAGAUGGGAtt	UCCCAUCUGCUAGUUGUCCtg
0006043130-B1	B9	B	9	NM_007872	Dnmt3a	DNA methyltransferase 3A	13435	61167	1 nmole	5	http://www.ambion.com/catalog/exon_sirna.php?id=61167	GGCUGUGGAAGUGCAGAACtt	GUUCUGCACUUCCACAGCCtt
0006043130-B1	B10	B	10
0006043130-B1	B11	B	11
0006043130-B1	B12	B	12
0006043130-B1	C1	C	1
0006043130-B1	C2	C	2	NM_026115	Hat1	histone aminotransferase 1	107435	172027	1 nmole	2,3	http://www.ambion.com/catalog/exon_sirna.php?id=172027	GCAAUCGAGCUGAAACUAGtt	CUAGUUUCAGCUCGAUUGCtg
0006043130-B1	C3	C	3	NM_013672	Sp1	trans-acting transcription factor 1	20683	152025	1 nmole	3	http://www.ambion.com/catalog/exon_sirna.php?id=152025	GCAGAAUUGAGUCACCCAAtt	UUGGGUGACUCAAUUCUGCtg
0006043130-B1	C4	C	4	NM_010096	Ebf3	early B-cell factor 3	13593	161589	1 nmole	3	http://www.ambion.com/catalog/exon_sirna.php?id=161589	CCAACAACGGCAUUCACUAtt	UAGUGAAUGCCGUUGUUGGtt
0006043130-B1	C5	C	5	NM_019739	Foxo1	forkhead box O1	56458	74218	1 nmole	2	http://www.ambion.com/catalog/exon_sirna.php?id=74218	GGCAAGAGCGGAAAAUCACtt	GUGAUUUUCCGCUCUUGCCtc
0006043130-B1	C6	C	6	NM_019725	Tle2	transducin-like enhancer of split 2, homolog of Drosophila E(spl)	21886	188719	1 nmole	17	http://www.ambion.com/catalog/exon_sirna.php?id=188719	GCUGCAUCGACAUAUCAGAtt	UCUGAUAUGUCGAUGCAGCtg
0006043130-B1	C7	C	7	NM_011599	Tle1	transducin-like enhancer of split 1, homolog of Drosophila E(spl)	21885	69718	1 nmole	3,4	http://www.ambion.com/catalog/exon_sirna.php?id=69718	GGCACUACGUGAUGUAUUAtt	UAAUACAUCACGUAGUGCCtc
0006043130-B1	C8	C	8	NM_009764	Brca1	breast cancer 1	12189	65855	1 nmole	4	http://www.ambion.com/catalog/exon_sirna.php?id=65855	GGGAAGCACAAGGUUUAGUtt	ACUAAACCUUGUGCUUCCCtg
0006043130-B1	C9	C	9	NM_133872	Aof2	amine oxidase (flavin containing) domain 2	99982	166203	1 nmole	6	http://www.ambion.com/catalog/exon_sirna.php?id=166203	GCUCGACAGCUACAGAGUUtt	AACUCUGUAGCUGUCGAGCtg
0006043130-B1	C10	C	10	NM_023209	Pbk	PDZ binding kinase	52033	76798	1 nmole	7	http://www.ambion.com/catalog/exon_sirna.php?id=76798	GGCAGAUGUGUUUGCUUUUtt	AAAAGCAAACACAUCUGCCtt
0006043130-B1	C11	C	11	NM_152895	Jarid1b	jumonji, AT rich interactive domain 1B (Rbp2 like)	75605	92555	1 nmole	3	http://www.ambion.com/catalog/exon_sirna.php?id=92555	GGAAGUACUCUGAAGAUUCtt	GAAUCUUCAGAGUACUUCCtt
0006043130-B1	C12	C	12
0006043130-B1	D1	D	1
0006043130-B1	D2	D	2	NM_018826	Irx5	Iroquois related homeobox 5 (Drosophila)	54352	184996	1 nmole	3	http://www.ambion.com/catalog/exon_sirna.php?id=184996	GCAGGUUAUACGCUUAGAUtt	AUCUAAGCGUAUAACCUGCtt
0006043130-B1	D3	D	3	NM_011263	Rest	RE1-silencing transcription factor	19712	151450	1 nmole	1	http://www.ambion.com/catalog/exon_sirna.php?id=151450	GGCAGAUGGCCGAAUUGAUtt	AUCAAUUCGGCCAUCUGCCtc
0006043130-B1	D4	D	4	NM_009054	Trim27	tripartite motif protein 27	19720	150547	1 nmole	3	http://www.ambion.com/catalog/exon_sirna.php?id=150547	GCUCUAUCACUCGUUGAAGtt	CUUCAACGAGUGAUAGAGCtg
0006043130-B1	D5	D	5	NM_001001984	Fbxl11	F-box and leucine-rich repeat protein 11	225876	219812	1 nmole	12	http://www.ambion.com/catalog/exon_sirna.php?id=219812	GGUCUUCGAUGUCUUGUAGtt	CUACAAGACAUCGAAGACCtt
0006043130-B1	D6	D	6	NM_013633	Pou5f1	POU domain, class 5, transcription factor 1	18999	71357	1 nmole	2	http://www.ambion.com/catalog/exon_sirna.php?id=71357	GGAGCUAGAACAGUUUGCCtt	GGCAAACUGUUCUAGCUCCtt
0006043130-B1	D7	D	7
0006043130-B1	D8	D	8	NM_010435	Hira	histone cell cycle regulation defective homolog A (S. cerevisiae)	15260	67443	1 nmole	7	http://www.ambion.com/catalog/exon_sirna.php?id=67443	GGUCAUUCUGGCUUAGUAAtt	UUACUAAGCCAGAAUGACCtc
0006043130-B1	D9	D	9	NM_001013745	Zfp57	zinc finger protein 57	22715	65619	1 nmole	5,3	http://www.ambion.com/catalog/exon_sirna.php?id=65619	GGCCUUUCUUUUGUAAUUUtt	AAAUUACAAAAGAAAGGCCtc
0006043130-B1	D10	D	10	NM_178220	Arrb1	arrestin, beta 1	109689	98160	1 nmole	5,5	http://www.ambion.com/catalog/exon_sirna.php?id=98160	GGACAAGAAGCCACUGACAtt	UGUCAGUGGCUUCUUGUCCtc
0006043130-B1	D11	D	11	NM_013633	Pou5f1	POU domain, class 5, transcription factor 1	18999	71357	1 nmole	2	http://www.ambion.com/catalog/exon_sirna.php?id=71357	GGAGCUAGAACAGUUUGCCtt	GGCAAACUGUUCUAGCUCCtt
0006043130-B1	D12	D	12
0006043130-B1	E1	E	1
0006043130-B1	E2	E	2	NM_008655	Gadd45b	growth arrest and DNA-damage-inducible 45 beta	17873	155483	1 nmole	3	http://www.ambion.com/catalog/exon_sirna.php?id=155483	CGAACUGUCAUACAGAUUCtt	GAAUCUGUAUGACAGUUCGtg
0006043130-B1	E3	E	3	NM_010440	Hmg20b	high mobility group 20 B	15353	67448	1 nmole	4	http://www.ambion.com/catalog/exon_sirna.php?id=67448	GGAGAAACAGCAGUACUUGtt	CAAGUACUGCUGUUUCUCCtt
0006043130-B1	E4	E	4	NM_011565	Tead2	TEA domain family member 2	21677	69788	1 nmole	4	http://www.ambion.com/catalog/exon_sirna.php?id=69788	GGAAAUCGAGAGAAAUUCAtt	UGAAUUUCUCUCGAUUUCCtt
0006043130-B1	E5	E	5	NM_183091	2810439M11Rik	RIKEN cDNA 2810439M11 gene	72749	179110	1 nmole	8	http://www.ambion.com/catalog/exon_sirna.php?id=179110	GGUGCCAUGGCUAUCUGUGtt	CACAGAUAGCCAUGGCACCtt
0006043130-B1	E6	E	6	NM_009687	Apex1	apurinic/apyrimidinic endonuclease 1	11792	65892	1 nmole	5	http://www.ambion.com/catalog/exon_sirna.php?id=65892	GGAAACAAAAAGAAUGCUGtt	CAGCAUUCUUUUUGUUUCCtt
0006043130-B1	E7	E	7	NM_172605	Tdrd3	tudor domain containing 3	219249	170910	1 nmole	7	http://www.ambion.com/catalog/exon_sirna.php?id=170910	GCUUGAUCGAAGAAAGACAtt	UGUCUUUCUUCGAUCAAGCtc
0006043130-B1	E8	E	8	NM_026003	Smarca2	SWI/SNF related, matrix associated, actin dependent regulator of chromatin, subfamily a, member 2	67155	79661	1 nmole	29,5	http://www.ambion.com/catalog/exon_sirna.php?id=79661	GGAAAGACUUACCAGAAUAtt	UAUUCUGGUAAGUCUUUCCtg
0006043130-B1	E9	E	9	NM_008228	Hdac1	histone deacetylase 1	433759	158012	1 nmole	6	http://www.ambion.com/catalog/exon_sirna.php?id=158012	GGCCUUCUAUACUACAGACtt	GUCUGUAGUAUAGAAGGCCtc
0006043130-B1	E10	E	10	NM_019448	Dnmt3l	DNA (cytosine-5-)-methyltransferase 3-like	54427	185146	1 nmole	2,3	http://www.ambion.com/catalog/exon_sirna.php?id=185146	GCAAUGGCUGAAAUCCUCCtt	GGAGGAUUUCAGCCAUUGCtc
0006043130-B1	E11	E	11	NM_178907	MapKapk3	mitogen-activated protein kinase-activated protein kinase 3	102626	176553	1 nmole	11	http://www.ambion.com/catalog/exon_sirna.php?id=176553	GGUAUUGGGCCAUUGGUUGtt	CAACCAAUGGCCCAAUACCtt
0006043130-B1	E12	E	12
0006043130-B1	F1	F	1
0006043130-B1	F2	F	2	NM_011567	Tead4	TEA domain family member 4	21679	165884	1 nmole	7,8	http://www.ambion.com/catalog/exon_sirna.php?id=165884	GCAAGAUCCCGACACAUACtt	GUAUGUGUCGGGAUCUUGCtg
0006043130-B1	F3	F	3	NM_175730	Hoxc5	homeo box C5	15424	159607	1 nmole	2	http://www.ambion.com/catalog/exon_sirna.php?id=159607	GGCUAUGACUAGCUAGAAUtt	AUUCUAGCUAGUCAUAGCCtc
0006043130-B1	F4	F	4	NM_007881	Atn1	atrophin 1	13498	61176	1 nmole	5	http://www.ambion.com/catalog/exon_sirna.php?id=61176	GGUGUCCUAUAACCAAGCAtt	UGCUUGGUUAUAGGACACCtg
0006043130-B1	F5	F	5	NM_023773	Mphosph8	M-phase phosphoprotein 8	75339	77332	1 nmole	2	http://www.ambion.com/catalog/exon_sirna.php?id=77332	GGAUAUACAUCUGAAGAUGtt	CAUCUUCAGAUGUAUAUCCtt
0006043130-B1	F6	F	6	NM_010788	Mecp2	methyl CpG binding protein 2	17257	68154	1 nmole	4	http://www.ambion.com/catalog/exon_sirna.php?id=68154	GGCAGUAACUUAAAACAGAtt	UCUGUUUUAAGUUACUGCCtt
0006043130-B1	F7	F	7	NM_153056	Sirt7	sirtuin 7 (silent mating type information regulation 2, homolog) 7 (S. cerevisiae)	209011	92655	1 nmole	10	http://www.ambion.com/catalog/exon_sirna.php?id=92655	GGAAGAAAGUGGCAUAGCCtt	GGCUAUGCCACUUUCUUCCtt
0006043130-B1	F8	F	8	NM_026984	Kmt2e	lysine (K)-specific methyltransferase 2E	69188	506882	1 nmole	16	http://www.ambion.com/catalog/exon_sirna.php?id=506882	CUAUAGAACCAGAAACUGAtt	UCAGUUUCUGGUUCUAUAGca
0006043130-B1	F9	F	9	NM_027432	Wdr77	WD repeat domain 77	70465	81989	1 nmole	10	http://www.ambion.com/catalog/exon_sirna.php?id=81989	GGUGCGUAACUUAUUUUUAtt	UAAAAAUAAGUUACGCACCtc
0006043130-B1	F10	F	10	NM_001081269	Whsc1l1	Wolf-Hirschhorn syndrome candidate 1-like 1 (human)	234135	502441	1 nmole	23	http://www.ambion.com/catalog/exon_sirna.php?id=502441	GGUCUUUGCUUAUUUGUAAtt	UUACAAAUAAGCAAAGACCaa
0006043130-B1	F11	F	11	NM_013555	Hoxd9	homeo box D9	15438	71112	1 nmole	2	http://www.ambion.com/catalog/exon_sirna.php?id=71112	GGAUUCUGAACCUUACAGAtt	UCUGUAAGGUUCAGAAUCCtg
0006043130-B1	F12	F	12
0006043130-B1	G1	G	1
0006043130-B1	G2	G	2
0006043130-B1	G3	G	3
0006043130-B1	G4	G	4	NM_007659	Cdc2a	cell division cycle 2 homolog A (S. pombe)	12534	160116	1 nmole	5	http://www.ambion.com/catalog/exon_sirna.php?id=160116	GGAACAAUCAAACUGGCUGtt	CAGCCAGUUUGAUUGUUCCtt
0006043130-B1	G5	G	5	NM_177269	D530031C13Rik	RIKEN cDNA D530031C13 gene	320817	98189	1 nmole	6,7	http://www.ambion.com/catalog/exon_sirna.php?id=98189	GGGCGAGGAAGAAGAAUCUtt	AGAUUCUUCUUCCUCGCCCtc
0006043130-B1	G6	G	6	NM_177009	Smyd4	SET and MYND domain containing 4	319822	154206	1 nmole	5	http://www.ambion.com/catalog/exon_sirna.php?id=154206	GGCCCAAACCUUAAAGUCCtt	GGACUUUAAGGUUUGGGCCtg
0006043130-B1	G7	G	7	NM_010353	Gsg2	germ cell-specific gene 2	14841	158844	1 nmole	1	http://www.ambion.com/catalog/exon_sirna.php?id=158844	GGCCGCGUGUAAAAAGGUUtt	AACCUUUUUACACGCGGCCtt
0006043130-B1	G8	G	8	NM_016974	Dbp	D site albumin promoter binding protein	13170	161806	1 nmole	2,3	http://www.ambion.com/catalog/exon_sirna.php?id=161806	GGCUUGACAUCUAGGGACAtt	UGUCCCUAGAUGUCAAGCCtg
0006043130-B1	G9	G	9	NM_023876	Elp4	elongation protein 4 homolog (S. cerevisiae)	77766	174303	1 nmole	4	http://www.ambion.com/catalog/exon_sirna.php?id=174303	GCCUAAUGUCAACAUGAAGtt	CUUCAUGUUGACAUUAGGCtc
0006043130-B1	G10	G	10	NM_010849	Myc	myelocytomatosis oncogene	17869	240549	1 nmole	2	http://www.ambion.com/catalog/exon_sirna.php?id=240549	CGAGGAAGAGAAUUUCUAUtt	AUAGAAAUUCUCUUCCUCGtc
0006043130-B1	G11	G	11
0006043130-B1	G12	G	12
0006043130-B1	H1	H	1
0006043130-B1	H2	H	2
0006043130-B1	H3	H	3
0006043130-B1	H4	H	4
0006043130-B1	H5	H	5
0006043130-B1	H6	H	6
0006043130-B1	H7	H	7
0006043130-B1	H8	H	8
0006043130-B1	H9	H	9
0006043130-B1	H10	H	10
0006043130-B1	H11	H	11
0006043130-B1	H12	H	12
0006043130-B2	A1	A	1
0006043130-B2	A2	A	2		custom			263209	1 nmole	Not Determined	Not Available	AGUACUGCAUACGAUACGGtt	CCGUAUCGUAUGCAGUACUtt
0006043130-B2	A3	A	3		custom			263209	1 nmole	Not Determined	Not Available	AGUACUGCAUACGAUACGGtt	CCGUAUCGUAUGCAGUACUtt
0006043130-B2	A4	A	4		custom			103860	1 nmole	Not Determined	Not Available	AGUACUGCUUACGAUACGGtt	CCGUAUCGUAAGCAGUACUtt
0006043130-B2	A5	A	5		custom			103860	1 nmole	Not Determined	Not Available	AGUACUGCUUACGAUACGGtt	CCGUAUCGUAAGCAGUACUtt
0006043130-B2	A6	A	6		custom			103862	1 nmole	Not Determined	Not Available	AGUACAGCAAACGAUACGGtt	CCGUAUCGUUUGCUGUACUtt
0006043130-B2	A7	A	7		custom			103862	1 nmole	Not Determined	Not Available	AGUACAGCAAACGAUACGGtt	CCGUAUCGUUUGCUGUACUtt
0006043130-B2	A8	A	8
0006043130-B2	A9	A	9
0006043130-B2	A10	A	10
0006043130-B2	A11	A	11
0006043130-B2	A12	A	12
0006043130-B2	B1	B	1
0006043130-B2	B2	B	2
0006043130-B2	B3	B	3	NM_011640	Trp53	transformation related protein 53	22059	69843	1 nmole	6	http://www.ambion.com/catalog/exon_sirna.php?id=69843	GGAAAUUUGUAUCCCGAGUtt	ACUCGGGAUACAAAUUUCCtt
0006043130-B2	B4	B	4	NM_018877	Setdb1	SET domain, bifurcated 1	84505	73684	1 nmole	13	http://www.ambion.com/catalog/exon_sirna.php?id=73684	GGGUGUUUUCAUUAACACAtt	UGUGUUAAUGAAAACACCCtt
0006043130-B2	B5	B	5	NM_013595	Mbd3	methyl-CpG binding domain protein 3	17192	156826	1 nmole	2	http://www.ambion.com/catalog/exon_sirna.php?id=156826	GCCACAACUGGCACGUUACtt	GUAACGUGCCAGUUGUGGCtt
0006043130-B2	B6	B	6	NM_009409	Top2b	topoisomerase (DNA) II beta	21974	186798	1 nmole	5	http://www.ambion.com/catalog/exon_sirna.php?id=186798	GCUUUUAACAUCGAGUAAUtt	AUUACUCGAUGUUAAAAGCtg
0006043130-B2	B7	B	7	NM_013720	Mga	MAX gene associated	29808	184056	1 nmole	1	http://www.ambion.com/catalog/exon_sirna.php?id=184056	GGAAGGACAUAUUAUCUUGtt	CAAGAUAAUAUGUCCUUCCtg
0006043130-B2	B8	B	8	NM_207255	Zfp532	zinc finger protein 532	328977	166690	1 nmole	3	http://www.ambion.com/catalog/exon_sirna.php?id=166690	GGACUUCGACAAACUGAAGtt	CUUCAGUUUGUCGAAGUCCtg
0006043130-B2	B9	B	9	NM_010773	Mbd2	methyl-CpG binding domain protein 2	17191	68141	1 nmole	7	http://www.ambion.com/catalog/exon_sirna.php?id=68141	GGUAGCACUUACGUGAAAUtt	AUUUCACGUAAGUGCUACCtt
0006043130-B2	B10	B	10
0006043130-B2	B11	B	11
0006043130-B2	B12	B	12
0006043130-B2	C1	C	1
0006043130-B2	C2	C	2	NM_030887	Jdp2	Jun dimerization protein 2	81703	167011	1 nmole	2	http://www.ambion.com/catalog/exon_sirna.php?id=167011	GCUGAAAUACGCUGACAUCtt	GAUGUCAGCGUAUUUCAGCtc
0006043130-B2	C3	C	3	NM_013768	Skb1	SKB1 homolog (S. pombe)	27374	188531	1 nmole	3,4	http://www.ambion.com/catalog/exon_sirna.php?id=188531	GCGGCUAUGUUACAGGAGCtt	GCUCCUGUAACAUAGCCGCtt
0006043130-B2	C4	C	4	NM_146177	Suv420h2	suppressor of variegation 4-20 homolog 2 (Drosophila)	232811	90931	1 nmole	8	http://www.ambion.com/catalog/exon_sirna.php?id=90931	GGUGUGACCUCAUCUUUUUtt	AAAAAGAUGAGGUCACACCtg
0006043130-B2	C5	C	5	NM_019864	Atr	ataxia telangiectasia and Rad3 related	245000	503004	1 nmole	26	http://www.ambion.com/catalog/exon_sirna.php?id=503004	CCAUCUAUCUUCUUCCACAtt	UGUGGAAGAAGAUAGAUGGtg
0006043130-B2	C6	C	6	NM_178718	E130113K22Rik	PHD finger protein 20-like 1	239510	154575	1 nmole	Not Determined	Not Available	GCUUAAGAUUGGAAUACUAtt	UAGUAUUCCAAUCUUAAGCtg
0006043130-B2	C7	C	7	NM_010411	Hdac3	histone deacetylase 3	15183	158915	1 nmole	9	http://www.ambion.com/catalog/exon_sirna.php?id=158915	GGGUGUUUACUAACUCUGGtt	CCAGAGUUAGUAAACACCCtg
0006043130-B2	C8	C	8	NM_024428	2810410M20Rik	RIKEN cDNA 2810410M20 gene	66310	182616	1 nmole	4	http://www.ambion.com/catalog/exon_sirna.php?id=182616	CCAAAUCCCAUCGAGUUCCtt	GGAACUCGAUGGGAUUUGGtg
0006043130-B2	C9	C	9	NM_178661	Creb3l2	cAMP responsive element binding protein 3-like 2	208647	174016	1 nmole	12	http://www.ambion.com/catalog/exon_sirna.php?id=174016	GGCUUGUUUCCACCAAUAGtt	CUAUUGGUGGAAACAAGCCtg
0006043130-B2	C10	C	10	NM_009030	Rbbp4	retinoblastoma binding protein 4	19646	64243	1 nmole	3,4	http://www.ambion.com/catalog/exon_sirna.php?id=64243	GGAGAAUUUGGAGGUUUUGtt	CAAAACCUCCAAAUUCUCCtt
0006043130-B2	C11	C	11	NM_011304	Ruvbl2	RuvB-like protein 2	20174	69240	1 nmole	6	http://www.ambion.com/catalog/exon_sirna.php?id=69240	GGAGACAGAGAUCAUUGAAtt	UUCAAUGAUCUCUGUCUCCtc
0006043130-B2	C12	C	12
0006043130-B2	D1	D	1
0006043130-B2	D2	D	2	NM_007991	Fbl	fibrillarin	14113	157469	1 nmole	7	http://www.ambion.com/catalog/exon_sirna.php?id=157469	GCCAGACCAAACCCGAAUUtt	AAUUCGGGUUUGGUCUGGCtg
0006043130-B2	D3	D	3	NM_008636	Mtf1	metal response element binding transcription factor 1	17764	63174	1 nmole	11	http://www.ambion.com/catalog/exon_sirna.php?id=63174	GGAGCUAAGUGAUUUUAGAtt	UCUAAAAUCACUUAGCUCCtt
0006043130-B2	D4	D	4	NM_177961	Falz	fetal Alzheimer antigen	207165	99362	1 nmole	Not Determined	Not Available	GGAGCUGCUAUGUACACAUtt	AUGUGUACAUAGCAGCUCCtt
0006043130-B2	D5	D	5	NM_001017426	Kdm6b	KDM1 lysine (K)-specific demethylase 6B	216850	260600	1 nmole	20	http://www.ambion.com/catalog/exon_sirna.php?id=260600	GCGAUCCUGACUUGUUCAAtt	UUGAACAAGUCAGGAUCGCtg
0006043130-B2	D6	D	6	NM_013633	Pou5f1	POU domain, class 5, transcription factor 1	18999	71357	1 nmole	2	http://www.ambion.com/catalog/exon_sirna.php?id=71357	GGAGCUAGAACAGUUUGCCtt	GGCAAACUGUUCUAGCUCCtt
0006043130-B2	D7	D	7
0006043130-B2	D8	D	8	NM_010561	Ilf3	interleukin enhancer binding factor 3	16201	159170	1 nmole	6	http://www.ambion.com/catalog/exon_sirna.php?id=159170	GGCGGAACACAUGACUAGGtt	CCUAGUCAUGUGUUCCGCCtt
0006043130-B2	D9	D	9	NM_008413	Jak2	Janus kinase 2	16452	62536	1 nmole	3	http://www.ambion.com/catalog/exon_sirna.php?id=62536	GGAUCUGGUACCCACCCAAtt	UUGGGUGGGUACCAGAUCCtt
0006043130-B2	D10	D	10	NM_199196	Suz12	suppressor of zeste 12 homolog (Drosophila)	52615	186543	1 nmole	7	http://www.ambion.com/catalog/exon_sirna.php?id=186543	GCCAUAUGGUGAAGUCCUAtt	UAGGACUUCACCAUAUGGCtg
0006043130-B2	D11	D	11	NM_022724	Suv39h2	suppressor of variegation 3-9 homolog 2 (Drosophila)	64707	76514	1 nmole	6	http://www.ambion.com/catalog/exon_sirna.php?id=76514	GGUGUAAAAAUGUGAAAGAtt	UCUUUCACAUUUUUACACCtg
0006043130-B2	D12	D	12
0006043130-B2	E1	E	1
0006043130-B2	E2	E	2	NM_145997	Rbbp2	jumonji, AT rich interactive domain 1A (Rbp2 like)	214899	90503	1 nmole	Not Determined	Not Available	GGCAAUGACUAGAGUAAGAtt	UCUUACUCUAGUCAUUGCCtc
0006043130-B2	E3	E	3	NM_019460	Sfmbt1	Scm-like with four mbt domains 1	54650	185177	1 nmole	5	http://www.ambion.com/catalog/exon_sirna.php?id=185177	GGAUUUUCGGGACUCUUUAtt	UAAAGAGUCCCGAAAAUCCtg
0006043130-B2	E4	E	4	NM_008592	Foxc1	forkhead box C1	17300	155343	1 nmole	1	http://www.ambion.com/catalog/exon_sirna.php?id=155343	GGACAGUUUACUCCAGAUAtt	UAUCUGGAGUAAACUGUCCtt
0006043130-B2	E5	E	5	NM_011078	Phf2	PHD finger protein 2	18676	151090	1 nmole	2	http://www.ambion.com/catalog/exon_sirna.php?id=151090	CCCAUGGCAAGUCCACACUtt	AGUGUGGACUUGCCAUGGGtt
0006043130-B2	E6	E	6	NM_007525	Bard1	BRCA1 associated RING domain 1	12021	159810	1 nmole	3	http://www.ambion.com/catalog/exon_sirna.php?id=159810	CCUCAAGAUAAACCGACAAtt	UUGUCGGUUUAUCUUGAGGtc
0006043130-B2	E7	E	7	NM_134034	Smek2	SMEK homolog 2, suppressor of mek1 (Dictyostelium)	104570	175951	1 nmole	2	http://www.ambion.com/catalog/exon_sirna.php?id=175951	GCAGGAUACAUUAAUUGUUtt	AACAAUUAAUGUAUCCUGCtg
0006043130-B2	E8	E	8	NM_001098231	Pdp1	pyruvate dehyrogenase phosphatase catalytic subunit 1	381511	504138	1 nmole	2	http://www.ambion.com/catalog/exon_sirna.php?id=504138	GGAAUUUUGUAGAAUCUGAtt	UCAGAUUCUACAAAAUUCCaa
0006043130-B2	E9	E	9	NM_008234	Hells	helicase, lymphoid specific	15201	62300	1 nmole	22	http://www.ambion.com/catalog/exon_sirna.php?id=62300	GGGAUAUUCAAAAUACUAGtt	CUAGUAUUUUGAAUAUCCCtg
0006043130-B2	E10	E	10	NM_080848	Wdr5	WD repeat domain 5	140858	172501	1 nmole	7	http://www.ambion.com/catalog/exon_sirna.php?id=172501	GCCGUUCAUUUCAACCGUGtt	CACGGUUGAAAUGAACGGCtg
0006043130-B2	E11	E	11	NM_019825	Ncoa6	nuclear receptor coactivator 6	56406	74571	1 nmole	9	http://www.ambion.com/catalog/exon_sirna.php?id=74571	GGAAAAGUGGACAAAAUUGtt	CAAUUUUGUCCACUUUUCCtt
0006043130-B2	E12	E	12
0006043130-B2	F1	F	1
0006043130-B2	F2	F	2	NM_026570	Gas41	YEATS domain containing 4	64050	80845	1 nmole	2,3	http://www.ambion.com/catalog/exon_sirna.php?id=80845	GGAUAUGUCAGCAUAUGUGtt	CACAUAUGCUGACAUAUCCtc
0006043130-B2	F3	F	3	NM_001177902	Zfp518b	zinc finger protein 518B	100515	500640	1 nmole	3	http://www.ambion.com/catalog/exon_sirna.php?id=500640	GACAUAAGUUUAUCAUGUAtt	UACAUGAUAAACUUAUGUCta
0006043130-B2	F4	F	4	NM_145830	Ehmt2	euchromatic histone lysine N-methyltransferase 2	110147	90229	1 nmole	5,6	http://www.ambion.com/catalog/exon_sirna.php?id=90229	GGAGGAAGCUGAACUCUGGtt	CCAGAGUUCAGCUUCCUCCtt
0006043130-B2	F5	F	5	NM_011308	Ncor1	nuclear receptor co-repressor 1	20185	151545	1 nmole	42	http://www.ambion.com/catalog/exon_sirna.php?id=151545	GGAAAUUUUUCGUAAGUUGtt	CAACUUACGAAAAAUUUCCtg
0006043130-B2	F6	F	6	NM_053202	Foxp1	forkhead box P1	108655	85849	1 nmole	3	http://www.ambion.com/catalog/exon_sirna.php?id=85849	GGUUAUCACUCCUCAACAAtt	UUGUUGAGGAGUGAUAACCtg
0006043130-B2	F7	F	7	NM_011496	Aurkb	aurora kinase B	20877	221308	1 nmole	4	http://www.ambion.com/catalog/exon_sirna.php?id=221308	GCCUUUCACUAUUGACAACtt	GUUGUCAAUAGUGAAAGGCtg
0006043130-B2	F8	F	8	NM_011957	Creb3l1	cAMP responsive element binding protein 3-like 1	26427	70657	1 nmole	7	http://www.ambion.com/catalog/exon_sirna.php?id=70657	GGAGUAUGUGGAAUGUCUAtt	UAGACAUUCCACAUACUCCtt
0006043130-B2	F9	F	9	NM_021877	Hr	hairless	15460	159469	1 nmole	4	http://www.ambion.com/catalog/exon_sirna.php?id=159469	GGAUCCGAACAUCCUCAGGtt	CCUGAGGAUGUUCGGAUCCtt
0006043130-B2	F10	F	10	NM_021498	Pole3	polymerase (DNA directed), epsilon 3 (p17 subunit)	59001	181985	1 nmole	3	http://www.ambion.com/catalog/exon_sirna.php?id=181985	GCGAUUCAUAACACCAUUGtt	CAAUGGUGUUAUGAAUCGCtg
0006043130-B2	F11	F	11	NM_031184	Glis2	GLIS family zinc finger 2	83396	166165	1 nmole	5	http://www.ambion.com/catalog/exon_sirna.php?id=166165	CCAUGUCAACGACCAUCAUtt	AUGAUGGUCGUUGACAUGGtc
0006043130-B2	F12	F	12
0006043130-B2	G1	G	1
0006043130-B2	G2	G	2
0006043130-B2	G3	G	3
0006043130-B2	G4	G	4	NM_009483	Kdm6a	lysine (K)-specific demethylase 6A	22289	186971	1 nmole	6	http://www.ambion.com/catalog/exon_sirna.php?id=186971	GGAGGUGCUUUAUGUCGAUtt	AUCGACAUAAAGCACCUCCtg
0006043130-B2	G5	G	5	NM_172766	Nfrkb	nuclear factor related to kappa B binding protein	235134	94906	1 nmole	19	http://www.ambion.com/catalog/exon_sirna.php?id=94906	GGUGAAGUCCAGUAAUAAGtt	CUUAUUACUGGACUUCACCtt
0006043130-B2	G6	G	6	NM_030241	Setd8	SET domain containing (lysine methyltransferase) 8	67956	164984	1 nmole	8	http://www.ambion.com/catalog/exon_sirna.php?id=164984	GGAGCUCCUGUACGACUAUtt	AUAGUCGUACAGGAGCUCCtc
0006043130-B2	G7	G	7	NM_008679	Ncoa3	nuclear receptor coactivator 3	17979	155545	1 nmole	14	http://www.ambion.com/catalog/exon_sirna.php?id=155545	GGAGAAUUACGGUGCCAACtt	GUUGGCACCGUAAUUCUCCtg
0006043130-B2	G8	G	8	NM_010931	Uhrf1	ubiquitin-like, containing PHD and RING finger domains, 1	18140	68445	1 nmole	2	http://www.ambion.com/catalog/exon_sirna.php?id=68445	GGAAAAAGAUUGAGGAAGUtt	ACUUCCUCAAUCUUUUUCCtc
0006043130-B2	G9	G	9	NM_010365	Gtf2i	general transcription factor II I	14886	158861	1 nmole	2,3	http://www.ambion.com/catalog/exon_sirna.php?id=158861	CCGACGUGUUUGUUGUUGGtt	CCAACAACAAACACGUCGGtc
0006043130-B2	G10	G	10	NM_010849	Myc	myelocytomatosis oncogene	17869	240549	1 nmole	2	http://www.ambion.com/catalog/exon_sirna.php?id=240549	CGAGGAAGAGAAUUUCUAUtt	AUAGAAAUUCUCUUCCUCGtc
0006043130-B2	G11	G	11
0006043130-B2	G12	G	12
0006043130-B2	H1	H	1
0006043130-B2	H2	H	2
0006043130-B2	H3	H	3
0006043130-B2	H4	H	4
0006043130-B2	H5	H	5
0006043130-B2	H6	H	6
0006043130-B2	H7	H	7
0006043130-B2	H8	H	8
0006043130-B2	H9	H	9
0006043130-B2	H10	H	10
0006043130-B2	H11	H	11
0006043130-B2	H12	H	12
0006043130-B3	A1	A	1
0006043130-B3	A2	A	2		custom			263209	1 nmole	Not Determined	Not Available	AGUACUGCAUACGAUACGGtt	CCGUAUCGUAUGCAGUACUtt
0006043130-B3	A3	A	3		custom			263209	1 nmole	Not Determined	Not Available	AGUACUGCAUACGAUACGGtt	CCGUAUCGUAUGCAGUACUtt
0006043130-B3	A4	A	4		custom			103860	1 nmole	Not Determined	Not Available	AGUACUGCUUACGAUACGGtt	CCGUAUCGUAAGCAGUACUtt
0006043130-B3	A5	A	5		custom			103860	1 nmole	Not Determined	Not Available	AGUACUGCUUACGAUACGGtt	CCGUAUCGUAAGCAGUACUtt
0006043130-B3	A6	A	6		custom			103862	1 nmole	Not Determined	Not Available	AGUACAGCAAACGAUACGGtt	CCGUAUCGUUUGCUGUACUtt
0006043130-B3	A7	A	7		custom			103862	1 nmole	Not Determined	Not Available	AGUACAGCAAACGAUACGGtt	CCGUAUCGUUUGCUGUACUtt
0006043130-B3	A8	A	8
0006043130-B3	A9	A	9
0006043130-B3	A10	A	10
0006043130-B3	A11	A	11
0006043130-B3	A12	A	12
0006043130-B3	B1	B	1
0006043130-B3	B2	B	2
0006043130-B3	B3	B	3	NM_011640	Trp53	transformation related protein 53	22059	69843	1 nmole	6	http://www.ambion.com/catalog/exon_sirna.php?id=69843	GGAAAUUUGUAUCCCGAGUtt	ACUCGGGAUACAAAUUUCCtt
0006043130-B3	B4	B	4	NM_008652	Mybl2	myeloblastosis oncogene-like 2	17865	63185	1 nmole	4	http://www.ambion.com/catalog/exon_sirna.php?id=63185	GGAAGAUCAAAAGGUCAUUtt	AAUGACCUUUUGAUCUUCCtc
0006043130-B3	B5	B	5	NM_007496	Atbf1	AT motif binding factor 1	11906	60391	1 nmole	9	http://www.ambion.com/catalog/exon_sirna.php?id=60391	GGAAAAGGAUAAGGAAAGCtt	GCUUUCCUUAUCCUUUUCCtt
0006043130-B3	B6	B	6	NM_019685	Ruvbl1	RuvB-like protein 1	56505	74264	1 nmole	4	http://www.ambion.com/catalog/exon_sirna.php?id=74264	GGAGACUAAGGAGGUUUAUtt	AUAAACCUCCUUAGUCUCCtt
0006043130-B3	B7	B	7	NM_172937	Shprh	SNF2 histone linker PHD RING helicase	268281	95453	1 nmole	6,7	http://www.ambion.com/catalog/exon_sirna.php?id=95453	GGGAAAAGUGGUAAAUUAUtt	AUAAUUUACCACUUUUCCCtc
0006043130-B3	B8	B	8	NM_008021	Foxm1	forkhead box M1	14235	157546	1 nmole	2	http://www.ambion.com/catalog/exon_sirna.php?id=157546	GCCGGAAUCAAGAUUAUCAtt	UGAUAAUCUUGAUUCCGGCtg
0006043130-B3	B9	B	9	NM_009234	Sox11	SRY-box containing gene 11	20666	150932	1 nmole	1	http://www.ambion.com/catalog/exon_sirna.php?id=150932	CCUAUGUAUCUCAUCGCUGtt	CAGCGAUGAGAUACAUAGGtc
0006043130-B3	B10	B	10
0006043130-B3	B11	B	11
0006043130-B3	B12	B	12
0006043130-B3	C1	C	1
0006043130-B3	C2	C	2	NM_011903	Tlk2	tousled-like kinase 2 (Arabidopsis)	24086	187985	1 nmole	5	http://www.ambion.com/catalog/exon_sirna.php?id=187985	GCCGAGCCAUAUGACACUAtt	UAGUGUCAUAUGGCUCGGCtt
0006043130-B3	C3	C	3	NM_019768	Morf4l2	mortality factor 4 like 2	56397	185564	1 nmole	4	http://www.ambion.com/catalog/exon_sirna.php?id=185564	CCAACUCGAAGCAAUAUGCtt	GCAUAUUGCUUCGAGUUGGtt
0006043130-B3	C4	C	4	NM_054078	Baz2a	bromodomain adjacent to zinc finger domain, 2A	116848	172346	1 nmole	5	http://www.ambion.com/catalog/exon_sirna.php?id=172346	GCCACCUAGUACUCAACUAtt	UAGUUGAGUACUAGGUGGCtg
0006043130-B3	C5	C	5	NM_008235	Hes1	hairy and enhancer of split 1 (Drosophila)	15205	100393	1 nmole	2	http://www.ambion.com/catalog/exon_sirna.php?id=100393	GGGCAAGAAUAAAUGAAAGtt	CUUUCAUUUAUUCUUGCCCtt
0006043130-B3	C6	C	6	NM_008678	Ncoa2	nuclear receptor coactivator 2	17978	155542	1 nmole	7	http://www.ambion.com/catalog/exon_sirna.php?id=155542	GCCAUACCUUCAACUGUCGtt	CGACAGUUGAAGGUAUGGCtc
0006043130-B3	C7	C	7	NM_001081962	Sap25	sin3 associated polypeptide	751865	508536	1 nmole	1	http://www.ambion.com/catalog/exon_sirna.php?id=508536	GGGAAAUGGGUAUAUUGUUtt	AACAAUAUACCCAUUUCCCag
0006043130-B3	C8	C	8	NM_009636	Aebp1	AE binding protein 1	11568	162387	1 nmole	14	http://www.ambion.com/catalog/exon_sirna.php?id=162387	GGUGGUAACUACUGACAGCtt	GCUGUCAGUAGUUACCACCtc
0006043130-B3	C9	C	9	NM_019673	Actl6a	actin-like 6A	56456	185431	1 nmole	5,6	http://www.ambion.com/catalog/exon_sirna.php?id=185431	CGGCAUUUGCUAAUGGUCGtt	CGACCAUUAGCAAAUGCCGtc
0006043130-B3	C10	C	10	NM_011383	Six5	sine oculis-related homeobox 5	20475	284023	1 nmole	2	http://www.ambion.com/catalog/exon_sirna.php?id=284023	CCUGAUAAACUCUAGUGUGtt	CACACUAGAGUUUAUCAGGtg
0006043130-B3	C11	C	11	NM_028716	Phf19	PHD finger protein 19	74016	177825	1 nmole	2	http://www.ambion.com/catalog/exon_sirna.php?id=177825	CGGGCUAUAUUACCUUGGCtt	GCCAAGGUAAUAUAGCCCGtc
0006043130-B3	C12	C	12
0006043130-B3	D1	D	1
0006043130-B3	D2	D	2	NM_011448	Sox9	SRY-box containing gene 9	20682	69526	1 nmole	3	http://www.ambion.com/catalog/exon_sirna.php?id=69526	GGAGACCAAAAUUUCUUGGtt	CCAAGAAAUUUUGGUCUCCtt
0006043130-B3	D3	D	3	NM_010448	Hnrpab	heterogeneous nuclear ribonucleoprotein A/B	15384	67545	1 nmole	4	http://www.ambion.com/catalog/exon_sirna.php?id=67545	GGAAAAGAUCAGAGAAUACtt	GUAUUCUCUGAUCUUUUCCtc
0006043130-B3	D4	D	4	NM_145956	C6.1A	c6.1a protein	210766	90377	1 nmole	11	http://www.ambion.com/catalog/exon_sirna.php?id=90377	GGAACAUACUGCUAAUAUGtt	CAUAUUAGCAGUAUGUUCCtt
0006043130-B3	D5	D	5	NM_028722	4121402D02Rik	RIKEN cDNA 4121402D02 gene	74026	177837	1 nmole	1	http://www.ambion.com/catalog/exon_sirna.php?id=177837	GCUACUAAACAAGCCGGCAtt	UGCCGGCUUGUUUAGUAGCtg
0006043130-B3	D6	D	6	NM_013633	Pou5f1	POU domain, class 5, transcription factor 1	18999	71357	1 nmole	2	http://www.ambion.com/catalog/exon_sirna.php?id=71357	GGAGCUAGAACAGUUUGCCtt	GGCAAACUGUUCUAGCUCCtt
0006043130-B3	D7	D	7
0006043130-B3	D8	D	8	NM_007708	Cit	citron	12704	160223	1 nmole	4	http://www.ambion.com/catalog/exon_sirna.php?id=160223	GGAACAUAUUAUCUCGGAGtt	CUCCGAGAUAAUAUGUUCCtc
0006043130-B3	D9	D	9	NM_001081008	Taf1	TAF1 RNA polymerase II, TATA box binding protein (TBP)-associated factor	270627	503339	1 nmole	18	http://www.ambion.com/catalog/exon_sirna.php?id=503339	GGAUGGAAGAUAUAAAGAAtt	UUCUUUAUAUCUUCCAUCCgt
0006043130-B3	D10	D	10	NM_024250	Phf10	PHD finger protein 10	72057	162843	1 nmole	5	http://www.ambion.com/catalog/exon_sirna.php?id=162843	GCUAAACACGCUGAAUAUUtt	AAUAUUCAGCGUGUUUAGCtg
0006043130-B3	D11	D	11	NM_011740	Ywhaz	tyrosine 3-monooxygenase/tryptophan 5-monooxygenase activation protein, zeta polypeptide	22631	187624	1 nmole	7	http://www.ambion.com/catalog/exon_sirna.php?id=187624	GCCAGUUAACUUUAGGGAGtt	CUCCCUAAAGUUAACUGGCtc
0006043130-B3	D12	D	12
0006043130-B3	E1	E	1
0006043130-B3	E2	E	2	NM_023603	Sfpq	splicing factor proline/glutamine rich (polypyrimidine tract binding protein associated)	71514	77183	1 nmole	2	http://www.ambion.com/catalog/exon_sirna.php?id=77183	GGCCUGGAGAAAAAACUUAtt	UAAGUUUUUUCUCCAGGCCtc
0006043130-B3	E3	E	3	NM_007499	Atm	ataxia telangiectasia mutated homolog (human)	11920	60394	1 nmole	3,4	http://www.ambion.com/catalog/exon_sirna.php?id=60394	GGUUUUUACAGAAGUACAUtt	AUGUACUUCUGUAAAAACCtg
0006043130-B3	E4	E	4	NM_144919	Hdac11	histone deacetylase 11	232232	169602	1 nmole	2	http://www.ambion.com/catalog/exon_sirna.php?id=169602	CCACGUUACAACAUCACCUtt	AGGUGAUGUUGUAACGUGGtg
0006043130-B3	E5	E	5	NM_013926	Cbx8	chromobox 8	30951	72059	1 nmole	5	http://www.ambion.com/catalog/exon_sirna.php?id=72059	GGAAAAAAGAUGAAUUGCCtt	GGCAAUUCAUCUUUUUUCCtt
0006043130-B3	E6	E	6	NM_029274	2610014H22Rik	RIKEN cDNA 2610014H22 gene	75410	262203	1 nmole	30	http://www.ambion.com/catalog/exon_sirna.php?id=262203	CCUACUGUUUGAGUCCCAGtt	CUGGGACUCAAACAGUAGGtc
0006043130-B3	E7	E	7	NM_133182	Hrmt1l1	heterogeneous nuclear ribonucleoprotein methyltransferase-like 1 (S. cerevisiae)	15468	86715	1 nmole	8	http://www.ambion.com/catalog/exon_sirna.php?id=86715	GGCCAAAGUCGAAUCAUAUtt	AUAUGAUUCGACUUUGGCCtt
0006043130-B3	E8	E	8	NM_177386	Sfmbt2	Scm-like with four mbt domains 2	353282	98562	1 nmole	6	http://www.ambion.com/catalog/exon_sirna.php?id=98562	GGCAAUAUGUCGUAUGUAAtt	UUACAUACGACAUAUUGCCtt
0006043130-B3	E9	E	9	NM_007625	Cbx4	chromobox homolog 4 (Drosophila Pc class)	12418	160040	1 nmole	5	http://www.ambion.com/catalog/exon_sirna.php?id=160040	GCGGCAAGUAUUAUUAUCAtt	UGAUAAUAAUACUUGCCGCtc
0006043130-B3	E10	E	10	NM_009980	Ctbp2	C-terminal binding protein 2	13017	66484	1 nmole	8	http://www.ambion.com/catalog/exon_sirna.php?id=66484	GGUGCAUUCCUUGUGAAUGtt	CAUUCACAAGGAAUGCACCtt
0006043130-B3	E11	E	11	NM_027654	Rnf134	ring finger protein 134	71041	177051	1 nmole	3,4	http://www.ambion.com/catalog/exon_sirna.php?id=177051	GCCUCUUUAUAAUAUAAGGtt	CCUUAUAUUAUAAAGAGGCtg
0006043130-B3	E12	E	12
0006043130-B3	F1	F	1
0006043130-B3	F2	F	2	NM_025613	Cri1	CREBBP/EP300 inhibitory protein 1	58521	78682	1 nmole	1	http://www.ambion.com/catalog/exon_sirna.php?id=78682	GGAUGUCUUUUUAAGGUUUtt	AAACCUUAAAAAGACAUCCtg
0006043130-B3	F3	F	3	NM_010906	Nfix	nuclear factor I/X	18032	156508	1 nmole	3,4	http://www.ambion.com/catalog/exon_sirna.php?id=156508	CGGGCACUUAAGUUUCCAGtt	CUGGAAACUUAAGUGCCCGtt
0006043130-B3	F4	F	4	NM_139218	Dppa3	developmental pluripotency-associated 3	73708	88415	1 nmole	3	http://www.ambion.com/catalog/exon_sirna.php?id=88415	GGCUCGAAGGAAAUGAGUUtt	AACUCAUUUCCUUCGAGCCtt
0006043130-B3	F5	F	5	NM_020572	Aurkc	aurora kinase C	20871	75342	1 nmole	7	http://www.ambion.com/catalog/exon_sirna.php?id=75342	GGUGGAUUUUAAGUUUCCUtt	AGGAAACUUAAAAUCCACCtg
0006043130-B3	F6	F	6	NM_026117	Dedd2	death effector domain-containing DNA binding protein 2	67379	79934	1 nmole	6	http://www.ambion.com/catalog/exon_sirna.php?id=79934	GGGCUACUCUCUCAGGAUCtt	GAUCCUGAGAGAGUAGCCCtt
0006043130-B3	F7	F	7	NM_008687	Nfib	nuclear factor I/B	18028	282714	1 nmole	9	http://www.ambion.com/catalog/exon_sirna.php?id=282714	GGCAAGUGCAAUUUAUAAAtt	UUUAUAAAUUGCACUUGCCtc
0006043130-B3	F8	F	8	NM_009538	Plagl1	pleiomorphic adenoma gene-like 1	22634	187088	1 nmole	7	http://www.ambion.com/catalog/exon_sirna.php?id=187088	GCCUUCGUCUCCAAGUAUAtt	UAUACUUGGAGACGAAGGCtt
0006043130-B3	F9	F	9	NM_011705	Vrk1	vaccinia related kinase 1	22367	69987	1 nmole	2,2,2	http://www.ambion.com/catalog/exon_sirna.php?id=69987	GGUGGCUUUGGCUGCAUCUtt	AGAUGCAGCCAAAGCCACCtt
0006043130-B3	F10	F	10	NM_025891	Smarcd3	SWI/SNF related, matrix associated, actin dependent regulator of chromatin, subfamily d, member 3	66993	79474	1 nmole	11	http://www.ambion.com/catalog/exon_sirna.php?id=79474	GGGACUUCAUGCUAAGUUUtt	AAACUUAGCAUGAAGUCCCtc
0006043130-B3	F11	F	11	NM_008252	Hmgb2	high mobility group box 2	97165	62222	1 nmole	3	http://www.ambion.com/catalog/exon_sirna.php?id=62222	GGGAGAUGAAGAACUAUGUtt	ACAUAGUUCUUCAUCUCCCtg
0006043130-B3	F12	F	12
0006043130-B3	G1	G	1
0006043130-B3	G2	G	2
0006043130-B3	G3	G	3
0006043130-B3	G4	G	4	NM_001081125	Gli2	GLI-Kruppel family member GLI2	14633	501051	1 nmole	4	http://www.ambion.com/catalog/exon_sirna.php?id=501051	AUAUCUCCUUGAUACGACUtt	AGUCGUAUCAAGGAGAUAUct
0006043130-B3	G5	G	5	NM_007971	Ezh2	enhancer of zeste homolog 2 (Drosophila)	14056	157425	1 nmole	8	http://www.ambion.com/catalog/exon_sirna.php?id=157425	GCUUGCAUUCAUUUCAUACtt	GUAUGAAAUGAAUGCAAGCtt
0006043130-B3	G6	G	6	NM_023699	Nfatc4	nuclear factor of activated T-cells, cytoplasmic, calcineurin-dependent 4	73181	77310	1 nmole	10	http://www.ambion.com/catalog/exon_sirna.php?id=77310	GGUUGAUGGGUAAUAAACUtt	AGUUUAUUACCCAUCAACCtg
0006043130-B3	G7	G	7	NM_011658	Twist1	twist basic helix-loop-helix transcription factor 1	22160	69952	1 nmole	2	http://www.ambion.com/catalog/exon_sirna.php?id=69952	GGAGAAAAUGGACAGUCUAtt	UAGACUGUCCAUUUUCUCCtt
0006043130-B3	G8	G	8	NM_010881	Ncoa1	nuclear receptor coactivator 1	17977	156456	1 nmole	5	http://www.ambion.com/catalog/exon_sirna.php?id=156456	GCAAGAGAAAUCCACGACUtt	AGUCGUGGAUUUCUCUUGCtc
0006043130-B3	G9	G	9	NM_177201	Phf8	PHD finger protein 8	320595	98036	1 nmole	8	http://www.ambion.com/catalog/exon_sirna.php?id=98036	GGACAAACACUGUUUAUUCtt	GAAUAAACAGUGUUUGUCCtt
0006043130-B3	G10	G	10	NM_010849	Myc	myelocytomatosis oncogene	17869	240549	1 nmole	2	http://www.ambion.com/catalog/exon_sirna.php?id=240549	CGAGGAAGAGAAUUUCUAUtt	AUAGAAAUUCUCUUCCUCGtc
0006043130-B3	G11	G	11
0006043130-B3	G12	G	12
0006043130-B3	H1	H	1
0006043130-B3	H2	H	2
0006043130-B3	H3	H	3
0006043130-B3	H4	H	4
0006043130-B3	H5	H	5
0006043130-B3	H6	H	6
0006043130-B3	H7	H	7
0006043130-B3	H8	H	8
0006043130-B3	H9	H	9
0006043130-B3	H10	H	10
0006043130-B3	H11	H	11
0006043130-B3	H12	H	12
0006043130-B4	A1	A	1
0006043130-B4	A2	A	2		custom			263209	1 nmole	Not Determined	Not Available	AGUACUGCAUACGAUACGGtt	CCGUAUCGUAUGCAGUACUtt
0006043130-B4	A3	A	3		custom			263209	1 nmole	Not Determined	Not Available	AGUACUGCAUACGAUACGGtt	CCGUAUCGUAUGCAGUACUtt
0006043130-B4	A4	A	4		custom			103860	1 nmole	Not Determined	Not Available	AGUACUGCUUACGAUACGGtt	CCGUAUCGUAAGCAGUACUtt
0006043130-B4	A5	A	5		custom			103860	1 nmole	Not Determined	Not Available	AGUACUGCUUACGAUACGGtt	CCGUAUCGUAAGCAGUACUtt
0006043130-B4	A6	A	6		custom			103862	1 nmole	Not Determined	Not Available	AGUACAGCAAACGAUACGGtt	CCGUAUCGUUUGCUGUACUtt
0006043130-B4	A7	A	7		custom			103862	1 nmole	Not Determined	Not Available	AGUACAGCAAACGAUACGGtt	CCGUAUCGUUUGCUGUACUtt
0006043130-B4	A8	A	8
0006043130-B4	A9	A	9
0006043130-B4	A10	A	10
0006043130-B4	A11	A	11
0006043130-B4	A12	A	12
0006043130-B4	B1	B	1
0006043130-B4	B2	B	2
0006043130-B4	B3	B	3	NM_011640	Trp53	transformation related protein 53	22059	69843	1 nmole	6	http://www.ambion.com/catalog/exon_sirna.php?id=69843	GGAAAUUUGUAUCCCGAGUtt	ACUCGGGAUACAAAUUUCCtt
0006043130-B4	B4	B	4	NM_029337	Ep400	E1A binding protein p400	75560	178324	1 nmole	4	http://www.ambion.com/catalog/exon_sirna.php?id=178324	GCAGUUAAUGCCAACAGUCtt	GACUGUUGGCAUUAACUGCtg
0006043130-B4	B5	B	5	NM_153580	Ino80e	INO80 complex subunit E	233875	93346	1 nmole	5	http://www.ambion.com/catalog/exon_sirna.php?id=93346	GGGUCUGCUACAUCUUCGGtt	CCGAAGAUGUAGCAGACCCtt
0006043130-B4	B6	B	6	NM_010430	Hic1	hypermethylated in cancer 1	15248	158950	1 nmole	2	http://www.ambion.com/catalog/exon_sirna.php?id=158950	CCUGCUAAACCUGGACCAUtt	AUGGUCCAGGUUUAGCAGGtt
0006043130-B4	B7	B	7	NM_007897	Ebf1	early B-cell factor 1	13591	160629	1 nmole	3	http://www.ambion.com/catalog/exon_sirna.php?id=160629	GCGAAAAGACCAAUAAUGGtt	CCAUUAUUGGUCUUUUCGCtg
0006043130-B4	B8	B	8	NM_183261	Nr2f2	nuclear receptor subfamily 2, group F, member 2	11819	282808	1 nmole	3	http://www.ambion.com/catalog/exon_sirna.php?id=282808	GGCAAAAGACUGGUUUUGUtt	ACAAAACCAGUCUUUUGCCtt
0006043130-B4	B9	B	9	NM_008276	Hoxd8	homeobox D8	15437	501080	1 nmole	1	http://www.ambion.com/catalog/exon_sirna.php?id=501080	CAGAGACAGCCGAUUUUUAtt	UAAAAAUCGGCUGUCUCUGta
0006043130-B4	B10	B	10
0006043130-B4	B11	B	11
0006043130-B4	B12	B	12
0006043130-B4	C1	C	1
0006043130-B4	C2	C	2	NM_007415	Parp1	poly (ADP-ribose) polymerase family, member 1	11545	162163	1 nmole	5	http://www.ambion.com/catalog/exon_sirna.php?id=162163	GGACAAGGAUAGUAGUAAGtt	CUUACUACUAUCCUUGUCCtt
0006043130-B4	C3	C	3	NM_146142	Tdrd7	tudor domain containing 7	100121	166249	1 nmole	2	http://www.ambion.com/catalog/exon_sirna.php?id=166249	GGACCUCUAAAAGGAAAAUtt	AUUUUCCUUUUAGAGGUCCtc
0006043130-B4	C4	C	4	NM_011901	Taf7	TAF7 RNA polymerase II, TATA box binding protein (TBP)-associated factor	24074	100439	1 nmole	3	http://www.ambion.com/catalog/exon_sirna.php?id=100439	GGCCUGGACAUCUCUUCUCtt	GAGAAGAGAUGUCCAGGCCtt
0006043130-B4	C5	C	5	NM_008014	Ppm1g	protein phosphatase 1G (formerly 2C), magnesium-dependent, gamma isoform	14208	157529	1 nmole	9	http://www.ambion.com/catalog/exon_sirna.php?id=157529	GGUUGUAGACUUUAUUCAAtt	UUGAAUAAAGUCUACAACCtc
0006043130-B4	C6	C	6	NM_009343	Phf1	PHD finger protein 1	21652	186645	1 nmole	10,11	http://www.ambion.com/catalog/exon_sirna.php?id=186645	GGACCGUUUCAUUUCAGGGtt	CCCUGAAAUGAAACGGUCCtt
0006043130-B4	C7	C	7	NM_172576	B930060C03	cDNA sequence BC065123	217578	94357	1 nmole	Not Determined	Not Available	GGCAAUACGUGAAGAAAAAtt	UUUUUCUUCACGUAUUGCCtt
0006043130-B4	C8	C	8	NM_009646	Aire	autoimmune regulator (autoimmune polyendocrinopathy candidiasis ectodermal dystrophy)	11634	162409	1 nmole	2	http://www.ambion.com/catalog/exon_sirna.php?id=162409	CGGCUUCCCAAAAGAUGUGtt	CACAUCUUUUGGGAAGCCGtc
0006043130-B4	C9	C	9	NM_013553	Hoxc4	homeo box C4	15423	159290	1 nmole	1	http://www.ambion.com/catalog/exon_sirna.php?id=159290	GCAAGCAACCCAUAGUCUAtt	UAGACUAUGGGUUGCUUGCtg
0006043130-B4	C10	C	10	NM_009583	Dnajc2	DnaJ (Hsp40) homolog, subfamily C, member 2	22791	258539	1 nmole	5	http://www.ambion.com/catalog/exon_sirna.php?id=258539	GGCGGGCAUUUAACAGUGUtt	ACACUGUUAAAUGCCCGCCtt
0006043130-B4	C11	C	11	NM_025979	Mastl	microtubule associated serine/threonine kinase-like	67121	164911	1 nmole	6	http://www.ambion.com/catalog/exon_sirna.php?id=164911	GGAGCCGACUUCUUAUUCGtt	CGAAUAAGAAGUCGGCUCCtt
0006043130-B4	C12	C	12
0006043130-B4	D1	D	1
0006043130-B4	D2	D	2	NM_008224	Hcfc1	host cell factor C1	15161	62105	1 nmole	3,4	http://www.ambion.com/catalog/exon_sirna.php?id=62105	GGUACCUGAAUGACUUAUAtt	UAUAAGUCAUUCAGGUACCtc
0006043130-B4	D3	D	3	NM_025910	Mina	myc induced nuclear antigen	67014	79491	1 nmole	8	http://www.ambion.com/catalog/exon_sirna.php?id=79491	GGUUGGACAACAUAAUAAGtt	CUUAUUAUGUUGUCCAACCtt
0006043130-B4	D4	D	4	NM_001081315	Brpf3	bromodomain and PHD finger containing, 3	268936	503245	1 nmole	2	http://www.ambion.com/catalog/exon_sirna.php?id=503245	CCACCUUUACUGUUCGCAAtt	UUGCGAACAGUAAAGGUGGtg
0006043130-B4	D5	D	5	NM_007700	Chuk	conserved helix-loop-helix ubiquitous kinase	12675	60850	1 nmole	10	http://www.ambion.com/catalog/exon_sirna.php?id=60850	GGAAUAAAUACAGGUUCUCtt	GAGAACCUGUAUUUAUUCCtg
0006043130-B4	D6	D	6	NM_013633	Pou5f1	POU domain, class 5, transcription factor 1	18999	71357	1 nmole	2	http://www.ambion.com/catalog/exon_sirna.php?id=71357	GGAGCUAGAACAGUUUGCCtt	GGCAAACUGUUCUAGCUCCtt
0006043130-B4	D7	D	7
0006043130-B4	D8	D	8	NM_013665	Shox2	short stature homeobox 2	20429	71469	1 nmole	3	http://www.ambion.com/catalog/exon_sirna.php?id=71469	GGAAAAUCAACUUCACAAAtt	UUUGUGAAGUUGAUUUUCCtg
0006043130-B4	D9	D	9	NM_001081209	Prdm14	PR domain containing 14	383491	504350	1 nmole	2	http://www.ambion.com/catalog/exon_sirna.php?id=504350	GGUCUAAUCAUCUUCAUAAtt	UUAUGAAGAUGAUUAGACCca
0006043130-B4	D10	D	10	NM_021531	Carm1	coactivator-associated arginine methyltransferase 1	59035	76170	1 nmole	6	http://www.ambion.com/catalog/exon_sirna.php?id=76170	GGAAAAUUUAUGCAGUGGAtt	UCCACUGCAUAAAUUUUCCtg
0006043130-B4	D11	D	11	NM_025847	2610016F04Rik	RIKEN cDNA 2610016F04 gene	66923	79249	1 nmole	7	http://www.ambion.com/catalog/exon_sirna.php?id=79249	GGAACAAAGGAUGAUAAUUtt	AAUUAUCAUCCUUUGUUCCtc
0006043130-B4	D12	D	12
0006043130-B4	E1	E	1
0006043130-B4	E2	E	2	NM_007855	Twist2	twist homolog 2 (Drosophila)	13345	160520	1 nmole	2	http://www.ambion.com/catalog/exon_sirna.php?id=160520	GCUAGCCGUGUUUUCUAUUtt	AAUAGAAAACACGGCUAGCtg
0006043130-B4	E3	E	3	NM_019812	Sirt1	sirtuin 1 (silent mating type information regulation 2, homolog) 1 (S. cerevisiae)	93759	174220	1 nmole	5	http://www.ambion.com/catalog/exon_sirna.php?id=174220	GCCGUCUCUGUGUCACAAAtt	UUUGUGACACAGAGACGGCtg
0006043130-B4	E4	E	4	NM_009015	Rad54l	RAD54 like (S. cerevisiae)	19366	150474	1 nmole	7	http://www.ambion.com/catalog/exon_sirna.php?id=150474	CGAGAUAGACCGAAAACUGtt	CAGUUUUCGGUCUAUCUCGtc
0006043130-B4	E5	E	5	NM_009545	Pcgf2	polycomb group ring finger 2	22658	162285	1 nmole	6	http://www.ambion.com/catalog/exon_sirna.php?id=162285	CCUGCAUCGUACGCUACUUtt	AAGUAGCGUACGAUGCAGGtt
0006043130-B4	E6	E	6	NM_011119	Pa2g4	proliferation-associated 2G4	18813	151160	1 nmole	6	http://www.ambion.com/catalog/exon_sirna.php?id=151160	GCAUGGAACAAGGUUGCUCtt	GAGCAACCUUGUUCCAUGCtt
0006043130-B4	E7	E	7	NM_007905	Phc1	polyhomeotic-like 1 (Drosophila)	13619	61284	1 nmole	8	http://www.ambion.com/catalog/exon_sirna.php?id=61284	GGUAAUAGAGGAGAAGAAUtt	AUUCUUCUCCUCUAUUACCtt
0006043130-B4	E8	E	8	NM_008855	Prkcb1	protein kinase C, beta 1	18751	150142	1 nmole	6	http://www.ambion.com/catalog/exon_sirna.php?id=150142	CCUUCAGAUUUCAGCUGAAtt	UUCAGCUGAAAUCUGAAGGtt
0006043130-B4	E9	E	9	NM_027328	1500019O16Rik	PRP31 pre-mRNA processing factor 31 homolog (yeast)	68988	180941	1 nmole	10	http://www.ambion.com/catalog/exon_sirna.php?id=180941	GGUGGGCUACGAACUAAAGtt	CUUUAGUUCGUAGCCCACCtt
0006043130-B4	E10	E	10	NM_011276	Rlim	ring finger protein, LIM domain interacting	19820	69130	1 nmole	3	http://www.ambion.com/catalog/exon_sirna.php?id=69130	GGUGAAAGUACUGAGGAAGtt	CUUCCUCAGUACUUUCACCtg
0006043130-B4	E11	E	11	NM_009210	Hltf	helicase-like transcription factor	20585	64681	1 nmole	3	http://www.ambion.com/catalog/exon_sirna.php?id=64681	GGUUGGCCAUAUAAAGAGAtt	UCUCUUUAUAUGGCCAACCtg
0006043130-B4	E12	E	12
0006043130-B4	F1	F	1
0006043130-B4	F2	F	2	NM_030147	Brd8	bromodomain containing 8	78656	84429	1 nmole	5	http://www.ambion.com/catalog/exon_sirna.php?id=84429	GGAGACACAGGAGAGAUACtt	GUAUCUCUCCUGUGUCUCCtt
0006043130-B4	F3	F	3	NM_144873	Uhrf2	ubiquitin-like, containing PHD and RING finger domains 2	109113	163643	1 nmole	3	http://www.ambion.com/catalog/exon_sirna.php?id=163643	GCUUCUGAUGGACAUUCACtt	GUGAAUGUCCAUCAGAAGCtc
0006043130-B4	F4	F	4	NM_053123	Smarca1	SWI/SNF related, matrix associated, actin dependent regulator of chromatin, subfamily a, member 1	93761	85693	1 nmole	2	http://www.ambion.com/catalog/exon_sirna.php?id=85693	GGAAAUGGAUCCAGAAUAUtt	AUAUUCUGGAUCCAUUUCCtt
0006043130-B4	F5	F	5	NM_008242	Foxd1	forkhead box D1	15229	102765	1 nmole	Not Determined	Not Available	GAUAUGUUCGACAACGGCAtt	UGCCGUUGUCGAACAUAUCtg
0006043130-B4	F6	F	6	NM_010066	Dnmt1	DNA methyltransferase (cytosine-5) 1	13433	161527	1 nmole	10	http://www.ambion.com/catalog/exon_sirna.php?id=161527	GGCGGAAAUCAAAGGAGGAtt	UCCUCCUUUGAUUUCCGCCtc
0006043130-B4	F7	F	7	NM_010638	Bteb1	basic transcription element binding protein 1	16601	156024	1 nmole	1	http://www.ambion.com/catalog/exon_sirna.php?id=156024	CCUGGAAGGAUUAUUGCACtt	GUGCAAUAAUCCUUCCAGGtg
0006043130-B4	F8	F	8	NM_011234	Rad51	RAD51 homolog (S. cerevisiae)	19361	151386	1 nmole	Not Determined	Not Available	GCAAAAUUGGUUCCAAUGGtt	CCAUUGGAACCAAUUUUGCtg
0006043130-B4	F9	F	9	NM_146019	Chd3	chromodomain helicase DNA binding protein 3	216848	90618	1 nmole	Not Determined	Not Available	GGUUAUCGGUUGUACAUAUtt	AUAUGUACAACCGAUAACCtg
0006043130-B4	F10	F	10	NM_007548	Prdm1	PR domain containing 1, with ZNF domain	12142	60340	1 nmole	2	http://www.ambion.com/catalog/exon_sirna.php?id=60340	GGCAGUCUACUUUACACGGtt	CCGUGUAAAGUAGACUGCCtt
0006043130-B4	F11	F	11	NM_019572	Hdac7	histone deacetylase 7	56233	185332	1 nmole	13	http://www.ambion.com/catalog/exon_sirna.php?id=185332	GCCGCCUCAAACUGGAUAAtt	UUAUCCAGUUUGAGGCGGCtg
0006043130-B4	F12	F	12
0006043130-B4	G1	G	1
0006043130-B4	G2	G	2
0006043130-B4	G3	G	3
0006043130-B4	G4	G	4	NM_001013368	4432406C08Rik	RIKEN cDNA 4432406C08 gene	108961	258482	1 nmole	10	http://www.ambion.com/catalog/exon_sirna.php?id=258482	GCUAGAACUGCUUACACCGtt	CGGUGUAAGCAGUUCUAGCtc
0006043130-B4	G5	G	5	NM_011045	Pcna	proliferating cell nuclear antigen	18538	68682	1 nmole	4	http://www.ambion.com/catalog/exon_sirna.php?id=68682	GGAGUACAGCUGUGUAAUAtt	UAUUACACAGCUGUACUCCtg
0006043130-B4	G6	G	6	NM_053169	Trim16	tripartite motif-containing 16	94092	85824	1 nmole	1	http://www.ambion.com/catalog/exon_sirna.php?id=85824	GGGCAGUGAAAUCCUGUCUtt	AGACAGGAUUUCACUGCCCtt
0006043130-B4	G7	G	7	NM_001025432	Crebbp	CREB binding protein	12914	283828	1 nmole	10	http://www.ambion.com/catalog/exon_sirna.php?id=283828	GCGGAGGUCACGUUUACAUtt	AUGUAAACGUGACCUCCGCtt
0006043130-B4	G8	G	8	NM_007970	Ezh1	enhancer of zeste homolog 1 (Drosophila)	14055	157422	1 nmole	4	http://www.ambion.com/catalog/exon_sirna.php?id=157422	CGGCUCCAGGCAAAUAUGGtt	CCAUAUUUGCCUGGAGCCGtt
0006043130-B4	G9	G	9	NM_010466	Hoxc8	homeo box C8	15426	67466	1 nmole	1	http://www.ambion.com/catalog/exon_sirna.php?id=67466	GGCCACUUAAAUCAGAACUtt	AGUUCUGAUUUAAGUGGCCtt
0006043130-B4	G10	G	10	NM_010849	Myc	myelocytomatosis oncogene	17869	240549	1 nmole	2	http://www.ambion.com/catalog/exon_sirna.php?id=240549	CGAGGAAGAGAAUUUCUAUtt	AUAGAAAUUCUCUUCCUCGtc
0006043130-B4	G11	G	11
0006043130-B4	G12	G	12
0006043130-B4	H1	H	1
0006043130-B4	H2	H	2
0006043130-B4	H3	H	3
0006043130-B4	H4	H	4
0006043130-B4	H5	H	5
0006043130-B4	H6	H	6
0006043130-B4	H7	H	7
0006043130-B4	H8	H	8
0006043130-B4	H9	H	9
0006043130-B4	H10	H	10
0006043130-B4	H11	H	11
0006043130-B4	H12	H	12
0006043130-B5	A1	A	1
0006043130-B5	A2	A	2		custom			263209	1 nmole	Not Determined	Not Available	AGUACUGCAUACGAUACGGtt	CCGUAUCGUAUGCAGUACUtt
0006043130-B5	A3	A	3		custom			263209	1 nmole	Not Determined	Not Available	AGUACUGCAUACGAUACGGtt	CCGUAUCGUAUGCAGUACUtt
0006043130-B5	A4	A	4		custom			103860	1 nmole	Not Determined	Not Available	AGUACUGCUUACGAUACGGtt	CCGUAUCGUAAGCAGUACUtt
0006043130-B5	A5	A	5		custom			103860	1 nmole	Not Determined	Not Available	AGUACUGCUUACGAUACGGtt	CCGUAUCGUAAGCAGUACUtt
0006043130-B5	A6	A	6		custom			103862	1 nmole	Not Determined	Not Available	AGUACAGCAAACGAUACGGtt	CCGUAUCGUUUGCUGUACUtt
0006043130-B5	A7	A	7		custom			103862	1 nmole	Not Determined	Not Available	AGUACAGCAAACGAUACGGtt	CCGUAUCGUUUGCUGUACUtt
0006043130-B5	A8	A	8
0006043130-B5	A9	A	9
0006043130-B5	A10	A	10
0006043130-B5	A11	A	11
0006043130-B5	A12	A	12
0006043130-B5	B1	B	1
0006043130-B5	B2	B	2
0006043130-B5	B3	B	3	NM_011640	Trp53	transformation related protein 53	22059	69843	1 nmole	6	http://www.ambion.com/catalog/exon_sirna.php?id=69843	GGAAAUUUGUAUCCCGAGUtt	ACUCGGGAUACAAAUUUCCtt
0006043130-B5	B4	B	4	NM_027807	Cul5	cullin 5	75717	82280	1 nmole	19	http://www.ambion.com/catalog/exon_sirna.php?id=82280	GGAGAGUUCUGUUUAGUUAtt	UAACUAAACAGAACUCUCCtg
0006043130-B5	B5	B	5	NM_011623	Top2a	topoisomerase (DNA) II alpha	21973	187389	1 nmole	8	http://www.ambion.com/catalog/exon_sirna.php?id=187389	GCAGAUUAGCUUCGUCAACtt	GUUGACGAAGCUAAUCUGCtg
0006043130-B5	B6	B	6	NM_011791	Ash2l	ash2 (absent, small, or homeotic)-like (Drosophila)	23808	187735	1 nmole	9	http://www.ambion.com/catalog/exon_sirna.php?id=187735	GCGUAAGCAGCAAGAUGGAtt	UCCAUCUUGCUGCUUACGCtt
0006043130-B5	B7	B	7	NM_011600	Tle4	transducin-like enhancer of split 4, homolog of Drosophila E(spl)	21888	187338	1 nmole	13	http://www.ambion.com/catalog/exon_sirna.php?id=187338	GCAGCCUAUGGAAGAUCACtt	GUGAUCUUCCAUAGGCUGCtg
0006043130-B5	B8	B	8	NM_018774	Phc2	polyhomeotic-like 2 (Drosophila)	54383	73418	1 nmole	14	http://www.ambion.com/catalog/exon_sirna.php?id=73418	GGUUUUUUGUAGCAAACAGtt	CUGUUUGCUACAAAAAACCtg
0006043130-B5	B9	B	9	NM_144894	BC021513	zinc finger, CCCH-type with G patch domain	229007	169546	1 nmole	3	http://www.ambion.com/catalog/exon_sirna.php?id=169546	GGAUCCAGACUUAAGCUUAtt	UAAGCUUAAGUCUGGAUCCtg
0006043130-B5	B10	B	10
0006043130-B5	B11	B	11
0006043130-B5	B12	B	12
0006043130-B5	C1	C	1
0006043130-B5	C2	C	2	NM_054054	Brdt	bromodomain, testis-specific	114642	86174	1 nmole	8,9	http://www.ambion.com/catalog/exon_sirna.php?id=86174	GGAUGUUUUUGAACUACAUtt	AUGUAGUUCAAAAACAUCCtg
0006043130-B5	C3	C	3	NM_145404	Prmt7	protein arginine N-methyltransferase 7	214572	89515	1 nmole	12	http://www.ambion.com/catalog/exon_sirna.php?id=89515	GGAUCUUCAAGGUUAACCAtt	UGGUUAACCUUGAAGAUCCtt
0006043130-B5	C4	C	4	NM_007550	Blm	Bloom syndrome homolog (human)	12144	159859	1 nmole	3	http://www.ambion.com/catalog/exon_sirna.php?id=159859	GCAUCAGAUGCGUUUGCUUtt	AAGCAAACGCAUCUGAUGCtg
0006043130-B5	C5	C	5	NM_138755	Bhc80	BRAF35/HDAC2 complex	192285	167090	1 nmole	6	http://www.ambion.com/catalog/exon_sirna.php?id=167090	GCCAUUGUCACAGUCUGAAtt	UUCAGACUGUGACAAUGGCtg
0006043130-B5	C6	C	6	NM_133878	Chc1	chromosome condensation 1	100088	175756	1 nmole	6	http://www.ambion.com/catalog/exon_sirna.php?id=175756	CGACCACUUGGUGAUGCUCtt	GAGCAUCACCAAGUGGUCGtt
0006043130-B5	C7	C	7	NM_010133	En1	engrailed 1	13798	66772	1 nmole	2	http://www.ambion.com/catalog/exon_sirna.php?id=66772	GGUAAGGAAAACAAAUAUGtt	CAUAUUUGUUUUCCUUACCtg
0006043130-B5	C8	C	8	NM_010451	Hoxa2	homeobox A2	15399	67458	1 nmole	2	http://www.ambion.com/catalog/exon_sirna.php?id=67458	GGGAAAUUUAAAAACCUGGtt	CCAGGUUUUUAAAUUUCCCtt
0006043130-B5	C9	C	9	NM_021788	Sap30	sin3 associated polypeptide	60406	76216	1 nmole	2	http://www.ambion.com/catalog/exon_sirna.php?id=76216	GGCAUCUUUACAUUUGUGAtt	UCACAAAUGUAAAGAUGCCtt
0006043130-B5	C10	C	10	NM_011378	Sin3a	transcriptional regulator, SIN3A (yeast)	20466	69296	1 nmole	14,15	http://www.ambion.com/catalog/exon_sirna.php?id=69296	GGUUGAAGAUGAAAGAAGAtt	UCUUCUUUCAUCUUCAACCtt
0006043130-B5	C11	C	11	NM_007691	Chek1	checkpoint kinase 1 homolog (S. pombe)	12649	160183	1 nmole	6	http://www.ambion.com/catalog/exon_sirna.php?id=160183	CGGUAUUUCGGCAUAAUAAtt	UUAUUAUGCCGAAAUACCGtt
0006043130-B5	C12	C	12
0006043130-B5	D1	D	1
0006043130-B5	D2	D	2	NM_146092	Taf6l	TAF6-like RNA polymerase II, p300/CBP-associated factor (PCAF)-associated factor	225895	170202	1 nmole	4	http://www.ambion.com/catalog/exon_sirna.php?id=170202	CCAAACGAAGGAAGCUGACtt	GUCAGCUUCCUUCGUUUGGtg
0006043130-B5	D3	D	3	NM_010413	Hdac6	histone deacetylase 6	15185	158920	1 nmole	6	http://www.ambion.com/catalog/exon_sirna.php?id=158920	CCUAUGAUUCAGUGUAUCUtt	AGAUACACUGAAUCAUAGGtt
0006043130-B5	D4	D	4	NM_175009	1810057B09Rik	RIKEN cDNA 1810057B09 gene	223527	171315	1 nmole	5	http://www.ambion.com/catalog/exon_sirna.php?id=171315	GCUCCUACAGAGAAUAAGAtt	UCUUAUUCUCUGUAGGAGCtc
0006043130-B5	D5	D	5	NM_178903	AI931714	expressed sequence AI931714	102182	100190	1 nmole	Not Determined	Not Available	GGCAGCUGGCUAUUUUCACtt	GUGAAAAUAGCCAGCUGCCtc
0006043130-B5	D6	D	6	NM_013633	Pou5f1	POU domain, class 5, transcription factor 1	18999	71357	1 nmole	2	http://www.ambion.com/catalog/exon_sirna.php?id=71357	GGAGCUAGAACAGUUUGCCtt	GGCAAACUGUUCUAGCUCCtt
0006043130-B5	D7	D	7
0006043130-B5	D8	D	8	NM_011427	Snai1	snail family zinc finger 1	20613	69426	1 nmole	3	http://www.ambion.com/catalog/exon_sirna.php?id=69426	GGUACAACAGACUAUGCAAtt	UUGCAUAGUCUGUUGUACCtc
0006043130-B5	D9	D	9	NM_029339	Ccdc101	coiled-coil domain containing 101	75565	83736	1 nmole	10	http://www.ambion.com/catalog/exon_sirna.php?id=83736	GGAGUUCCUAUGAUCAAAUtt	AUUUGAUCAUAGGAACUCCtt
0006043130-B5	D10	D	10	NM_023210	Anp32e	acidic (leucine-rich) nuclear phosphoprotein 32 family, member E	66471	76714	1 nmole	2	http://www.ambion.com/catalog/exon_sirna.php?id=76714	GGAACUGGAGUUUCUUAGCtt	GCUAAGAAACUCCAGUUCCtt
0006043130-B5	D11	D	11	NM_028083	Chaf1b	chromatin assembly factor 1, subunit B (p60)	110749	172097	1 nmole	6	http://www.ambion.com/catalog/exon_sirna.php?id=172097	CGAGCAUAAAAGUUAUGUGtt	CACAUAACUUUUAUGCUCGtt
0006043130-B5	D12	D	12
0006043130-B5	E1	E	1
0006043130-B5	E2	E	2	NM_031404	Actl6b	actin-like 6B	83766	85112	1 nmole	9	http://www.ambion.com/catalog/exon_sirna.php?id=85112	GGUGAUCCAAGACUUCCAGtt	CUGGAAGUCUUGGAUCACCtc
0006043130-B5	E3	E	3	NM_013827	Mtf2	metal response element binding transcription factor 2	17765	156912	1 nmole	6	http://www.ambion.com/catalog/exon_sirna.php?id=156912	GCAGACAUUACCCUAUAGUtt	ACUAUAGGGUAAUGUCUGCtt
0006043130-B5	E4	E	4	NM_001081049	Kmt2a	lysine (K)-specific methyltransferase 2A	214162	501622	1 nmole	27	http://www.ambion.com/catalog/exon_sirna.php?id=501622	CAAAGAAAAUGGAACAGAAtt	UUCUGUUCCAUUUUCUUUGcc
0006043130-B5	E5	E	5	NM_011640	Trp53	transformation related protein 53	22059	69843	1 nmole	6	http://www.ambion.com/catalog/exon_sirna.php?id=69843	GGAAAUUUGUAUCCCGAGUtt	ACUCGGGAUACAAAUUUCCtt
0006043130-B5	E6	E	6	NM_001081340	Setd2	SET domain containing 2	235626	502488	1 nmole	12	http://www.ambion.com/catalog/exon_sirna.php?id=502488	GACUGAAGAUUAUAAGUGAtt	UCACUUAUAAUCUUCAGUCtg
0006043130-B5	E7	E	7	NM_011514	Suv39h1	suppressor of variegation 3-9 homolog 1 (Drosophila)	20937	69566	1 nmole	3	http://www.ambion.com/catalog/exon_sirna.php?id=69566	GGUCCUUUGUCUAUAUCAAtt	UUGAUAUAGACAAAGGACCtt
0006043130-B5	E8	E	8	NM_009881	Cdyl	chromodomain protein, Y chromosome-like	12593	66132	1 nmole	5	http://www.ambion.com/catalog/exon_sirna.php?id=66132	GGAAAAACAAGAAAGGGAAtt	UUCCCUUUCUUGUUUUUCCtt
0006043130-B5	E9	E	9	NM_028385	Setd5	SET domain containing 5	72895	177665	1 nmole	3	http://www.ambion.com/catalog/exon_sirna.php?id=177665	GGACUGCCUUAUGCUACGAtt	UCGUAGCAUAAGGCAGUCCtc
0006043130-B5	E10	E	10	NM_021878	Jarid2	jumonji, AT rich interactive domain 2	16468	76224	1 nmole	5	http://www.ambion.com/catalog/exon_sirna.php?id=76224	GGAAGUUUGCUCAAUCUCAtt	UGAGAUUGAGCAAACUUCCtt
0006043130-B5	E11	E	11	NM_008659	Myo1c	myosin IC	17913	155491	1 nmole	29	http://www.ambion.com/catalog/exon_sirna.php?id=155491	GCGUGAAGACAACAAGCAGtt	CUGCUUGUUGUCUUCACGCtg
0006043130-B5	E12	E	12
0006043130-B5	F1	F	1
0006043130-B5	F2	F	2	NM_001081417	Chd7	chromodomain helicase DNA binding protein 7	320790	503575	1 nmole	12	http://www.ambion.com/catalog/exon_sirna.php?id=503575	GAGAUAUACUUGAAAGGAAtt	UUCCUUUCAAGUAUAUCUCat
0006043130-B5	F3	F	3	NM_011101	Prkca	protein kinase C, alpha	18750	151124	1 nmole	5	http://www.ambion.com/catalog/exon_sirna.php?id=151124	CGGUACGAGAUGCAAAAAAtt	UUUUUUGCAUCUCGUACCGtg
0006043130-B5	F4	F	4	NM_001038010	Kat2a	K(lysine) acetyltransferase 2A	14534	74872	1 nmole	16	http://www.ambion.com/catalog/exon_sirna.php?id=74872	GGAUCCUGAUCAGCUAUAUtt	AUAUAGCUGAUCAGGAUCCtt
0006043130-B5	F5	F	5	NM_011415	Snai2	snail family zinc finger 2	20583	151768	1 nmole	3	http://www.ambion.com/catalog/exon_sirna.php?id=151768	GGUACGGUUAAUAGCCACGtt	CGUGGCUAUUAACCGUACCtc
0006043130-B5	F6	F	6	NM_053124	Smarca5	SWI/SNF related, matrix associated, actin dependent regulator of chromatin, subfamily a, member 5	93762	85602	1 nmole	4	http://www.ambion.com/catalog/exon_sirna.php?id=85602	GGAGGAUGAAGAGCUAUUAtt	UAAUAGCUCUUCAUCCUCCtc
0006043130-B5	F7	F	7	NM_173001	Kdm3a	lysine (K)-specific demethylase 3A	104263	500726	1 nmole	10	http://www.ambion.com/catalog/exon_sirna.php?id=500726	GGAUUACUUUCUUCAAAAUtt	AUUUUGAAGAAAGUAAUCCtt
0006043130-B5	F8	F	8	NM_013735	Trp53bp1	transformation related protein 53 binding protein 1	27223	188453	1 nmole	7	http://www.ambion.com/catalog/exon_sirna.php?id=188453	GCCCGGUAAAGGUAUCCAUtt	AUGGAUACCUUUACCGGGCtg
0006043130-B5	F9	F	9	NM_026462	1700129L13Rik	RIKEN cDNA 1700129L13 gene	67933	180211	1 nmole	Not Determined	Not Available	CGUGUACUCCUGGUUUCCCtt	GGGAAACCAGGAGUACACGtt
0006043130-B5	F10	F	10	NM_023814	Tbx18	T-box18	76365	77252	1 nmole	3,4	http://www.ambion.com/catalog/exon_sirna.php?id=77252	GGUAUGUUUACCAUAGCUCtt	GAGCUAUGGUAAACAUACCtg
0006043130-B5	F11	F	11	NM_028288	Cul4b	cullin 4B	72584	177587	1 nmole	3	http://www.ambion.com/catalog/exon_sirna.php?id=177587	GCUAUGAAAAGUGUCUGCCtt	GGCAGACACUUUUCAUAGCtc
0006043130-B5	F12	F	12
0006043130-B5	G1	G	1
0006043130-B5	G2	G	2
0006043130-B5	G3	G	3
0006043130-B5	G4	G	4		Kmt2c			299851	1 nmole	Not Determined	Not Available	CCACAACUGUUUGAUAUGUtt	ACAUAUCAAACAGUUGUGGtg
0006043130-B5	G5	G	5	NM_013874	Neud4	neuronal d4 domain family member	29861	71922	1 nmole	6,7	http://www.ambion.com/catalog/exon_sirna.php?id=71922	GGAGGAGGAGACCAUCAUGtt	CAUGAUGGUCUCCUCCUCCtt
0006043130-B5	G6	G	6	NM_007626	Cbx5	chromobox homolog 5 (Drosophila HP1a)	12419	60688	1 nmole	Not Determined	Not Available	GGCACUUGAAUUUCUAAGUtt	ACUUAGAAAUUCAAGUGCCtt
0006043130-B5	G7	G	7	NM_007715	Clock	circadian locomoter output cycles kaput	12753	160235	1 nmole	13,14	http://www.ambion.com/catalog/exon_sirna.php?id=160235	GCACUUAAUGCAAUAUGGAtt	UCCAUAUUGCAUUAAGUGCtc
0006043130-B5	G8	G	8	NM_011960	Parg	poly (ADP-ribose) glycohydrolase	26430	70660	1 nmole	10	http://www.ambion.com/catalog/exon_sirna.php?id=70660	GGAAACCAGAAAAACUGAAtt	UUCAGUUUUUCUGGUUUCCtt
0006043130-B5	G9	G	9	NM_010412	Hdac5	histone deacetylase 5	15184	158918	1 nmole	13,14	http://www.ambion.com/catalog/exon_sirna.php?id=158918	GGUGUGGUCUAUGACACGUtt	ACGUGUCAUAGACCACACCtg
0006043130-B5	G10	G	10	NM_010849	Myc	myelocytomatosis oncogene	17869	240549	1 nmole	2	http://www.ambion.com/catalog/exon_sirna.php?id=240549	CGAGGAAGAGAAUUUCUAUtt	AUAGAAAUUCUCUUCCUCGtc
0006043130-B5	G11	G	11
0006043130-B5	G12	G	12
0006043130-B5	H1	H	1
0006043130-B5	H2	H	2
0006043130-B5	H3	H	3
0006043130-B5	H4	H	4
0006043130-B5	H5	H	5
0006043130-B5	H6	H	6
0006043130-B5	H7	H	7
0006043130-B5	H8	H	8
0006043130-B5	H9	H	9
0006043130-B5	H10	H	10
0006043130-B5	H11	H	11
0006043130-B5	H12	H	12
0006043130-B6	A1	A	1
0006043130-B6	A2	A	2		custom			263209	1 nmole	Not Determined	Not Available	AGUACUGCAUACGAUACGGtt	CCGUAUCGUAUGCAGUACUtt
0006043130-B6	A3	A	3		custom			263209	1 nmole	Not Determined	Not Available	AGUACUGCAUACGAUACGGtt	CCGUAUCGUAUGCAGUACUtt
0006043130-B6	A4	A	4		custom			103860	1 nmole	Not Determined	Not Available	AGUACUGCUUACGAUACGGtt	CCGUAUCGUAAGCAGUACUtt
0006043130-B6	A5	A	5		custom			103860	1 nmole	Not Determined	Not Available	AGUACUGCUUACGAUACGGtt	CCGUAUCGUAAGCAGUACUtt
0006043130-B6	A6	A	6		custom			103862	1 nmole	Not Determined	Not Available	AGUACAGCAAACGAUACGGtt	CCGUAUCGUUUGCUGUACUtt
0006043130-B6	A7	A	7		custom			103862	1 nmole	Not Determined	Not Available	AGUACAGCAAACGAUACGGtt	CCGUAUCGUUUGCUGUACUtt
0006043130-B6	A8	A	8
0006043130-B6	A9	A	9
0006043130-B6	A10	A	10
0006043130-B6	A11	A	11
0006043130-B6	A12	A	12
0006043130-B6	B1	B	1
0006043130-B6	B2	B	2
0006043130-B6	B3	B	3	NM_011640	Trp53	transformation related protein 53	22059	69843	1 nmole	6	http://www.ambion.com/catalog/exon_sirna.php?id=69843	GGAAAUUUGUAUCCCGAGUtt	ACUCGGGAUACAAAUUUCCtt
0006043130-B6	B4	B	4	NM_207221	5430433L24Rik	jumonji domain containing 1C	108829	166626	1 nmole	Not Determined	Not Available	GCUUGAGUAGUGCAGAAACtt	GUUUCUGCACUACUCAAGCtg
0006043130-B6	B5	B	5	NM_145125	Wdr9	WD repeat domain 9	93871	175999	1 nmole	5	http://www.ambion.com/catalog/exon_sirna.php?id=175999	CCACCUACUACAGAUAUGCtt	GCAUAUCUGUAGUAGGUGGtc
0006043130-B6	B6	B	6	NM_145076	Trim24	tripartite motif protein 24	21848	188993	1 nmole	9	http://www.ambion.com/catalog/exon_sirna.php?id=188993	GCAUAUUCAGCAACAGGUAtt	UACCUGUUGCUGAAUAUGCtg
0006043130-B6	B7	B	7	NM_183138	BC037432	RIKEN cDNA D230004J03 gene	194388	168907	1 nmole	5	http://www.ambion.com/catalog/exon_sirna.php?id=168907	GGAAGACAAUCGCUGCGUGtt	CACGCAGCGAUUGUCUUCCtt
0006043130-B6	B8	B	8	NM_201637	Chd8	chromodomain helicase DNA binding protein 8	67772	165754	1 nmole	4	http://www.ambion.com/catalog/exon_sirna.php?id=165754	GCGGCGCAUGACUGAAAGAtt	UCUUUCAGUCAUGCGCCGCtt
0006043130-B6	B9	B	9	NM_028767	Foxp4	forkhead box P4	74123	83373	1 nmole	12	http://www.ambion.com/catalog/exon_sirna.php?id=83373	GGCCAUUCUGGAAACUCCAtt	UGGAGUUUCCAGAAUGGCCtg
0006043130-B6	B10	B	10
0006043130-B6	B11	B	11
0006043130-B6	B12	B	12
0006043130-B6	C1	C	1
0006043130-B6	C2	C	2	NM_007690	Chd1	chromodomain helicase DNA binding protein 1	12648	60746	1 nmole	8	http://www.ambion.com/catalog/exon_sirna.php?id=60746	GGGAUGAAAAAAUUGGAUAtt	UAUCCAAUUUUUUCAUCCCtc
0006043130-B6	C3	C	3	NM_177821	A730011L11	E1A binding protein p300	328572	99273	1 nmole	2	http://www.ambion.com/catalog/exon_sirna.php?id=99273	GGUAUGAUGAACAGUCCAGtt	CUGGACUGUUCAUCAUACCtg
0006043130-B6	C4	C	4	NM_011759	Zfp41	zinc finger protein 41	22701	187662	1 nmole	2	http://www.ambion.com/catalog/exon_sirna.php?id=187662	GCCACAUCGUAGACAAGUAtt	UACUUGUCUACGAUGUGGCtg
0006043130-B6	C5	C	5	NM_027384	Tet1	tet methylcytosine dioxygenase 1	52463	504938	1 nmole	11	http://www.ambion.com/catalog/exon_sirna.php?id=504938	CAAUCUUGGUGCAAAUGUAtt	UACAUUUGCACCAAGAUUGtg
0006043130-B6	C6	C	6	NM_009211	Smarcc1	SWI/SNF related, matrix associated, actin dependent regulator of chromatin, subfamily c, member 1	20588	150893	1 nmole	3	http://www.ambion.com/catalog/exon_sirna.php?id=150893	GCUUACAAGUACAAAAAUGtt	CAUUUUUGUACUUGUAAGCtg
0006043130-B6	C7	C	7	NM_001003918	Usp7	ubiquitin specific protease 7	252870	220145	1 nmole	19	http://www.ambion.com/catalog/exon_sirna.php?id=220145	CCCGGAGCUUGAAUUACUGtt	CAGUAAUUCAAGCUCCGGGtt
0006043130-B6	C8	C	8	NM_001001176	Taf9b	TAF9B RNA polymerase II, TATA box binding protein (TBP)-associated factor	407786	223083	1 nmole	7	http://www.ambion.com/catalog/exon_sirna.php?id=223083	CCAAAUCUCUCAAUUUAGGtt	CCUAAAUUGAGAGAUUUGGtc
0006043130-B6	C9	C	9	NM_018878	Paxip1	PAX interacting (with transcription-activation domain) protein 1	55982	73592	1 nmole	2	http://www.ambion.com/catalog/exon_sirna.php?id=73592	GGAAGUCUCCUACAAUGCCtt	GGCAUUGUAGGAGACUUCCtt
0006043130-B6	C10	C	10	NM_031159	Apobec1	apolipoprotein B editing complex 1	11810	84765	1 nmole	6	http://www.ambion.com/catalog/exon_sirna.php?id=84765	GGACUCAGGGACCUUAUUAtt	UAAUAAGGUCCCUGAGUCCtt
0006043130-B6	C11	C	11	NM_016777	Nasp	nuclear autoantigenic sperm protein (histone-binding)	50927	184517	1 nmole	4,5	http://www.ambion.com/catalog/exon_sirna.php?id=184517	GCAGCUAGUCUUUUAGGUAtt	UACCUAAAAGACUAGCUGCtt
0006043130-B6	C12	C	12
0006043130-B6	D1	D	1
0006043130-B6	D2	D	2	NM_172674	6820402O20Rik	RIKEN cDNA 6820402O20 gene	228829	94537	1 nmole	Not Determined	Not Available	GGUAAUUAUGCUGCUUAUGtt	CAUAAGCAGCAUAAUUACCtt
0006043130-B6	D3	D	3	NM_153126	AI429152	expressed sequence AI429152	98956	92903	1 nmole	29	http://www.ambion.com/catalog/exon_sirna.php?id=92903	GGAAACUGGAAACAAAACAtt	UGUUUUGUUUCCAGUUUCCtt
0006043130-B6	D4	D	4	NM_011159	Prkdc	protein kinase, DNA activated, catalytic polypeptide	19090	68854	1 nmole	3	http://www.ambion.com/catalog/exon_sirna.php?id=68854	GGUUAUGCAUUACUCUCUUtt	AAGAGAGUAAUGCAUAACCtt
0006043130-B6	D5	D	5	NM_010573	Irx1	Iroquois related homeobox 1 (Drosophila)	16371	287412	1 nmole	2	http://www.ambion.com/catalog/exon_sirna.php?id=287412	CCUGGAGAGCAUUGACAUCtt	GAUGUCAAUGCUCUCCAGGtc
0006043130-B6	D6	D	6	NM_013633	Pou5f1	POU domain, class 5, transcription factor 1	18999	71357	1 nmole	2	http://www.ambion.com/catalog/exon_sirna.php?id=71357	GGAGCUAGAACAGUUUGCCtt	GGCAAACUGUUCUAGCUCCtt
0006043130-B6	D7	D	7
0006043130-B6	D8	D	8	NM_023871	Set	SET translocation	56086	262922	1 nmole	8	http://www.ambion.com/catalog/exon_sirna.php?id=262922	GGGUGGGUUUGAGGUGUCUtt	AGACACCUCAAACCCACCCtt
0006043130-B6	D9	D	9	NM_011817	Gadd45g	growth arrest and DNA-damage-inducible 45 gamma	23882	187784	1 nmole	3	http://www.ambion.com/catalog/exon_sirna.php?id=187784	CGACAUUGAUAUCGUGCGCtt	GCGCACGAUAUCAAUGUCGtt
0006043130-B6	D10	D	10	NM_026539	Chd1l	chromodomain helicase DNA binding protein 1-like	68058	180332	1 nmole	4	http://www.ambion.com/catalog/exon_sirna.php?id=180332	GGUUUUCACGUGCUGCUGAtt	UCAGCAGCACGUGAAAACCtg
0006043130-B6	D11	D	11	NM_080455	MGI:2153084	serologically defined colon cancer antigen 33 like	228911	261465	1 nmole	3	http://www.ambion.com/catalog/exon_sirna.php?id=261465	CGACAAGGUAUGGAAAGCUtt	AGCUUUCCAUACCUUGUCGtg
0006043130-B6	D12	D	12
0006043130-B6	E1	E	1
0006043130-B6	E2	E	2	NM_009445	Ttk	Ttk protein kinase	22137	186892	1 nmole	2	http://www.ambion.com/catalog/exon_sirna.php?id=186892	GCUAAGCUUGUCUAAAAUCtt	GAUUUUAGACAAGCUUAGCtc
0006043130-B6	E3	E	3	NM_145991	Cdc73	cell division cycle 73, Paf1/RNA polymerase II complex component	214498	90403	1 nmole	10	http://www.ambion.com/catalog/exon_sirna.php?id=90403	GGCUUUAAGAUCGAUACUAtt	UAGUAUCGAUCUUAAAGCCtt
0006043130-B6	E4	E	4	NM_009765	Brca2	breast cancer 2	12190	160892	1 nmole	4,5	http://www.ambion.com/catalog/exon_sirna.php?id=160892	GCCAGUGGUAUCUGGAAGUtt	ACUUCCAGAUACCACUGGCtt
0006043130-B6	E5	E	5	NM_172746	C86302	expressed sequence C86302	233876	163944	1 nmole	Not Determined	Not Available	GGCAUUUGAGUGGACUGUUtt	AACAGUCCACUCAAAUGCCtg
0006043130-B6	E6	E	6	NM_008671	Nap1l2	nucleosome assembly protein 1-like 2	17954	155520	1 nmole	1	http://www.ambion.com/catalog/exon_sirna.php?id=155520	CCGUCCAAAAGGACUUAUCtt	GAUAAGUCCUUUUGGACGGtc
0006043130-B6	E7	E	7	NM_008393	Irx3	Iroquois related homeobox 3 (Drosophila)	16373	62518	1 nmole	4	http://www.ambion.com/catalog/exon_sirna.php?id=62518	GGAAAGGACAAAAGAAAGAtt	UCUUUCUUUUGUCCUUUCCtg
0006043130-B6	E8	E	8	NM_031869	Prkab1	protein kinase, AMP-activated, beta 1 non-catalytic subunit	19079	152331	1 nmole	3	http://www.ambion.com/catalog/exon_sirna.php?id=152331	GCCAAUAGUAACCAGCCAGtt	CUGGCUGGUUACUAUUGGCtc
0006043130-B6	E9	E	9	NM_144851	Senp1	SUMO1/sentrin specific protease 1	223870	163640	1 nmole	4	http://www.ambion.com/catalog/exon_sirna.php?id=163640	GCCUAUCGUCCAGAUUAUCtt	GAUAAUCUGGACGAUAGGCtg
0006043130-B6	E10	E	10	NM_009122	Satb1	special AT-rich sequence binding protein 1	20230	64507	1 nmole	Not Determined	Not Available	GGACUUACUGAAAGAUAUGtt	CAUAUCUUUCAGUAAGUCCtt
0006043130-B6	E11	E	11	NM_013910	Kdm2b	lysine (K)-specific demethylase 2B	30841	220173	1 nmole	11	http://www.ambion.com/catalog/exon_sirna.php?id=220173	CCUAUCAGACUGUAAUAAGtt	CUUAUUACAGUCUGAUAGGtt
0006043130-B6	E12	E	12
0006043130-B6	F1	F	1
0006043130-B6	F2	F	2	NM_010452	Hoxa3	homeo box A3	15400	165833	1 nmole	4	http://www.ambion.com/catalog/exon_sirna.php?id=165833	CGUAGCAAUCUUGGUUGCUtt	AGCAACCAAGAUUGCUACGtc
0006043130-B6	F3	F	3	NM_013594	Mbd1	methyl-CpG binding domain protein 1	17190	156824	1 nmole	12	http://www.ambion.com/catalog/exon_sirna.php?id=156824	GCAGGAUUGCGUCCAUAUCtt	GAUAUGGACGCAAUCCUGCtc
0006043130-B6	F4	F	4	NM_054082	Mta3	metastasis associated 3	116871	86189	1 nmole	7	http://www.ambion.com/catalog/exon_sirna.php?id=86189	GGGAACAAUCAAAAUUGGAtt	UCCAAUUUUGAUUGUUCCCtc
0006043130-B6	F5	F	5	NM_016776	Mybbp1a	MYB binding protein (P160) 1a	18432	72626	1 nmole	6	http://www.ambion.com/catalog/exon_sirna.php?id=72626	GGGUAACAUGAAAGUGAUCtt	GAUCACUUUCAUGUUACCCtt
0006043130-B6	F6	F	6	NM_021523	Huwe1	HECT, UBA and WWE domain containing 1	59026	258593	1 nmole	23	http://www.ambion.com/catalog/exon_sirna.php?id=258593	GGAACGUAUACCUAUACCCtt	GGGUAUAGGUAUACGUUCCtc
0006043130-B6	F7	F	7	NM_145989	E130014J05Rik	RIKEN cDNA E130014J05 gene	214133	90401	1 nmole	3	http://www.ambion.com/catalog/exon_sirna.php?id=90401	GGGUUUAAUCAUGAUAGAAtt	UUCUAUCAUGAUUAAACCCtg
0006043130-B6	F8	F	8	NM_133901	AI481500	transformation/transcription domain-associated protein	100683	102351	1 nmole	Not Determined	Not Available	GUGUGAAGUGCAGACUGAGtt	CUCAGUCUGCACUUCACACtg
0006043130-B6	F9	F	9	NM_019831	Zfp261	zinc finger protein 261	56364	74577	1 nmole	25	http://www.ambion.com/catalog/exon_sirna.php?id=74577	GGGUUCCAGAUACUUUCUUtt	AAGAAAGUAUCUGGAACCCtt
0006043130-B6	F10	F	10	NM_027230	Prkcbp1	protein kinase C binding protein 1	228880	261304	1 nmole	6	http://www.ambion.com/catalog/exon_sirna.php?id=261304	CCAUUGAACAACUGUCCUAtt	UAGGACAGUUGUUCAAUGGtc
0006043130-B6	F11	F	11
0006043130-B6	F12	F	12
0006043130-B6	G1	G	1
0006043130-B6	G2	G	2
0006043130-B6	G3	G	3
0006043130-B6	G4	G	4
0006043130-B6	G5	G	5
0006043130-B6	G6	G	6
0006043130-B6	G7	G	7
0006043130-B6	G8	G	8
0006043130-B6	G9	G	9
0006043130-B6	G10	G	10	NM_010849	Myc	myelocytomatosis oncogene	17869	240549	1 nmole	2	http://www.ambion.com/catalog/exon_sirna.php?id=240549	CGAGGAAGAGAAUUUCUAUtt	AUAGAAAUUCUCUUCCUCGtc
0006043130-B6	G11	G	11
0006043130-B6	G12	G	12
0006043130-B6	H1	H	1
0006043130-B6	H2	H	2
0006043130-B6	H3	H	3
0006043130-B6	H4	H	4
0006043130-B6	H5	H	5
0006043130-B6	H6	H	6
0006043130-B6	H7	H	7
0006043130-B6	H8	H	8
0006043130-B6	H9	H	9
0006043130-B6	H10	H	10
0006043130-B6	H11	H	11
0006043130-B6	H12	H	12
