# Supplementary material for: WDR5, BRCA1, and BARD1 Co-regulate the DNA Damage Response and Modulate the Mesenchymal-to-Epithelial Transition during Early Reprogramming
Source: Stem Cell Reports. 2019 Mar 14;12(4):743–56. doi: 10.1016/j.stemcr.2019.02.006 (PMC6449870; doi:10.1016/j.stemcr.2019.02.006)
Supplement: Table S2. Screening Complete Dataset, Related to Figure 2 — High-content screening whole dataset before feature selection. [file mmc3.csv]

Unique_ID	GENE NAME	SAL4pos - Number of Objects	Number of Objects	Area [��m�_] - Mean	Area [��m�_] - StdDev	Roundness - Mean	Roundness - StdDev	Width [��m] - Mean	Width [��m] - StdDev	Length [��m] - Mean	Length [��m] - StdDev	Ratio Width to Length - Mean	Ratio Width to Length - StdDev	Intensity Dapi Mean	Intensity Dapi Mean - StdDev	Intensity Sall4 Mean	Intensity Sall4 Mean - StdDev	Intensity E-Cadherin Mean	Intensity E-Cadherin Mean - StdDev	Intensity _Ring around region Sal4 Mean - Mean	Intensity _Ring around region Sal4 Mean - StdDev	Intensity _Ring around region E cadherin Mean - Mean	Intensity _Ring around region E cadherin Mean - StdDev	SAL4 ratio - Mean	E-CAD RATIO - Mean	SAL4pos - Mean	STAR Symmetry 02 - Mean	STAR Symmetry 03 - Mean	STAR Symmetry 04 - Mean	STAR Symmetry 05 - Mean	STAR Symmetry 12 - Mean	STAR Symmetry 13 - Mean	STAR Symmetry 14 - Mean	STAR Symmetry 15 - Mean	STAR Threshold Compactness 30% - Mean	STAR Threshold Compactness 40% - Mean	STAR Threshold Compactness 50% - Mean	STAR Threshold Compactness 60% - Mean	STAR Axial Small Length - Mean	STAR Axial Length Ratio - Mean	STAR Radial Mean - Mean	STAR Radial Relative Deviation - Mean	STAR Profile 4/5 - Mean	STAR Profile 5/5 - Mean	SEr Dapi SER Spot 0 px - Mean	SEr Dapi SER Hole 0 px - Mean	SEr Dapi SER Edge 0 px - Mean	SEr Dapi SER Ridge 0 px - Mean	SEr Dapi SER Valley 0 px - Mean
1.1_nt1	nt1	1.322408762	1.120268	0.303995894	-0.308209858	1.438285411	0.442811306	0.861440675	0.209616474	-0.072865532	-0.782950116	1.085898109	0.789940227	0.726539808	0.942879008	-0.063380878	-0.401670849	-0.987036482	-0.28779332	0.099764393	-0.226755082	-0.731979073	-0.231845892	0.758855508	1.364397876	0.762882981	-0.172417743	-0.91406966	-0.627281537	-0.59864554	-0.256843044	-0.948483449	-0.683058205	-0.535499271	1.172107314	0.607373626	-0.795709362	-1.369807962	0.75998576	0.326732188	0.357242529	-0.725648219	-0.315815572	0.171922907	-0.324343592	0.576995847	-0.055420064	-0.169541518	0.189699878
1.1_Trp53	Trp53	0.568635768	0.80099162	0.433639386	0.104058601	0.205088666	1.145923238	0.176122802	-0.098126131	0.464535556	0.355093702	-0.348743958	0.890166622	1.331690954	1.64419706	0.497217866	0.13142769	1.675688302	0.426127142	0.775527525	0.330286409	1.915747316	0.537024075	1.284021793	1.264976999	0.264000844	0.464066119	0.127912646	0.75750769	-0.565676039	0.552426544	-0.161873178	0.632204342	-0.645121651	0.788951119	-0.737452168	-0.011693171	1.085953323	0.277150327	-0.615924675	0.549443328	0.632869527	-0.073779955	1.002843449	-0.363276861	-0.658776068	0.918335237	0.377216745	0.684102625
1.1_Cbx7	Cbx7	-0.938910221	1.75882076	-0.60274743	-0.4187581	1.613783768	-1.067860345	-0.082723956	-0.239204667	-1.079623514	-0.576212992	1.659954534	-0.867939417	1.481762626	-0.386714563	2.532889783	1.076656223	0.750036412	-0.433134446	2.457842763	0.840181565	0.603014147	-0.640044666	-0.9842451	-0.617573411	-0.958263484	-1.77985233	-1.639532363	-1.878080956	-1.457509797	-1.862206052	-1.651976992	-1.925033612	-1.56907751	0.523827639	-1.062557413	-1.394146281	-0.199519724	-0.259909035	1.913616506	-0.963670216	-1.226442294	-0.615762639	0.624717853	0.590613098	-1.966696958	1.418253455	1.584302567	0.658877995
1.1_Uchl5	Uchl5	-0.938910221	1.86524622	-1.61236832	-1.356557769	0.837187791	0.660350208	-1.467503007	-1.333668114	-1.721376203	-0.83765422	0.863988554	-0.740469247	-0.11169466	-0.534701952	0.256231611	-0.768243503	1.727608219	-0.281598625	0.221490762	-0.95034477	1.670086303	-0.329893349	-0.324223786	-0.229187369	-0.958263484	-1.082583304	-0.276441571	-0.722295014	-0.03440337	-1.143871987	-0.425723382	-0.630773964	-0.052904064	1.230448484	1.429607484	0.876050586	-0.411185022	-1.667416754	1.212064615	-1.667159157	-1.118578955	0.755398652	-0.673334151	0.457852142	-1.267956515	-0.360533631	0.293586393	-0.701188188
1.1_Kmt2d	Kmt2d	-0.185137227	0.69456616	-1.229019365	-0.884951542	1.470513713	-0.147664424	-0.598424378	0.069010333	-1.560825375	-1.270289267	1.295047687	-0.543546636	-0.038854148	-0.407395485	0.184317914	0.393497442	-1.447459054	-0.207096957	-0.001975567	0.18704493	-1.531358865	-0.397453323	-1.138864737	-0.405839175	-0.333551792	-1.680424261	-0.313254608	-1.587621091	-0.788718137	-1.648126596	-0.564741905	-1.510239897	-0.804160824	1.245202573	-0.297510355	0.111154683	0.93946255	-1.105780286	1.57208024	-1.608223248	-0.999789199	-0.612043555	1.113951443	0.282627568	-0.620258289	1.294546696	0.6300947	0.043053052
1.1_Prrx1	Prrx1	-0.938910221	0.37528978	-0.887944083	-0.95831224	0.288809306	-0.343367551	-0.797043909	-1.273689164	-0.805644233	-0.802288474	0.157164206	0.761008105	1.467169253	2.856399507	0.235278212	1.066115336	0.303539263	0.343364211	0.140372961	1.079126346	0.238277106	0.378631439	-0.740446283	-0.199621435	-0.958263484	0.14690585	-1.066409236	0.864172455	0.289794064	0.0568895	-1.11430195	0.874332342	0.111426615	-0.748650037	-0.693912905	0.709479129	1.539955837	-0.982233489	0.030224074	-0.844607774	0.226350812	0.002549815	0.931160871	0.386996575	0.556710364	1.76132758	1.044904859	2.082349724
1.1_L3mbtl2	L3mbtl2	-0.938910221	2.50379898	-0.846019256	-0.173843734	0.972367613	-0.746601516	-0.704441673	-0.881494492	-0.796889256	0.523169778	0.681285634	0.440989676	-0.399487336	-0.499157191	0.444927476	-0.036291774	1.738352708	0.180721524	0.328416062	-0.149656402	1.529398204	0.231356307	-0.897821308	-1.049657531	-0.958263484	-0.308622321	-0.41206855	-0.137570782	-0.632810165	-0.192825501	-0.227796582	-0.033901074	-0.406131732	0.712855029	1.143995552	1.269619234	0.027441905	-1.18447111	0.140157042	-0.984931366	0.432832061	-0.167170283	0.909656098	0.832168427	0.528335326	0.165733681	0.511874256	0.039040043
1.1_Dnmt3a	Dnmt3a	-0.938910221	1.120268	-0.989013997	-0.51094588	0.078297486	0.843406782	-1.084931076	-0.214061052	-0.996579982	-0.481322913	-0.051272524	1.338499394	0.837000898	1.574299441	-0.656682176	-0.962408658	-0.530961186	-0.457790485	-0.627136926	-0.973463403	-0.390912395	-0.624391401	0.338605905	0.912479166	-0.958263484	0.272802825	-0.07846244	0.86151723	0.842100923	0.271867331	0.10001968	0.675723859	0.894040451	0.370860243	0.494912292	0.529073582	0.307134929	-1.281787633	-0.276659029	-0.950573348	0.418123424	0.772223079	0.343363737	-0.579324186	-1.225742999	0.630460229	-0.208240876	1.91701374
1.1_nt2	nt2	-0.938910221	1.33311892	-0.82902099	-0.832345267	1.115936078	-0.383945698	-0.540944044	-0.637250944	-0.831844789	-0.973200285	0.407979744	0.401467017	-0.080423148	-0.473433399	0.483606581	0.816700401	1.171156773	0.085611786	0.531299966	0.664479957	1.31415418	0.01500058	0.206029369	0.861095185	-0.958263484	0.06575999	0.632882367	-0.498830053	-0.283180482	0.14905613	0.443964471	-0.406371382	-0.392383614	1.253279811	1.089948893	0.903746886	-0.717349417	-0.765558195	-0.153661259	-0.724609842	-0.750442779	0.631665322	-0.589107123	-0.334039617	-0.965932775	-0.62857983	-0.612213408	-0.81171793
1.1_nt3	nt3	2.076181757	0.26886432	0.229755333	4.30E-05	0.703068983	-0.110907537	0.817745911	0.792613084	-0.097971716	-0.139232951	0.922513368	0.347363181	0.563548895	0.38199409	0.461872861	-0.35100844	2.735752339	6.372508508	0.738802995	0.347213951	2.579851555	5.626439889	0.893498584	0.86921497	1.78437664	-0.922242818	-0.770012734	0.078612124	-0.246370648	-0.917980562	-0.701482078	-0.040861493	-0.14497628	-0.34848913	-0.892707989	-1.112122022	0.042870329	0.732873795	0.930612462	0.099982611	-0.435537861	-0.585478671	0.645625272	-0.749725609	0.030314399	0.658774339	-0.4825683	0.333365611
1.1_Hat1	Hat1	2.076181757	1.54596984	1.63908918	2.466735645	0.364638655	-0.1870598	1.357286809	2.688319718	0.880525714	1.66667095	0.658795282	0.081448588	-0.8085124	-0.523849864	-0.193490578	-0.231319758	-0.545275391	-0.489675756	-0.133297796	-0.384259583	-0.439663433	-0.580792637	0.557606234	0.628596614	1.16340104	-0.396427825	0.338774641	-0.336286664	-0.237287702	-0.506391679	0.132668207	-0.41362914	-0.586317333	1.023516131	1.723532739	2.076411063	1.252812787	1.436903183	0.596202451	1.128341928	-0.398416062	-0.69557536	-0.068213727	-0.950855972	-0.354165313	-0.636975812	-0.761682342	-0.791079596
1.1_Sp1	Sp1	0.568635768	0.90741708	1.16491367	1.514852183	1.645083683	1.216434593	1.226202518	0.879457605	0.572814022	1.612306299	1.620926111	0.091271695	-0.278412885	-0.579093363	-0.145128395	-0.95731797	0.812806849	-0.339925951	-0.024018232	-1.063806317	0.873527135	-0.429934582	0.835953373	0.393494754	0.237994382	-1.159953952	0.370341622	-1.729754912	-0.400701056	-1.177444596	0.129614747	-1.838352734	-0.495332816	1.834891009	0.18534672	-0.699011314	-1.102927927	1.201932824	1.186668597	0.812911502	-1.40476701	-0.379689362	-0.574173252	-0.175124255	-0.26333234	-0.46021359	-0.701081946	-0.568758881
1.1_Ebf3	Ebf3	1.322408762	0.90741708	1.945692232	0.90530512	0.372264693	1.291495067	2.114279426	1.544955749	1.752289675	0.546727793	0.051092436	1.101823894	1.695798755	-0.24224259	2.58502943	2.836970003	0.718580506	0.461797365	2.70201072	3.099318662	0.701431018	0.611913054	-0.150793329	-0.066481757	0.836123316	0.917006785	-1.289202326	1.017482001	-0.749661469	0.950905805	-1.239830446	0.800335646	-0.670315102	-0.505282586	-1.586739549	-1.164927761	0.385650813	1.65743587	-0.961617924	1.71965704	0.344159992	-2.493014505	1.64499987	-0.992175955	-1.139878738	1.603590297	0.679812312	0.849667923
1.1_Foxo1	Foxo1	-0.938910221	-0.68896482	-0.74253914	-0.967604054	-0.42329691	-1.312966912	-0.823848474	-0.768317749	-0.597262905	-0.817527288	-0.42598103	1.463974246	-0.585663391	-0.460130219	-0.826934084	-0.217356318	0.613998454	0.938410651	-0.953088235	-0.592844506	0.36135537	0.632731863	-0.307055601	-0.697717546	-0.958263484	0.715732814	-0.418674275	1.035444403	-0.42726469	0.529867347	-0.549059651	0.848923431	-0.539311116	-0.507483196	-0.111155061	-0.047262532	0.25609432	-0.730511021	-0.358366437	-0.576207013	-0.067261602	0.349251079	-0.300584749	0.595834035	0.358372544	0.30917993	0.269021106	-0.087427079
1.1_Tle2	Tle2	-0.938910221	-1.5403685	3.569280342	2.91820014	0.077269629	1.367556347	2.572435633	2.227932515	3.185273412	3.294424866	0.489672115	2.197023654	3.397379664	4.023730811	-0.292901731	0.041319642	-0.570828896	-0.240377474	-0.008650948	-0.070175327	-0.197089859	-0.197736328	1.92666297	1.985840336	-0.958263484	0.559294794	1.536280415	0.854809813	1.445176671	0.221558326	1.523792961	0.628352459	1.849294592	0.878025807	0.978876468	0.751037639	-1.555477422	3.187498486	-0.002158468	3.431094594	-0.202861229	0.682965066	-0.20142385	-2.237891403	0.231074979	0.245138236	-1.531966654	1.692055905
1.1_Tle1	Tle1	-0.938910221	0.16243886	-0.091182077	-1.005440808	-0.55539316	-0.914736978	0.30081897	-1.104388826	0.406855708	-0.768431986	-0.195838081	-0.508628558	-0.56427873	-0.526675828	0.096691385	-0.186711529	-0.244818471	-0.568155255	-0.096920943	-0.217570324	-0.55435606	-0.773578731	-1.254061136	-1.705996472	-0.958263484	-0.488899323	1.260369591	0.233506879	0.977006575	-0.360222725	1.696978911	0.449408851	1.212775335	-0.700136592	-0.593710199	-0.075830493	-0.791506243	0.359037277	0.288166571	0.141059153	1.076369958	-0.911341258	0.84036294	-0.61661659	-0.206910774	-0.410641568	-0.249739955	-0.514984556
1.1_Brca1	Brca1	-0.185137227	-1.11466666	0.17701631	0.845030056	0.472563678	-0.430619666	0.080812002	0.284666354	0.09386528	0.855791621	-0.101064951	-0.925112974	-0.195843457	-0.301018108	0.701591094	1.879230458	0.405293818	0.529630905	0.754468287	1.949499759	0.720603631	1.065913209	0.179959163	1.238882118	0.045738855	-0.134283855	-0.397599406	0.071339977	-0.291227654	-0.109309891	-0.05046106	0.395617646	-0.005770459	-0.035627418	0.076931337	0.085089231	0.025988886	-0.086987603	0.043323808	0.155091512	-0.328094768	0.210523347	-1.255755092	-0.700350466	-1.330373385	-0.588654255	-0.639217161	-0.712997901
1.1_Kdm1a	Kdm1a	0.568635768	1.43954438	-0.005271065	0.599892524	0.783275014	0.305154946	0.305418419	0.607342741	-0.466453249	0.253320568	1.200702266	-0.202116902	-0.439729666	-0.423272093	-0.688719683	-0.084624546	-0.874113313	-0.229375816	-0.708095789	-0.285954455	-0.893783728	-0.317300906	0.196809418	-0.113712872	0.12296829	-2.010988656	0.369990374	-0.660640283	-0.390837295	-2.061978052	0.296537191	-0.989478859	-0.464122726	0.358606847	0.630944813	0.763606417	0.523264959	0.493715409	2.059704741	-0.282207827	-1.413312027	-0.170712268	-0.06104547	0.346671056	0.305112885	0.060337308	0.109301584	-0.021155097
1.1_Pbk	Pbk	-0.185137227	0.16243886	-0.473991908	-0.058101814	-0.978969866	0.564818695	-0.761717587	0.559676543	-0.8085411	-0.417615479	-0.325647686	-0.062214361	1.131174226	2.108951998	-1.081026189	-0.546496599	-0.625010811	-0.423202393	-1.062765144	-0.486389081	-0.655707904	-0.442859865	0.476534251	-0.257141742	-0.255462128	-0.157486566	0.751139575	0.950893306	1.740563638	-0.392730594	0.572836113	0.926704433	1.446287564	-0.62901688	0.219566206	0.706217433	0.098111485	-0.441867789	0.602210862	-0.868590352	0.823661564	-0.914174846	2.087639785	0.902278146	0.962050451	1.885480935	0.856149528	2.763873361
1.1_Kdm5b	Kdm5b	0.568635768	0.90741708	-1.081648204	-0.314681667	0.350580219	-0.084249696	-1.238156602	-0.635833758	-1.350641552	-0.697909387	0.245093996	-1.007458243	-0.430190276	-0.418499236	0.085376727	1.297108884	-0.230574954	0.130527709	-0.158807288	0.723945782	-0.181080917	0.446863619	-0.806257657	0.060211679	0.237994382	-0.826377871	-0.33281118	0.388153945	0.406597563	-0.795901369	-0.27211089	0.48725191	0.09464078	-0.1304537	0.460149321	0.577267957	1.400148953	-1.12925528	0.767791501	-1.323664013	-0.367037636	0.506220032	0.639054369	0.36830065	-0.597960683	0.62438654	0.710609234	-0.041678773
1.1_Irx5	Irx5	0.568635768	-0.58253936	0.550565891	0.751482993	0.715966935	1.132093915	0.828477959	1.423016838	0.009341127	0.348147978	1.244471128	0.27967583	-0.381103477	-0.445482216	0.566630988	-0.016878135	0.215533413	-0.33759386	0.630725397	0.02181332	0.351559422	-0.256975305	0.170633236	0.576034954	0.745498486	-0.529663134	-0.610795499	-1.436203889	-0.51901838	-0.706862416	-0.978352545	-1.608746731	-0.625062921	0.908859353	-0.404053731	-0.397557468	0.897985451	0.683058316	0.902317037	0.186302881	-1.104710811	-0.216049671	-0.060448115	0.83236732	0.218509477	-0.110797819	0.051275125	-0.168948496
1.1_Rest	Rest	1.322408762	-1.43394304	-0.511096331	-1.021265295	-1.093890951	-0.466648693	-0.345148063	-0.481909121	-0.69833139	-1.16159652	0.020832042	-0.977374976	-0.288899897	-0.446145453	-0.152576916	0.169751652	0.685003977	0.338980581	-0.078643114	0.778944617	0.672653041	0.551447138	0.147212441	-0.238794748	2.415183025	0.193099181	-0.036686612	-0.864626986	0.622707939	0.088798452	0.258564684	-1.05775855	0.500499341	-1.968563145	-0.299825202	-0.040626667	0.819839426	-0.120050975	-0.006245585	-0.403906651	-0.43735893	0.092398159	-0.479193837	0.247174923	-0.653889484	0.161178414	0.738245182	0.110356951
1.1_Trim27	Trim27	-0.185137227	-0.90181574	0.26280047	0.045650014	-0.900189572	-0.451909545	0.588540046	0.291157978	-0.007911328	0.110113317	0.640795872	-1.069313124	0.894963752	-0.051737281	0.59996312	0.09530394	0.009020088	-0.188660662	0.423689247	0.222624113	-0.362668049	-0.326330004	-1.416364065	-1.885313551	-0.021195946	-1.924328441	0.039726784	-0.617235274	-0.822325038	-1.852956116	0.129693041	-0.802676059	-1.038594167	-1.681233509	-1.787446899	-1.152358983	-0.204724175	0.699038945	1.712858715	-0.092643411	-0.464534888	-1.385672036	0.649806755	0.744655587	-0.090536161	1.133683249	1.263960387	0.790734015
1.1_Kdm2a	Kdm2a	3.583727746	0.80099162	1.37564777	0.505168768	1.337223822	1.233175353	1.915481027	0.645759137	1.006893507	0.822535704	1.524263934	0.707441471	-0.384072692	-0.560726341	-0.029516709	-0.203191552	0.6677209	-0.525706689	0.122770617	-0.334354684	0.852372462	-0.28068199	1.009277853	0.696344131	2.70853231	-0.562325085	-0.450388553	-1.457366432	-1.217305711	-0.562124208	-0.563418739	-1.497129981	-0.970480717	1.003485579	0.309563454	-0.780385013	-1.14181601	1.686201003	0.577932689	1.379478635	-1.574826872	-0.315933639	-0.8656824	-0.973032521	-0.33938237	-0.751929313	-0.662427745	-0.79933493
1.1_Pou5f1	Pou5f1	-0.938910221	-0.4761139	-1.405344662	-1.452247224	-0.782881206	-0.443994077	-1.207263638	-1.218373212	-1.200712571	-1.405840554	-0.241959341	-0.274562321	-1.260180436	-0.602581899	-1.302486679	-0.815584022	-3.070760529	-0.899171912	-1.529276933	-1.239163104	-3.11506242	-1.283006519	-0.887806533	-0.157968798	-0.958263484	-0.101367396	-1.7189257	-1.190199235	-1.694845583	-0.06981466	-1.759975499	-0.996797437	-1.640659836	-0.04588026	0.025139139	0.126479033	-0.617276009	-1.315071427	0.070815783	-1.409984283	-0.228636365	0.996076509	-0.859111497	2.460802275	1.274915016	-0.699141808	1.144249769	-0.29048535
1.1_nt4	nt4	0.568635768	0.0560134	-0.061181406	-0.200217879	1.428902068	0.309704065	0.448512382	-0.462571396	-0.240304468	-0.041585472	1.380553794	-0.288069094	0.973489994	1.010329905	0.021283978	-0.738864195	-0.460662538	-0.673424995	0.454105939	-0.489257359	-0.096614695	-0.68707625	2.415850252	1.923919229	0.483381693	-1.380825093	0.970250227	-1.16604461	-0.548609662	-1.476270769	0.769745094	-1.336702441	-0.52531802	1.54938688	1.058587741	0.30935897	-0.711273154	0.636879807	1.529148045	0.122689519	-1.684791445	1.418044948	-1.237237093	-2.719062856	-1.63178117	-0.945572819	-1.998481323	-0.99666033
1.1_Hira	Hira	-0.185137227	-0.26326298	0.444453581	-0.098028212	-0.172101832	1.178767882	0.372493714	-0.019175181	0.724867373	-0.075316624	-0.699500774	0.283819954	-0.209520795	-0.402861184	0.730950681	0.708257249	0.668887243	0.188359059	0.715409361	0.860416246	0.516642098	0.301282055	-0.556683123	-0.835010091	-0.177372464	0.812870305	-0.407615634	0.235161441	0.02173561	0.985210424	-0.346568321	0.543070422	0.184919763	-0.932901104	-1.103157827	-1.044891713	-0.775628704	0.189422181	-1.089576126	0.544000473	0.895803927	-0.842154492	0.293783288	0.287848505	0.916510773	0.152157199	0.943527893	0.067016451
1.1_Zfp57	Zfp57	1.322408762	0.48171524	0.442011666	1.80557641	-0.708013401	-1.224623008	0.111602756	1.178041839	0.024984211	0.259117375	-0.405165871	-1.739663478	-0.981137466	-0.534438055	-1.373992481	-1.294180566	-1.345315718	-0.491619583	-1.387355549	-0.904828493	-1.299305452	-0.348170176	0.163214885	-0.11346494	1.003041449	-0.1648249	0.906934976	0.046551268	0.222851158	-0.246428548	1.042755675	-0.004167242	0.218579625	-0.241584501	0.015537554	0.525811886	0.089314113	0.404444307	0.269477617	0.047935315	0.429890334	-0.097157053	0.440135217	0.660474201	0.166522794	-0.537206534	-0.305327948	-0.443209018
1.1_Arrb1	Arrb1	-0.938910221	-1.11466666	-1.351210259	-0.845004856	-0.308806862	0.484117313	-1.540263732	-1.413304799	-1.351993423	-0.766813058	0.093471245	-0.019238266	-0.600067239	-0.469933712	-1.361480739	-0.796486753	-0.011655985	0.428607024	-1.35013434	-0.751869351	0.149999231	0.50768848	0.529416499	0.845847345	-0.958263484	-0.562494758	-1.966238153	0.217298115	0.190423447	-0.498639035	-1.606644865	0.140717613	-0.240321391	0.827661848	1.608333846	1.777066073	-0.132601576	-1.284102069	0.4558781	-1.252311592	-1.099387685	2.331109558	-2.018577185	-1.538683698	-1.033564739	-1.821434539	-1.793875964	-1.769508593
1.1_Pou5f1_2	Pou5f1	-0.938910221	0.16243886	-1.237391645	-0.77079207	0.600316402	-1.448348712	-1.304784729	-0.843459061	-1.572799093	-1.275772733	0.364638591	0.037935291	0.301468352	1.040529451	-0.750835028	0.15207805	-0.735636638	-0.074929264	-0.76180678	-0.108387684	-0.518717108	0.052314544	0.365100017	1.182663456	-0.958263484	-0.625146318	-0.968399766	0.454059017	-1.614294193	-0.710955014	-1.222582316	0.059963228	-1.874358248	0.96004854	1.789797767	1.887654448	0.258894685	-1.203427443	0.689786951	-1.414661736	-0.751563437	1.02813147	0.395930961	0.45317816	1.295446881	0.094367832	-0.027929863	0.822952746
1.1_Gadd45b	Gadd45b	-0.938910221	1.01384254	-0.853852412	-0.467002498	-1.11133137	-1.262562666	-1.079628933	-1.007425905	-0.795022386	-0.471353449	-0.277280955	-0.526893399	-0.940642437	-0.56338453	-0.630630087	-1.262658567	-0.458789321	-0.553185786	-0.88604635	-1.432920755	-0.794642643	-0.912399076	-1.391512588	-1.59442691	-0.958263484	-0.761605404	0.582563285	-0.2171681	0.577404753	-0.684403039	0.608381512	-0.19135523	0.512914784	-1.016524281	-0.927088507	-0.610720569	-0.064547432	-0.823198672	0.67459126	-0.944960404	1.008289981	-0.135292421	0.79317191	0.794925747	0.492774135	-0.094809725	0.593066142	-0.480931305
1.1_Hmg20b	Hmg20b	0.568635768	-2.28534672	0.648432774	-0.697877704	-1.09651033	1.149744499	0.875494546	0.190278748	0.961187377	-0.109131332	-0.622085491	0.345444606	-0.893071833	-0.576884322	-1.137120646	-1.586521214	0.11512192	-0.717138552	-0.940154685	-1.49552131	0.300483277	-0.489349768	1.783647755	0.662873263	2.349035361	-0.696960192	-0.179757778	-0.335870547	-0.753900178	-0.468127555	0.069328499	-0.009911277	-0.315989936	0.35858184	0.998019251	0.741786794	0.544716809	1.523970061	0.195385521	1.004687078	0.289107664	0.929251066	-0.997697813	-0.479479991	0.163976843	-1.436916417	-0.992975357	-0.949192163
1.1_Tead2	Tead2	-0.185137227	-0.4761139	-0.866949956	-0.469274732	-0.158109709	0.013647359	-0.997503219	-0.164002401	-0.898022115	-0.646563253	-0.441235975	-0.096211523	2.201354871	1.623041648	2.631050649	1.7020055	-0.265883325	-0.475284926	2.612012278	1.517001083	-0.293295971	-0.593071819	-0.707169679	-0.15840268	-0.131437367	0.213417459	0.436466855	0.329570557	-0.215488632	0.099745319	0.406305139	0.120579699	-0.576557443	-0.394826973	-0.834414088	-0.902642389	-0.043439023	-0.838628246	-0.106467284	-0.956696559	-0.043167454	0.543824102	0.357700253	-0.412403388	-1.21551813	0.783463607	0.052810455	0.660483198
1.1_Tonsl	Tonsl	1.322408762	-0.79539028	0.16096944	-0.588952486	-1.366339467	-0.173048511	0.361378379	0.087936617	0.617361405	-0.708338418	-1.021458534	-0.145020089	-0.623126031	-0.469471456	0.051361815	-0.446969341	0.019799921	0.084942969	-0.008124467	-0.391579177	-0.060823277	0.208243513	-0.302127696	-0.48697504	1.762258075	1.001249167	1.620081345	0.010557111	0.955478399	1.218355395	1.958323712	0.215254924	1.423886853	-1.365170911	-0.941963919	-0.652475905	-1.124591125	0.241331674	-1.32257673	0.42859495	1.809700583	-0.729696479	0.283030901	0.15419253	-0.99098165	-0.224500855	-0.137299578	-0.377395665
1.1_Apex1	Apex1	-0.185137227	-1.32751758	0.637967423	0.244612505	-1.154435066	1.391575699	0.255335532	0.121979548	0.744051072	0.092613226	-1.013759777	-0.627733738	-0.75184463	-0.545602101	-0.276701198	0.638368147	0.527052915	0.610064251	-0.239060865	0.881277873	0.237781591	0.751803707	-0.018746676	-1.662298393	0.12296829	0.501903081	0.044893526	-0.921139694	0.395698027	0.704285207	0.207595401	-0.820151444	0.532111194	-1.024626526	-0.195556416	0.421437604	-0.686624662	0.658922055	-0.822306619	0.56075426	0.771410881	0.192223093	-0.675126215	0.35417926	0.323961138	-0.881441805	-0.000880953	-0.32407997
1.1_Tdrd3	Tdrd3	-0.185137227	0.16243886	0.667999807	0.070461998	0.390268776	1.117718697	0.900663752	0.256749322	0.59837083	0.376463554	0.516154415	-0.130822629	-0.096058904	-0.397740543	0.584516306	1.622208252	-0.656961529	0.16061945	0.684476122	2.02467058	-0.789153863	0.23854826	0.044680228	-0.933129322	-0.255462128	0.050743976	0.001032871	-1.529830308	-0.335845634	0.121339594	-0.066276413	-1.611057861	-0.397087176	-0.127827972	-1.216343809	-2.204452868	-1.22598546	0.772660052	-0.11292982	0.800154812	-0.443942796	-0.320302086	-0.385409132	0.64138049	1.189050755	-0.100258182	0.574009982	0.056123997
1.1_Smarca2	Smarca2	1.322408762	-0.26326298	0.413406375	0.267943479	0.278331792	-1.211248596	0.734700308	0.725289151	0.333532775	0.059858654	0.253576886	-0.657663519	-0.067124858	-0.501787418	1.042210186	0.208463887	1.851275877	-0.157101032	1.251863647	0.774932163	1.913841489	0.07033032	0.509598903	0.095604023	1.384406765	-0.533226256	0.000319045	-0.258789749	-0.994853208	-0.300963243	0.182071613	0.051516117	-0.582789662	0.36143263	0.763877451	0.639324541	-1.215972836	0.562597433	0.065540957	0.255103963	-0.226955378	-0.143793184	-0.884200399	-1.811614369	-1.167145055	-1.36278168	-2.017040759	-1.307370442
1.1_Hdac1	Hdac1	-0.938910221	0.37528978	0.545935767	1.382514839	-0.528569399	-0.974967322	0.357928793	0.642741903	0.545261594	0.95016991	-0.451465343	-1.937813977	-0.387389367	-0.237713532	-0.537629982	-0.540672507	-0.497561376	0.708457954	-0.656361586	-0.715240033	-0.594149714	0.538035648	-0.499720783	-0.343918068	-0.958263484	0.236874679	0.466651506	-0.261187378	-1.154394358	0.222390155	0.290978329	-0.093909353	-0.717007749	-0.570325614	0.64096911	0.787169361	-0.234894142	0.202537319	-0.296011703	0.290652607	0.856020565	-0.663048134	0.294380643	0.4146924	0.720308268	-0.067031529	0.320048265	0.190846452
1.1_Dnmt3l	Dnmt3l	-0.938910221	-0.4761139	0.238127614	-0.324764706	-1.852913883	-0.145571829	-0.07723017	-0.118317215	1.156564989	0.225412335	-1.847399769	-0.342403158	-1.13613677	-0.525511887	-0.81887372	-1.242957318	-0.444404429	-0.529283731	-1.162955462	-1.59692982	-0.952216363	-0.959665605	-1.769530576	-2.39580628	-0.958263484	2.110949556	-0.212072577	1.003829386	0.818421524	1.89835879	-0.164378581	1.262494004	0.666152897	-2.11265308	-2.018911527	-1.560970799	-0.351796157	-0.12941893	-1.74830062	0.656344392	0.709494523	-1.112171788	0.995675191	2.730003705	3.124466516	1.019980213	2.502114071	1.046305379
1.1_Mapkapk3	Mapkapk3	-0.185137227	-1.43394304	-0.255551504	-1.012541539	1.599725332	-1.313239859	0.402901181	0.124783442	-0.260518165	-1.354969653	0.734428446	2.212525745	2.230478441	2.067270333	1.367107577	0.523611967	1.346178849	0.14691497	1.519882184	0.379830815	1.424615873	0.114908025	0.497252647	0.68487726	0.166218686	0.82063282	-2.430655747	1.456802918	-1.787603178	0.486811889	-2.399268102	1.006445164	-1.926763762	0.635958717	-1.041502365	-1.84996834	0.109233688	0.013855679	-0.195021487	0.084419449	-0.963928141	-0.70401709	0.627704627	-0.813172418	-0.313019455	1.101528423	-0.597853553	0.869732969
1.1_Tead4	Tead4	-0.938910221	-0.05041206	0.515617964	-0.56119877	0.633406778	-0.057136943	1.250988437	-0.953969056	0.629721373	-0.166671172	1.083510069	0.658479419	1.660641994	1.298711104	1.854276318	0.604272044	0.763325649	0.326105234	1.69335269	0.229018962	0.647038735	0.269724264	-1.199218324	-0.475694118	-0.958263484	-0.127963556	0.258542842	0.876814498	0.97654446	-0.237844075	-0.444200726	0.271005859	-0.156646992	-1.084943243	-1.502519356	-1.971438409	0.24727053	1.028350124	0.343325185	0.877035132	-0.407381327	-0.522667476	-0.324478941	1.004061546	1.768336805	2.027855357	1.96262605	3.059230846
1.1_Mphosph8	Mphosph8	-0.938910221	0.69456616	-0.091118651	0.069407032	0.426940074	-0.498401548	-0.252392512	-0.923354801	0.355677717	0.840432693	-0.164330203	0.688178971	-0.826138162	-0.584979478	-1.16037954	-1.873325381	-0.811837687	-0.835471508	-1.103075704	-1.922675271	-0.577111627	-0.842323223	0.867693319	1.165866038	-0.958263484	0.569178216	0.434053443	0.442962553	-0.19649412	0.605996317	0.347663061	0.856965081	0.088477155	1.181284857	1.083326416	0.740577717	-0.866666974	-0.406049137	-0.59748025	0.348482935	-0.102842496	1.207592026	-1.504254693	-0.543225139	-0.781145986	-1.533738169	-1.082701874	-1.265417296
1.1_Mecp2	Mecp2	-0.938910221	-0.79539028	2.336493784	2.859162632	0.69958753	0.291507587	1.5370486	2.704396393	2.326384417	3.260009587	-0.302230632	1.672485054	0.46149005	-0.405293925	2.080746825	2.308372552	-0.326038328	-0.324861294	1.539381847	1.608237395	-0.63699269	-0.572422692	-2.847470012	-1.53225787	-0.958263484	1.252788608	0.495997695	0.846428019	-0.210022929	1.229967725	0.650190417	0.758437974	0.128633811	-3.240340627	-2.96713348	-1.355483932	3.019790043	0.976771265	-1.112456995	1.835487787	1.506422493	-2.648330532	1.163531893	0.987155656	1.612048246	2.161923115	2.22999933	1.222075186
1.1_Sirt7	Sirt7	-0.185137227	-0.68896482	0.150852934	0.142503989	-1.155960274	0.056773013	0.628018648	1.035530879	0.194805015	-0.50312622	-0.229805284	-0.827112126	-0.634118441	-0.483513022	-0.364815428	0.059539702	-0.553510476	-0.301946182	-0.57812453	-0.282898094	-0.847052867	-0.510596049	-1.016355964	-1.504489446	-0.079761789	-0.518295079	-0.766806181	-0.183581479	-0.54155046	-0.248424937	-0.585630699	-0.066946173	-0.2756177	-0.596557884	-0.197066099	-0.987980736	-0.804134303	0.401799237	-0.029790174	-0.056839634	0.555123873	-1.11087306	0.85649152	0.179402195	1.009109486	-0.3288254	0.023277923	-0.301721776
1.1_Kmt2e	Kmt2e	-0.938910221	-0.79539028	-1.571331461	-1.173107333	-1.296743577	-1.63531753	-2.114441034	-1.897570817	-1.160285177	-0.664428909	-1.402440101	-0.948135882	-0.802131748	-0.576495468	-0.455758322	-0.142635377	-0.085807099	-0.351411061	-0.596740102	-0.394588518	0.011598123	-0.355430654	-0.681364414	0.665600519	-0.958263484	0.987717788	1.898926787	-0.434817324	1.947256433	0.946713387	1.969598024	-0.173852815	2.188891731	-0.034302051	1.024307868	1.071414947	-0.185808505	-1.911424435	-0.883788037	-1.474703225	1.270103722	1.062429689	-0.342996941	-0.03758987	-0.537514871	-0.709860083	-0.423999959	-0.656357141
1.1_Wdr77	Wdr77	-0.185137227	-0.68896482	0.380551518	0.34645728	-1.758616259	-2.504927241	-0.826991431	-0.400504764	1.31421895	0.958859898	-3.124930156	-2.64108709	-0.769691503	-0.550217668	-0.914418736	-0.408300247	-1.503584873	-0.81990336	-0.736774101	-0.275562826	-1.220899757	-0.945444857	1.416492352	1.667619152	-0.079761789	2.278246614	2.521247269	0.529534791	3.198695179	2.624578592	2.606831498	1.097673967	3.035140834	-0.112873828	0.342514806	-0.136593646	-1.244319923	-0.133055901	-2.816924526	0.904164359	2.067451939	2.314344164	-2.323228139	0.089005409	0.14512859	-1.732562174	-0.364934894	-1.15923307
1.1_Whsc1l1	Whsc1l1	-0.938910221	-0.58253936	-0.781260936	-0.913942813	-1.585869907	-0.700200496	-1.356094135	-1.34762663	-0.118636037	0.057451151	-1.680878496	0.207767613	-0.848754731	-0.528232992	-0.483592736	0.485920746	-1.599118934	-0.439647268	-0.536085523	0.82590287	-1.621618799	-0.636213744	-0.394963064	-0.070820574	-0.958263484	1.896101788	1.433568755	0.881302622	0.932579814	1.680586014	1.049097476	0.922582242	0.943349454	-0.491778844	0.036230278	0.655604904	0.122759977	-1.10082078	-1.511911553	-0.177432878	0.410979229	0.986099919	-0.716343697	0.316389624	-0.012638264	-0.90082402	-0.759108406	-0.818138745
1.1_Hoxd9	Hoxd9	-0.185137227	0.16243886	-0.294622145	0.597397124	-1.154169813	-0.897723271	-0.6327286	0.023843258	-0.030442519	0.00533211	-1.237415809	-1.310900178	-0.75111812	-0.452389838	-0.385174719	-0.02310488	-0.485473825	-0.444333994	-0.47574882	-0.179357967	-0.588127303	-0.515644121	-0.411707343	-0.687304387	-0.255462128	0.731978953	-0.317514905	-0.358152644	-0.157692412	0.868055658	-0.308830695	-0.026062154	-0.114579514	-0.592281699	-0.954061514	-1.370780163	-0.003864058	-0.601563873	-0.985302243	-0.342844628	0.7080937	0.391577796	-0.24861488	0.970448659	1.626790125	-0.406711533	0.553373335	-0.472332
1.1_nt5	nt5	-0.185137227	0.0560134	-0.34488754	-0.157856945	2.059144419	2.379007609	-0.042606541	-0.402790547	-0.542994923	0.057633934	1.59889911	2.379902291	-0.506442226	-0.437596779	0.364128758	0.176596758	0.106710116	-0.047254783	0.352435514	0.487587153	-0.042031829	0.085131906	-0.496541489	-0.912179038	-0.237442301	-0.867014428	-1.639985586	-0.062689462	-0.700772911	-0.988020546	-1.618451574	-0.456797258	-0.653411678	0.689898666	-0.071339682	-0.465996855	-0.615426711	-0.284706564	1.094656065	-0.384346393	-0.589348181	-0.676330577	0.457458506	1.825339718	1.655986438	0.833214268	1.420564091	0.386222677
1.1_nt6	nt6	0.568635768	0.0560134	0.314492958	-0.368829815	0.442523718	1.265656067	0.929410307	0.368828889	0.376792662	-0.42648825	0.366206856	0.255578519	-0.695240033	-0.524104148	-0.55776759	-0.53013162	0.699530243	0.083475079	-0.43301446	-0.358570472	0.934094295	0.456914079	0.837013138	0.8317152	0.483381693	0.045865893	-0.333536337	0.552401434	0.510748677	0.153614551	-0.152008156	0.684306125	0.420195828	0.773046711	0.586157545	0.442441803	-0.653390145	0.598195663	-0.29716448	0.602511159	-0.946277776	0.130710626	-0.920639043	-0.957071373	-0.847094338	-0.937444793	-1.113498796	-0.748083068
1.1_Cdk1	Cdk1	-0.185137227	1.33311892	-0.428927475	0.003065914	-0.151544684	0.37985149	-0.879872316	-0.820966954	-0.272620633	0.652428134	-0.348993455	-0.49903568	0.929615114	-0.407308976	1.408074442	1.505165577	0.854759839	-0.192991688	1.316839343	1.40535768	0.825652777	-0.130672351	-0.860623574	-0.268112749	-0.407047947	0.341265667	1.427631534	-0.401745897	0.857701282	0.340609662	1.482532113	-0.454046878	0.913668021	-0.389875601	-0.02302982	0.519513438	0.852070038	-1.008794397	-0.304465398	-0.528752126	0.691143747	-0.642327524	0.945497387	-0.264924363	-1.283396477	0.592053076	0.562991728	-0.196122302
1.1_Atad2b	Atad2b	0.568635768	-1.11466666	0.402941025	1.015285304	-0.241631409	0.950129129	-0.793619875	0.056575673	0.696156198	1.688187028	-1.586568717	0.245832155	-0.72960711	-0.57344755	-0.794683761	-1.268123147	-0.021552225	-0.585226362	-0.654037123	-1.188098355	0.124079993	-0.620087325	1.130567897	0.660889804	1.049741193	2.521641776	0.607388574	2.460943784	1.498670443	2.21828014	0.645727668	1.959211751	1.53074589	0.432752396	0.456848147	0.60462684	-0.672279398	-0.405387869	-2.04861639	1.067109815	-0.567355266	1.294075485	-0.958869751	-0.460833789	-0.80607167	-1.324374527	-0.824540576	-1.287626436
1.1_Smyd4	Smyd4	1.322408762	-0.4761139	-0.735371961	-0.362439157	-0.386725082	1.584913284	-0.845542541	0.338824176	-0.709339486	-0.953908928	-0.680966728	0.339688879	-0.852008231	-0.544156787	-0.355105749	-0.593376943	-0.257966333	-0.356576229	-0.179618186	-0.181191784	-0.16415718	-0.353825191	0.96132351	0.404093862	1.522212055	0.809222347	-0.800639277	0.472635688	0.962983781	0.947578489	-0.563982455	0.622946307	0.955706102	0.798678816	0.708562659	-0.13507527	-1.013078491	-0.737674752	-0.997319066	-0.613456548	0.330291848	1.433865812	-1.568171658	0.206302449	-0.245305362	-1.533738169	-1.084598458	-1.296156947
1.1_Dbp	Dbp	-0.185137227	0.16243886	-1.397448079	-1.532909503	-0.351479521	-0.799280321	-1.049911383	-1.614849918	-1.209467548	-1.483731887	0.181507962	-1.275291412	-0.900810743	-0.445372113	-0.714621028	0.293682574	0.347471501	0.239609955	-0.799782943	0.474844476	0.25074121	0.509874781	-0.595311538	-0.812200314	-0.255462128	-1.058532231	-0.974065053	-0.458853059	-0.946633919	-0.843348883	-0.656149951	-0.206897915	-0.609452976	0.22992118	0.708784079	1.007474452	1.109386563	-1.281016154	0.595154472	-1.514674187	0.081225592	0.144819532	0.520180761	0.180148043	-0.192949106	-0.366518001	0.03438649	-0.518194963
1.1_Elp4	Elp4	-0.185137227	-1.11466666	0.810931123	0.971646239	-1.880997599	-0.942304643	0.17497294	0.242729852	1.580473251	0.804309706	-2.153175881	0.713273941	0.353303253	0.15725389	-0.94721883	0.776995913	0.296293802	2.112446922	-1.055305008	0.559889696	0.289772533	2.885274861	-0.367250223	-0.705341466	0.045738855	1.173127382	1.619820742	3.640398881	1.108231243	1.364224891	1.262996217	3.816630179	0.785172601	-1.239461069	-0.378550149	0.672616338	3.596638742	0.433429862	-1.529552528	0.923894707	3.413782529	-1.919980421	3.021305355	-2.013391134	0.712013394	1.396638267	-1.939777512	0.973841896
1.1_c-Myc	c-Myc	-0.938910221	-1.0082412	1.01097788	1.030622884	-0.737589168	0.822116902	0.787466207	1.390711103	0.909365638	0.564175661	-0.578174059	0.976732758	-1.029402992	-0.542246596	-1.39491041	-1.983954365	-0.966925908	-0.055290602	-1.256321395	-1.71324397	-0.872552823	0.05834482	1.280630547	0.275540933	-0.958263484	0.633738592	0.810092555	-0.700706446	1.381309219	0.700059516	0.941678342	-0.56496083	1.427708497	0.27530876	1.05138152	1.36460208	1.266206984	1.130956787	-0.645303012	1.070766733	0.938108769	1.036100936	-1.062809488	-0.269449174	0.287907182	-0.849912212	-0.432218493	0.076533016
1.1_nt7	nt7	0.568635768	-0.90181574	-0.196247852	-0.655070438	0.491728245	-0.697016112	0.171778878	-0.436559183	-0.206250182	-0.460485741	0.616345189	-0.717906797	-0.359939929	-0.566047089	-1.018777835	-1.058254515	-1.210974258	-0.561141448	-0.887635726	-0.915988131	-0.987245451	-0.560522034	1.240094555	1.198159228	0.915874402	-0.789049927	-0.241260137	-0.5361221	-1.364736267	-0.91711546	-0.431908595	-0.657027586	-1.513095329	0.490793483	0.590585949	-0.73261241	-0.081085434	0.269215118	0.981474363	-0.022736749	-1.621614346	0.676884659	-0.894355431	0.020188493	0.487189468	-0.234236622	-0.121675333	-0.708067632
1.2_nt1	nt1	1.005165303	-0.493404331	-0.090367588	-0.430715439	1.123847411	-0.258124532	-0.037876305	0.008913835	0.167379594	-0.654233636	-0.354903648	1.472096992	2.1168741	3.121639655	0.043287091	0.525803647	-0.135681591	-0.026149353	0.425309819	0.732009966	0.085683617	-0.040567559	1.921289994	1.272355094	1.608585527	1.166631807	0.599978512	2.412888464	0.192477129	1.017651715	0.555597822	2.256186694	0.052219288	1.546281997	1.231415956	0.158200182	0.007041749	-0.026759648	-0.913375154	0.350189292	0.614359857	0.291634181	0.65741454	-1.341760658	-0.429586835	1.594543973	-0.549311242	1.859412388
1.2_Trp53	Trp53	0.399781655	1.04485623	0.120923651	0.882739957	0.007362641	0.939026913	-0.643424593	-0.26769864	-0.392252452	0.749295459	0.044238685	0.626794731	-0.544092448	-0.48784837	-0.281237824	-0.518912508	1.218587391	-0.057852309	-0.261397864	-0.582496306	1.206326276	-0.079967535	0.104721032	0.240388275	0.237236709	-0.617715546	-0.111083441	-0.302797323	0.60477605	-0.695301307	0.020854026	-0.288672412	0.408916915	0.201002783	0.292845845	0.372926369	0.169260758	0.101305325	0.814165285	-0.139381304	-0.503268468	0.942285292	-0.593759255	0.6419652	0.392810406	-0.753251651	-0.438258765	-0.734962509
1.2_Cbx7	Cbx7	-0.810985642	2.143613774	-0.767734049	-0.674671059	0.43986638	1.32678512	-0.540992854	-0.835248008	-1.112281465	-0.628217346	0.719599556	-0.33398568	0.44926233	0.784346092	-0.438094733	-0.376028242	1.22227402	-0.109145345	-0.430928223	-0.477275311	1.053627513	-0.15524416	-0.029548073	-0.43650534	-0.905551877	-0.897546154	0.364739365	-1.051918366	-0.623268875	-1.001732808	0.523675036	-1.126977989	-0.503575682	0.124564861	0.048606804	1.130172177	1.440702716	-0.247846361	1.106511156	-0.793424935	-0.50265533	-0.006303847	0.428882139	0.056629552	-0.385521789	0.070378376	-0.571920729	1.065242756
1.2_Uchl5	Uchl5	-0.205601994	-0.493404331	-1.203660487	-1.021127208	0.48939123	0.45212059	-0.663086878	-1.23235413	-1.180977377	-1.191702754	0.450973755	-0.966781786	-0.664019581	-0.591462871	-0.015378189	-0.56176383	0.44680579	-0.512161132	0.028367376	-0.564278629	0.27541444	-0.6198361	0.164316113	-0.704014838	-0.067506914	-0.533212438	-1.678083925	-1.179439088	-0.132495956	-0.477081646	-1.503110114	-1.057060223	-0.103950063	0.618731793	0.620351496	0.283431078	-0.764443915	-0.953251517	0.335745039	-1.106976976	-0.83019376	0.586175677	-0.48278129	-0.417211544	-1.767565621	-0.897834927	-0.909483686	-1.091474449
1.2_Kmt2d	Kmt2d	1.610548951	1.374483493	-0.20628877	-0.427510768	0.284216851	1.759663751	0.104518715	-0.083463803	-0.153813734	-0.67962037	0.006831364	0.006353635	0.560652983	0.387125587	1.550762528	0.863077514	1.117027851	-0.0065916	1.704029585	1.406550774	1.066871242	0.0517756	0.639857146	0.036529024	1.234139959	-0.174064409	1.034951104	-0.089789968	0.508770496	-0.064144812	1.109272574	-0.0350316	0.730347179	-0.549720089	-0.750819053	-0.971222057	1.158982583	0.057879657	-0.020125513	-0.066664778	0.437162915	-0.106764647	0.218435035	-0.797703364	-0.713939608	0.591462017	-0.171599822	0.575339886
1.2_Prrx1	Prrx1	3.426699896	1.813986511	0.981323557	0.082655135	2.172903981	0.032675871	1.890280015	0.309900127	0.293508484	0.051181801	2.317968891	-0.559945067	0.414866562	-0.476918288	0.361610717	-0.506877537	1.903201485	-0.125017836	0.885565541	-0.273491116	2.328552425	0.024740581	2.733002725	2.339835182	2.545227417	-1.663534808	-1.407954198	-1.456255959	-1.63642315	-1.745719843	-1.662152407	-1.639506099	-1.746835185	1.757402972	1.28486594	-0.451545093	-1.364961895	1.864410736	1.800286685	1.085051569	-2.814799511	0.713234669	-1.392800601	-1.132874992	-0.603182625	-1.030660169	-0.964677432	-0.994197313
1.2_L3mbtl2	L3mbtl2	-0.205601994	0.495477458	-0.614135808	-0.331177748	0.078012779	-0.015145938	-0.572064274	-0.971639779	-0.113315098	0.62686016	-0.064317819	1.014632192	1.202221503	1.613709031	0.194779612	-0.343195723	-0.089598729	0.036613254	-0.19240614	-0.51807387	-0.376407386	0.045046825	-1.802155268	-1.809923019	-0.260901905	0.635688291	-0.447313674	1.409723111	-0.638796473	0.410927885	-0.323548299	1.422460419	-0.609053635	-0.734938669	0.307681536	0.517014829	1.189811245	-1.080734377	-0.28785557	-0.503166489	1.124000335	-1.541105671	1.726913297	-0.60580202	-8.58E-05	0.754777059	-0.390296729	0.633045651
1.2_Dnmt3a	Dnmt3a	-0.205601994	0.825104721	1.757092794	2.907810468	-0.580558117	0.87003209	-0.032992043	1.850741769	0.93206095	2.792045079	-0.49968929	0.29282511	-0.627791593	-0.574128975	-0.7963563	-0.678515458	-0.823415141	0.804803001	-0.854191763	-0.879680866	-0.675938804	1.223764521	-0.430525957	0.102618207	-0.306948332	-0.375088306	1.06626187	-0.129787657	0.3226852	-0.501607328	1.350994884	-0.03225167	0.766642283	-0.204433167	-0.141061794	0.256447049	0.028224436	1.024653781	0.602681038	0.984484006	0.193133908	0.866317792	-0.719123252	-0.449718247	-0.715128339	-0.621399487	-0.437011918	-0.917248345
1.2_nt2	nt2	-0.205601994	0.055974441	-0.712538584	-0.166419057	0.941126954	0.259300137	-0.141447705	-0.337660295	-0.97417073	-0.568005911	0.869817932	-0.364461369	-0.403969252	-0.501947496	0.708786795	0.420993935	-1.315438318	-0.501444777	0.688520789	-0.02969061	-1.125793753	-0.55443469	0.322534125	0.753813777	-0.187227623	-0.5636587	-0.7601289	-0.85505474	-1.479413682	-0.451439751	-0.840237161	-0.811951269	-1.175078591	1.672315249	1.644117894	1.724524054	-1.102725989	-0.49291615	0.346001628	-0.713517777	-1.199057706	1.259023841	-1.299496905	-1.570511532	-1.581098739	-1.339207206	-1.582864014	-1.509996242
1.2_nt3	nt3	0.399781655	1.154731985	-0.530789584	-1.067275961	-0.501670445	0.359105347	-0.179519901	-0.526281676	0.238391996	-1.335263174	-1.066428203	0.995907489	-0.230241475	-0.372291621	1.436875604	0.420590702	0.488989333	-0.10592074	1.47901781	0.796223803	0.479828529	-0.082127976	0.191591258	0.043726856	0.211841407	1.839081689	-0.063073599	1.004683312	-0.221235627	1.760987626	-0.264127372	1.071127813	-0.197229508	0.200274131	0.284712152	-0.200354003	-0.958581164	-0.373815726	-1.705580851	0.208908576	0.360888522	0.359947524	-0.857229164	-0.84766737	-1.065968093	-1.302960024	-1.310635823	-1.254183246
1.2_Hat1	Hat1	2.821316248	1.374483493	0.142830578	-0.326474596	1.798959807	0.227832657	0.507532942	0.365735624	-0.451283009	-0.513363629	1.10630551	1.061910693	-0.250562461	-0.51797894	0.760427608	0.897910691	0.309514308	-0.193948409	1.303987316	1.861019254	0.63414677	-0.11762393	2.469121247	1.745865347	2.303995933	-0.52822318	1.261709622	-0.941601706	-0.023999475	-0.57924615	1.202071372	-1.09183462	-0.040293304	0.933039262	-0.387852989	-0.560757479	-0.125181806	0.690753469	0.682649346	0.251647259	-1.278275163	0.394152035	-0.813249007	0.513142339	0.853423366	0.166145537	0.540058699	-0.238382939
1.2_Sp1	Sp1	2.821316248	0.27572595	-0.24136126	-0.467791708	-0.014792339	0.479280456	0.127311938	-0.292122023	0.014331492	-0.8433266	-0.096194224	0.546404806	1.237949795	0.466707711	1.986334397	-0.030705212	1.566406657	-0.14750117	2.163105728	0.761735375	1.539362892	-0.111936355	0.612914626	0.125996288	3.171423621	0.158251625	-0.241297909	0.710037415	-0.12321382	0.1773913	-0.202449579	0.671272793	-0.285054015	-0.692911915	-0.559864003	-1.07809027	0.68690668	-0.015932337	-0.218342366	-0.011874192	0.793886724	-0.191247395	0.382024776	0.101734753	-0.399212696	0.670362482	0.250457778	0.410806919
1.2_Ebf3	Ebf3	-0.810985642	-1.48228612	0.037541749	-0.729951643	0.301920905	0.473512635	0.682113997	0.723214157	0.214588064	-1.046501183	0.491751989	2.570265103	1.792779351	0.51439126	0.429797443	0.474096695	-0.050038364	0.00811874	0.331217726	0.735903821	-0.197760988	0.091883668	-0.590961461	-0.793422616	-0.905551877	0.580413595	-2.170595722	2.157587204	-0.949373028	-0.027061732	-2.483392078	1.421348447	-0.832279198	-1.530955474	-2.226482663	-0.67822656	1.228266957	0.34707365	0.410485795	0.321629319	0.3749907	-2.050633278	2.341813427	-0.127188114	1.14343286	3.115384886	1.512557545	1.967551085
1.2_Foxo1	Foxo1	0.399781655	-0.273652822	0.282549676	-0.611304614	-0.176254645	0.345379392	0.894516771	-0.262035785	0.608071858	-0.696080315	0.095620569	-0.298622899	-0.197594644	-0.39742818	0.094873024	-0.224272837	0.597425853	-0.022738869	0.21627724	-0.022928514	0.646346837	0.161722071	0.53419368	0.086200012	0.665784001	-0.45849142	0.200975487	-0.087226914	-0.203359833	-0.361367555	0.397394431	-0.004098561	-0.101807616	-0.05802117	0.271266659	-0.938351552	-0.160304689	0.886460032	0.242740937	0.53856358	-0.008956445	-0.2049292	-0.162178281	-0.23356587	-0.76714559	-0.628454308	-0.647147145	-0.509981561
1.2_Tle2	Tle2	1.005165303	-0.493404331	-1.387550229	-0.996482393	0.515532114	1.843041622	-1.093039688	-0.397039723	-1.953247234	-1.587198796	0.544082966	1.551004316	0.120670314	-0.431227305	0.874534047	0.374963272	1.584130835	0.39066354	1.215203334	0.632890502	2.308650842	0.880720717	1.651476727	3.197328938	1.608585527	-0.382866835	-0.090381024	-0.695653838	-0.077737505	-0.426138921	-0.298047189	-0.954212923	-0.393196191	1.14479487	0.242383748	0.22896814	-0.292271872	-0.842184259	0.482281918	-1.206835604	-1.46871589	1.54844662	-1.534194749	-0.23808069	-0.536736633	-0.914377265	-0.294538905	-0.934047399
1.2_Tle1	Tle1	-0.810985642	0.165850195	-0.738726995	-0.493755482	0.750401474	0.996121042	-0.493239801	-0.504807438	-0.945813697	-0.865839973	0.482915614	0.68159606	1.083085556	1.861032526	0.101815174	0.702807677	0.50759972	0.007362291	0.142910097	1.006092146	0.400582081	-0.043104888	-0.085816918	-0.443822144	-0.905551877	0.363321928	-0.303526166	0.266467538	0.038774806	0.280516988	-0.566369347	0.042098821	0.03274753	0.231371108	-0.267196288	-0.375281353	-0.52041038	-0.733212609	-0.213908872	-0.733570524	-0.470526888	0.071912061	0.155136492	0.546852994	1.340721298	1.314702758	0.831405206	2.892870183
1.2_Brca1	Brca1	-0.810985642	-0.71315584	2.663839766	2.798406543	0.757875043	-0.732619088	2.182208593	2.650430997	1.651211294	1.697585209	0.782697819	0.17355809	-0.048310348	-0.441338014	0.503115324	0.457982861	0.346167908	-0.335771212	0.389840117	0.371063534	0.364449732	-0.085384818	-0.427255157	-0.28665957	-0.905551877	-0.564955121	-1.035270367	-1.241177094	-1.08098264	-0.377831698	-0.954839965	-0.950310912	-0.988179754	-0.546053325	-0.988418344	-1.189881245	-1.428862468	1.830764575	0.260905025	1.674075687	-0.476535642	-1.62400975	0.196650472	-0.370644402	0.199498071	0.204906505	0.341685393	-0.141928468
1.2_Kdm1a	Kdm1a	0.399781655	0.605353213	-0.434634588	-0.060041766	-0.707774869	-1.171338551	-0.101622185	-0.290399623	-0.560397678	0.206940552	0.407086426	-1.089178742	-0.366033968	-0.5212159	1.051462824	0.450461004	0.969314553	-0.157208927	0.883631578	0.151130272	0.598914131	-0.294566922	-0.387617498	-1.470316231	0.351516825	-1.00397057	0.179567192	-1.500656483	0.748040582	-0.937612567	0.430356564	-1.456096428	0.816471959	-0.357473545	-0.174945267	-0.098669015	-0.620907972	-0.133286421	0.821014039	-0.56676813	-0.218404457	-0.152211199	0.242274746	0.780462674	0.149489366	-0.170945141	0.363920825	-0.17376202
1.2_Pbk	Pbk	-0.205601994	1.264607739	-0.179493815	-0.386784734	0.416548845	0.076555118	0.312287703	-0.607977955	-0.326352304	-0.839511594	0.732363209	-1.356321492	1.313320667	1.189420745	0.608303982	0.206814872	1.599302731	-0.010333435	0.735813724	0.025536072	1.639734528	-0.133620713	0.885056259	0.829777671	-0.359001033	-0.783303923	-0.339031868	-0.160635594	-0.894012161	-0.749778707	-0.427430986	-0.190121367	-0.890172696	0.68962256	1.045150229	0.766408721	0.090875199	0.39701899	0.67940694	-0.087932843	-1.088570201	0.466675164	-0.887645347	-1.553097227	-1.696077768	-1.082638789	-1.475344269	-0.561129853
1.2_Kdm5b	Kdm5b	0.399781655	0.385601704	1.574879968	1.054575631	-0.848211534	-1.806675007	0.893890584	1.351592743	1.695783758	1.19700703	-0.855075203	-0.199068982	-0.539928311	-0.519967124	-0.088133563	-1.069543462	-0.149258312	-0.434662324	0.111253457	-1.08054467	-0.044738329	-0.50503387	1.016442625	0.587311868	0.417678865	0.420639471	0.274780156	0.47191915	0.253579397	0.48025712	0.159087116	0.538847037	0.081383444	-0.315094217	-0.040199847	-0.176964372	-1.049464829	1.372291971	-0.507809775	1.610980428	-0.436068521	0.661903984	-1.404720457	-1.318799574	-1.406191246	-1.344396959	-1.67143169	-1.324956267
1.2_Irx5	Irx5	-0.810985642	-0.383528577	-0.35549849	-0.118571531	-0.043690139	-0.385819712	-0.627882621	0.037587457	-0.214921144	-0.053098593	-0.731955044	-0.208623522	0.911106716	1.775611823	-0.112774079	0.295665839	-0.013987386	0.232876114	-0.285428381	0.170390946	-0.404154439	0.070345877	-0.886165004	-1.791125376	-0.905551877	1.077257297	-0.378520745	0.042920061	0.985392769	1.12642048	0.047728558	0.155216699	1.246012777	-0.634290704	-0.461305219	-0.155111476	-0.159247157	-1.016585468	-1.231461754	-0.737216478	1.343871696	-1.113908081	1.278069084	1.283413609	1.270709112	1.026671464	0.937636543	0.829292944
1.2_Rest	Rest	-0.205601994	0.495477458	-0.961827995	-0.816715157	-0.525851593	-2.229872459	-0.820522921	-0.575041703	-0.52317408	-1.13977779	-1.085410045	-0.686680004	-1.061861188	-0.60953727	-1.310390922	-1.407933976	-0.295340985	-0.296896541	-1.400762578	-1.742291384	-0.398648214	-0.326583328	-0.739367073	-0.734114862	-0.260901905	0.531110294	-0.132895095	-0.012757902	0.568323692	0.74817927	0.003185135	0.26075295	0.800850281	-0.405070959	0.079917373	1.263711862	2.042855063	-1.02962481	-0.978587208	-0.952935421	1.339089218	0.311965533	0.316260056	0.354091685	-0.778582007	-0.425891759	-0.291962088	-0.587359746
1.2_Trim27	Trim27	-0.810985642	-1.372410366	0.372353804	0.630297892	-1.783769503	-1.134030239	-0.669824655	-0.104368038	0.804174723	1.13428813	-1.624167104	-0.979081884	-0.971416142	-0.541105406	-1.76718711	-0.963105308	-0.99913264	-0.264626249	-1.788679861	-1.113798885	-0.992312792	-0.322030222	-0.551212927	-0.226102605	-0.905551877	1.161171123	1.060524084	0.266369229	1.193521599	1.292488184	0.960349062	0.397677138	1.291873787	-1.371827329	-1.64149997	-2.302920324	-0.781556706	-0.270432365	-1.377204575	0.586973747	0.665863466	0.766431054	-0.878602698	1.493718218	0.287218257	0.218448517	1.608440054	0.523118553
1.2_Kdm2a	Kdm2a	-0.205601994	-0.603280085	0.857160519	-0.514096245	1.149357193	0.785778094	1.0733559	-1.629423078	1.473720228	0.071994834	0.582341197	0.950935256	-0.186684606	-0.532868958	0.629075552	-0.496036757	0.645032995	-0.597651142	0.641131841	-0.276411507	0.63213142	-0.53504592	-0.097569622	-0.10005132	-0.038606904	0.499760466	0.271512945	-0.505011763	-0.76473845	0.546733811	-0.011068761	-0.531415898	-0.621987373	0.841534702	0.630995845	-0.105857811	-1.831205349	1.001252817	-0.526602493	1.441443569	0.247335325	-0.652171111	0.118965897	-1.528760198	-0.469429836	-0.965544986	-1.597909297	-1.149847884
1.2_Pou5f1	Pou5f1	-0.810985642	-1.811913383	-0.413833711	-0.730189026	-0.881194885	-0.108599243	-0.839483876	-0.664011714	1.080715708	0.047490555	-2.110102276	1.434482853	-1.21256129	-0.503992642	-1.32880271	-0.042150842	-1.72025854	0.003977668	-1.469973758	-0.412870257	-1.227496959	0.763390676	-0.846361034	1.64592851	-0.905551877	2.742333876	1.508696609	1.64809417	2.418665089	2.924732798	1.118552453	2.037987462	2.356053198	-2.278716729	-1.545970572	-0.226973382	1.403176351	-0.936603071	-2.91122634	0.619787333	2.194171762	0.824841833	-1.138784371	1.721609126	1.094284962	0.469665001	0.993827766	0.385650067
1.2_nt4	nt4	-0.205601994	-0.383528577	0.325257479	0.411059785	-0.378140654	0.010918773	0.179410732	0.114265233	0.461573831	1.118963539	0.125631517	0.300787227	-0.505407619	-0.553617272	0.649641327	0.939490276	-0.380594281	-0.257364019	0.52919517	0.82137741	-0.561603671	-0.39109772	-0.335949949	-0.894489692	-0.094538919	0.105137631	0.517602458	0.07129623	0.218516285	0.037182533	0.582101159	0.015462037	0.220618768	-0.48059219	-0.989372808	-1.099292007	0.519015453	0.141704003	0.013820488	0.455516851	-0.531840709	0.262070003	-0.437157016	0.720222078	0.056276421	-0.213679514	0.669980123	0.047999805
1.2_Hira	Hira	0.399781655	-0.273652822	1.119330061	0.564943364	-0.003000708	1.497556434	1.408240935	0.653351632	1.089901789	0.957102933	0.672799496	-0.118953612	-0.662270643	-0.462670185	-0.781799737	0.131797918	-0.897289514	-0.172693495	-0.724698549	0.002485842	-0.85732032	-0.172141285	0.304905069	-0.096898551	0.665784001	-0.866314182	-0.183264588	-0.127919787	-0.139110245	-0.733717641	-0.091618118	-0.166618322	0.023308115	0.188427664	-0.531167835	-1.074365641	-1.138169337	1.436673726	0.629513598	1.082823486	0.004777851	0.117645644	-0.23657462	0.052458718	0.623014409	-0.384292645	-0.050156956	-0.349740758
1.2_Zfp57	Zfp57	-0.205601994	-1.042783103	-1.80192653	-1.089294725	-0.738732052	-2.160731615	-2.289107766	-1.878613459	-1.349202482	-1.02751225	-1.75000363	-0.379616847	-0.941934055	-0.52811813	-0.449358577	0.126261211	-0.009343651	-0.014529462	-0.455809135	0.038869048	-0.088788126	-0.109812079	-0.006430725	-0.315331924	0.100103085	0.563402974	1.201881353	0.8322003	0.606558712	0.620620917	1.114766262	1.006683982	0.567450072	0.103927563	0.469193446	-0.372624624	-0.043847976	-2.011999577	-0.590954317	-1.704001937	1.071393076	1.151291593	-0.456886432	-0.041492533	-1.008130158	-0.229978582	0.323232062	-0.449414353
1.2_Arrb1	Arrb1	-0.810985642	-0.163777068	-0.664443246	0.02241918	-1.144663102	0.020848187	-1.892781221	-0.9143421	0.048759327	1.091462141	-1.975625739	1.223239655	0.768235191	0.41168486	0.880213988	0.345821892	1.141380872	0.79599393	0.69101711	0.106889823	1.102031905	0.678324492	-0.670680277	0.254545994	-0.905551877	2.006005773	2.594227258	2.035002994	1.037089959	1.881600652	2.341640617	2.170615395	1.018201903	-0.057104479	-0.385591324	0.028515358	0.253927416	-1.332905951	-1.736979247	-0.176144673	1.525360605	1.023180155	0.363528448	-0.359206858	-0.010702451	0.306998679	-0.308628272	0.258315858
1.2_Pou5f1_2	Pou5f1	-0.810985642	-0.823031594	-0.921760439	-0.394692557	-1.660505439	-0.743278605	-1.741920146	-0.565066653	-0.099815552	0.523419174	-1.889389264	-0.076122914	-0.888299976	-0.563031295	-1.142942432	-0.207786787	-1.343265277	-0.001650439	-0.964071027	-0.273212984	-1.091208904	-0.058838991	0.826070987	1.299778238	-0.905551877	1.849885201	0.514577263	1.637462761	1.013976828	1.935054857	0.491529532	1.665476844	1.011513674	-0.284114764	0.898764498	0.927948243	-1.376498608	-1.430118908	-1.963252834	-0.163890217	0.173022975	2.725273128	-2.604104535	-0.572392353	-1.38098194	-2.061150508	-1.469359405	-1.527641806
1.2_Gadd45b	Gadd45b	-0.205601994	-0.273652822	0.635272606	1.97510269	-3.072611382	-3.033643896	-0.703989441	1.498616307	0.812961409	1.732399149	-2.355393502	-1.666130207	-1.475605633	-0.579850344	-2.097693797	-0.329423746	-2.687112442	-0.442251055	-2.125916344	-0.146627936	-2.835458487	-0.639584626	-0.758160313	-1.719266031	-0.119883938	1.378459216	0.888098065	0.630133323	2.71600077	1.532753053	1.228574709	1.164584005	2.90705731	-2.851578053	-2.49653373	-0.817340166	0.824321755	-0.637047457	-1.661609861	-0.160548092	2.755561105	-0.054907739	0.262826221	2.253841893	1.728616683	0.486207339	2.080205275	0.212771225
1.2_Hmg20b	Hmg20b	-0.810985642	-0.603280085	-0.811333829	-0.315881376	-0.777494963	-0.043108919	-1.162346113	-0.75410934	-0.732616732	-0.2171761	-0.740235054	-0.011382667	-0.44202946	-0.066175943	-1.146262591	-0.779680559	-0.673397699	-0.134622147	-1.007578333	-0.846009452	-0.591294097	-0.394876112	0.590517962	0.847088159	-0.905551877	0.617852675	1.241430733	1.127098991	0.987531964	0.555663516	1.264951838	0.908325004	0.944702538	-0.155448964	1.412618873	2.61908627	2.163509858	-0.750559592	-0.508008289	-0.592188531	0.330476866	1.089005898	0.68207631	-1.187955794	-0.588384967	-0.616209734	-0.911437079	-0.026278484
1.2_Tead2	Tead2	-0.810985642	-0.823031594	-0.600185306	-0.222174407	-1.802702545	-0.719112165	-0.850567393	-0.784257535	-0.456395263	-0.155248181	-0.571558473	-1.429737701	-0.902333116	-0.561583152	-1.83278082	-1.783375452	-1.284740042	-0.071415045	-1.936072518	-2.231608126	-1.294975202	-0.175059308	-0.952578872	-0.146926456	-0.905551877	0.120498261	1.670171424	-0.396850878	0.707912252	0.152865618	1.93057906	-0.263718749	0.842608229	-1.110734945	-0.066966338	0.789694167	0.374389932	-0.704456202	-0.106082345	-0.594720444	0.870529	-0.110591725	0.409152723	0.761930414	0.267870627	-0.262901078	0.699488827	-0.43391487
1.2_Tonsl	Tonsl	-0.205601994	-1.702037629	-0.683781282	-1.148322994	1.113783005	-0.021643863	0.328693814	-1.207806833	-0.958913847	-1.45800518	1.574175204	-1.518529032	-0.083913716	-0.523026626	-1.246978639	-1.994434108	0.796397474	-0.606670337	-0.941919609	-2.190439303	0.740888353	-0.851856066	1.577135328	0.239139065	0.417678865	-1.692881076	-0.919627254	-1.608950788	-1.811345295	-1.658748239	-0.699450248	-1.412517234	-1.95355363	1.436890211	1.0936619	-0.185689902	-1.23228969	0.386773792	1.636677548	-0.372823634	-2.067016153	1.662493547	-1.84493305	-1.752480272	-1.689847175	-1.73881819	-1.451986674	-1.506669814
1.2_Tdrd3	Tdrd3	-0.205601994	-0.932907348	-0.215672356	-0.658054244	0.234592353	-0.632813878	0.516800516	-0.070502433	0.248856141	-0.688014458	0.416642802	0.809044842	-0.304029975	-0.391476773	-1.561899789	0.094607375	-1.106682951	0.007551403	-1.436794637	-0.032298102	-1.085810645	0.05310803	0.39676465	-0.330203477	0.061423081	-0.561144428	-0.915281057	0.147260942	-0.74279327	-0.635583906	-0.96614657	0.374831168	-0.470885581	-0.718602766	-0.469874646	0.35531903	0.009797741	0.255216138	0.634641892	-0.181816157	0.901921676	-0.776981695	1.422340438	0.964452334	1.463898476	1.546538758	1.206913863	1.173142999
1.2_Smarca2	Smarca2	-0.205601994	-0.053901313	-0.317750072	-0.195364956	-0.893551185	-0.862942643	-0.262051403	-0.061332822	-0.308539294	-0.588695184	-0.311932684	-1.268079272	-0.461059564	-0.517939505	-1.014430347	-0.878410748	-0.73869357	-0.267501724	-1.247910934	-1.236785593	-0.817913026	-0.290598182	-1.382328707	-0.756005788	-0.166098812	-0.183807213	-0.769416248	-0.288921721	-0.251344169	-0.138962095	-0.483756144	-0.329016778	-0.237777883	-1.085678726	-0.75911874	0.16228946	0.830250344	-0.35076403	0.030727317	-0.447666967	0.604549645	-0.110639563	0.365994625	0.931257658	1.309363381	0.382655547	1.148312069	0.213605813
1.2_Hdac1	Hdac1	-0.810985642	0.495477458	-1.475962875	-0.990955819	-0.951612512	-0.702173753	-1.568178183	-1.202726373	-1.486913822	-1.22108206	-0.643951294	-0.499927179	-0.664894049	-0.479101457	-1.116737876	-0.464010706	-0.617850126	-0.289569658	-1.109118239	-0.503141632	-0.592373749	-0.350294884	-0.225075378	0.09470654	-0.905551877	-0.339259931	0.112528875	-0.553028652	0.051843561	-0.32326128	0.11558304	-0.768776429	-0.164499878	-0.42187696	0.096495998	0.16200295	-0.771173664	-1.284241262	0.276686938	-1.530008912	-0.483157535	0.880573658	-0.593348225	1.261011502	1.041529878	-0.40278114	1.095819824	-0.218233612
1.2_Dnmt3l	Dnmt3l	0.399781655	-0.163777068	-0.351538117	0.506903202	0.186595432	0.231994249	-0.677013287	1.185275822	-0.522535048	0.266140392	-0.741544147	0.715366418	1.460856026	1.056064547	1.050571046	0.977906028	0.22475729	0.288219706	1.040090543	0.906190434	0.390721261	0.283372995	0.269369769	1.071827071	0.618168752	1.318195261	1.65028581	0.744192744	2.077230045	1.221205576	1.087669013	0.812594325	1.684479139	0.400300796	0.851477031	1.236962251	1.112419126	-1.159086856	-1.164628497	-0.908069932	0.992788758	-0.915282729	1.999836884	-0.251840141	1.445001744	2.196555327	0.43590544	2.963929348
1.2_Tead4	Tead4	-0.810985642	-0.163777068	0.836966186	0.506947711	1.347689105	0.168840258	1.240547943	1.192400858	0.387046755	0.507567262	1.047494525	0.275308453	2.016768257	2.2509685	0.477116562	0.041923358	-0.55546102	-0.132184701	0.297558543	0.086777368	-0.688354801	-0.28948465	-0.696458614	-0.560236662	-0.905551877	-0.602747771	-0.952299358	0.780173812	-0.816263521	-0.814736108	-0.831135455	0.628765136	-0.800846104	0.659066195	0.430205666	0.508888365	0.940393911	0.871790772	1.030413883	0.263699162	-0.305470082	-2.093113845	1.503724279	-1.00809397	0.885683079	1.107518086	-0.257840051	0.805328359
1.2_Mecp2	Mecp2	-0.810985642	0.27572595	-0.368557017	-0.43926123	1.091594809	1.12330515	0.446918	-0.155556773	-0.900761959	-0.548914742	1.765793633	-0.32014807	0.371309693	-0.071725331	0.345887983	0.295665839	-0.768505638	-0.260894112	0.269797261	0.389455044	-0.624259468	-0.193382134	-0.455749922	0.422297114	-0.905551877	-1.961240318	-1.555019001	-0.604240581	-1.48424531	-1.950575952	-1.620192502	-0.907378684	-1.577740002	0.733365171	-0.810618298	-1.899019428	-0.943839808	0.113878977	1.892132785	-0.829783198	-0.890649188	-1.343915473	0.950067544	0.665098277	0.542221658	0.759399182	0.929448916	0.663448482
1.2_Sirt7	Sirt7	-0.810985642	-1.152658857	1.197752578	2.812486327	-0.322138711	-0.728092443	-0.015959745	2.998677961	0.123286404	1.319259381	-0.555816635	-1.472074198	-0.648404069	-0.627389298	-0.163372197	0.268804279	-0.476872015	-0.113570893	-0.288445911	-0.306658415	-0.540370517	-0.272086912	-0.251297214	-0.262210736	-0.905551877	-0.122325407	-0.833540294	-0.646794302	-1.434097192	-0.006070725	-0.804208955	-0.585012948	-1.454363527	-0.253816954	0.269461477	-0.433703337	-1.430272511	0.360811529	-0.038421944	0.109151225	-0.466848059	0.361287002	-0.537859243	1.232159653	1.161386805	-0.527740663	0.83793037	-0.266520461
1.2_Kmt2e	Kmt2e	-0.810985642	0.27572595	1.857850387	2.418949696	-0.391294136	0.86638157	1.201724322	1.707894096	1.138068807	2.027591226	0.341926342	-0.853609903	-0.737016895	-0.479339162	-0.219554218	0.254365415	-1.05755153	-0.187921065	-0.39400462	-0.070993284	-1.171822911	-0.234792176	-0.822079503	-1.081871262	-0.905551877	-0.739775591	-0.327122685	-1.000860923	-0.045071766	-0.596702483	-0.400237226	-1.041472398	0.021039177	-0.689010102	-1.420168065	-1.94936704	-1.292857436	1.266347312	0.466334576	1.049199688	-0.282538713	-0.345909188	-0.192594464	1.445646136	1.843021841	0.21658345	1.379477443	0.474474024
1.2_Wdr77	Wdr77	0.399781655	-1.042783103	2.384044781	1.036000405	-0.370799949	0.383563829	2.091160942	0.989913538	2.216195231	0.657514721	0.072318721	0.278822767	0.011778142	-0.481732651	0.401617255	0.012937067	0.153328853	-0.034796789	0.664613716	0.173832836	0.389893528	0.056046992	1.39330529	1.166410149	1.105758046	0.571888641	0.830982387	0.834222655	0.572786493	0.505433927	0.233400394	0.556385868	-0.255874048	0.976852388	0.635913409	1.696185615	1.062458748	2.486224392	-0.412059554	2.49785873	-0.349983916	0.145631152	-0.699804866	-0.958172962	-0.887125489	-0.757468325	-0.99293929	-0.444406828
1.2_Whsc1l1	Whsc1l1	0.399781655	-1.262534611	-1.678334356	-0.988608693	1.073193221	0.599309546	-1.272843146	-0.367040225	-2.134013338	-1.38824816	0.553377524	1.427783693	-0.369906615	-0.528795098	0.335063169	-0.601296229	-0.757197612	-0.407607971	0.616346942	0.577837653	-0.699439227	-0.419918196	0.730885168	0.035517759	1.280654015	-0.2068678	-1.886570267	-0.7108847	-1.655688191	-0.085104813	-1.881224386	-0.506153916	-1.656330643	1.639032316	1.709394933	1.729030074	0.126574918	-1.810937569	0.061199312	-2.079737749	-0.265002961	0.098510253	0.19829459	0.745935052	-1.051129445	-0.212138806	0.611960191	-0.479101823
1.2_nt5	nt5	-0.205601994	1.484359248	0.148539224	-0.291074845	1.073724675	0.624498132	0.749867476	0.265377947	0.215546612	-0.092787561	0.966036238	1.527063054	-0.316147612	-0.39504455	-0.85583104	-0.584437964	-0.469640551	-0.38970212	-0.819929073	-0.753669467	-0.440718649	-0.495642137	0.048285875	0.185363528	-0.381774089	-0.176775108	-0.768982637	0.240513981	0.88529324	-0.289154769	-0.812323282	0.157440643	0.695127251	-0.175827709	0.084316208	0.493521013	0.879057051	0.403887929	0.460974681	0.330035269	-0.013984179	-0.73411842	0.535338779	0.215938196	0.89236457	1.136791537	0.510134379	0.97713416
1.2_nt6	nt6	-0.810985642	-0.163777068	-0.474273994	-0.557581857	-0.617660235	-1.191270388	-0.280461314	-1.120782266	-0.524532022	-0.691651896	0.100300575	-2.029120371	-0.769622084	-0.57835948	0.292436175	-0.310254642	-0.548016865	-0.549480881	0.054894214	-0.209451111	-0.651718614	-0.42253547	-1.319850887	-0.818168881	-0.905551877	-1.114598534	0.443061658	-1.457126695	0.270299534	-0.983129256	0.859012774	-1.486367338	0.230919905	-0.579242238	-0.853237191	-0.588444759	-0.44176845	-0.241908803	0.801989721	-0.704605445	0.350342544	-0.864239075	1.259572756	0.212154347	0.133298024	0.151954806	0.286824139	-0.188903822
1.2_Cdk1	Cdk1	-0.205601994	1.484359248	-1.24012446	-0.631037082	1.603916265	1.033064301	-0.846885411	-0.927625645	-1.799719859	-0.434900435	1.430436837	-0.464399664	-0.373737621	-0.491353708	1.472258615	5.266853413	-0.009839928	-0.391400897	1.155703116	4.027549627	0.078953787	-0.322839198	-0.442943909	0.5621492	-0.381774089	-1.169637518	-0.507464631	-0.569024919	-0.909502877	-1.214712468	-0.703080537	-0.762539277	-0.98002897	1.500800023	1.554958506	1.896820722	0.951321742	-1.224399992	1.319649692	-1.577203761	-1.172570136	0.344447858	-0.295762868	0.100444804	-0.708282885	-0.452327064	-0.388260213	-0.489951461
1.2_Smyd4	Smyd4	-0.810985642	-0.273652822	0.629349887	0.23438743	-0.475330266	0.660565267	0.797207245	0.944734616	0.597288197	0.648205894	0.465504683	0.323465532	-0.249354862	-0.423228562	0.036715372	0.405252317	2.630637192	6.857992216	0.023018117	0.888442105	2.097974772	6.633985209	-0.555148974	-0.911443262	-0.905551877	0.06726641	-0.598059131	0.144845352	-1.674289344	-0.071431203	-0.899212653	-0.261494805	-1.525973428	-0.148021417	0.106953604	-0.187304777	0.142213574	0.395272649	0.070595671	0.581707369	-0.362614563	-0.946999638	0.428882139	0.616467217	0.356984499	0.278941576	0.601611363	0.037269394
1.2_Gsg2	Gsg2	0.399781655	1.374483493	0.435933843	0.02859114	-0.334594659	1.144697195	0.686747784	0.516786382	0.27601499	-0.099411357	0.322846317	-0.753836342	-0.724274637	-0.506138566	-1.349121531	-1.134495086	-0.355461397	-0.346133589	-1.227487738	-1.093495214	-0.267830395	-0.335609594	0.356628056	0.295710453	0.164294041	-0.938206645	-0.16724114	-0.419834101	0.12857178	-0.815077173	-0.002679749	-0.356310636	0.074805895	0.729909951	1.005415477	0.247044314	-0.828184256	0.848040541	0.717951863	0.370444592	-0.58322169	0.33621964	-0.504154824	-0.061013754	0.23044608	-0.983141493	-0.586591958	-0.983836505
1.2_Dbp	Dbp	-0.205601994	0.385601704	0.425872355	-0.143378062	-0.342466818	-0.118747688	0.602963906	0.236059974	0.694900295	0.199256733	-0.184917974	-1.027842986	-0.587482751	-0.48723165	0.191432014	0.383027944	-0.430292876	-0.028897137	-0.239219013	0.380224523	-0.694148933	-0.059263465	-2.312621791	-1.556690212	-0.243936506	-0.441795083	-0.703023306	-0.222422754	0.011444758	-0.307665303	-0.51466928	0.004140141	0.080324079	-1.671820316	-2.162056342	-0.917280047	0.390829748	0.394108422	0.174451906	0.204148581	0.672240103	-1.723561618	1.610180919	1.563074451	1.224184621	1.562513466	1.782915466	1.036747554
1.2_Elp4	Elp4	-0.205601994	0.165850195	0.757259224	-0.357171195	1.416346292	0.46139291	1.129086581	-0.163821814	0.586185021	-0.054411515	0.928236189	0.547887407	-0.176274265	-0.503255425	0.101609379	-0.285548831	0.528017973	-0.143305143	0.172262441	-0.241314664	0.404360863	-0.247693913	0.32081557	-0.389808663	-0.207179817	-0.586405004	-0.59137345	-1.256429021	-0.246696954	-0.628948639	-0.440014503	-1.329412491	-0.456544627	0.466114504	0.258028658	-0.111718242	-0.091917615	1.345281904	0.666271889	0.920679811	-0.981884153	-1.077168131	0.128830604	-0.388574686	0.44609837	0.07427069	-0.55645983	-0.35415215
1.2_c-Myc	c-Myc	-0.810985642	-1.921789138	1.490534731	-0.072830779	0.208816844	-0.954497678	1.296403861	0.297310499	2.562151039	1.663470776	-0.336052715	0.935120845	3.909368325	3.779733977	2.003003788	1.065268133	0.139468546	-0.207701873	1.347755226	1.19376204	0.096911997	-0.244863449	-1.664504489	-0.131281582	-0.905551877	1.484530063	1.633990094	1.469221078	0.774042854	1.448447959	1.690935442	1.499135943	0.911364169	1.659575595	1.657189902	0.729058242	1.740721358	1.194281659	-1.417668473	2.90863621	0.506202277	-1.731933351	0.65741454	-2.198415481	-1.513750951	0.012155834	-2.057372297	0.082933254
1.2_nt7	nt7	2.2159326	1.923862265	-0.590373571	-0.007535597	-0.236508218	-0.298864332	-0.322666346	-0.143623887	-0.456714779	0.020758615	0.126547882	-0.810394827	-0.15203899	-0.39099479	1.543710622	-0.128954624	0.624189362	-0.07668594	1.395308766	-0.134703006	0.476301666	-0.038848723	-0.334785766	-0.715317219	1.511886774	-1.008370546	-0.285092645	-1.011260603	0.165392965	-1.007468903	-0.133140012	-0.893084789	0.206072266	-0.092220794	-0.388039732	-1.137814572	-1.016360871	-0.382547428	1.022837242	-0.804160244	-0.395110888	0.210069579	-0.273156246	0.077311727	-0.229060129	-0.096342441	0.355276021	-0.247205721
1.3_nt1	nt1	-0.497895533	2.131893449	0.213655033	-0.115884477	0.609554894	0.011498189	0.478840486	-0.315602003	0.275725998	0.271793884	1.052403746	0.220486656	0.228242698	0.254770036	0.679935636	0.399509649	0.976359564	0.560682149	0.746434236	0.65156817	1.078163574	0.818259507	0.216760007	0.406453299	-0.493385793	-0.623071323	-0.252556303	-0.334329241	-1.288598507	-0.767577592	-0.209753914	-0.388074325	-1.278451934	0.309631319	0.67162587	0.451178641	-0.466597008	0.429768758	0.891217149	0.415403684	-0.699384674	-0.375882132	-0.140110508	-1.158879712	-0.627775822	-0.512218506	-1.132864236	-0.605023149
1.3_Trp53	Trp53	3.343012865	1.630489938	0.073559288	-0.342720446	1.716548896	0.008698085	0.505847668	-0.640616049	-0.058337338	0.024434316	1.812406334	0.013091163	-0.100859565	-0.522648788	2.411439757	0.736737213	1.693544417	-0.181415927	2.555403696	0.863593163	1.860075312	-0.076971383	1.072410734	0.8700573	2.098202511	-1.11449874	-2.522995435	-1.08820457	-1.691952663	-1.286277553	-2.621666329	-1.109480549	-1.944026888	1.652005498	1.941063466	-0.142937331	-0.493708499	0.406899516	1.463081759	0.236032921	-2.008801599	0.34052611	-0.899762048	-0.922021517	-1.164199429	-0.858412377	-0.746488099	-0.807326375
1.3_Cbx7	Cbx7	-0.497895533	2.232174151	-0.069583883	-0.351561679	0.598707348	0.525227917	0.229774249	-0.017172534	-0.092279062	-0.223053376	0.657293147	-0.087616815	-0.278817004	-0.455038676	0.719637688	2.3151069	1.050722325	1.425971537	0.636302867	2.137298314	0.957033473	1.847008642	-0.724503468	-1.085477609	-0.493385793	-0.804461341	0.209690643	-0.051478277	-0.849215061	-0.794694482	0.44342541	-0.022944072	-0.710341238	0.215922207	0.157760899	-0.016321069	0.257565595	0.229396602	0.726321912	-0.037850308	-0.598357516	-0.041520885	-0.279968834	0.265354446	0.304833148	-0.356502414	0.357790483	-0.326459246
1.3_Uchl5	Uchl5	-0.497895533	-0.375124109	-0.082267184	-0.331869202	-0.35226084	-0.657964984	-0.042054138	0.231707093	-0.07222718	-0.134750801	-0.020825779	0.815922579	-0.475543274	-0.451815405	0.123430695	1.004224202	0.530940788	1.598678578	0.287863021	0.653893109	0.674293907	1.110178204	1.827396669	1.301038744	-0.493385793	-0.445402126	1.306643884	-0.084873784	0.682136941	-0.629723122	0.945952687	-0.24955673	0.689840074	0.924881612	0.515598257	-0.41506214	-0.670256884	0.313041639	0.797475693	0.237324243	-1.478299685	1.901925812	-1.516610877	0.37843243	0.711975216	-0.904490246	-0.673198391	-0.828294843
1.3_Kmt2d	Kmt2d	-0.497895533	1.931332044	-0.465942389	-0.093802477	0.994351172	-0.199164958	-0.616758193	-0.281253263	-0.585494737	0.300705721	-0.093665032	0.445453593	-0.509544081	-0.501564546	0.151535228	0.032143804	0.122194878	1.250832563	0.126458833	-0.025978689	0.072207349	1.096842642	-0.171664421	-0.508741668	-0.493385793	0.177215234	0.422777562	-0.17827114	-0.184216923	0.167770049	0.307570104	-0.219073068	-0.235568896	0.496722746	-0.932781938	-0.336056122	0.279924285	-0.624534644	-0.098076024	-0.575101715	0.012069562	0.148212292	-0.05656356	0.835962178	0.34422421	0.269953319	0.87653441	-0.065361912
1.3_Prrx1	Prrx1	-0.497895533	1.129086426	-0.509185791	-0.518659584	-0.04615787	0.670833327	-0.447052086	-0.355949874	-0.591555759	-0.388792566	-0.023971661	-0.255410994	-0.455298243	-0.507580412	1.37670387	1.252471336	1.62883346	1.46787253	1.292488278	1.33469174	1.47244139	1.5946494	-0.654419523	-1.322817729	-0.493385793	-0.19185919	-0.4185775	-0.854980545	-0.601634977	-0.198690413	-0.329875977	-0.739345704	-0.497718636	0.047376524	0.045697528	-0.543576064	-0.501666676	-0.375667162	0.218855646	-0.547000091	0.143383	0.288576695	-0.042209679	0.548792087	0.275375155	-0.268344609	0.423524147	-0.206381938
1.3_L3mbtl2	L3mbtl2	1.422558666	-0.074282002	1.215099253	1.403022552	1.6850949	1.888401974	0.836667353	0.957106078	0.787882367	1.842425625	1.001736907	0.179941204	-0.186840694	-0.493192806	0.503221673	0.52185579	1.028766466	1.952106076	0.728961375	1.109518276	1.328277651	2.491140663	1.088280082	1.050142629	1.683550559	-0.981634428	0.814010275	-1.203388657	-0.210580433	-1.032010447	0.896380485	-1.399956166	-0.352618959	1.695959728	1.388448728	-0.218928173	-1.093635103	1.08025773	1.101365982	1.008550882	-1.255143377	0.301535998	-1.034835748	-0.82981478	-1.262771864	-0.807726721	-0.829408826	-0.741382562
1.3_Dnmt3a	Dnmt3a	-0.497895533	1.229367128	-0.139224002	-0.178546191	-0.924536926	-1.26168529	-0.264735308	-0.23228846	0.049801398	-0.082924349	-0.704117261	-0.019219313	-0.892892181	-0.503177692	-1.384765594	-1.193188585	-1.112637745	-0.659151033	-1.464914748	-1.166753894	-1.211758516	-0.787756819	-1.120760407	-0.659565886	-0.493385793	0.302141795	1.205994694	-0.172571022	0.306419105	0.394821568	0.797922848	-0.178019505	0.174534408	-1.425771023	-1.638458258	-0.914737772	0.376432982	-0.153616217	-0.4522278	-0.057158645	0.376270279	0.071690692	-0.193109452	2.000105547	1.170602425	0.236072533	1.269018023	0.191186388
1.3_nt2	nt2	-0.497895533	0.828244319	1.007466542	0.429095334	-0.686240837	0.24903042	0.833373794	0.766204824	1.126541979	0.703909307	-0.300355488	-0.781090906	-0.447615976	-0.351473149	-1.029670292	-1.153804571	-0.05315287	1.445945274	-0.890068514	-0.94668587	0.009992325	0.97169978	0.901934433	0.494016208	-0.493385793	-0.372722092	0.906045783	-0.018088562	-0.433158029	-0.258599247	0.803167263	0.022611951	-0.595191047	-1.06651191	-0.868007636	-0.624922532	-0.299727914	1.082763948	0.175088768	1.126307143	-0.584581086	0.305014253	-0.681877498	-0.862035722	-0.586147924	-0.419114106	-0.395895505	-0.395827709
1.3_nt3	nt3	-0.497895533	-0.274843406	-0.323056747	-0.534711553	0.730666383	1.059869059	-0.03905334	-0.602558756	-0.287393466	-0.766450052	0.386807848	-0.547778844	-0.889032972	-0.504398697	0.159297785	-0.879332611	1.250937427	-0.892895581	0.06484453	-0.410834605	1.024418416	-0.154829921	-1.216453257	-1.704038754	-0.493385793	-0.365683539	-0.228032957	-0.26830867	-0.881690571	-0.302297164	-0.146071739	-0.184886174	-0.774227497	-0.987100178	-1.379337128	-0.391699805	0.459314877	-0.161260183	0.184635059	-0.263216727	0.042246506	-0.548616742	0.276520086	0.716866572	1.882939916	0.185454638	1.609314039	0.121920921
1.3_Hat1	Hat1	-0.497895533	1.630489938	0.101350953	0.279131711	0.480589627	-0.528743162	0.234092471	0.433783587	0.047478007	0.189651151	0.406197366	0.21476938	-0.175332358	-0.165925014	0.243333486	-0.467749402	0.46975952	-0.057427262	0.404167672	-0.166056252	0.551755829	0.18697516	1.016016656	0.257612884	-0.493385793	0.09755866	-0.957065256	-0.109800213	0.045871501	0.17759036	-0.574721451	-0.013236166	0.098441675	0.304402563	0.614768958	0.726571646	0.503116436	0.084349215	-0.263206006	0.137584998	0.024096605	0.550680008	-0.385230627	-0.881459693	-0.959813277	-0.475559496	-1.054954771	-0.572373108
1.3_Sp1	Sp1	-0.497895533	-0.87652762	-0.315545486	-0.498447035	2.203716458	2.562035515	0.319505429	0.248395583	-0.650499199	-0.501527541	1.711344896	0.386077848	-0.441259278	-0.484027715	0.710911759	0.689027363	1.204652641	1.564791001	0.391830984	-0.050846109	0.914992132	0.980522392	-1.467366038	-1.302263315	-0.493385793	-1.376134461	-1.232331637	-0.82022373	-0.95366094	-1.572917142	-1.231784139	-1.078691423	-1.179153037	2.4802459	0.513182376	-1.16860285	-0.483681826	0.101328844	1.782986865	-0.538514261	-1.321729458	-1.651167344	0.647512699	0.321188843	0.571092459	0.839760377	0.71108446	0.183289953
1.3_Ebf3	Ebf3	1.422558666	0.627682914	2.435464536	3.788356397	-0.385386679	-0.422279631	1.765231367	2.656436617	1.754261836	2.751519837	0.731281857	-1.030804731	-0.225191772	-0.420972947	-0.615123809	-1.014245465	-1.859894746	-2.132806156	-0.405589265	-0.363283323	-1.732622347	-1.938522277	1.266112132	1.251774275	1.207345732	-0.73007593	0.207789266	-0.506056874	0.97781909	-0.716748845	0.133193326	-0.578357655	0.669985187	-0.894398691	-0.825358972	-0.996611368	-0.974830877	1.790895941	0.723400642	1.838624906	-0.434680401	-0.824520872	-0.425347884	-1.980361369	-0.980248101	-0.619688359	-1.201925692	-0.897294234
1.3_Foxo1	Foxo1	-0.497895533	0.42712151	-0.443258381	-0.185279022	-0.186203964	-0.24920937	-0.483317828	0.038247532	-0.537208594	-0.172320913	-0.218804563	-0.729000753	-0.792453328	-0.526073042	-0.665052427	-0.917874686	-0.193024257	-0.499321271	-0.688700961	-0.865077377	-0.246149658	-0.452318655	-0.295962962	-0.382274155	-0.493385793	0.123852461	-0.885953743	-0.495583487	-0.174651959	0.090762029	-0.812374586	-0.499150346	-0.156687509	0.364968987	-0.174267201	-0.066356105	-0.461970528	-0.398348438	-0.108117889	-0.396776308	-0.437523156	0.900244594	-0.498957529	1.172872871	0.398780261	-0.592312684	0.186154756	-0.527612339
1.3_Tle2	Tle2	-0.497895533	-0.475404811	-0.236999158	0.086451858	-0.614234906	-0.07828387	-0.254898546	-0.15943621	-0.410987808	0.194825419	0.369565998	-0.853049904	-0.442614972	-0.449557755	1.264989743	1.429013373	1.581990306	1.401173804	1.178672694	1.649595275	1.533336435	1.851318305	-1.040051491	-1.090326908	-0.493385793	-0.741176379	-1.079328243	-0.749985998	-1.418714784	-0.733650638	-0.849728552	-0.728395018	-1.316245529	-0.808532713	-0.135326077	-0.265062458	-0.379988664	-0.13976936	0.674104217	-0.320280858	0.027376708	0.29401848	-0.257517892	0.397018505	0.512631423	-0.917771514	-0.469459267	-0.543954526
1.3_Tle1	Tle1	-0.497895533	-0.475404811	-0.951856585	-1.131867291	0.539415207	-0.188083695	-0.550367366	-0.628796275	-1.315342818	-1.572226456	0.963653593	1.073881869	-0.353289797	-0.472904936	0.636704307	1.436824691	0.203836375	0.732791175	0.525559109	0.735690111	0.221585007	0.463932007	-0.066232014	0.313159399	-0.493385793	-0.992734877	-1.715369923	-0.743868799	-0.136278684	-1.053501631	-1.842115348	-0.823511577	-0.202618752	1.373655939	1.193886624	1.28549652	-0.552573751	-0.479299291	1.109921129	-0.966495238	-1.185714541	1.056036738	-0.94503198	-0.439316777	-1.202528941	-0.958835027	-0.67719174	-0.852027063
1.3_Brca1	Brca1	1.422558666	0.727963617	2.721600654	1.849722706	-0.48184819	-1.096991511	2.335529372	1.939029862	2.606290021	2.093254416	0.486780327	-1.186655573	-0.398871244	-0.493591748	-0.017870075	0.192564277	-0.403110521	-0.328926558	-0.103098399	-0.036943603	-0.563846676	-0.490617737	-0.356443568	-1.036047823	1.155806764	-0.231764994	-1.178129117	-0.790396589	-0.315669017	-0.240266354	-1.04501431	-0.696965672	-0.424129168	-0.947367079	-1.540650975	-2.478074345	-1.525934692	2.268079914	0.21898606	2.51128064	-0.920463584	-0.966007292	-0.763584204	-0.487305413	-0.077741636	-0.554705012	-0.321392132	-0.298564231
1.3_Kdm1a	Kdm1a	-0.497895533	-0.776246918	-1.374139671	-0.855124036	-0.367657357	1.080840051	-1.586294079	-0.679357541	-1.397924244	-1.244163094	-1.610826816	-1.228302518	1.915810652	2.168400216	-1.239268596	-0.660553325	-1.41321964	-1.1096485	-1.346437101	-0.923216555	-1.463676565	-1.39738714	-1.081257309	-0.120081378	-0.493385793	1.113807862	1.298118639	1.695984345	1.443414823	1.172846835	1.354018072	1.638748186	1.763357532	-0.3937453	-0.477854885	0.619986266	1.093142688	-1.585857345	-1.320314367	-1.60471572	1.810877784	0.031915167	1.241542537	2.192440953	2.964961949	1.443719267	1.465866662	2.319189734
1.3_Pbk	Pbk	-0.497895533	-0.675966216	-0.93704867	-1.22812007	-0.20541073	-0.895812971	-0.932786139	-1.377626574	-0.397956611	-0.629312244	-1.103432451	1.483899717	2.697142323	2.909971672	-1.563035773	-1.360765535	-0.912362818	-0.565940261	-1.561573544	-1.075311538	-0.998933853	-0.525908187	-0.481968067	-0.710593737	-0.493385793	1.416620667	-0.313320786	2.30888603	0.021473911	1.208254239	-0.541937618	2.419230368	-0.102015222	-0.423728948	-0.517250482	0.183460626	1.289744419	-1.064313308	-1.066398655	-0.635916828	1.42874584	-0.598097719	1.286812469	-1.445211906	-0.100944071	1.08559936	-0.592783295	0.886845127
1.3_Kdm5b	Kdm5b	1.422558666	-0.074282002	0.312975363	0.353965934	1.02273364	1.449440982	0.381424335	0.611774316	0.184457107	0.027006666	0.520840543	1.197826116	0.170972156	0.211400191	-0.052764529	0.153725964	0.379144239	0.061179259	0.171726283	0.267419161	0.31319157	0.084966245	1.941751327	-0.497445005	1.683550559	-0.114559137	-0.545996314	1.167176775	-0.695028849	-0.264792458	-0.700905807	1.21628689	-0.768421879	-0.07144151	-0.081291679	-0.912692514	-0.310733569	0.447374942	0.431847501	0.267332104	0.585978166	-0.893412753	1.237862055	-0.099587704	0.194014984	0.888955278	0.444547958	0.701107247
1.3_Irx5	Irx5	-0.497895533	0.928525021	-0.087031469	-0.355117851	-0.086165486	-0.366515857	0.18520142	-0.411647585	0.016768828	-0.23182992	0.441679278	-0.291393116	-0.718284813	-0.480425147	-0.30526995	-0.618487581	-0.214022912	-0.186000717	-0.438342235	-0.654136308	-0.362527833	-0.124011764	-1.167551146	-1.091594338	-0.493385793	-0.676186041	0.514848444	-0.32153294	-0.975512913	-0.570209074	0.333230274	-0.271081502	-1.093968641	-0.79938239	-0.498497508	0.29067856	-0.015728337	0.142117548	0.457643355	0.049590633	-0.535707558	-0.097733967	-0.265246905	0.162559741	-0.258735791	-0.444185888	-0.478111524	-0.492121298
1.3_Rest	Rest	-0.497895533	-0.274843406	1.209691146	0.483421832	-0.631108866	1.315989215	0.850866251	0.682603719	2.050645818	0.850528345	-1.128327263	1.9542899	1.334549296	1.846360228	-0.102267041	-0.34089733	-0.599596517	-0.829864687	-0.2711401	-0.012091893	-0.709418393	-0.518102005	-1.741776353	-1.050320192	-0.493385793	2.082523577	-0.170735171	1.93383682	0.110784715	2.095289896	-0.381446051	1.9627914	0.189399073	-0.560085102	-0.512610078	-0.523503011	-1.057618033	0.73602864	-2.066203182	1.780761386	1.290325514	-1.078152952	0.417482557	-0.26019729	1.327370508	0.322875106	-0.283142108	0.409711637
1.3_Trim27	Trim27	-0.497895533	-0.274843406	-0.452550884	-1.055567026	-0.557664371	0.503363274	-0.283735483	-1.500088161	-0.103946529	-0.83152263	-0.282508661	-0.088508501	-0.201180924	-0.361856978	-0.049022198	-0.211457077	0.294491539	0.706478468	-0.012682027	-0.215398365	0.33549922	0.384731782	0.37926758	0.529173625	-0.493385793	0.538599961	-0.251627723	-0.645124686	-0.915728737	0.568971712	-0.85289393	-0.505380981	-1.076046242	1.102877182	0.99257919	0.471926418	-0.580222103	-0.25236122	-0.599777999	-0.053899594	-0.643076247	0.940637227	-0.807013895	-1.069415184	-0.985555847	-1.374687793	-1.933961462	-1.129895737
1.3_nt4	nt4	-0.497895533	-1.879334643	-0.730746526	-0.867175663	-0.335620161	0.19910516	-0.580997463	-0.741282449	-0.547461823	-1.424326171	-0.696766788	0.988070279	-0.214647485	-0.58131897	1.567368204	2.252148608	0.993170454	1.124810643	2.00587286	2.915068886	1.587741582	1.685965472	2.391541775	3.087233929	-0.493385793	0.128069391	2.31949434	0.257168038	0.982733893	0.24687537	2.124010483	0.168586222	0.756661758	1.492746304	3.509807136	1.784265491	-1.257756731	-0.471279392	-0.408460922	-0.413686476	-0.344696255	2.862597287	-2.162903564	-0.111089742	-0.685592346	-2.135582484	-2.191806556	-1.603338501
1.3_Hira	Hira	-0.497895533	0.326840808	-0.421368421	-0.182538099	0.499252071	-0.433241741	-0.323302103	-0.44496507	-0.519833664	0.096001832	0.51878362	-0.350191888	-0.454635459	-0.515192046	0.436322882	-0.214450636	0.978692748	-0.621236814	0.384590957	-0.438498235	0.825607534	-0.795014129	-0.135430545	-0.829566878	-0.493385793	-0.763222243	-0.895434099	-0.084265539	-1.195469279	-0.721609653	-0.923225273	0.039663554	-1.184648805	1.25611786	1.17515757	0.408080616	-0.560626669	-0.31802414	0.700186982	-0.479666877	-0.594312056	0.816317677	-0.558213294	-0.096731238	-0.704927708	-0.561142361	0.007471943	-0.598010772
1.3_Zfp57	Zfp57	1.422558666	-0.375124109	0.57232847	0.606440074	-0.816255868	-0.454570193	0.616950385	0.944522778	0.790559319	0.753675907	-0.23054112	-1.403356063	-0.457196214	-0.478202253	-0.222957203	-0.249749689	-0.872838283	-0.817226614	-0.252916569	-0.212146592	-0.912343211	-0.859386674	-0.413859278	-0.271015808	1.980403043	0.304467308	-0.787975325	-1.14012546	-0.702779116	0.426503175	-0.807785723	-1.222033679	-0.76582892	-0.781517473	-1.133826256	-1.367836332	-0.596375309	0.462412252	-0.573773483	0.558863399	0.080951715	-0.544072571	0.391719181	0.499280003	0.622350125	-0.043105144	0.566110214	-0.0249356
1.3_Arrb1	Arrb1	-0.497895533	-0.475404811	-1.651369579	-1.203245141	-0.145613147	-0.622636012	-2.013849245	-1.763435113	-1.658548195	-1.288252784	-1.633846198	1.009837889	-0.442072694	-0.429099882	-1.944985075	-0.289850909	-1.439263557	0.494302366	-1.935467071	-0.69032995	-1.527343567	0.123753214	0.343919118	-0.230788669	-0.493385793	1.656923682	-0.662254485	1.555908586	0.725147774	1.516631753	-0.542237299	1.620420329	0.568427644	0.003749091	0.912017945	2.128838839	1.411406642	-2.002766767	-1.364107328	-1.744916385	0.993257562	1.320776793	0.425211569	-0.363334771	0.419252997	1.431522184	0.769496984	0.435117558
1.3_Pou5f1	Pou5f1	-0.497895533	-1.377931132	-1.547800022	-1.284653362	-2.271226699	-1.136657665	-2.069766555	-1.885708298	-0.951580473	-1.488117501	-3.026533926	1.021324893	2.358791215	1.819998314	-1.739481104	0.402378476	-2.462314866	0.210284599	-1.583787486	0.470018726	-2.290885593	0.262882153	1.084602207	1.777537472	-0.493385793	3.62960989	1.077364305	3.687978543	3.686695036	3.409385724	1.255935037	3.360980956	3.320649302	-0.738761499	-0.059979307	0.870034934	1.95949456	-2.21055733	-3.219452612	-1.444960752	3.370347858	-0.985362096	3.008542076	0.135251922	1.376505076	3.384071879	1.961041997	3.428209668
1.3_Gadd45b	Gadd45b	-0.497895533	-1.077089025	-1.072830806	-0.907259201	1.710600241	-0.005302435	-0.566066663	-0.438301573	-1.497729075	-1.014982454	1.51687498	-0.648696631	0.391347755	0.347448523	1.458534931	2.260490036	1.054710674	1.971521665	1.021357689	1.742310064	0.618260786	1.32383179	-2.414282543	-2.107963315	-0.493385793	-0.888148803	0.499301368	-0.559564992	0.729936557	-1.0116296	0.591143081	-0.725030727	0.55210342	-0.86430611	-0.589081069	1.998764614	3.051833418	-1.042885141	1.2289107	-1.637429209	1.181863457	-2.60617263	3.632015773	1.247369516	1.102473707	2.808234041	2.032256729	3.672398331
1.3_Hmg20b	Hmg20b	-0.497895533	-0.575685513	-0.423857867	0.056203314	-1.980598006	-1.525049969	-0.542645801	-0.305160542	-0.390178299	-0.237861638	-0.716700786	-1.136857575	-0.752514581	-0.51653092	-1.127869418	-1.45495351	-1.027167433	-1.267504809	-1.107081635	-1.356393496	-0.96600037	-1.0260568	0.113166538	0.431746801	-0.493385793	-0.190277841	-0.176359711	-0.298593442	0.98778732	-0.124445898	-0.250398125	-0.389471928	0.867865433	-0.382171231	-0.558870602	-0.29932581	-0.549668384	-0.247850027	0.066767047	-0.392717868	-0.163634596	1.643469056	-1.149666795	-0.113451088	-0.595360656	-1.126002824	-1.01130198	-0.854001171
1.3_Tead2	Tead2	1.422558666	-0.776246918	-0.310158839	-0.527824106	-0.084882443	-1.624143864	-0.096654024	-0.661241159	-0.162687935	-0.258578421	0.229997761	-0.204217772	-0.492384007	-0.465328814	0.102736719	0.267278525	0.079699023	-0.107541009	0.277106693	0.341016041	0.224840955	0.185836759	1.344369132	0.56411062	2.530139337	-0.250307085	0.143133592	0.444124949	0.081182475	-0.021135236	0.428004334	0.623267724	0.328994829	1.078666952	1.911020437	-0.48017305	-1.455811145	-0.088893128	-0.127053976	-0.033238444	-0.082288053	1.581589785	-1.44336928	-0.908729426	-1.105624655	-1.191121695	-0.748954579	-0.957616129
1.3_Apex1	Apex1	-0.497895533	-0.976808322	-0.365227111	-0.466300929	-1.195297892	-1.82060393	-0.368028632	0.296567113	-0.195821523	-0.718955202	-0.586781936	2.146002223	-0.378053808	-0.444738716	0.437610466	1.005627433	0.509403706	0.608403832	0.406676495	0.892356426	0.5281062	0.38460981	0.163907587	0.560638963	-0.493385793	0.623496691	1.151190808	1.138230141	-0.764894673	0.42070475	1.07712548	0.812320828	-0.490510538	-0.130373948	0.800767842	1.421242647	-0.198150616	-0.26545621	-0.280081555	-0.100510166	0.670276801	0.093962741	1.140697323	-0.789595733	0.894599608	0.530564324	-0.283220409	0.732092171
1.3_Tdrd3	Tdrd3	-0.497895533	0.527402212	-0.76860328	-0.63930236	-1.887635704	-0.7453044	-0.940273496	-0.820004922	-0.62933613	-0.52420069	-1.193937038	-1.308695809	0.776214233	1.278842386	-0.103054412	-0.098247528	0.253531199	0.568097549	-0.201811663	-0.204370615	0.205371261	0.126355275	-0.871346019	-0.059134507	-0.493385793	0.490508351	1.339940097	0.750239809	1.304300675	0.636776273	1.615302289	0.737670377	1.523892102	-0.654856305	0.070526083	1.343586079	0.997597184	-0.829919237	-0.776514811	-0.741866716	1.031088078	0.011718851	0.048698233	0.293576334	0.667390146	-0.409085394	-0.585736207	-0.082270583
1.3_Smarca2	Smarca2	-0.497895533	-1.077089025	1.835443558	1.430923742	0.465970712	0.800531763	1.567032317	2.128860197	1.754514379	1.787331993	0.226912378	0.824734527	-0.821992395	-0.552660116	-0.281083749	0.775185739	-0.346296495	0.158934953	-0.395593485	0.341990002	-0.501961647	0.01141737	-0.699848086	-1.282700802	-0.493385793	0.022739154	0.474388903	-0.960450102	-0.775656833	0.08422338	0.55405758	-1.06824287	-0.171690791	-0.889959695	-1.063454765	1.194282207	1.633146109	1.481252665	-0.19625155	1.434072198	0.178480097	-2.022667374	0.302283462	-0.591014188	-0.355602165	-0.130517571	-0.264075822	-0.261656982
1.3_Hdac1	Hdac1	-0.497895533	-0.976808322	-0.357823154	0.107606161	0.584516115	0.800353033	-0.52406281	-0.055914026	-0.499680766	0.367301012	-0.058092374	0.039002487	-0.647719431	-0.524666166	-1.039498542	-0.426806243	-0.87955865	-0.957122507	-1.049605901	-0.451128308	-0.846058251	-1.018242486	-0.090819287	0.660600648	-0.493385793	-0.705673546	0.607264228	0.100982495	-0.091440552	-0.603691895	0.649705709	0.253070112	-0.112990449	0.073275206	-0.159269606	-0.042340131	-0.20416662	-0.363449348	0.50740927	-0.611135746	0.269338937	0.177272548	-0.422771546	0.153990342	-1.011563805	-0.216303721	0.047092233	-0.257794595
1.3_Dnmt3l	Dnmt3l	-0.497895533	-0.475404811	-0.718707047	-0.146765541	-0.330099188	1.176937239	-0.871760154	-0.602677747	-0.772325744	-0.46017775	-0.528794873	0.746056419	1.512566988	1.97408971	-0.952331881	-0.907568735	-0.866576575	-0.467387213	-1.026127671	-1.083763005	-1.00931769	-1.016038866	-0.510233215	-0.485101335	-0.493385793	0.265863791	0.100357023	0.980075045	1.114853897	0.238732901	0.257436	0.942122229	1.100766928	-0.249164749	0.438888069	1.164847352	-0.267153071	-0.856861084	-0.133313839	-0.843512198	0.149505858	-0.597200105	1.550335	0.964617426	0.618938003	1.374941272	0.159963082	0.965895306
1.3_Tead4	Tead4	-0.497895533	0.42712151	-0.511782541	-0.565016322	-0.598449588	-0.272861313	-0.448669589	-0.709382941	-0.564887262	-0.603386699	0.016561811	-0.579302539	-0.58223037	-0.554129704	0.154416081	-1.463606767	0.130311167	-1.742102323	0.285304812	-1.282592399	0.212697146	-1.823413612	1.025143234	0.664843785	-0.493385793	-0.421898941	-1.241201783	-0.807520114	-1.201631687	-0.387052866	-1.152843216	-0.964828563	-1.124529675	0.362490774	0.809498499	0.425792133	-0.133932542	-0.264829656	0.382890152	-0.422848712	-0.740713966	1.320776793	-1.222172296	-1.242669394	-2.021059274	-1.309568923	-0.971681689	-1.080139614
1.3_Atn1	Atn1	-0.497895533	-1.478211834	-0.887302663	-0.732467033	-0.663807024	-0.793710454	-1.278258502	-0.783871317	-0.962490313	-0.583877245	-1.375309198	-1.746560462	2.080964314	1.702756174	-0.788929128	-0.841211505	-0.799313075	-0.954909848	-0.614987024	-0.841419553	-0.575616492	-0.889928363	1.473094744	1.708600279	-0.493385793	1.316065483	2.380188074	1.257915235	0.306645942	1.391213053	2.478570355	1.122973826	0.944692023	-0.612372662	-1.470757876	0.179855067	1.426122955	-1.310486605	-1.418594223	-1.106511428	1.552405705	-0.712206909	0.141446386	0.730958473	-0.07978891	1.041825384	0.527233782	0.988297148
1.3_Mphosph8	Mphosph8	-0.497895533	-0.274843406	0.104806133	-0.084623899	-0.029905991	1.355548131	0.183591236	-0.043866185	0.302192461	0.232819328	-0.083138429	-0.111220248	-0.284902564	-0.527304624	0.620753086	-1.233960238	1.206168213	-0.080231608	0.492628348	-1.282529563	0.984159048	-0.008138743	-0.7007335	-1.422173252	-0.493385793	0.358109142	-0.500938092	-0.305874995	-0.061132596	0.504966969	-0.418032085	-0.072353967	0.03796377	0.399255465	0.377462512	0.06002822	-0.804172175	-0.020410712	-0.632850944	0.192066484	-0.040849425	-0.040286666	-0.231386468	0.637380633	-0.025005383	-0.563310731	0.060481699	-0.361478217
1.3_Mecp2	Mecp2	3.343012865	0.025998701	1.080347233	0.75318487	1.780001207	1.660163706	1.140113905	1.590406016	1.028454437	1.113080548	0.599366581	1.478706962	0.310909908	-0.429511669	2.1882894	1.229364801	0.986011368	0.802798923	2.348139424	1.761412264	1.216849399	1.218326356	0.829126137	1.097753928	3.693031525	0.474973924	-0.222514541	0.414952395	0.202880574	0.399262915	-0.255080638	0.407099434	0.359784174	0.797811947	0.20241881	-0.613768493	-0.166665286	0.819485711	-0.303503877	1.084185452	-0.762034632	-1.201069981	0.181931691	-1.005849285	-1.874072609	0.53727272	-0.138402765	-0.138661427
1.3_Sirt7	Sirt7	-0.497895533	-0.776246918	0.083152241	-0.320469774	1.518765864	0.403095719	0.728419053	0.335387932	0.024951208	-0.919869556	1.419382906	2.295438177	-0.341058424	-0.479334856	0.849822625	1.40165037	0.796106148	1.445387125	0.843083154	1.242558186	0.754658647	1.003981597	0.03034625	-0.097818687	-0.493385793	-0.777392369	-0.802965254	-0.17932543	0.783822968	-0.750083621	-1.003152645	-0.128835569	0.722203133	1.244870588	0.108438664	-0.928928071	-0.627260618	0.540105021	0.773401302	0.231052108	-0.677735997	0.065126889	-0.845290911	0.238389403	-0.386766219	-0.481454752	-0.422635286	-0.580183712
1.3_Kmt2e	Kmt2e	1.422558666	-0.074282002	0.421631116	0.731004479	-0.889739243	-0.596303119	0.114792452	1.169743024	0.663227346	1.069005643	-0.833491632	0.646397482	0.134970947	0.524902212	-1.454656397	-0.881000897	-1.50313696	-0.708467425	-1.380158042	-0.670049572	-1.438926953	-0.407148505	0.468421986	0.570447772	1.683550559	0.728981963	0.537709191	0.814928035	1.264364745	0.868121094	0.229965258	0.973547391	0.849143946	-0.838489127	0.433673594	2.594588482	3.192269993	0.121879835	-0.878550585	0.444181715	1.819187377	-0.013021638	1.1870714	0.015775453	1.250256535	0.897086667	0.981222807	0.697674015
1.3_Wdr77	Wdr77	-0.497895533	-0.976808322	-1.772955431	-1.539616823	-1.055096277	-1.824267896	-2.197973821	-2.180419299	-1.837348348	-1.92038076	-2.107150099	-0.895336764	-0.98372067	-0.537558495	-1.664319543	-1.078872042	-2.137164743	-1.208253376	-1.633499699	-1.15710854	-2.165201564	-1.241572487	0.196599806	-0.060732571	-0.493385793	1.866808986	1.306237078	-0.084555179	2.400390104	1.783260607	1.20717447	-0.139083269	2.446789653	-1.738080263	-1.468174558	0.693763169	1.503920459	-2.037133286	-1.66632832	-1.913341658	1.161745495	1.098000197	0.11163448	3.733942579	1.987540434	1.137369201	3.2567273	1.097988927
1.3_Whsc1l1	Whsc1l1	1.422558666	0.828244319	0.181335151	0.005432988	0.131835195	0.173904224	0.381717096	0.205707556	0.080207526	0.622027751	1.017799051	-0.033748537	-0.203771806	-0.47720112	-0.040157321	-0.293140706	-0.338638866	-0.700892555	-0.070513342	-0.293063888	-0.400741234	-0.577908746	-0.377284857	-0.633666221	1.107304622	-0.906256798	-1.294254634	-1.249621015	-0.837822798	-0.9993172	-1.305867735	-1.306015436	-1.044474118	-0.532252869	-1.573133804	-1.710617442	-0.285690572	0.356837805	1.09852296	0.153142352	-0.928773177	-0.078884071	0.165737569	0.841941715	-0.323717773	0.425872696	1.202227295	0.332378075
1.3_Hoxd9	Hoxd9	-0.497895533	0.326840808	-0.193519688	0.232507909	0.934320309	1.095674645	-0.010143212	0.209892074	0.025607818	0.859551282	0.190190263	1.027933854	0.305517259	0.7658013	-0.672027613	-0.764626282	-0.164088787	-0.834529213	-0.769220326	-1.04876325	-0.267951316	-0.984484813	-0.59209998	-0.569137482	-0.493385793	0.172068098	0.514025988	0.408232744	0.129196326	0.247072763	0.88133401	0.422916626	0.510257309	0.175372114	-0.050244026	-0.384636284	0.29078783	-0.295656142	-0.316649591	-0.078557694	0.743313751	-0.216275127	0.297130786	0.444969054	-0.442762944	0.7769454	0.75544196	0.104153943
1.3_nt5	nt5	1.422558666	1.831051342	0.961111332	2.36940169	0.405589928	-1.306361843	0.507091901	1.717438842	0.54347165	1.577108884	0.192307683	-0.537026169	-0.239652509	-0.341629554	0.896648074	1.192927572	0.920243499	0.017284879	0.669105224	-0.116447085	0.94572565	-0.054894523	-0.357601417	0.226974132	0.743511346	-0.088079295	0.658831351	-0.041474107	-0.027699329	-0.057677651	0.585648933	0.030290403	-0.136710312	0.622457988	0.049428987	-0.258294129	0.110370885	0.525568955	0.012514897	0.600739124	-0.044676211	0.299179761	-0.166241932	-0.730028887	-1.134324399	-0.076511599	-0.030386576	-0.44335223
1.3_nt6	nt6	1.422558666	0.727963617	-0.568610595	-0.181188722	1.685678102	0.919863857	-0.27666531	0.039615929	-0.892182456	-0.432428891	1.068828877	0.227357878	-0.273333974	-0.489095338	0.710068808	0.476765305	0.463996356	-0.582046827	0.751876602	0.583657964	0.548081886	-0.271272143	0.221800058	0.375428806	1.155806764	-0.669209502	0.095024323	-1.072100579	-0.582467243	-0.75388344	0.114338408	-1.069343379	-0.646813753	1.956743936	1.344101772	-0.097962729	-0.508219541	-0.416330555	0.827131796	-0.662235199	-1.336161909	0.335645334	-0.533922111	-0.570714233	-0.731049403	-0.571171074	-0.566983125	-0.764625546
1.3_Cdk1	Cdk1	-0.497895533	0.527402212	-0.153066183	-0.447943773	0.844274014	0.584804599	0.133895093	-0.088844789	-0.069600737	-0.546395835	0.323557483	0.548102298	-0.169548063	-0.432097992	-0.125582501	-0.514461399	-0.093395308	-0.500238229	0.092500838	-0.201495859	0.110310752	-0.126491853	1.398038858	0.987101743	-0.493385793	0.334357902	-0.032376804	-0.102680859	-0.165767506	0.408417024	-0.318388212	0.089374729	-0.274438812	0.985611435	-0.107172696	0.056696768	-0.061882611	-0.041838879	-0.401861982	0.009682637	0.071002071	0.553316749	-0.026015557	-0.199602115	0.486623465	0.344423286	0.131030873	-0.085875477
1.3_Smyd4	Smyd4	-0.497895533	0.025998701	-0.486930998	-0.5823755	-1.329550852	-1.41996266	-0.279944231	-0.557431413	-0.519480104	-0.644214135	0.107641126	-1.487457716	-0.754719843	-0.495077203	-0.433083509	0.043509974	-0.58384254	0.502036707	-0.429314426	0.169488969	-0.588684287	0.456166482	-0.040895544	-0.094898086	-0.493385793	-1.302896304	-0.218243074	-0.29811264	0.792266349	-1.304610446	0.060146126	-0.282885813	0.845042506	-0.51392499	-0.160728702	-1.236454828	-0.557721302	-0.069783213	1.222676919	-0.539621108	-0.264989764	0.306528977	-0.302787824	0.901965596	1.193311997	-0.440187955	0.469604268	-0.341307976
1.3_Gsg2	Gsg2	-0.497895533	0.326840808	1.539070665	2.041770038	-0.332431993	-0.16770847	1.447219966	1.82651394	1.461413451	1.237903599	0.432604621	-0.015285408	-0.380072286	-0.513342405	1.884178722	0.561286578	1.073096961	0.112728244	1.694038113	0.993428427	0.969287281	0.29414754	-1.367927205	-0.726023324	-0.493385793	-0.142062204	-0.79909175	-0.940939943	-0.386895864	-0.092492875	-0.694356532	-0.950086773	-0.113120912	-1.088162228	-0.296687762	-0.749156173	-0.581485305	1.203939605	0.065541157	1.301619465	-0.042817486	-1.081126299	0.066732596	-0.737227182	-0.111445826	-0.559245037	-0.506573926	-0.385682507
1.3_Dbp	Dbp	-0.497895533	-1.077089025	-0.959303463	-0.855894306	-1.301207265	1.149829849	-1.106788511	-0.771268185	-0.944559789	-0.754199357	-1.0358565	-0.762674983	4.075672287	3.74672256	-0.773515173	-0.231679193	-1.115529297	-0.042237654	-0.697244785	0.206201009	-0.924619019	0.193236369	0.108671358	1.328812002	-0.493385793	0.433641806	0.80477754	0.657722959	-0.006880725	0.542989833	0.793177902	0.842616191	0.161895774	0.359794697	-0.489479815	-0.459678295	0.050810872	-0.958488238	-0.675678843	-1.015688454	0.426127837	-0.116920468	0.77596153	-0.289180902	-1.083104645	0.886244815	-0.846126083	1.445947043
1.3_Elp4	Elp4	-0.497895533	0.627682914	0.852927715	1.661597003	-0.169485524	-0.454987229	0.073220421	1.10348486	1.104368739	1.898504832	-1.372647299	0.488779005	-0.632382012	-0.560837675	-0.154650406	-0.707748657	-0.589505995	-1.59637378	-0.263514861	-0.67188753	-0.627667675	-1.454388535	-0.937752089	-0.372024501	-0.493385793	1.515315441	0.937564429	0.492292102	1.059241004	1.567386477	1.10278565	0.70846297	1.102055253	-0.342329199	-0.770415629	-1.208411593	-0.348819134	0.247378718	-1.5617886	0.879049742	0.8984626	0.276066199	-0.389279157	0.612776935	-0.225448638	-0.348845356	0.590422665	-0.232731998
1.3_c-Myc	c-Myc	-0.497895533	-1.879334643	2.565216203	0.41006349	-0.464779829	-0.671191008	2.90297296	-0.287470544	2.723873851	-0.279226213	1.248295359	-0.979349248	-0.551010243	-0.599879602	-0.486810037	-1.548408687	-0.15314077	-1.061727478	-0.59605233	-2.093587603	-0.184726622	-1.709044908	-0.394243946	0.36545468	-0.493385793	-1.845094322	-1.462327549	-1.264381076	-1.472790226	-1.883712723	-1.528461909	-1.236386316	-1.736932669	-2.558749863	-0.671484124	0.468046752	0.038510434	3.208037104	1.810556347	2.840752202	-1.399467888	-1.522079218	0.082190622	-1.476252175	-0.627737909	-0.111612093	-1.018231616	0.09857494
1.3_nt7	nt7	-0.497895533	-0.776246918	0.801421926	0.232634413	0.264377431	0.174559567	1.243531651	0.210209383	0.71419044	0.013937944	1.315326831	-2.174574615	-0.251130719	-0.460499952	0.741211669	-0.013118188	0.271478768	-0.491666665	0.806448423	-0.054584862	0.438017612	-0.422882842	0.58808913	0.923620011	-0.493385793	-1.461837369	-0.984754617	-1.239981791	-0.139744251	-1.435531481	-0.680602431	-1.174347774	-0.074626078	-0.484077507	0.026633599	-0.969285028	-0.891080529	1.268725349	1.255697699	0.841170966	-0.812110864	-1.080901895	0.029927773	-0.782702128	0.453374225	-0.509440282	-0.484767106	-0.468414827
1.4_nt1	nt1	-0.53772361	-0.718070331	1.28669373	1.336661185	-0.021812618	1.063950829	0.951077135	1.404805398	1.408324626	1.267095661	-0.318858829	0.542930755	3.481880871	3.494796162	-0.446714795	0.016659265	-1.431709003	-0.143364129	-0.437570687	0.595963578	-1.26442317	0.378232168	-0.79983464	-0.318192438	-0.526799234	0.443361728	0.894313533	0.156400661	1.108102145	0.388326093	0.765556357	0.049229222	0.743796239	-0.076336809	0.392685077	0.399529201	2.168564935	0.915902597	-0.280286021	0.851662755	0.877522153	-3.321814105	3.015577151	-2.046532223	-0.13201401	1.988044784	-0.758632043	2.479902653
1.4_Trp53	Trp53	-0.53772361	1.436140662	0.104565043	0.426800177	-0.212871322	-0.417455287	0.071296614	-0.421573336	0.052629399	0.672292599	0.291312586	-0.757927249	-0.587109273	-0.590917071	1.142753088	-0.096119311	1.261640648	-0.217767867	1.025943323	-0.164040827	0.997729193	-0.581284449	-0.223053242	-0.523314496	-0.526799234	-0.712311605	-0.163049385	-0.881309348	-0.774624495	-0.730706764	-0.132815307	-0.834731249	-0.773787989	-0.08785429	0.221779455	0.050377856	-0.350253131	0.336400727	0.732927694	0.09656608	-0.927163347	0.846008682	-0.912277406	0.050407549	-0.285436847	-0.922481907	-0.618350764	-0.75066211
1.4_Cbx7	Cbx7	-0.53772361	1.55581905	-0.529117045	-0.574750286	0.236454608	-0.499875673	-0.459253471	-0.438455545	-0.372488232	-0.764953933	-0.402333668	0.036864537	-0.428170799	-0.502715438	0.439993167	0.357946318	0.52401228	0.278576184	0.460191959	0.334769865	0.528589581	0.446223371	0.197484318	0.031468932	-0.526799234	0.549711002	-0.173305856	0.223764497	0.740591206	0.606948633	-0.127354522	0.244410618	0.602866286	-0.012096315	0.317032547	0.430812199	0.03006601	-0.552313699	-0.593336125	-0.384276609	0.268422013	0.244530711	0.025127402	0.367782785	-0.058272066	-0.007321995	0.579209413	-0.260971445
1.4_Uchl5	Uchl5	-0.53772361	0.239356777	-0.067022754	-0.500397552	0.091719017	0.702412416	0.158761443	-0.304899763	0.165413488	-0.730478812	0.071121214	1.368391099	-0.066597663	0.577368111	-1.261321016	0.213141708	-0.796403865	0.890446627	-1.366485608	0.303686528	-0.911919331	1.080050349	-1.260393947	-0.768444026	-0.526799234	0.822658025	-1.324636448	0.529960117	-0.646611482	0.760543095	-1.363135059	0.559947604	-0.730022792	0.385932986	0.281370805	-0.330169287	0.044867505	-0.178755953	-0.68092196	0.112268152	0.707121374	-1.594524096	0.979739367	0.04121816	1.230974677	-0.261899327	-0.746476755	-0.134291145
1.4_Kmt2d	Kmt2d	-0.53772361	1.675497439	0.429983244	0.134990725	1.271868634	0.429344725	0.833758609	0.493905008	0.197637513	0.069802452	0.947776518	-0.61211156	-0.34419551	-0.539884489	0.84288533	0.964236355	1.045373499	-0.390920683	0.716670929	1.157205177	0.856062948	-0.145927162	-0.74505874	-0.822720174	-0.526799234	-0.556098626	0.230261977	-0.588539947	0.37379135	-0.441048975	0.210440956	-0.458774574	0.383927471	0.580595861	0.037999507	0.169619219	0.460776313	0.526209159	0.337290017	0.269555009	-0.206190739	-0.790123165	-0.060651559	0.17393919	-0.323328576	0.076405485	0.086457794	-0.096982884
1.4_Prrx1	Prrx1	-0.53772361	0.837748719	-1.129786017	-1.193579967	0.18295817	-0.690090811	-0.843918005	-1.687939801	-0.951649768	-1.257003597	-0.066697017	-0.327447124	-0.599901454	-0.543856517	0.355379676	-0.16677334	0.806578521	-0.422241374	0.407351489	0.03983848	0.767282664	-0.304089542	0.098225085	-0.148269074	-0.526799234	-0.360616928	-0.842855521	-0.009925176	-0.608623287	-0.307595178	-0.8938748	0.122738051	-0.70859151	0.699609829	0.314381536	0.299626646	-0.477783873	-0.860406635	0.270510903	-1.017083418	-0.341955381	1.148734112	-0.755358409	0.299702541	-0.322029431	-0.591124779	0.306706339	-0.674150565
1.4_L3mbtl2	L3mbtl2	-0.53772361	0.119678388	1.736033969	3.170450276	-0.128639954	-0.430914196	0.763063896	2.056159895	1.588822714	1.614801608	-0.635088638	1.236964425	-0.458586651	-0.542197664	-0.766972639	-0.306279786	-0.366601448	-0.271427915	-0.693767381	-0.416418787	-0.375477867	-0.41222376	0.394765909	0.040534665	-0.526799234	1.061171342	-0.042444208	0.501900337	1.457626352	0.982931063	0.115094679	0.470393154	1.26291717	0.209506122	0.519679799	-0.070893895	-1.19000012	1.067578107	-0.87806274	1.674690852	0.25685159	0.696130343	-0.951828184	-1.270160142	-1.653436522	-0.958523015	-1.638998642	-1.147471985
1.4_Dnmt3a	Dnmt3a	-0.53772361	0.478713554	0.376845081	1.89370472	-0.260877409	0.038789397	-0.699911863	1.145106907	0.348361037	1.82601772	-1.131552067	1.37885902	-0.290110367	-0.437276718	-2.026394208	-0.742483375	-1.747302468	-0.23146782	-1.810811313	-0.822075553	-1.55166083	-0.427804507	1.15102673	0.916954524	-0.526799234	1.180385958	1.515766411	1.744669297	1.108539734	1.102286395	1.388617457	1.618501623	1.215528901	-0.250276944	0.069882148	1.066172897	1.973370213	-0.552708858	-1.172805253	0.387254015	1.211561775	0.538655491	0.47354077	-0.349409633	1.602746668	1.494759262	0.880449175	1.135916964
1.4_nt2	nt2	-0.53772361	1.675497439	-0.35531795	-0.477573404	1.187747625	0.171341134	0.140834767	0.023957959	-0.627939838	-0.658163981	0.827479529	0.517408633	-0.444905776	-0.503419853	-0.220122474	0.021578141	0.30319879	0.238935222	-0.24592891	0.119984967	0.262414909	0.498606445	-0.2226115	-0.223751153	-0.526799234	-0.047034771	-0.90903942	-0.0622227	0.020137396	-0.170901361	-0.850773257	-0.206452494	0.035843087	0.364315896	-0.447347077	0.025311351	0.861011395	-0.144640489	0.256039189	-0.404503007	-0.603642291	-0.227457266	0.58859758	-0.101768731	0.744413946	0.51995191	0.491215693	0.521761794
1.4_nt3	nt3	3.568529411	1.914854216	0.310863519	-0.016249351	0.595810511	0.14263291	0.586543969	-0.437186568	0.404099892	0.176025284	0.596906769	-0.301399856	-0.495135741	-0.556396778	1.061284794	-0.669091368	1.489589648	-0.062646104	0.987836084	-0.116719209	1.413712805	0.423495744	-0.416270814	-0.358554657	2.002247862	-0.526373804	-1.200972324	-0.90675807	-0.979598472	-0.440243348	-1.107261025	-0.847712881	-0.902902216	-0.236316361	-0.11578735	-0.966570245	-0.947850296	0.460480909	0.374467017	0.291178625	-0.221743191	-0.527606867	-0.090186231	-0.166960881	-0.208013992	-0.445894511	0.156086458	-0.471496632
1.4_Hat1	Hat1	-0.53772361	0	0.954686308	0.414558019	-0.995122219	-0.982729485	0.684128695	0.230439744	1.546310951	0.88400911	-0.494452602	-0.467941329	-0.447734576	-0.49364361	-0.333173155	0.761969787	-0.849940586	0.005010236	-0.044431002	1.095807179	-0.548967087	0.384201593	1.163351308	0.80012482	-0.526799234	0.4133426	1.361266228	0.825780601	0.662107797	0.488679146	1.371896823	0.762547076	0.590630585	-0.223337382	0.137116307	-0.117467461	-0.251506011	0.812436585	-0.55302068	1.406558012	0.569102753	0.535424789	0.13530457	-0.05072824	1.167223776	-0.386957628	-0.475724306	-0.104335968
1.4_Sp1	Sp1	0.831027397	0	-1.473497683	-1.257185962	0.522532256	0.607644406	-1.243364818	-1.2116559	-1.850819825	-1.746012741	0.008875255	-0.244649019	1.35159464	1.479612524	0.182294073	1.063858418	0.26517671	0.228267039	0.221802166	1.414255246	0.195237689	0.418950218	0.270327431	-0.168410767	0.929316753	0.185865727	-0.489990246	0.045696174	-0.465130564	0.255292623	-0.468107522	-0.023553926	-0.376303216	1.094148984	1.408769763	1.044578103	0.130927629	-1.568401305	-0.396214718	-1.70311759	-0.199503936	-0.323374164	1.050108933	-2.005495038	-1.307430906	0.492713833	-2.044020787	0.159684134
1.4_Ebf3	Ebf3	-0.53772361	-0.119678388	1.762636555	0.901811115	0.590182211	-0.487960216	1.58718498	0.826738321	1.74575154	1.217246371	0.506461569	-0.313023099	-0.2453878	-0.571202335	1.65135458	1.033302121	1.342251537	0.328771353	1.698622346	0.973563668	1.451518166	0.208678591	0.717501981	0.79898175	-0.526799234	-0.13448545	0.431186189	-0.837939605	0.266864656	-0.046939946	0.615457251	-0.811020284	0.513010356	-0.357271723	-1.217085128	-1.620580422	-0.189590827	1.681063721	-0.021073794	1.910288466	-0.595753366	-0.064263199	-0.756128879	-0.588832596	-0.862009766	-0.739670987	-0.823900658	-0.784683691
1.4_Foxo1	Foxo1	-0.53772361	-1.077105496	-1.602155027	-1.179823381	0.012564154	0.473672693	-1.792130718	-1.090155396	-1.32467552	-1.412132109	-1.490811674	0.116196675	3.458975106	2.30654356	0.06285327	0.692335091	1.08902244	2.245305863	-0.240832263	0.386091	0.573499028	1.909526601	-1.548144121	-1.602925017	-0.526799234	2.211631269	-0.411770488	1.105178332	0.912226372	2.075886138	0.116834398	0.76601422	1.369854189	0.108837233	1.232124984	1.47669958	1.96915443	-2.252363672	-2.095449673	-1.709904079	1.228692012	-1.504719335	3.253138643	-1.992603639	-1.875435655	1.915409912	-1.714936165	0.889514652
1.4_Tle2	Tle2	0.831027397	0	0.287365685	-0.224289999	0.271548712	-0.522718776	0.804483191	-0.017950398	-0.188887493	-0.399876986	1.229324016	-1.353688496	-0.361543811	-0.542304057	1.048473867	0.673678919	1.673176157	-0.079149874	1.129758107	0.827647339	1.662189583	0.029102952	0.453384957	0.202693032	0.929316753	-1.125705258	-1.222578224	-1.252366844	-0.636929825	-1.15420365	-1.191748555	-1.336064152	-0.696688028	0.746595915	-0.086386507	-0.757365196	-1.026060341	0.842666311	1.157179455	0.251923445	-1.565490075	0.663124801	-1.03170021	0.266016867	-0.012338011	-0.947943588	-0.247548399	-0.6615763
1.4_Tle1	Tle1	-0.53772361	-0.718070331	-0.777273831	-1.001659428	0.358787358	-0.211805619	-0.236774752	-1.523101334	-0.838539084	-0.692972702	0.839746517	-1.612246147	-0.612380715	-0.564378958	-0.023125697	-0.993618683	0.777791831	-0.995359869	-0.09237085	-1.217847625	0.601686871	-1.26157984	-0.221374625	-0.510149475	-0.526799234	-0.933061504	-1.490359437	-1.468299142	-0.395417167	-0.900501326	-1.511803729	-1.528372388	-0.579684137	0.827480041	1.058568351	0.939963045	0.618821925	-0.392669133	0.837290643	-0.827527473	-1.261578633	0.755287101	-0.990094846	0.057260207	-0.449283776	-1.015880878	-0.20460852	-0.795313585
1.4_Brca1	Brca1	-0.53772361	0.957427108	0.510796138	0.086047439	-0.203490823	-0.270024663	0.25258735	0.56559416	1.481046413	1.049941479	-0.875025835	1.012726851	1.456710824	1.963464064	0.312727726	1.657774221	-0.219874951	0.700562088	0.189050327	1.237147484	-0.157390783	0.791464246	-0.107317064	0.410810723	-0.526799234	1.040107501	-0.261542168	0.976661921	0.52062069	1.145947854	-0.691468137	1.079616055	0.009729393	-1.057634893	-0.91674529	-0.14910139	0.907900418	0.044772783	-1.211241506	1.057852251	0.527629548	0.098581603	-0.477218846	-0.433400647	1.409019404	1.823550484	1.409930906	1.953046839
1.4_Kdm1a	Kdm1a	-0.53772361	0.478713554	0.376755735	-0.500790416	-0.74182114	-1.449642515	0.477971925	-0.87374668	0.789209654	-0.132830623	0.069193242	-0.512718824	-0.60356888	-0.588260334	-0.232250663	0.547423807	0.556856018	0.729284119	-0.226059827	0.320885654	0.460830741	0.849734597	0.221249991	-0.33636332	-0.526799234	-0.302891072	0.235066991	-0.207412787	-0.755552908	-0.335827136	0.153416827	-0.185595876	-1.182881635	-0.469654413	-1.238532938	-1.216132367	-0.976832153	0.788200117	0.393452666	0.898236697	-0.605670872	0.465222526	-0.927173154	-0.295428537	-0.379748587	-0.92149502	-0.596946886	-0.742529304
1.4_Pbk	Pbk	2.199778404	-0.478713554	-0.355183932	-0.593354311	-0.094759797	0.202333669	-0.476883778	0.126279245	0.464030047	-0.98663077	-1.206848914	2.64089119	0.412833771	0.106212874	-1.754234876	0.113792258	-1.727710393	0.168816994	-1.308266215	0.49402993	-1.210830954	0.700882329	2.316869931	1.851513322	3.0325954	2.364270543	0.542634516	3.037542929	1.452010627	2.154539813	0.511702331	2.85156856	1.308656878	-1.189213385	-0.778638882	0.213485603	2.320372773	-0.674088782	-1.990892992	0.464766362	1.376477873	0.136869777	1.377301734	-1.076316547	1.403204184	2.419077484	1.429121728	2.050117408
1.4_Kdm5b	Kdm5b	0.831027397	-0.119678388	-0.817657941	-0.258342461	-0.685345015	0.394771379	-0.778825378	-0.114922707	-1.306821668	-0.763800632	0.103345892	-0.560822247	-0.504786203	-0.51522777	-0.019320775	0.360411682	0.497264307	0.280513781	0.185004373	0.494726543	0.617266004	0.261581936	1.090552369	0.656058502	0.998655609	-0.709831033	0.702572828	-0.595478524	0.495140247	-0.709165009	0.527794733	-0.635719868	0.56913662	-0.840002497	-0.251045331	0.270148437	-0.054870786	-0.516617595	0.710125542	-1.091335589	-0.183350423	0.771396948	-0.507010341	0.765919621	0.101522768	-0.44546028	0.391099715	-0.367566476
1.4_Irx5	Irx5	-0.53772361	0.478713554	-0.622147919	-0.728284183	0.39970289	0.416194506	-0.260448084	-0.469497285	-0.642092281	-0.772555234	0.381990837	0.541740423	-0.456846815	-0.503049691	1.078851874	0.935517228	0.393452813	-0.261694338	1.083809872	0.905800072	0.404932813	-0.125773507	0.250714125	-0.142396056	-0.526799234	-0.264421182	-0.703330187	-0.055611414	-1.029510966	-0.261149053	-0.7891727	0.03135596	-1.053993066	1.16268672	0.877904751	0.984405958	0.924869275	-0.383646317	0.283200291	-0.597917936	-0.194019254	0.615886711	-0.57044568	0.373821526	-0.269692447	-0.303743329	-0.039752418	-0.237530407
1.4_Rest	Rest	-0.53772361	-0.239356777	0.902530944	1.516124124	-0.270423446	0.297966012	0.610831723	2.077732499	0.448353494	1.706160201	-0.107375111	-0.416581997	-0.616936835	-0.576863362	0.794556681	1.081104117	-0.154860251	0.470215958	0.556001086	1.611937102	-0.314926972	0.516542103	-1.49915503	-0.942309014	-0.526799234	-0.734973103	0.095788238	-0.790198705	-0.486180417	-0.562891241	0.128094247	-0.657638131	-0.311238371	-1.024129494	-0.239806735	-0.57541997	-0.201656689	0.514156784	0.339033597	0.089846125	0.389610927	-0.591653334	0.02255917	1.167417148	0.75242534	-0.424577755	0.914338648	-0.338647639
1.4_Trim27	Trim27	-0.53772361	-0.478713554	-0.292307123	-0.314319285	-1.830483297	-2.614683998	-0.697410802	-0.320609373	-0.070387994	0.081549919	-1.078140882	-1.207872807	-0.393374063	-0.338319578	-1.244459687	-1.559087973	-1.122680209	-0.845572198	-1.192172432	-1.563691786	-1.119744959	-1.224202477	-0.034915693	-0.127851467	-0.526799234	0.516727802	1.330510142	-0.548930418	1.18158063	0.604286562	1.209571357	-0.518683598	1.105225811	-1.258950858	-1.416545526	-0.286954633	0.13988782	-0.422437839	-0.643977437	-0.264049303	0.045879197	0.187338568	-0.374232729	-0.093760835	-0.775956877	-0.623770996	-0.68612971	-0.660821252
1.4_Kdm2a	Kdm2a	-0.53772361	-0.359035165	0.418502363	-0.73131304	0.300655851	1.101981509	0.953534825	-0.974975682	0.665920097	-0.621205927	0.727161416	-1.100637883	-0.737298495	-0.618271755	0.562118895	-0.930099988	0.363177858	-0.656667856	0.061767444	-0.997982258	-0.352524611	-0.884629818	-2.70687529	-2.996840552	-0.526799234	-1.048345043	0.232454556	-1.113657126	-0.828967578	-0.898960128	0.390936823	-0.961131495	-0.496623033	-1.487119132	-2.071838856	-1.35768292	0.159182627	0.80334791	0.692980338	0.462171528	-0.011296726	-2.317895549	0.540828458	1.375123592	1.787936693	0.079010866	1.89165028	0.016274337
1.4_Pou5f1	Pou5f1	-0.53772361	-1.795175827	-0.277788499	-0.937320931	-0.006334793	1.143346047	-0.083465533	-0.73205499	0.402140323	-0.767827654	-0.488774618	0.730092982	-0.684978223	-0.620426669	-0.733648886	0.466789792	-1.091814026	0.683693593	-0.844424272	-0.128081201	-1.15200415	0.4457031	-0.300711333	-0.188118882	-0.526799234	0.321603475	1.233823403	-0.705230229	2.363262354	0.466979768	1.381851883	-0.644347412	2.574117966	0.216377346	-0.605857811	-1.550958205	-1.400617471	0.002754123	-0.557321511	0.128369429	0.389084999	-0.22108318	-0.575838968	1.691107292	0.850201466	-0.555004721	1.25273792	-0.463205907
1.4_nt4	nt4	-0.53772361	-0.957427108	-0.123422023	-0.581783824	0.840310474	0.407242479	-0.153003686	-0.03023859	0.250001554	-0.40432339	-0.188138078	1.756089286	1.150662264	0.796623176	-0.389234388	-0.215416879	0.253148277	0.400986745	0.072360629	0.236031026	0.762131165	0.628509896	2.21655052	2.071771211	-0.526799234	0.91883275	-0.391864002	1.588405852	0.82709708	0.663535145	-0.016592399	1.168122299	1.151849348	1.236655995	1.623854206	-0.614837049	-0.927379299	-0.002514675	-0.520686958	0.611075075	-0.233388747	-0.171880474	1.349051179	-1.743361157	-0.106464159	0.853874943	-1.692343183	0.381559718
1.4_Hira	Hira	0.831027397	0.598391942	-0.649532278	-0.374947115	0.792387157	0.339639241	-0.197271009	-0.07435561	-0.973749353	-0.605660193	0.786822621	0.059795936	-0.156042799	-0.538495166	0.551225771	-0.623268775	0.282444647	-0.125241895	0.786871364	-0.322003752	0.565397879	0.119767017	1.258502348	1.112301357	0.659665644	-0.986772197	0.229762149	-0.2003142	-0.337764817	-0.974461351	0.077835693	-0.176430789	-0.401877837	1.083089585	-0.46821674	-0.956393244	-0.120142738	-0.310014871	0.998726779	-0.756668546	-0.457659613	0.628198302	0.020761407	0.14873401	-0.707813629	0.303863165	0.748722841	-0.147171378
1.4_Zfp57	Zfp57	-0.53772361	1.316462273	0.458462083	0.901975864	-0.759147475	0.317166566	0.062911556	0.923397401	-0.197487824	0.733379425	0.260041301	-0.369983994	-0.345760112	-0.57866895	0.136128707	-0.870480835	0.613715848	-0.856901444	0.235210269	-0.769613413	0.779247438	-0.554449419	0.551804882	0.571786604	-0.526799234	-0.651768828	0.633056743	-0.42263959	0.364273789	-0.817399191	0.517211441	-0.550586699	0.278250378	0.152660374	0.582486205	1.063916912	-0.389503525	0.709497453	1.005565487	0.307479505	-1.015519307	1.011123706	-1.210449182	0.020318864	-1.003245386	-0.882493252	-0.849697616	-0.702457468
1.4_Arrb1	Arrb1	-0.53772361	-0.598391942	-1.503316703	-1.171371729	-0.89130216	-0.961368096	-1.582945208	-1.303182852	-1.055452498	-1.579832555	-1.292760202	0.531272501	-0.566606735	-0.483522918	-1.698442136	-1.348168923	-1.155401624	0.176932108	-1.659927032	-1.520549844	-1.225122212	0.105254195	-0.07365639	-0.596983428	-0.526799234	1.134621504	-0.681957539	1.785253427	0.641914888	1.194548154	-0.862811147	1.799948829	0.788062899	-0.440489884	-1.114344339	-0.467232936	-0.031095884	-1.721196434	-1.357682853	-1.264124916	0.948823008	1.121753392	-0.359336981	1.020019351	0.640575143	0.217253976	1.381458464	-0.041513988
1.4_Pou5f1_2	Pou5f1	-0.53772361	-0.837748719	-1.629673403	-0.993584166	-0.521848425	2.088247926	-1.875063279	-1.812275423	-1.608921906	-0.642160739	-0.933119238	0.175888332	0.820618976	1.085477395	-0.409179544	0.594751695	-1.308223886	0.106540336	-0.477073623	0.244750695	-1.329440084	-0.245654896	-0.198669131	0.103206469	-0.526799234	0.74893458	1.720935829	0.300928892	0.119223954	0.805220344	1.749705842	0.450477234	0.353275535	-0.616393226	0.505226147	1.273823823	1.736533069	-1.895593633	-0.847182001	-1.808308166	1.141763573	-0.305256042	1.266867743	-0.032480739	-1.38377114	0.865520208	-0.294154682	0.627616582
1.4_Gadd45b	Gadd45b	-0.53772361	-0.359035165	1.064335423	2.561345887	-0.141883012	-1.875450308	0.264875797	1.831414483	0.909178829	1.833309251	-0.573838445	0.392458766	2.635118568	2.04474435	-0.43366606	0.067365176	-0.406988441	1.370606041	-0.674023753	-0.54106441	-0.470593664	1.403604138	-0.929706534	-0.13869093	-0.526799234	0.721417047	-0.299975613	1.238422284	0.935874411	0.738878745	0.37885544	1.375694031	1.456231218	-0.857693172	-0.533180618	-0.407913052	-0.594464591	0.022182814	-0.748166029	0.543210188	0.679998498	-1.134192839	1.737111087	-0.997734145	1.099668237	2.558978563	0.596616579	3.779029599
1.4_Tead2	Tead2	-0.53772361	-1.436140662	-1.716070383	-1.012774953	-2.410667196	-1.99714231	-2.149717298	-0.959780088	-1.294084469	-0.659669945	-2.097127143	0.2900902	-0.775531096	-0.548647776	-1.559501107	-1.625854312	-1.532136226	-0.195816029	-1.52092186	-1.79182042	-1.542666478	-0.410854626	-0.14614611	-0.381494903	-0.526799234	0.831276962	1.28682517	1.2567506	0.866935911	1.171692878	1.049033935	1.847494393	0.799828479	-1.094499557	-0.117874317	0.946743535	0.14489654	-2.096993419	-1.302798829	-1.839446173	2.331413457	1.723493312	-0.56171369	2.846213471	1.350372288	-0.285900415	1.634077071	-0.187243214
1.4_Tonsl	Tonsl	-0.53772361	-0.359035165	-1.179372701	-0.564801948	0.009805184	0.546400195	-1.156145758	-0.139595469	-1.381285294	-0.888247525	-0.440914298	0.64239351	-0.448836055	-0.533603276	-0.836220689	-0.016872064	-0.913997089	0.385919076	-0.85479791	-0.406762295	-0.922700091	0.037016547	0.17248177	0.308801522	-0.526799234	0.363668092	-0.85926321	1.032592379	-0.615114191	0.412775109	-0.84239361	1.202605599	-0.798867415	0.703209041	1.214117849	1.707574622	2.343354738	-1.312667044	-0.456910676	-1.301650207	0.89292434	1.081369627	-0.192145055	0.590244761	0.049649764	0.46796271	0.965602257	0.2514743
1.4_Apex1	Apex1	-0.53772361	-2.154210992	-1.905183276	-1.385390251	-2.298073612	-2.84706627	-2.901141375	-1.676904523	-1.251028381	-1.803082076	-3.724166168	-0.033014963	-1.022703078	-0.700164158	-2.760537065	-3.239249325	-2.19792019	-2.459075603	-2.851091897	-3.51269869	-2.416842764	-3.209833135	-1.849544097	-1.724405836	-0.526799234	3.092045182	1.460318819	0.520639586	2.011832811	3.035912824	1.19309235	0.782328611	1.326333455	-1.311063096	-1.526167663	-1.326324722	0.527515199	-2.348229444	-2.834456372	-1.690808763	1.839069406	1.815393663	-1.098474251	2.560554755	1.35866207	-0.515134492	0.724214079	-0.510038632
1.4_Tdrd3	Tdrd3	-0.53772361	-0.957427108	0.109635393	-0.55751495	-1.296181076	-1.125610009	0.102523727	-0.423637431	0.871402691	-0.84368817	-0.841529967	0.775325604	-0.16879743	-0.148936735	-0.93359908	0.808112403	-0.791939074	0.264283554	-0.78077891	1.16110861	-0.68612577	0.467061593	0.348824831	0.27588897	-0.526799234	0.345274019	1.461665022	1.402067967	0.835256292	0.401986718	1.672336663	1.39931899	0.827214635	-1.373318569	-1.39263002	-1.777897806	-1.029998596	0.503948489	-0.479383485	0.773218929	1.031093225	0.3387886	-0.286399182	0.70364182	1.488607501	0.663603159	2.027109081	0.487957351
1.4_Smarca2	Smarca2	2.199778404	-0.598391942	0.719127221	0.196860513	0.417139584	0.809836739	1.471239868	0.666268989	0.243143063	0.193725118	1.83809712	-1.567829252	-0.531860066	-0.542137817	0.49384509	-0.577896585	1.522820743	-0.313166041	0.344984209	-0.204120076	1.396658847	0.12499711	-0.859337171	-0.367738639	3.241973439	-1.589109769	-1.14767066	-1.425536706	-2.018781164	-1.616230504	-0.884707447	-1.428029476	-2.032799007	-0.573289927	-0.694892307	-0.832627376	-0.828843629	1.128169278	1.556517396	0.325177603	-0.826485638	-1.496031369	0.245738561	0.873435471	-0.084533354	-0.216265679	0.775543749	-0.255246897
1.4_Hdac1	Hdac1	-0.53772361	-1.55581905	2.116935649	1.173001528	1.407444443	0.278950672	2.168356239	1.34412743	1.445883034	1.515293656	1.59102007	-3.259826904	-0.684152113	-0.593018788	-0.194025004	-1.931109113	0.149968785	-0.510367859	-0.27861018	-1.839670503	-0.027543906	-0.534240998	-0.582542176	-0.842664786	-0.526799234	-1.589719401	-2.192784459	-0.9368216	-2.312239282	-1.656669456	-2.23453141	-1.003860686	-2.441190604	2.052652054	-0.25166578	-0.688708039	-1.368701747	2.210973034	1.621959766	1.687598487	-2.023949315	0.199999424	-1.012438468	-0.423134787	0.004086894	-1.076436255	-0.117638751	-0.884715232
1.4_Dnmt3l	Dnmt3l	-0.53772361	-0.598391942	-0.533539641	0.070396233	0.384169887	0.822554791	-0.149967717	0.251369828	-0.708880928	0.302764483	0.556631218	-0.820874815	-0.516526972	-0.56346353	0.439763031	-0.917974661	1.601698722	-0.066521299	0.301168725	-0.788265818	1.340677831	0.027487373	-0.736665658	-0.776090775	-0.526799234	-1.132999822	-0.291505194	-0.961026615	-0.083388866	-1.077388905	-0.032588151	-0.917079951	0.072882409	0.957815168	1.034399024	1.281494173	0.179415742	-0.372647702	0.967109861	-1.02693048	-0.307168978	0.151844514	-0.459241219	-0.456347864	-1.553990066	-1.120767213	-1.243753577	-1.096217541
1.4_Mapkapk3	Mapkapk3	2.199778404	0.119678388	-1.014999543	-0.682585195	-0.805553358	0.917816706	-0.874422267	-0.33356418	-1.060024826	-0.355713184	-0.093625068	0.463598617	-0.710913056	-0.535606136	-0.728585884	-0.737765994	-0.514449239	-0.952573161	-0.643185117	-0.794175015	-0.249245349	-0.986192191	0.535062893	1.216241954	2.258816047	-0.305266535	-0.654087127	-0.188517165	-0.14683927	-0.318033296	-0.535492645	-0.242306526	0.075433603	0.154710835	0.090286475	0.119649142	-0.257677706	-0.855730577	0.306157427	-0.990336668	-0.321594441	1.468398895	-0.653913232	0.894807364	0.887752943	-0.491646585	0.075425548	-0.603353699
1.4_Tead4	Tead4	0.831027397	0.239356777	0.433311359	0.488593927	0.854905428	0.153684033	0.618204791	0.350807806	-0.133638531	0.054356797	0.972967276	0.062351649	-0.556605803	-0.584090591	0.500979319	2.99E-05	-0.016268237	-0.547091028	0.53610848	0.042709004	0.071705554	-0.657463074	0.444903527	0.578132617	0.807976156	-1.289801412	0.467120494	-0.867443104	-0.990118841	-1.400918039	0.446511186	-0.88935355	-1.07746781	0.219540291	0.534387271	0.208209103	-0.058267201	1.12560074	1.539139715	0.3555172	-1.170668164	0.524204652	-0.546561119	-0.421139377	-0.442664323	-0.749263528	-0.739110914	-0.758715957
1.4_Atn1	Atn1	2.199778404	0.359035165	0.484573269	0.459724738	-0.975754246	-0.949082211	0.156086899	0.373424505	0.561192015	0.290359349	-0.669665019	-1.236335749	-0.473293905	-0.545987936	1.04824373	0.067175533	-0.33620417	-0.417545549	1.237650208	0.388805388	-0.076503927	-0.163808054	1.05136993	0.925231932	2.035967465	0.234447101	1.700842742	-0.48430492	-0.122042561	0.405752147	1.864865588	-0.404025951	0.033686795	-0.176613057	-0.533237023	-0.794313224	-0.844742021	0.414905811	-0.509702404	0.642412685	0.210870428	0.84395675	-1.056868887	-0.281276878	-1.35945857	-1.03478963	-1.027732958	-0.969719835
1.4_Mecp2	Mecp2	0.831027397	-0.718070331	2.957094905	1.614188118	0.455020248	1.868028063	2.319142712	2.704534706	3.15076259	1.328620932	-0.40608368	2.665117951	1.237266083	0.776288697	0.605537967	3.138853831	1.196748271	5.340309866	0.523045381	1.891506977	1.1391254	4.148772936	0.436112879	1.295744488	1.47536225	1.518836902	1.087653688	2.086434216	1.400247496	1.455045763	0.704424557	1.896598829	0.85068938	-1.171893537	-1.485824348	-1.277131706	-0.710682762	2.085114632	-1.412373146	2.953943982	1.585271421	-1.38640582	1.541668605	-1.746695593	-0.529985425	2.312651606	-0.059339609	2.304464997
1.4_Sirt7	Sirt7	-0.53772361	-0.119678388	0.594311729	1.521953723	-0.870499523	-0.560811194	0.133027989	0.842986042	0.853439974	1.619996228	-0.564728247	0.577415378	0.174200758	-0.218699912	-1.257262944	-0.420231781	-1.524776456	-0.305005337	-1.273946177	-0.471859546	-1.632651547	-0.538129339	-0.240502016	-0.524457566	-0.526799234	1.184947688	0.781352394	1.415814205	1.150621209	1.150606477	-0.103723336	1.476536857	0.803840184	-1.709855866	-0.857548772	0.63096824	2.17781587	-0.220642893	-1.10565805	0.402423813	2.152898355	-1.564487307	1.133576484	-0.6340969	0.232891072	1.599290317	0.449597042	1.269851647
1.4_Kmt2e	Kmt2e	-0.53772361	-0.359035165	-0.826369116	-0.746723458	0.022496448	-0.141177213	-0.644454824	-1.120161073	-0.585210345	-0.597339269	-0.120680238	0.230223494	0.818290849	1.549965298	-0.941638512	-0.182750799	-1.279743003	-0.447840454	-0.99812347	-0.341977318	-1.403617527	-0.728658052	-0.518268841	-0.79118719	-0.526799234	-0.030826965	-0.053107207	0.73395719	-0.657423576	-0.04937434	0.098567347	0.778135785	-0.251626938	-0.655395604	1.263880715	1.655135494	0.964132885	-0.683572617	0.076992895	-0.797054807	0.119434031	-0.255922362	0.55135821	0.168504323	1.289312473	0.232609935	-0.431562293	0.771421175
1.4_Wdr77	Wdr77	-0.53772361	-1.077105496	0.711867909	0.085667248	-1.292373697	0.294076511	0.739426707	-0.142382399	0.67147221	0.727012441	0.692203679	-0.857109926	-0.70120001	-0.597426143	0.144198824	-0.576936515	0.346847731	-0.326136546	-0.217669962	-0.877672449	-0.103673934	-0.61200782	-1.893188121	-1.805445604	-0.526799234	-0.704092082	0.159879523	-0.835314001	-0.67530091	-0.781986648	0.350440026	-0.801094576	-0.694481591	-0.916349433	-0.304827017	0.143349522	-0.86780328	0.854257666	0.886672704	0.816200024	-0.262089407	-0.778291814	0.246765854	0.481573674	0.484708676	-0.699406004	0.005400515	-0.651291853
1.4_Whsc1l1	Whsc1l1	-0.53772361	-0.478713554	-0.699476343	-0.849892153	-0.908738854	-1.667491635	-0.380715838	-0.73119562	-0.716719205	-0.843507073	0.337393239	-0.152538316	-0.361381093	-0.532034414	0.056248355	0.116305033	0.829269447	0.545303553	0.295993668	0.347068681	1.014346935	0.77599303	1.15628345	0.722711346	-0.526799234	-1.14384707	-1.06271322	-0.037639481	-1.125115045	-1.302526512	-1.002665241	-0.133803731	-0.964275039	-0.658929376	0.374424122	0.455064043	-0.096711442	-0.086815435	1.444618306	-0.636773911	-0.595903632	0.705254891	-0.499819291	-0.266731389	-1.52287245	-0.747171328	-0.756088681	-0.661067999
1.4_Hoxd9	Hoxd9	0.831027397	0.837748719	1.192747066	1.373425678	0.790649006	1.337203734	1.039770809	1.007535375	0.672887454	1.755771206	1.011653838	0.387032251	-0.266841615	-0.49925011	0.77660604	-0.489143461	0.20138524	-0.853026249	0.763066101	-0.197238023	0.275169025	-0.884492904	-0.033546295	0.395398978	0.57784291	-0.867179189	0.014509532	-0.469784093	0.032891292	-0.909555869	-0.006492363	-0.466461421	0.083005697	0.401333254	-0.345875389	-0.316006712	-0.180749576	0.99605418	0.972805556	0.962841409	-0.506120152	-0.543236475	0.159445954	0.712542399	0.652638632	0.162580444	1.11387696	0.096072561
1.4_nt5	nt5	-0.53772361	1.077105496	-0.26892097	-0.217535268	-0.177915167	-0.265394305	-0.237830113	-0.184595953	-0.318981109	0.068034375	0.020697326	-0.509147828	-0.586833903	-0.53687621	0.051484531	-0.444577256	-0.54286896	-0.653909629	0.04566988	-0.367583838	-0.497452089	-0.66792326	0.017784025	0.084838507	-0.526799234	-0.616578338	2.067310005	-0.306585707	-0.450617195	-0.539615638	2.092575501	-0.39582844	-0.525820725	0.381090409	0.482734855	-0.134174286	-0.455845943	0.041874945	0.444326456	-0.261587538	-0.292442985	0.324730684	-0.489803184	0.261921025	0.154107208	-0.371364816	-0.236615245	-0.375511754
1.4_nt6	nt6	-0.53772361	-0.718070331	-0.560834654	-0.343606684	-1.066331247	-0.490059312	-0.768958478	-0.092458606	-0.661306945	-0.222282934	-0.621804698	-0.434226921	-0.752881925	-0.615145113	-0.379668384	1.030848609	-0.918584203	-0.066065393	-0.529271131	0.955163486	-1.073713816	-0.173611055	-1.070224388	-0.985548617	-0.526799234	0.052587529	0.615742699	-0.685378189	-0.435374512	0.093081459	0.567083392	-0.655138562	0.016505414	-1.182625735	-0.82428422	-0.175195621	0.464793862	-0.519186134	-0.075667221	-0.732915835	0.448740298	0.59986418	-0.373205436	1.214703117	0.909188835	-0.389089304	1.067667045	-0.371465091
1.4_Cdk1	Cdk1	0.831027397	2.154210992	-0.262845485	-0.781080073	1.218648094	0.930966925	0.23198613	-0.851973288	-0.240435047	-0.32219597	1.039344603	-0.142385483	0.608546637	1.837050723	0.882008522	0.392639212	0.166971689	-0.717667979	0.811021631	0.18513026	0.024282675	-0.976854696	0.066508072	-0.457489393	0.27406536	-0.636044523	-0.187207741	-0.635615355	-0.641296599	-0.688463909	-0.233090788	-0.757212358	-0.448814789	0.780581208	-0.577697866	-1.297811573	-0.954920654	0.095945979	0.75096406	0.020517485	-0.69913585	-0.405320462	-0.03137371	0.990061943	0.897465598	0.327903729	1.274306952	0.704059037
1.4_Smyd4	Smyd4	-0.53772361	0.837748719	0.021094124	-0.222325677	0.293537707	0.505591299	0.271887441	-0.603992753	0.324846208	0.268398973	0.289977836	-0.017890742	-0.43860982	-0.622592665	-0.084180889	-0.474126072	0.081508653	-0.451145767	-0.046555912	-0.351922064	0.155375882	-0.264795391	0.07582881	0.155590638	-0.526799234	-0.231942504	-0.137138299	-0.365196318	0.061288994	-0.006553535	-0.141465577	-0.145629649	0.230893451	0.461756401	1.010638631	-0.135477744	-1.14563528	0.046616862	-0.149633759	0.151523332	0.156699809	0.171316037	-0.472852851	-0.013183022	-0.448696067	-0.722972862	-0.089496616	-0.726002139
1.4_Gsg2	Gsg2	-0.53772361	0	1.230763524	0.976734136	0.80797534	0.074844458	1.393099802	1.302050411	0.729170634	1.110956819	1.276908911	-1.105154143	-0.496637759	-0.594675869	1.355015581	-0.270140861	0.008889536	-1.058274795	1.180724579	-0.47364912	0.011216975	-1.247751585	-0.276636441	0.072264729	-0.526799234	-1.207311877	-1.423835655	-1.400491644	-1.451875508	-1.238128925	-1.34493083	-1.439446862	-1.439962992	0.934387566	0.226771253	-0.033645068	-0.953982344	1.312116173	1.224597882	0.866433348	-1.602004528	0.053002521	-0.758953935	-0.098276763	-0.752974383	-0.891809464	-0.638367353	-0.725533319
1.4_Dbp	Dbp	2.199778404	0.359035165	-0.515536548	-0.729069911	-0.0290963	0.441260181	-0.353688483	-0.698314666	-0.597348787	-0.867802644	0.101608598	0.335322822	1.751344052	1.773990344	1.735661222	1.343641737	1.780433083	0.47602875	1.681293745	1.531790615	1.787798935	0.942945252	-0.114208226	0.041638319	2.035967465	0.055929995	-0.303341122	-0.173359938	1.362314	0.037580792	-0.166159925	-0.147994833	1.397309297	-0.108664283	-0.109822575	-0.218096944	0.008299882	-0.314427489	0.084141573	-0.52785742	-0.145258185	-1.288567964	1.20548699	-0.288733411	0.087850813	0.564756572	-0.398994047	0.632403489
1.4_Elp4	Elp4	-0.53772361	0.478713554	0.329648385	0.523989731	0.970175214	0.293520868	0.195409929	-0.019131029	0.024651107	1.063490383	0.648983204	-0.078492653	0.870348268	1.855917857	0.116735878	0.063430075	0.645499454	0.044651198	0.143454937	-0.082945506	0.758703755	-0.071473645	0.412788947	0.628861304	-0.526799234	-0.442749092	-1.074189272	-0.686123686	-1.270531337	-0.545377619	-1.133187674	-0.744762892	-1.441335747	0.870910541	0.489404686	0.424282375	-0.661626377	0.221804381	0.700167763	0.188316746	-1.019275938	-0.119228777	-0.604346347	-0.437365212	-0.802589349	-0.796397243	-0.738516362	-0.70172216
1.4_c-Myc	c-Myc	-0.53772361	-2.034532604	-0.264006974	-0.45013627	3.944814402	1.032896556	0.66562374	0.66123324	-1.326798387	-1.067013942	2.316361339	0.415495194	-0.302827448	-0.610060828	2.45874986	1.568712927	0.996933572	0.435042868	2.970353441	1.66608072	1.938501078	1.318799967	2.831940094	3.497535059	-0.526799234	-1.177502968	-2.127753497	-0.991184697	-1.213909144	-1.389639266	-2.586636078	-1.29795782	-1.562063003	3.988025085	4.117891792	3.702429742	-1.192762184	0.515605704	1.550666716	-0.338368009	-2.861227217	1.112628844	-1.748493859	-1.423649191	-2.420241386	-1.548799776	-2.321973922	-1.25921911
1.4_nt7	nt7	0.831027397	1.795175827	0.070189409	0.32535248	0.665336567	0.812244526	0.288079277	0.606594958	-0.130427015	-0.02144653	0.522732806	0.490941247	0.016000777	0.223662554	0.779521102	0.272132667	-0.118448757	-0.893351069	0.656310944	0.118964069	-0.1955285	-1.147476198	-0.293643475	-0.196278041	0.338999461	-0.25399437	-0.368352091	-0.411664419	-1.117493703	-0.326807621	-0.394821851	-0.486780498	-0.937233638	0.642764081	0.10390816	-0.530287728	-0.517972577	0.15864467	0.359278498	0.011468833	-0.129705733	-0.645178194	0.476879472	-0.381388706	-0.603479913	0.151685213	-0.39721039	-0.191684674
2.1_nt8	nt8	-0.213218337	-0.196612307	-0.702745259	-0.595468002	0.141404026	-0.273465241	-0.439913459	-0.827043291	-0.860944915	-0.60341936	0.598945789	-1.243398095	-0.472702051	-0.272681451	0.178332539	-0.136876569	0.863416454	-0.139207055	0.131914457	-0.316040765	0.847824214	0.138258701	-0.192456893	-0.186248324	-0.170197876	-0.990014052	-1.309884634	-0.952384711	-0.889353698	-1.030362924	-1.414007609	-1.003844952	-0.741113209	0.437878043	1.021670857	1.278317214	-0.541922427	-0.512141956	1.055995271	-0.914972345	-0.708608545	-0.017647174	0.053216648	0.035993224	-0.16167997	-0.65094738	-0.434256016	-0.60654917
2.1_Trp53	Trp53	-0.213218337	1.610095379	0.474014434	0.024588456	0.02605835	0.38363959	0.805740367	-0.279147432	0.713427088	0.246891674	0.561672126	-0.504514996	-0.341446865	-0.362781813	-0.284276221	0.270660771	-0.346690259	-0.591058091	-0.41202696	0.325511983	-0.474920855	-0.785547586	-1.083613883	-0.850406607	-0.425958239	-0.222809969	-1.256556808	-0.650805472	-1.394030544	-0.279359839	-1.324809271	-0.70789041	-1.330454463	-0.051969347	-0.216538456	-0.514909346	-1.097575408	0.651555678	0.340161248	0.642163213	-0.400445411	-0.963795631	0.298500284	-0.24864889	-0.331097756	-0.515229643	-0.342971136	-0.494833671
2.1_Setdb1	Setdb1	-0.213218337	1.078710765	-0.170361665	-0.380586733	-0.589249301	1.272846288	-0.09131525	-0.374153409	0.28645474	-0.031268535	-0.587101573	0.883855344	-0.615325136	-0.243945067	-1.754092407	-1.50016782	-1.315269701	-0.816869191	-1.672786914	-1.59337621	-1.23795824	-1.061628521	0.340804473	0.41400876	-0.371250178	0.715383791	0.837125626	0.851122595	0.031018722	0.684172206	0.608740552	0.797433775	0.12629486	-0.174155848	-0.347377024	-0.339378177	-0.149151025	-0.044607992	-0.692473045	0.234865402	0.375768705	0.407394666	-0.339141355	-0.910784748	-0.73182288	-0.201428561	-0.611892596	-0.167451996
2.1_Mbd3	Mbd3	-0.213218337	-0.196612307	-0.227096193	-0.425321852	1.388036209	0.53824804	0.419886668	-0.243244182	-0.557513103	-0.797028484	1.212498065	0.028486731	0.066748792	-0.265495058	-1.247921381	-1.232904881	-0.740897066	-0.472601983	-1.183132012	-1.053491762	-0.333186624	0.416444673	0.068317883	2.225962724	-0.170197876	-0.974967913	-0.119663604	-0.292130021	0.614078095	-1.022344326	-0.31416741	-0.419631163	0.376303437	1.150879882	0.423270408	0.375851189	0.089004376	0.258115447	1.002575985	-0.224260597	-0.753876053	0.210812136	0.006267827	-0.826978222	-0.766173528	-0.313993	-0.414565467	-0.554727729
2.1_Top2b	Top2b	-0.213218337	-0.090335384	-0.428857888	-0.596528411	0.441170065	0.914060845	0.174000432	0.086350813	-0.692939641	-0.850554757	0.996896085	-0.198197452	-0.991220859	-0.3785265	-1.076181014	-0.211365716	-0.205283509	-0.333376465	-1.138484606	-0.274477163	-0.406830825	-0.557314885	-0.604114732	-1.205590765	-0.192537807	-1.234119024	-0.694583584	-0.98703235	0.23192915	-1.246648345	-0.43647141	-0.980920628	-0.009513463	0.676721634	0.342046787	-0.251416363	-0.146702647	0.04777946	1.243560362	-0.617437325	-0.408079599	-0.802836896	0.557676938	0.603305534	-0.044972102	-0.24884356	-0.146234301	-0.371855683
2.1_Mga	Mga	-0.213218337	0.334772307	0.036380255	0.87609684	0.002410073	1.221385816	-0.18676476	0.313365096	-0.181595143	0.760372504	0.013415267	0.05286742	-0.878548623	-0.261518517	-0.394893429	-0.553485833	-0.285300421	-0.086936376	-0.356806102	-0.384300469	-0.143022368	0.243611093	0.065452226	0.427913188	-0.269819342	-0.558383545	1.526545349	-0.055349654	-0.504571126	-0.434169344	1.592173453	-0.087051087	-0.280291586	0.57150548	0.317367071	0.333141505	-0.469023348	-0.125133763	0.33473098	-0.118924956	0.102980894	1.086256048	-0.569094763	-0.310721448	-0.390814038	-0.969182072	-1.45065939	-0.834771973
2.1_Zfp532	Zfp532	1.29185228	-0.196612307	-1.335734411	-1.308858828	0.147497077	0.820523868	-0.983079645	-1.133854674	-1.519971469	-1.716176254	0.350474409	0.329488569	0.53392329	0.651485613	0.615408841	1.275141773	0.677940774	0.646610997	0.73738059	1.375392014	0.757899531	0.735943209	0.790214227	0.565004924	1.304190384	-0.72061369	0.520050183	-0.091851283	1.49256942	-0.837940657	0.022030325	-0.26335098	0.927104927	1.312558966	1.024631822	1.275604134	-0.006740097	-0.871250141	0.961550181	-1.414095355	-0.5876443	1.165432105	-0.704192391	-0.468346305	0.534220696	-0.014662729	-0.673536243	0.463317356
2.1_Mbd2	Mbd2	1.29185228	0.228495384	1.49778861	1.537664774	0.192983814	-0.334990776	1.187066817	1.618823471	1.003248503	1.519614596	0.427800263	-0.861485082	0.710650071	-0.120966364	0.64013242	0.120099949	0.845612833	-0.115436781	0.866781191	0.086593401	1.15374446	0.121989264	1.689594406	1.735343528	1.058458221	-0.402261239	-1.087548624	-0.287155784	-1.548643733	-0.43501214	-1.24664096	-0.386191222	-1.770452788	-0.081437063	0.718795729	0.31669239	-0.638292801	1.431753502	0.418705267	1.270665869	-1.285151015	0.670120157	-1.177992226	-1.442645397	-0.365156472	-0.747316825	-1.190128549	-0.313864356
2.1_nt9	nt9	-0.965753646	0.228495384	-0.948903536	-1.150203269	1.37762976	0.320222125	-0.408317031	-1.329857105	-1.307193528	-1.142595586	1.503327223	-0.259328068	0.576290736	-0.296182297	0.858658848	0.138740638	1.436908846	-0.414511605	1.03419418	0.106365443	1.633695415	-0.481355166	1.308462042	1.334836854	-0.907392007	-1.191125801	-1.172162774	-1.214041041	-1.631859929	-1.25892908	-1.181489018	-1.327679576	-1.654080976	1.959028053	1.490510311	0.292820697	-1.063445385	-0.403632644	1.342422416	-0.859403978	-1.524606457	1.483005208	-1.582806039	-0.768035013	-1.239200442	-1.264817667	-1.248188262	-0.945683008
2.1_nt10	nt10	1.29185228	1.184987688	0.229157523	0.075035645	1.792560494	1.858738906	0.685108033	0.415638858	-0.125367572	0.371631565	1.503741047	1.00238536	0.752556089	-0.139592698	1.050304684	3.967055908	0.323884398	-0.444593054	1.267212244	4.272130767	0.588835249	-0.399589566	1.318554138	1.60174269	0.665289591	-0.518459139	-0.984114654	0.013663702	-1.060138	-0.750289919	-1.334803286	-0.257541752	-1.606758231	1.385160585	1.911463301	1.449923802	0.692870157	0.563344874	0.949520449	0.260741331	-1.71449344	0.652145346	-0.734852845	-2.590601899	-1.522309467	-0.052286838	-2.369453298	-0.082458677
2.1_Jdp2	Jdp2	-0.965753646	-0.409166152	-1.640904605	-1.350761947	-1.587212613	1.065415177	-2.17654749	-1.097387033	-0.775772154	-1.476473256	-2.53210101	3.036358385	0.640093592	0.507811567	-0.892213672	1.027844428	-1.065820245	0.148412998	-0.987274783	0.612514325	-1.110329841	-0.044963836	-0.449244667	-0.183230768	-0.907392007	3.009219717	1.56587587	4.894938283	1.915218413	2.670665423	0.863848889	4.491070377	1.422381206	-1.614140395	0.07220821	1.326453058	2.115635593	-2.283875988	-2.475627523	-1.058931054	2.821504444	0.988399219	2.278494944	-0.545422588	4.020503331	5.086390612	2.711509477	4.828336406
2.1_Prmt5	Prmt5	-0.965753646	-0.72799692	-0.687604373	-0.692926653	-1.62995446	-1.110000631	-0.819466736	-0.725502248	-0.626550461	-0.672037906	-0.766612242	-1.141939673	-1.096636098	-0.295569209	-0.363722259	-0.062571436	-1.294768562	-0.08327241	-0.7253867	-0.235029247	-1.560893646	-0.331132081	-2.660036646	-1.992936356	-0.907392007	-0.458185202	1.511337414	-0.565612706	1.312808303	-0.411630583	1.692892562	-0.540111186	1.328918247	-1.89164491	-1.264269059	-0.913169041	0.104026004	-0.473382663	0.353749909	-0.81207927	0.923817376	-0.469026728	0.6276211	1.729485199	0.152146773	0.17752196	1.171050782	0.179866384
2.1_Suv420h2	Suv420h2	-0.213218337	0.547326152	-0.450230312	-0.488451531	0.197267048	-0.75038274	-0.269670016	-0.401986844	-0.52284046	-0.052502635	0.355233378	-0.641649982	0.274139536	-0.392131286	-0.486542998	-1.205449889	-0.628084011	-0.956848826	-0.248185764	-1.056472955	-0.465693289	-1.193616602	1.531048825	1.030596151	-0.302515376	-0.536931625	0.6383319	-0.593030738	0.103555882	-0.489817931	0.925775951	-0.628991677	0.13429307	0.786995176	0.453992296	-0.149035979	-0.966191386	-0.164143654	0.451650624	-0.299751139	-1.133327448	1.715265838	-1.788326898	-0.586318458	-0.965335926	-0.998801052	-0.689516367	-0.730632422
2.1_Atr	Atr	0.539316971	-0.30288923	0.186162411	0.607954765	-0.327459257	0.413986134	-0.167712585	-0.215648387	0.204915524	1.23127836	-0.18980157	-0.746124045	-0.356590081	-0.323667562	-0.37227997	0.129539903	-0.424946684	-0.393539363	-0.308634212	-0.251973964	-0.167149219	-0.187104098	0.661695746	1.367793305	0.614556481	0.06121941	-2.122848819	0.058398385	-0.950505238	0.092746441	-2.064701343	0.030081781	-0.898207092	-0.030391157	0.553898552	0.222195295	-1.012158305	-0.092138245	-0.150433577	0.290281109	-0.591300108	0.210160481	-0.335308798	0.418373895	0.442391909	-0.699901826	-0.166810292	-0.498051525
2.1_Phf20l1	Phf20l1	2.044387588	0.547326152	0.217545339	0.438345889	0.501587793	-1.22139742	-0.075469877	0.299978115	0.220743	0.797163112	-0.180963485	-0.983081851	-0.825568342	-0.399618316	-0.228440087	-0.601863296	0.20397261	-0.473132465	-0.213851613	-0.719905875	0.20991732	-0.473239908	0.227486433	0.002911055	1.512114514	0.128286454	-0.796716875	-0.282535143	0.228492588	0.201418908	-0.700966175	-0.244377914	0.223122657	0.589487305	0.459433256	-0.333303607	-0.833426699	-0.187783481	-0.258960989	0.072969102	-0.267546028	0.473917759	-0.733894706	0.407957023	0.334377123	-0.870226354	-0.045589032	-0.613187743
2.1_Hdac3	Hdac3	-0.213218337	0.334772307	1.020037338	1.68118759	0.547225347	-0.551049085	0.557967777	1.544977241	0.553181588	1.456757204	0.183496676	-0.25856138	-0.182380178	-0.355934127	-0.934791215	-0.675966012	-0.435026884	-0.196350887	-0.824237831	-0.688632198	-0.428929963	-0.317152561	0.690352315	0.047346054	-0.269819342	-0.092072435	-0.115291323	-0.330213276	0.357700909	0.002976674	-0.122388257	-0.255202607	0.430990126	0.26354425	0.153311589	0.391157056	0.380600692	0.521077198	-0.059184291	0.676588121	-0.500119949	0.492435616	-0.846955132	0.400412292	0.32435413	-0.4484176	-0.151504791	-0.288751104
2.1_Dpy30	Dpy30	-0.965753646	0.972433843	-1.063098353	-1.042971888	1.30635313	0.097579903	-0.449816817	-0.866808169	-1.370749776	-1.288226044	1.371140213	0.364347332	0.0418317	-0.25097786	-0.204185423	-0.442524973	0.595822638	0.556533075	-0.164012098	-0.605851198	0.647756488	0.632864517	0.370520089	0.437853374	-0.907392007	-1.233761492	-1.314697145	-0.473472254	-1.569600339	-1.432713525	-1.223381312	-0.657212444	-1.614616688	1.731220807	1.390754358	0.683470117	-0.924513731	-0.606701264	1.5745209	-1.129460135	-1.281817778	0.490534957	-0.28548556	-0.690444316	-0.372325021	-0.425510613	-0.340736449	-0.590935583
2.1_Creb3l2	Creb3l2	-0.213218337	0.759879997	-0.3754018	-0.296715455	1.510138536	1.227364312	-0.008787265	0.127284081	-0.591631476	-0.423533016	0.885636714	0.612958801	0.73665781	-0.058183225	0.95490379	0.347652518	2.355939136	6.350072495	0.936975192	0.088766787	2.167219148	5.720080154	0.248293594	0.336972316	-0.332022014	-0.408488255	0.158831708	-0.420332496	-0.722680424	-0.349889788	0.298637868	-0.351430682	-0.745198316	1.108712503	0.072674149	-0.685918715	-0.880571786	-0.244001162	0.33982348	-0.411574845	-0.420444833	0.114312922	-0.904922554	0.141876661	-0.710284797	-0.153274628	0.236740554	-0.342615183
2.1_Rbbp4	Rbbp4	-0.965753646	0.015941538	-1.983288845	-1.497118176	0.642723363	0.455230189	-1.908072165	-2.100984831	-2.382661307	-1.615734412	0.451861137	-0.700531645	-0.269338312	-0.427250616	-0.055339865	-0.558619843	0.530855039	-0.101670254	-0.056113215	-0.455926037	0.509666264	-0.073921877	-0.175076061	-0.123412147	-0.907392007	-0.698744649	-0.609169017	-0.351882982	-0.296450341	-0.660303433	-0.578475226	-0.364352176	-0.426291177	1.493770808	1.865049803	1.646084618	0.107100283	-2.070198682	0.620820357	-2.442720785	-0.628503334	1.248681005	-0.619876141	-0.232230527	-1.175137619	-0.78537198	-0.537304628	-0.772436543
2.1_Ruvbl2	Ruvbl2	1.29185228	1.397541533	0.477493084	-0.062195412	1.153815712	0.917390641	1.072848085	0.803356322	0.592103631	0.127527621	0.892789946	1.021092555	0.646889162	-0.181964063	1.985439771	1.150379812	0.577905438	-0.159802238	2.110652008	1.408992945	0.627802612	-0.178223372	0.910198034	0.433001616	0.598366518	-0.385069909	0.105573919	0.241800077	0.671118607	-0.50320634	0.117530423	0.068329965	0.663884252	0.420255855	-0.814833693	-0.647645514	0.186239966	0.800077276	0.616013661	0.78970944	-0.760112432	-1.075282905	-0.159969324	-0.101226566	-0.889920198	0.597298643	0.474755863	0.090116236
2.1_Fbl	Fbl	-0.965753646	0.015941538	0.634507829	0.639781172	0.50197992	0.132618431	0.8346959	0.215576765	0.532796784	0.282712031	0.725339272	-0.594728656	-0.224495936	-0.368702645	1.538481072	0.561403985	0.638528612	-0.292022273	1.128456385	0.22086249	0.323116627	-0.312335951	-2.009096458	-1.806321191	-0.907392007	-0.715071944	-0.465133863	-0.488189497	-0.141853211	-0.739694775	-0.270000562	-0.539826696	-0.11014686	-0.73476172	-1.335242031	-0.939258976	0.069454168	0.924290784	0.73942884	0.520645575	-0.348941524	-1.611649105	1.182862767	0.366375268	0.369960373	0.502899691	1.026723696	0.19210822
2.1_Mtf1	Mtf1	-0.965753646	-2.109596916	0.148022393	-0.087461422	-1.087280803	-1.008517552	-0.095182276	0.442927703	0.30265173	-0.166411928	-1.047657434	-0.879067801	-0.549215141	-0.191823364	-0.008764816	0.631292765	1.556849029	1.235810061	-0.224839014	0.711797671	1.505655597	1.310887481	-1.595258228	0.755761833	-0.907392007	0.654126642	1.441470959	0.253048255	-0.139315936	0.776181401	0.978589219	0.409929448	-0.421743807	-0.069928695	-0.489578482	0.277105308	2.198825224	-0.060729852	-0.862811975	0.183189874	0.185451627	-0.517955142	0.802481504	0.755100372	-0.618164079	0.524205652	0.700754456	0.286335382
2.1_Bptf	Bptf	-0.965753646	-0.409166152	-0.763383883	-0.063694123	0.037822161	-1.72578573	-0.818910262	0.514229219	-0.636896826	-0.960276652	-0.819818105	2.072477817	0.078662014	-0.3184399	-0.541593698	0.023492236	-0.389282653	0.493655357	-0.555336262	-0.212737617	-0.428812415	0.247162734	-0.015159948	-0.000757348	-0.907392007	1.503592879	-1.313766659	1.800781352	0.440499579	1.347669031	-1.229270225	1.879938161	0.498620155	-0.270381089	-0.362707908	-0.131870201	1.126012185	-0.965809449	-1.233317335	-0.43157335	0.810272272	1.359570929	-1.136313171	0.955078604	0.997159742	0.25067653	1.422600709	-0.141079583
2.1_Kdm6b	Kdm6b	-0.213218337	-0.409166152	-0.771817732	-0.539365299	-1.198614718	-0.502464344	-1.01145984	-0.041429504	-0.40773714	-0.711242535	-1.370942169	1.36564229	-0.874815254	-0.344407541	-0.989232325	-0.145948493	-1.02535747	-0.055723752	-0.977860389	-0.183041087	-0.998394182	-0.078809844	-0.066866365	-0.037027194	-0.121052387	1.804217702	-0.112920086	1.074060153	-0.053064644	1.819779025	-0.273973241	1.13555615	0.199396783	-0.303085534	-0.452077939	0.071917954	1.032789727	-1.165202619	-1.831816	-0.564693174	1.152412917	0.88315697	-0.661076127	0.562281061	-0.506873169	-0.178829465	0.446421711	-0.256432657
2.1_Pou5f1	Pou5f1	-0.965753646	-1.578212302	1.28161179	1.578214812	-1.899255245	-3.972065636	-0.062642671	2.678365384	1.707109308	1.591803108	-3.065371551	-0.659999389	5.230878995	6.246606336	-1.572035896	-0.313033834	-2.428833653	-0.991270346	-1.473866458	-0.436557899	-2.351760663	-1.305173825	0.575227665	0.226151072	-0.907392007	3.461616874	0.483190951	2.970133182	2.380872611	3.490392466	0.904510431	3.130081281	2.413439028	-2.433100138	-1.336699968	-0.116171875	1.159184948	-0.145265206	-3.506495031	1.256086805	2.410333537	-0.112082814	2.362332124	0.903765862	1.87289043	3.145146674	0.700164161	4.312850174
2.1_nt11	nt11	0.539316971	-2.215873838	1.639837652	0.730226986	-1.282590232	-0.270892217	1.061058373	1.119197976	1.70187454	0.859045611	-0.762207979	-0.66761516	-0.665662695	-0.35986472	-0.869189912	-0.766078007	-0.800895552	-0.591422147	-0.479181389	-0.22554713	-0.547536506	-0.411811105	2.387444151	1.255374531	2.721867774	0.161983845	0.450693995	0.000188823	-0.187427809	0.212688289	0.117530423	-0.126458307	-0.131238915	0.705964577	0.039938204	0.365203629	-0.177684755	1.79094522	-0.255687239	2.01106856	-0.615062862	1.941227138	-2.176852344	-0.988804122	-0.185877877	-1.425843929	-1.274119071	-0.762552135
2.1_Ilf3	Ilf3	-0.965753646	0.86615692	-0.024183291	-0.184821102	-0.963157513	-0.462355446	-0.117252617	-0.118275924	0.325130441	-0.152814491	-0.7701593	-0.152860615	-0.232507998	-0.02720979	-0.182427736	-0.780651971	-0.351432212	-0.268535443	-0.182143084	-0.834902993	-0.298068978	-0.231238514	-0.02232409	0.20786823	-0.907392007	0.474734961	1.507165237	0.20591963	0.335925308	0.582988579	1.499243913	0.32549544	0.629451096	-0.31270581	0.199439511	0.264137126	-0.040373081	0.084533961	-0.678546617	0.112508133	0.733070203	0.193163152	-0.101522833	-1.357252763	-0.549787151	-0.649900555	-1.530011881	-0.579050509
2.1_Jak2	Jak2	-0.965753646	-1.046827689	-0.095357969	-0.372287265	-1.156084016	-1.141860718	0.034504558	-0.499468225	0.110258593	0.416903743	0.145424925	-1.451221745	-0.535246469	-0.37369006	0.13945943	0.550786337	-0.022278188	-0.188471669	-0.001258998	0.557929641	-0.159155914	-0.173698678	-0.92749788	-1.014123842	-0.907392007	-0.965761464	-0.603906271	-0.354248253	-0.863804303	-1.004212182	-0.420183424	-0.291627944	-0.925695565	-0.492591492	-0.572124768	-0.906599633	-0.705411498	0.218771424	1.044770986	-0.010459778	-0.336468766	0.329956354	-0.626104046	-0.879705601	-1.326682688	-0.800089103	-0.71451957	-0.667289664
2.1_Suz12	Suz12	0.539316971	-0.72799692	-0.245765782	-0.201010012	0.888556853	-0.421565454	-0.066509696	0.522883229	-0.161518267	-0.77974038	-0.280724478	1.300984908	0.613834165	0.036789023	1.191999279	1.811839026	0.967483871	0.569925145	1.126528563	1.85334458	0.885998124	0.714179269	-0.183361547	-0.427061172	0.840031728	0.866023941	1.07508979	0.798498896	1.068153969	0.69676598	0.126176843	0.802561631	-0.159436907	0.198989498	-0.618974144	-0.06586898	1.302442684	-0.37782096	-0.49430724	-0.384859284	1.663903505	-1.005827365	0.67552806	1.359536187	1.020189922	1.085611551	1.623343116	0.877511138
2.1_Suv39h2	Suv39h2	2.044387588	-0.30288923	-0.352052301	-0.593290629	-0.477794731	-0.23343202	-0.604271478	-1.059275724	-0.000102643	-0.574915343	-0.780948266	0.507053586	1.117629237	-0.119914793	1.52408536	0.295852382	1.912552311	1.490415411	1.963936492	0.958486589	2.524126101	2.579066769	2.582433412	2.659840023	2.13650025	0.906633617	0.308809963	-0.413494712	-0.179783866	0.957526926	0.416961399	-0.417039137	-0.161737467	-0.212704386	-0.050874735	-0.500371331	-1.104460321	-0.323273938	-0.888794118	0.11556134	-0.268513742	1.274855806	-1.5329828	-0.893423293	-0.776034338	-0.845040985	-0.712411374	-0.673585465
2.1_Kdm5a	Kdm5a	2.044387588	0.759879997	-0.089651982	-0.100864991	0.318947084	-0.61499629	-0.277592702	0.044922463	0.185084989	0.718066786	-0.278005068	0.417299939	-0.0860257	0.50683614	0.007248655	-0.357951821	0.293587008	-0.22671318	0.097473862	-0.101606433	0.313918449	-0.1793586	0.429203758	0.048647745	1.394092683	0.487010227	0.631938564	0.646395237	-0.364523181	0.490016189	0.341324698	0.646759111	-0.399103712	0.527809646	-0.357702825	-0.165894615	-0.544426032	-0.453919484	-0.468065276	0.161283114	0.154914876	0.890813914	-0.565741276	0.944275922	0.121396618	0.088665021	0.726600937	0.002744503
2.1_Sfmbt1	Sfmbt1	-0.213218337	0.653603075	0.90531697	0.87924979	-1.082665769	-0.027741483	0.624556071	1.073878293	0.933472119	1.023997521	-0.414951047	-1.809469645	-0.838865847	-0.360985871	-0.436040779	-1.052588884	-0.873160648	-0.622678978	-0.492013822	-0.797397661	-1.015879537	-0.70433014	-0.659434369	-1.227660345	-0.317636702	-0.523524175	-0.229881113	0.134368983	-0.851631806	-0.397303058	-0.022058627	0.361109452	-0.980747763	-1.44535849	-1.287160172	-0.631674174	0.341831637	0.749790436	0.25883714	0.49660157	0.370177469	-0.540057101	0.241491001	1.186907603	0.69235045	-0.178336841	0.590074175	-0.127998307
2.1_Foxc1	Foxc1	-0.965753646	0.547326152	-0.038373179	0.518880413	-1.019050698	-1.156390734	0.226252436	0.241212041	-0.231356236	0.01447252	0.428539233	-1.761474956	-0.832070276	-0.347639711	-0.637615906	-0.690889604	-0.332719953	-0.237923512	-0.757331771	-0.902547226	-0.589325035	-0.390011486	-0.904198844	-1.806557863	-0.907392007	-1.062861197	-0.581344499	-0.604799754	-1.047050158	-1.010569268	-0.374528769	-0.668023088	-0.812710092	-0.649055847	-0.283904161	-0.876090279	-0.864279946	0.210167529	0.878771074	-0.366845362	-0.542806887	-0.343365962	-0.076611214	0.572397859	0.117439319	-0.379019284	0.654542804	-0.352338699
2.1_Phf2	Phf2	-0.965753646	-1.153104611	-1.133522243	-1.143884645	-1.479438005	0.300091999	-0.971714363	-1.45344904	-1.095031443	-1.419906245	-0.213685091	-0.586959548	-0.959424301	-0.400740779	-1.12383457	-1.048558962	-1.165458052	-0.513742942	-1.281332651	-1.062608443	-1.297232124	-0.578160913	-1.540997638	-1.380254038	-0.907392007	-0.291396525	-0.036220065	-0.47085851	0.482990906	-0.162765093	0.446717547	-0.40023663	1.127619202	-1.030225583	0.226644314	0.133533882	0.703860245	-0.987778617	0.026193031	-1.321735844	0.978546976	-0.222103866	0.841286142	2.09540464	0.832639924	0.293042139	1.432003263	0.099909705
2.1_Bard1	Bard1	-0.213218337	0.86615692	0.436550125	0.21763944	0.660851698	1.048463492	0.529483832	-0.207063688	0.420033714	0.438142485	0.632731512	0.572222094	-0.366322009	-0.323230392	0.169329358	0.149100665	-0.10615681	-0.139040629	0.118869135	-0.117166337	-0.023504823	-0.214849067	-0.07097796	0.666951001	-0.34572085	-0.096541585	0.296153359	-0.604130788	-0.865651053	-0.11595382	0.269816468	-0.658125624	-0.836027456	-0.284137186	0.378525271	1.209807673	1.093318053	0.561757748	0.183644818	0.609722889	-0.831400693	-0.132175504	-0.789945849	-0.120945749	-0.485432396	-0.395953212	-0.282929719	-0.442088846
2.1_Smek2	Smek2	-0.965753646	-0.409166152	-0.659725121	-0.471159796	-0.84349844	0.53264793	-0.916519646	-0.372519643	-0.66621153	-0.75209984	-1.016768475	0.042696021	0.761281266	0.578324608	-1.022853579	-0.789466275	-0.361455622	0.140372555	-1.021277774	-0.917914795	-0.316083302	0.221996354	-0.092532683	0.123317478	-0.907392007	1.190245875	0.575289006	0.465674186	0.089809632	1.172078596	0.583034979	0.511538259	0.258684593	-0.908668446	-1.154502941	-0.622732954	0.665827544	-0.874758525	-1.139833585	-0.569807296	0.506732661	0.262347169	0.938058201	0.654575409	0.80883126	1.185614094	1.508319952	1.12087884
2.1_Pdp1	Pdp1	-0.965753646	-0.940550766	-0.122086013	-0.725841747	-1.033378417	-1.023955694	0.097225826	-0.397570724	0.14665563	-0.342324422	-0.238455376	-0.27036838	0.100810541	-0.256424763	0.180114419	-1.353949746	0.179922105	-0.630370967	0.178998251	-1.322126108	0.190668736	-0.573156179	0.042651565	-0.082823052	-0.907392007	-0.124399287	-0.297316299	-0.470705604	0.204420593	0.000255648	-0.170138306	-0.493279113	0.221026352	-0.354108962	0.266730065	-0.05703014	0.073375255	0.179845066	-0.137962148	0.109760246	0.025886348	-0.209776729	-0.122122826	0.23472829	-0.461104741	-0.433515743	-0.391501804	-0.351639165
2.1_Hells	Hells	0.539316971	-0.515443075	1.981195816	4.180218008	-0.56698855	-0.414678832	0.948254408	2.497423306	1.148590309	2.847558248	-0.036598244	-0.330323407	-0.511252232	0.092006362	-0.256199895	0.50623638	-1.379470636	-0.032463157	-0.244862341	0.766747791	-1.370993874	0.045205693	-0.16286587	-0.454337516	0.719518771	-0.186043762	0.389231925	-0.382340029	0.752857403	-0.214199703	0.39335901	-0.475668792	0.805175219	-1.802410103	-1.739496382	-1.010515724	-0.116953932	1.141810606	0.324260177	0.921302661	1.854220583	-1.462257244	2.082076408	1.812562973	1.939256271	0.793054852	1.777578723	0.837707682
2.1_Wdr5	Wdr5	-0.965753646	-1.684489225	2.267471185	1.727633502	-0.085456547	0.30781107	2.390843586	2.087506425	2.478898932	1.278073228	0.211488871	1.668024167	1.293265371	-0.07046206	3.43516292	3.08098836	0.980375169	0.364555804	2.969810024	2.516708121	0.760661923	0.132566344	-1.455900088	-0.819580196	-0.907392007	0.066224858	-1.912979314	0.436679307	0.44544566	0.190342167	-1.663079031	0.564010974	0.720462991	-0.742696201	-1.757758169	-1.950725984	-1.666832535	2.024169238	-0.236174649	2.104954675	1.026287532	-2.313915755	0.344490965	-2.589916014	-1.490002342	-0.113125824	-0.99453014	-0.465872985
2.1_Ncoa6	Ncoa6	1.29185228	0.759879997	1.239267361	-0.158692626	1.30493544	-0.186512177	2.342552925	0.248865988	1.276133902	-0.357449192	1.723569937	-0.078798523	0.628599849	-0.185049197	1.63766846	-0.007495839	0.543377203	-0.169460131	1.660416922	0.158103567	0.450745025	-0.246706805	0.301121355	-0.431912929	0.818720331	-1.199051094	-2.00718847	-0.814778492	-1.357673642	-1.174890323	-2.033675496	-0.812660229	-1.374530622	-0.834403508	-1.755518658	-2.304347832	-1.398946829	1.932951248	1.148231879	1.347606685	-1.150853823	-2.676235821	0.244365419	-0.078592374	0.19262799	0.534735476	0.765771216	0.261641849
2.1_Yeats4	Yeats4	-0.213218337	-0.515443075	0.939527865	0.408682716	1.49475509	1.771710165	1.312226401	-0.03330028	0.637738495	0.450467919	1.396649468	-0.854175987	-0.458397795	-0.380206914	0.442355511	0.146837284	2.326209645	-0.033394101	0.361881122	-0.036193287	2.050640319	0.122329832	-0.3124407	-1.234464639	-0.093935439	-0.869972683	-0.993079332	-1.342912481	-1.165900615	-0.805721787	-0.984615488	-1.532906195	-0.962665787	1.093742633	0.699752367	0.046698253	0.177827117	1.171715405	0.675304911	0.779175876	-0.81193889	-1.561688905	0.559114147	-0.046484401	0.461562101	-0.430436847	-0.306330693	-0.400326696
2.1_Zfp518b	Zfp518b	0.539316971	-0.30288923	0.814596784	0.04631977	-0.643935941	-1.13512545	0.918072744	-0.016625964	0.916782445	0.230448477	0.212641665	-0.505179459	-0.558821225	-0.352243782	0.858717462	0.835346658	-0.570896622	-0.802005294	0.727469457	0.346034132	-0.659883586	-0.978666067	-0.281105365	-0.690476109	0.614556481	-0.360996087	-0.189199887	0.456882067	-0.154892877	-0.397399378	-0.072535025	0.523831064	-0.128046081	-0.639930071	-1.34114893	-1.588248233	-0.743775559	1.170378878	0.492624464	1.16624619	0.03846663	-0.717524423	0.56677926	0.566053426	0.416053169	0.072285294	0.347462999	-0.028524644
2.1_Ehmt2	Ehmt2	-0.965753646	1.184987688	-1.140930016	-0.616619626	-0.432700121	-1.586993808	-1.318803488	-1.252327475	-1.156678539	-0.881695627	-0.681128156	-1.630064576	0.24930634	2.030566884	-1.551251209	-1.079086999	-0.765884604	-0.150550008	-1.693094092	-1.314163437	-0.933859998	-0.41560601	-1.371861586	-1.075539994	-0.907392007	0.629010019	0.358625956	0.131817358	0.264287436	0.725734067	0.576024368	0.201373235	0.430592365	-0.024052564	-0.363248998	-0.305063685	-0.433383798	-1.43409521	-0.829996529	-1.270899948	0.669631177	0.103180486	0.753616405	1.291676478	0.998392343	-0.024638352	0.426562506	0.376645156
2.1_Ncor1	Ncor1	-0.965753646	-1.578212302	-1.863337989	-1.367377849	-1.59885577	-1.325983263	-2.438618643	-1.699434814	-1.518801344	-1.308916989	-2.198914073	-0.236071855	-0.993737737	-0.299938284	-1.145346077	-0.74920386	-1.499552793	-0.769653694	-1.217442509	-0.744024688	-1.570209373	-1.08695059	-0.810504323	-0.618587262	-0.907392007	1.557043913	-0.071318379	1.444012452	1.535092864	1.71240687	-0.118649265	1.582522531	1.623110487	-0.176156326	0.83570123	1.624567674	1.185951428	-2.499056887	-1.912724394	-2.007715121	2.109804591	1.197580408	0.8072722	-0.022178365	0.339826518	0.868364648	1.041818378	0.818190697
2.1_Foxp1	Foxp1	-0.965753646	0.441049229	-0.714457548	-0.377433784	-0.667885854	-0.346796414	-0.891591479	-0.574383829	-0.617805318	-0.306880095	-0.523254537	0.391385873	-0.159434641	-0.247610469	-0.340628162	-0.466520489	-0.367674112	-0.103786981	-0.289805425	-0.433980609	-0.27958446	-0.014419719	0.246923062	0.537787747	-0.907392007	0.208492799	0.137650656	-0.009998567	0.817333094	0.282929279	0.108650316	-0.055546385	1.1940667	0.184401742	0.383500293	1.163429359	0.434557056	-0.881942359	-0.350807864	-0.738954963	0.255987222	0.761949178	0.13561662	-0.166985753	-0.503597044	0.382514857	0.11914539	0.445898972
2.1_Aurkb	Aurkb	1.29185228	-1.046827689	1.86164538	2.17358495	0.078814518	1.512667227	1.017483597	1.807825462	2.055621715	2.217266657	-0.802969582	2.514856983	0.145610968	-0.178500836	0.096260573	-0.498079009	-1.076780687	-0.113764723	0.256430454	0.026334834	-0.939296621	0.022134619	0.739940638	0.470868993	2.041384514	1.453002101	0.202374428	0.152803763	-1.458747116	1.534914125	-0.312609496	0.467810997	-1.342666784	-1.165561293	-1.929253639	-1.978709956	-0.743609879	0.981761459	-1.483863141	1.893367431	0.777477521	-0.507854493	0.111663139	0.378206778	-0.555982594	0.520203087	0.416148019	0.211765111
2.1_Creb3l1	Creb3l1	-0.965753646	-0.30288923	-1.053613401	-0.452722819	1.200599484	-0.299346831	-0.600385589	-0.608633509	-1.511965352	-0.813160643	1.190447191	-1.361672548	-0.611298131	-0.297355961	0.352394038	0.161981693	1.367738798	1.307139085	0.102748761	0.159469146	0.68992705	0.133863748	-1.635564315	-2.258718005	-0.907392007	-1.3136401	-2.129142103	-1.151081823	-1.412931637	-1.280167528	-1.964091289	-1.059622676	-1.220618823	1.534050096	1.628728746	1.308075779	-0.214999511	-0.836082766	1.159949826	-1.557138102	-0.726349967	-0.082812653	0.372756072	-0.330912176	-0.868706483	-0.751812013	-0.988247716	-0.73268905
2.1_Hr	Hr	-0.213218337	1.184987688	-0.851401233	-0.276115243	0.388594879	-0.240242965	-0.819042306	-0.229401727	-1.171027963	-0.47243551	0.509175674	0.741660215	0.204547861	-0.366474784	0.376789376	-0.606316451	0.123189036	-0.510918905	0.422542459	-0.71823256	0.204950891	-0.518133306	0.446896074	0.409807848	-0.383165594	-0.342076686	0.815024094	-0.190733952	0.512635271	-0.377653882	1.116386668	-0.158914824	0.65960564	1.06499419	1.666605046	1.447261912	0.561762267	-0.711618659	0.494599106	-0.938482039	-0.334103243	1.264049198	-1.214880585	0.486019265	-0.261780159	-0.465782573	0.079679964	-0.368288062
2.1_Pole3	Pole3	0.539316971	1.928926147	1.011153017	1.260813206	0.082042026	0.307659716	0.462518267	1.096582692	1.001216181	1.552111032	-0.384446352	-0.054315609	-0.539651005	-0.35177773	-0.341202584	-0.624110672	0.733538046	-0.370299572	-0.362814283	-0.364932331	0.691719666	-0.251682347	-0.422394708	-0.305293889	-7.71E-05	0.26116918	0.928213153	-0.458974814	0.389818314	0.371495053	1.328574488	-0.290117685	0.66305648	0.277525119	0.247957248	0.423782272	0.2309919	0.411231358	-0.466194562	0.768718642	0.649739279	-0.600986824	0.798648947	-0.713078508	-0.735163878	-0.423170653	-0.713971439	-0.639721049
2.1_Glis2	Glis2	-0.213218337	-0.30288923	-0.452307492	-0.838202679	1.092432749	0.812804797	0.357919941	-0.491002345	-0.601669914	-1.05175412	1.420178283	0.282005005	0.152616279	-0.307165375	0.456680884	-0.180764073	0.342795421	-0.187683747	0.403216932	-0.37568386	0.360908504	-0.174324675	-0.071663226	0.118288217	-0.146416584	-1.260040094	-0.201436271	-1.086966251	-0.434539124	-1.329892466	-0.009050049	-1.097519637	-0.381860258	1.588377685	0.662822975	-0.870834752	-1.381127054	0.288103779	1.354841881	-0.379974152	-1.29697863	0.385455621	-0.752099351	0.118385113	-0.175141272	-0.312268818	-0.404656946	-0.320649831
2.1_nt12	nt12	2.796922896	-0.409166152	1.825432384	1.153909846	0.325673571	1.170303729	1.862570164	1.145694693	1.507264325	0.994332917	0.813424534	-0.502521606	0.559175965	-0.165727067	1.351102368	0.999211742	0.485763891	0.201320775	1.575025062	1.133588406	0.614901653	0.995261693	1.644055381	0.496133633	3.024317885	-0.550845579	0.030904959	-0.35414313	0.505007387	-0.447027996	0.380506223	-0.503095795	0.673430503	-1.171023272	-1.510104282	-1.170877532	0.004047494	1.877318299	0.328027587	1.786123536	0.013521114	-2.059716081	0.984048883	1.287132492	1.072867403	0.893857907	1.314492427	0.469543204
2.1_nt13	nt13	-0.213218337	-0.940550766	-0.097034729	-0.090784037	-0.342752212	-0.067244964	0.081757724	0.95772247	-0.519761184	-0.195988328	0.170283886	-0.822792878	-0.45663598	-0.179624612	1.312123752	1.638129156	1.176101418	1.52780919	1.30708149	1.824205822	0.96537282	1.580650062	0.020660763	-0.680003413	0.03621648	-0.936384252	1.173210987	-0.934136286	1.253583808	-0.980951024	1.277708612	-1.118227744	0.87362227	-0.351299302	-0.564910235	-0.256313558	0.153177656	0.100739355	0.943492592	-0.430046747	-0.429154259	-0.915573176	-0.065113543	0.111826341	0.297820768	-0.3429962	0.050924173	-0.37262517
2.1_Kdm6a	Kdm6a	-0.213218337	-0.515443075	-0.682398911	-0.406220352	-0.940172836	0.875919554	-1.001179211	-0.445989612	-0.432371344	-0.123586268	-0.84110045	1.053242352	-0.040721897	0.146648684	-0.301895727	1.138566068	-0.270563453	0.486218207	-0.469719687	0.956486304	-0.516826933	0.296457573	-1.003250896	-1.222039406	-0.093935439	0.898291204	1.857177865	1.324081259	0.117944479	0.727491898	1.778032535	1.279627822	0.349298726	-1.197029487	-0.422423201	0.233832532	0.711113335	-0.755389928	-0.554222062	-0.620490532	1.634334468	-1.145933146	3.038299331	0.546891525	1.103422937	1.373488329	1.1804955	1.23553238
2.1_Nfrkb	Nfrkb	-0.213218337	0.334772307	-0.433087325	-0.236611475	-0.361755291	0.293962149	-0.855750754	-0.581493187	-0.203704342	0.959436387	-0.22790288	0.691621023	2.96174572	3.182542888	-0.027369045	0.73505865	0.739131848	0.283722311	-0.061080608	0.509268877	0.86354634	0.257071652	-0.039954109	0.954506392	-0.269819342	-0.098954926	-0.8228305	1.004559407	-0.453873802	-0.284007255	-1.241476477	0.844111311	-0.658142526	-0.331406908	0.847830664	0.867515922	-0.274993981	-0.443227266	0.414236338	-0.226474172	-0.655814372	0.670934726	-0.239494878	-1.527352146	-1.201800728	0.477036965	-1.163986921	0.711162073
2.1_Kmt5a	Kmt5a	-0.213218337	1.078710765	-0.525634429	-0.63019286	2.091180316	0.674845324	-0.13394685	-0.92205917	-0.543594777	-0.350615656	1.044899597	0.600282887	-0.013413771	-0.120911225	-0.525908469	-0.462564173	-0.543552305	-0.486763772	-0.349071161	-0.395302033	-0.358870994	-0.373047938	1.06643863	1.044914753	-0.371250178	-0.067819848	0.299905317	-0.53743492	0.273681777	-0.238977892	-0.233000116	-0.505852896	-0.225389892	1.211388723	1.240105884	1.052193072	1.064563416	-0.303894292	0.392671159	-0.31753607	-1.415147256	0.465391942	-0.628020324	-0.720451768	-0.376217446	0.167977383	-0.644147993	0.071228832
2.1_Ncoa3	Ncoa3	0.539316971	-1.684489225	-0.247192278	-0.068628559	-0.708154284	-0.477263848	-0.804639994	-0.572136163	0.224499716	0.486608599	-1.418886563	-0.330221182	-0.643010793	-0.298658282	0.448896884	-0.31310744	0.02247222	0.048144101	0.379219691	-0.11147322	0.018842062	0.168193039	-0.409063174	-0.122761301	1.713740057	0.813109205	0.646336076	0.094116369	1.253069929	0.79922584	0.802544992	0.385449205	1.281552501	-1.646282907	1.649305196	2.660998432	4.097791009	-0.506378182	-0.733966528	-0.088011235	0.68909298	0.251812084	0.701397818	0.83809241	1.406091396	0.451297394	1.148029284	0.20588903
2.1_Uhrf1	Uhrf1	1.29185228	0.228495384	-0.607720556	-0.97486677	1.518071567	0.98444061	0.117692766	-0.54160949	-0.621192521	-1.405589244	0.80804483	0.460183373	-0.254782368	-0.237569998	-0.241757292	-0.460135179	0.346401577	0.185432319	-0.201527746	-0.009689519	0.294522929	0.374736401	-0.101503435	-0.49812167	1.058458221	-0.658552094	-0.414257316	-0.668800646	-1.256632285	-0.546766831	-0.245775007	-0.557598579	-1.146936385	1.262479584	1.274104372	0.848114839	-0.370738453	-0.235397267	0.410858659	-0.657434336	-0.173462727	-1.071861717	0.425453728	-1.403464238	-1.473881216	-0.426249549	-1.501551238	-0.672718044
2.1_Gtf2i	Gtf2i	2.044387588	2.779141529	-0.172764186	-0.463850043	-0.260134061	0.011761997	-0.209966913	-0.684361046	-0.091495541	-0.23889755	-0.034440451	0.574062146	-0.457432992	-0.290860113	-0.712407956	-0.726735666	-0.460355162	-0.407261684	-0.711016741	-0.837499516	-0.359752609	-0.22064846	-0.019458433	0.399335152	0.665289591	0.174676231	1.30083758	-0.205852575	0.41066251	0.084294405	1.214768906	-0.176690219	0.377055957	-0.314503993	-0.563196783	-0.734156939	-0.86162907	-0.024142417	0.005095531	0.074343046	-0.302598778	0.025742175	0.053216648	-0.669181893	-0.467008252	-0.198780711	-0.281749129	-0.417185453
2.1_c-Myc	c-Myc	-0.965753646	-0.72799692	-0.305778749	-0.532196935	-0.555013594	-0.020249444	-0.529194591	-0.796783961	0.289041332	-0.16246129	-1.150876808	0.998040792	-1.583303816	-0.413272989	-1.876538013	-1.022888912	-2.344358738	-0.452942945	-1.864682056	-1.057569265	-2.321521284	-0.72138775	-0.333434751	-0.129151421	-0.907392007	1.325303588	1.751572763	0.020171781	2.950795966	1.478832101	2.173197296	0.265928021	3.075817703	-0.314503993	-0.907841052	-1.370894677	-0.567492331	-0.46227278	-1.553729123	0.154795049	1.066823994	-0.016615387	-0.258178592	1.827052286	1.935753089	-0.324769136	0.247112877	-0.285813063
2.1_nt14	nt14	0.539316971	1.078710765	2.333090034	1.106276276	1.466371125	0.659407182	2.407820771	1.289624541	2.229723955	1.326028684	0.8750251	-0.506866173	0.398557203	-0.416148071	1.196922893	-0.015316463	0.72993189	-0.908078288	1.337276147	0.172740264	0.810884565	-0.971656846	0.979222987	0.528557574	0.164889292	-0.560677709	0.440618738	-0.381704512	-0.486248146	-0.455215153	0.625721809	-0.289731339	-0.251953841	0.518369187	-0.719301248	-1.200857922	-1.12334781	2.433063066	0.374353748	2.375697803	-0.795487753	-0.513502168	-1.114755039	-1.36059645	-0.119057919	-1.011116636	-1.622814662	-0.831903885
2.2_nt8	nt8	0.536673488	0.739215093	0.318524535	-0.27094057	0.970984032	0.969517179	0.728751776	-0.263975861	0.363719714	-0.011985292	0.63760353	0.555184376	-0.785313886	-0.469409492	-0.99143167	-1.442513899	0.329225853	-0.389687949	-0.764630422	-1.39673059	0.417806434	-0.416984049	1.410537594	0.392698833	0.223632285	-0.258017782	-0.592434463	-0.563825168	-0.705850779	-0.259294536	-0.595813885	-0.631091114	-1.005753141	1.37596023	1.196101036	1.119703963	0.286628351	0.758471452	0.259957763	0.581294059	-1.033438352	0.845261428	-1.153512343	-0.466918234	-0.257392648	-1.348874333	-1.128456177	-0.959808272
2.2_Trp53	Trp53	1.288016372	-0.742522543	0.854502772	1.475865394	-0.220552606	0.800353188	0.457589182	1.475547521	0.497709183	0.828949432	-0.409573374	0.283659243	-0.696996927	-0.459167096	0.642938664	1.149816809	0.767990577	-0.21371045	0.820396648	1.252314007	0.905364509	-0.042638357	1.244767402	0.629184746	1.722933131	0.490759004	0.583931034	-0.379005086	0.316070054	0.352259899	0.615628688	-0.162944367	0.610210312	0.591788371	1.21946028	0.665720385	-0.549221613	0.884021922	-0.249590521	0.701881068	-0.20410607	1.229736645	-1.143998839	0.892113099	1.000670049	-1.520346552	-0.923441325	-0.966447283
2.2_Setdb1	Setdb1	-0.966012279	2.128344127	-0.762630546	-0.977723328	0.021732651	-0.846978238	-0.42249541	-1.252978575	-0.580117867	-0.798886032	0.419471572	-0.52687187	-0.707657436	-0.469322382	-0.651229993	-0.768757951	-0.877145723	-0.849829396	-0.712251878	-0.972363339	-0.91241845	-1.001200806	-0.521290682	-0.385331726	-0.953034481	-0.582137447	-0.868815803	-0.840881696	-0.770525091	-0.543101167	-0.621116678	-0.706007525	-0.744822908	0.288018222	0.724712326	0.581981206	-0.920412983	-0.432122094	0.522865334	-0.601395879	-0.14386872	0.224486281	-0.476241473	-0.380461783	-0.527668442	-1.010678585	-0.341987052	-0.896432731
2.2_Mbd3	Mbd3	0.536673488	1.202258104	-0.672314191	-0.606804484	0.844126419	1.23003886	-0.347122276	-0.522126182	-0.494995146	-0.365724886	0.313634521	-0.126975454	-0.35255534	-0.429904832	0.66253044	0.323003511	0.154771253	-0.015053867	0.577647782	0.43487089	0.236031612	0.691217806	-0.596838829	0.035883505	0.110489974	-0.373172256	-0.44471148	-0.689760611	-1.297662863	-0.271452062	-0.414437565	-0.46546832	-1.050886596	0.988733256	0.750577305	-0.150748625	-0.696793341	-0.621958572	0.175340801	-0.767339001	-0.118607896	-0.069283502	-0.188571237	1.219103921	0.57452573	-0.000320643	1.379998783	-0.102095167
2.2_Top2b	Top2b	-0.214669395	0.368780684	1.257875348	1.984290023	0.974894284	0.591829259	0.674674133	1.371707127	0.553472447	1.327482752	0.200657953	0.457214984	-0.492031845	-0.467143861	-0.03389395	-0.110019006	1.081129476	0.159692658	-0.082593126	-0.322573149	0.945901718	-0.202472607	-0.078638774	-0.222401215	-0.309972926	-0.060106256	-0.49976477	-0.57434209	-0.216141246	0.041639325	-0.327542446	-0.465807006	-0.196629929	1.037273972	1.085372422	0.869567395	-0.720398663	0.900171567	-0.103892245	0.702383166	0.120139276	0.809822733	-0.53604064	-0.479054176	-1.003581441	-0.806633322	-1.033341591	-0.845734041
2.2_Mga	Mga	0.536673488	2.035735525	-0.897148788	-0.453678523	-0.405011246	0.722242363	-1.187300407	-0.687940195	-0.886585936	-0.2722648	-0.267034185	-0.686760707	-0.548730497	-0.463586361	0.729960675	0.23699433	0.418585486	-0.118488106	0.587885843	0.327115719	0.223387615	-0.241405156	-0.913961628	-1.038361697	-0.046422156	0.081846085	1.089266275	-0.626767573	0.839275404	0.129521672	1.21775907	-0.645054231	0.901792798	-0.473885461	-0.24765761	0.559977451	1.249214577	-1.081650418	-0.210872472	-0.925499617	0.157836198	0.133277278	0.26490578	1.002064734	0.044367905	-0.022431729	1.128642239	-0.208389036
2.2_Zfp532	Zfp532	2.039359256	0.461389286	1.280037008	-0.176752122	0.248940878	1.056535379	1.840892694	0.064683369	1.664796864	0.304421237	-0.094537729	0.235058057	-0.437294581	-0.459755087	0.27866405	-0.53046534	0.947404091	-0.450660052	0.512090585	-0.226301056	1.088042474	-0.286451812	1.312177623	0.521436358	1.56075336	0.686852492	0.052451613	0.207143355	-0.129803498	0.84894958	0.140646427	0.566981329	0.039131661	0.753379147	0.054045246	-1.218603324	-1.306099928	1.56355733	-0.954546249	1.796452949	0.279735866	0.853066753	-1.509589202	-2.128328698	-2.022397902	-1.412833248	-1.98801022	-1.131002389
2.2_Mbd2	Mbd2	0.536673488	-0.464696736	1.63450214	0.756402552	-0.085573699	1.515760038	1.643425408	1.649908068	1.040957661	1.271686495	0.727905855	2.058474144	0.904567465	0.14343559	0.977358579	0.479201185	1.266460628	0.224905143	1.164805979	0.498365552	1.474934881	0.359703514	1.382983986	1.242229478	0.673533146	-0.91491097	0.973451456	1.0761565	0.851792446	-0.946545713	0.62323855	0.717953369	0.469001799	-0.273789297	0.042054996	0.08768944	-0.652875749	2.246010093	1.051611439	1.4445665	-0.077154236	0.046348615	-0.218017797	-0.973472454	0.055899673	1.455672153	-0.83308991	2.430051307
2.2_nt9	nt9	-0.214669395	-0.18687093	-0.924744609	-0.632541587	0.590561587	0.138390588	-0.707080617	-1.082092868	-0.578607201	-0.465767737	0.175651707	0.851742259	-0.233400998	-0.231875596	0.202992735	0.074590422	0.491415405	0.001285697	0.256151064	0.407902545	0.52024365	0.107304191	0.156912531	0.128248164	-0.205692972	0.621912205	-0.070576547	-0.195884782	1.287905163	0.553125811	0.09118232	-0.009606654	1.285634198	0.628633412	1.248183038	1.224245819	0.89904333	-1.016218306	-0.40173692	-0.624659716	0.14876821	0.371528539	0.615093327	-1.258424373	-0.378248603	0.075584195	-0.933116517	-0.347616578
2.2_nt10	nt10	2.039359256	1.109649502	-0.424801839	-0.555812755	1.418444747	0.338311667	-0.240902945	0.126825671	-0.495060827	-0.669573191	0.057078332	0.877263111	1.315914188	1.62459298	-0.010565903	-0.09669867	1.081195595	1.368694103	0.274634785	0.334917457	1.446555361	2.292032067	1.521072415	1.530783398	1.215724198	0.162239688	1.260212426	0.852472991	0.261981685	0.092684087	1.24169843	0.959754951	0.194026813	1.075046854	1.071539111	1.191912791	1.988981342	-0.188731307	-0.018249445	-0.250932038	-0.293749609	0.41376542	0.070558487	-1.148132932	-0.934314971	0.639416904	-0.377214676	0.328656378
2.2_Jdp2	Jdp2	-0.966012279	-0.835131145	-0.963481977	0.22420088	-1.413405195	-1.021243033	-1.149084679	0.020320109	-0.951347513	-0.071691083	-0.603631886	-0.504628285	0.36827304	0.924821702	-1.031312818	-1.095321967	-0.664639722	-0.802203647	-1.123346633	-1.173367851	-0.770833474	-0.50008648	-0.951639584	-0.875680316	-0.953034481	-0.217402832	-0.710490212	0.632637489	0.865994813	-0.209765955	-0.73523291	0.705175654	1.035559271	-1.558580026	-0.544390414	-0.073639398	0.760735228	-1.188759035	0.223994821	-1.349102282	0.215612236	-1.132318452	1.529295746	0.758908999	0.428975102	0.771860829	0.598094364	0.370041286
2.2_Prmt5	Prmt5	-0.214669395	0.461389286	-0.041769417	0.134234101	0.593419079	-0.03062114	-0.213928655	-0.473343463	0.045691769	0.439443841	0.08395018	0.21769551	-0.358566632	-0.451297664	0.260562052	-0.566050727	0.732683108	-0.225284848	0.274766811	-0.482035941	0.714488788	-0.007604659	0.083863432	-0.309098184	-0.32458683	0.107116802	-0.284055768	-0.683554614	0.794579205	0.177281375	-0.270206887	-0.700619332	0.68017668	0.586563163	0.962819227	0.105129097	-1.020712516	-0.28479565	-0.233909858	-0.05327311	-0.106949054	-0.061981747	0.047001239	-0.191917787	-0.474485753	-0.09477505	-0.085569637	-0.460880536
2.2_Suv420h2	Suv420h2	-0.214669395	-1.575999963	0.170314636	-1.08591867	-1.62102456	-1.704979217	0.88078868	-0.839416272	1.487195137	-0.762111473	-1.320704819	-1.629149556	-0.684356869	-0.458894101	-0.525260902	0.394278467	0.191401099	0.489584062	-0.626398596	0.271861854	0.451709019	2.00264962	-0.630479862	0.637592857	0.303858057	1.205938463	0.127060082	0.611075629	-1.01730218	1.465333332	0.357368974	0.956008874	-0.354031873	-1.451145845	-0.928471879	-0.265139323	0.359537094	0.196672169	-1.693589102	0.794518001	1.155703515	-0.679609584	-0.296843972	0.32992772	0.05730321	-0.446029694	0.329669787	-0.35432529
2.2_Atr	Atr	-0.214669395	0.553997889	-0.709594354	-0.51721464	-0.075384484	-0.944578704	-0.353188264	0.1114644	-0.815256248	-0.997149816	0.231691529	-1.927799311	0.189659573	0.343255243	-1.19564963	-0.889355354	-1.031401013	-0.263283082	-1.282630697	-1.207766422	-1.276384929	-0.807792595	-0.7083989	-1.358928723	-0.338553685	-0.48836309	0.711820117	-0.349696579	0.456215285	-0.498626522	0.705995807	-0.405115425	0.444135314	-0.321377757	0.012752399	-0.213540999	0.104525761	-0.546315717	0.477142278	-0.868762634	-0.211490003	-0.58563095	1.104812264	-0.601335928	-1.038290543	0.848730245	0.069878459	0.348346882
2.2_Phf20l1	Phf20l1	-0.966012279	1.480083911	-0.968916138	-0.616619864	-0.279093597	0.372418539	-1.180795602	-1.193906278	-0.82596227	-0.063367735	0.014707634	-0.833749659	-0.297854398	-0.240626625	-0.204651001	1.065772191	0.462554525	0.078399761	-0.388126631	1.253209011	0.172776892	0.190294692	-1.464585231	-1.757099501	-0.953034481	-0.076614034	0.179917037	-0.574747143	0.480406708	-0.113319993	0.039815747	-0.674530214	0.361030668	-0.666143812	-0.869100468	0.305396894	2.298589598	-1.196260806	0.046378336	-1.112698187	0.694142922	-1.028709053	1.151473735	0.976579255	0.510494075	0.576645162	1.419840731	0.093328724
2.2_Hdac3	Hdac3	-0.966012279	1.109649502	0.697458568	1.554976453	0.556271681	0.442231041	0.551547472	0.835726965	0.445098612	1.334260723	0.117315759	0.298581271	-0.382847893	-0.427305539	-0.540170515	-0.987866302	-0.13734185	0.189326745	-0.426954447	-0.838973887	-0.107718367	0.262903803	0.544329068	0.201243026	-0.953034481	0.070574255	-0.210116234	-0.296084868	-0.443853107	0.108407447	-0.3364444	-0.178888287	-0.410971873	0.527010443	0.09709832	-0.439127526	-0.948296192	0.424017502	-0.117022969	0.413928328	-0.294138237	0.568613003	-0.652467806	0.215170252	0.094819387	-0.525125058	0.394270305	-0.355109425
2.2_Dpy30	Dpy30	-0.966012279	0.553997889	1.496978412	2.014233718	-0.454678972	0.859202767	0.986104566	1.799528648	1.332187712	2.196635525	-0.20546931	0.232756997	-0.308151687	-0.386583287	-0.07524123	0.154646381	-0.229908248	0.07834793	-0.175371803	0.11381756	-0.272333479	0.081052236	-0.760302208	-0.141247371	-0.953034481	-0.455783865	0.31116194	-0.037414871	0.918643635	-0.307896562	0.542463029	0.18026301	1.058568044	-1.559385783	-1.14073451	-0.006114775	1.505149195	0.871727353	0.170211612	0.796861121	0.833919481	-0.888276144	0.033863544	1.449783907	0.983410332	0.298327424	1.591265299	0.297203848
2.2_Creb3l2	Creb3l2	2.039359256	-0.464696736	0.722625713	-0.155915171	-0.407003971	0.396780589	0.643182618	-0.149980835	1.64095462	0.472894483	-1.040290448	1.747761254	1.071412602	0.948469666	1.099319456	1.141139987	-1.262817007	0.416049542	1.026394116	1.275128179	-1.258599967	0.746855721	-0.34475536	-0.338993691	2.300100773	1.361489722	-0.529710727	2.464773599	0.301604356	1.314978711	-0.60484267	2.294230786	0.414915514	-1.948663773	-2.125923039	-1.9741056	-0.562270708	0.275336572	-1.365731344	1.197618364	2.525358345	-2.742040903	2.234201079	0.941482111	2.129986635	2.597657839	1.680326688	2.740830184
2.2_Rbbp4	Rbbp4	-0.214669395	-0.001653725	-1.393600338	-1.019593237	0.672864881	0.557493994	-1.004572182	-0.532505723	-1.625892534	-1.504217958	0.869045842	0.156333898	-0.303629597	-0.426602439	-1.063461303	-1.497655622	-0.268620838	-0.653605608	-0.962370228	-1.483292728	-0.198762091	-0.908076089	0.44725066	0.422968033	-0.244018178	-0.844807457	-0.639962243	-0.443104787	-0.587684984	-0.865261562	-0.31221967	-0.407593994	-0.65436575	0.974888896	1.353133966	2.010735914	0.223383324	-1.067480407	0.910016515	-1.50818341	-1.209486863	0.801576784	-0.811026204	-0.791724586	-1.268091352	-0.700010398	-0.812201417	-0.705861765
2.2_Ruvbl2	Ruvbl2	0.536673488	0.461389286	0.293964558	0.116834794	-0.766408809	-0.652614751	-0.213541464	0.022209342	0.901450979	0.619710757	-1.575431283	0.270480442	0.568843159	1.061070683	0.018922262	0.843344918	-0.394841733	0.273324547	0.087397093	1.171408973	-0.244023432	0.649291164	0.117696699	0.638091116	0.303858057	1.992639504	1.513136471	0.692469664	2.323449033	2.022192939	1.421957052	1.07921889	1.772936741	-1.06010984	-0.645427426	0.231794815	0.720387671	-0.393571327	-1.950546813	0.6782825	1.852384086	-0.281097371	0.354604531	0.45424831	0.789077294	1.056188628	0.67708363	1.420520935
2.2_Fbl	Fbl	-0.966012279	-1.390782759	-0.808805732	-1.280311445	0.55920437	-0.060997572	0.140479951	-0.832410363	-1.056634335	-1.710908116	1.749933005	0.258417307	5.602510265	6.058813629	0.960947363	-0.435630506	-0.483176523	-0.902077778	0.637335798	-0.561573137	-0.82012422	-1.393991423	-1.94581219	-1.917351872	-0.953034481	-1.718919724	-0.81969373	-1.644145994	-1.374151999	-1.675042631	-0.997242067	-1.647253024	-1.948933794	0.089411487	0.32023294	1.170749791	0.123514657	-0.014210944	1.642200909	-0.928177469	-0.71567014	-2.057375393	1.646175936	-0.290607268	0.565838971	0.834855167	-0.401030535	0.717238881
2.2_Mtf1	Mtf1	-0.966012279	-1.298174157	0.395908195	-0.118945413	-0.906125136	-0.832665533	0.091306725	0.025672938	0.154065604	-0.688567777	-0.842787746	-0.645620535	-0.548349116	-0.440075284	-1.394026711	-1.751218249	-0.692773295	-0.431693329	-1.324483122	-1.851815073	-0.655196482	-0.474146993	0.196064285	-0.033872677	-0.953034481	0.53213753	-0.121382104	-1.319271465	-0.71791138	0.426889699	-0.300987196	-1.652928588	-0.891056196	-0.553435589	-0.040986287	-1.330159477	-1.696033984	0.803482077	-0.263160889	0.488824493	-0.871639536	0.6138713	-1.133126263	-1.023909429	-0.342439431	-0.947684247	-0.273963005	-0.837727151
2.2_Bptf	Bptf	-0.966012279	-1.205565554	0.262179272	-0.660660917	-1.701936707	-0.218589589	0.558129715	-0.163565327	0.759579777	-0.360150683	-0.280846817	1.00507656	-0.599254408	-0.245533549	-1.85169628	-1.571936955	-1.317431181	0.024405339	-1.865936119	-1.701792046	-1.448537809	-0.063536386	-0.472911674	-0.87119599	-0.953034481	0.126351635	-1.028925219	1.324208312	-0.950679213	-0.05213928	-1.285251588	1.08809658	-1.038677174	-0.332926931	-0.520575582	-0.792244548	-1.251102915	0.654175999	0.112090574	0.67593938	-0.297247262	-0.414102632	-0.280535108	-0.853714978	0.076231999	-1.008823628	-1.898105352	-0.906504511
2.2_Kdm6b	Kdm6b	-0.966012279	-1.390782759	0.409842719	0.35746992	0.353088948	2.284611136	0.064590563	0.366342298	0.325953075	0.77095169	0.02173952	1.890775647	2.544451574	1.616266999	-0.220009913	1.813615993	-1.461305811	-0.191711642	-0.934032524	-0.710380309	-1.068314762	0.971272858	-1.722371656	1.766272795	-0.953034481	1.256370814	-0.439527239	0.781393352	-0.16277265	1.191213414	0.203189986	0.631639647	0.12938738	0.365956838	-0.881794809	-1.570735462	-0.632532701	0.087479727	-1.077646784	0.675269917	0.14876821	-1.441887725	0.910011947	-0.295510189	0.534088678	1.448623317	0.5160785	2.881016113
2.2_Pou5f1	Pou5f1	-0.966012279	0.553997889	-2.315312898	-1.908222873	-0.805736925	-0.721133019	-2.60980053	-1.992501202	-2.220700685	-2.466104219	-0.641159193	-0.044834569	-0.533529737	-0.379146292	-0.82580608	-0.01351727	-0.023815776	0.051791278	-0.904986677	-0.148790285	-0.077150463	-0.030013727	-0.682062778	-0.253791497	-0.953034481	0.06104774	0.698887388	0.027610667	-0.109895607	0.09450912	0.416979565	0.032472569	-0.116860212	0.425656059	0.614936306	1.193426149	0.286351365	-2.374872356	-0.119953934	-2.347187819	0.364456783	1.487123542	-0.520637824	1.409638211	0.394379801	-0.373537977	0.845630448	-0.127013238
2.2_nt11	nt11	0.536673488	1.480083911	-0.938284473	-0.662560668	0.150921376	-0.963383162	-1.065335318	-0.68881734	-0.848096804	-0.529751783	-0.310445315	-1.054302817	-0.688552061	-0.473268765	-1.472843114	-0.840509164	-0.505061865	-0.475399397	-1.373020893	-0.798783117	-0.4429927	-0.664239314	0.386504567	0.281088941	0.052479549	0.16722111	-0.183258523	0.001983806	0.885692038	0.21661785	-0.213212186	-0.04090949	1.031306677	0.17716568	0.526697177	1.061307536	0.631044454	-1.053518778	-0.270107277	-0.897884271	-0.134671189	0.794589759	-0.546913216	-0.418665728	-0.778142979	-1.127986061	-1.218212196	-1.215052958
2.2_Ilf3	Ilf3	2.039359256	0.368780684	1.028881644	0.69156978	0.039178393	0.195489144	0.899631963	0.329299819	1.174421681	0.982023128	-0.393966893	-0.701822193	-0.234145599	-0.463717803	-0.272412298	-0.50967371	0.396931561	-0.685423055	-0.083637336	-0.594164813	0.807651424	-0.484379146	1.40477056	2.14924669	1.619214506	0.469960659	1.400030836	0.590027318	0.400494257	0.664059724	1.48846408	0.760340488	0.401038628	0.35902245	0.369892041	-1.109089005	-1.563419474	1.0845901	-0.8301854	1.35753632	-0.231698662	1.050340055	-1.214670582	-0.297985921	-0.108010742	-0.979812101	-0.863653596	-0.723069174
2.2_Jak2	Jak2	-0.214669395	-0.927739748	-0.283695816	-0.509691023	0.112345232	0.355441234	0.490500396	0.324880361	-0.294010943	-0.939195454	0.571231141	0.176067234	-0.136221469	-0.440536499	2.048687038	2.037352975	0.843895023	-0.022472108	1.911404271	1.752148717	0.760618534	-0.079854665	-0.173089977	-0.500616273	0.0004723	-0.245255161	-2.045225896	0.44978481	-1.589943703	-0.261147646	-2.117382142	0.350068068	-1.328189318	0.287529885	0.136258187	0.404245638	-1.057274605	0.031841594	0.244423648	-0.274781655	-0.235196314	-0.386909885	0.233647125	0.361189907	0.105668352	-0.276560829	-0.341441272	-0.637493898
2.2_Suz12	Suz12	-0.214669395	-0.927739748	-0.372646041	-0.905698641	0.46539591	0.07314597	0.361178683	-0.956346358	-0.352204408	-0.828606079	1.129835513	-0.616682956	0.600824686	-0.128471268	1.727214011	0.042160243	2.081342461	-0.203603502	1.902414462	0.548907979	2.303741925	-0.220334569	0.77789395	1.109194473	0.0004723	-1.432251624	-1.270399339	-1.338077516	-1.673735909	-1.521964499	-1.968117857	-1.521523386	-1.876673264	0.965756991	0.142967757	-0.689288115	-0.026519165	0.520186037	1.574026661	-0.233442319	-1.282160311	0.820082959	-0.369327811	-1.333327407	-1.172574938	-0.08312592	-0.984568696	-0.19436173
2.2_Suv39h2	Suv39h2	-0.966012279	1.480083911	-1.517098467	-1.21104592	-0.007744636	-0.78279946	-1.479513271	-1.316661502	-1.391345283	-1.247896786	-0.00936581	-1.085401998	-0.850639015	-0.473276542	-1.179758654	-0.723885537	-0.418875937	-0.164209084	-1.339186082	-0.896963427	-0.817588474	-0.672223565	-1.38359044	-2.060912586	-0.953034481	-0.551376259	-0.623963565	-0.419835916	-0.755286952	-0.454544962	-0.418876651	-0.555204828	-0.573342638	0.24589914	-0.371515444	-0.952011984	-0.387431294	-1.508313634	0.291612186	-1.607012874	-0.106042256	0.243433079	0.176113077	2.598329461	1.340136447	0.108676627	2.051903704	0.10935993
2.2_Kdm5a	Kdm5a	-0.214669395	-0.001653725	0.114546184	-0.106883502	-0.572588122	0.133365915	0.189136923	0.037255741	0.207267305	0.782170587	0.580379768	0.461189543	-0.609805951	-0.260188597	-0.66842157	-0.170101903	-0.430083083	-0.65391983	-0.681477684	-0.136547298	-0.643316682	-0.879604214	-0.311242484	-1.322555856	-0.244018178	-0.410405657	0.531899098	-0.190908411	0.682154044	-0.560144165	0.454632531	-0.216200242	0.568467742	-0.08414355	-0.113673295	0.088265958	-1.071677852	0.14301367	0.739991229	0.173423773	0.087105891	-0.4655926	0.891437963	0.247791664	0.116896652	-0.048178531	0.345298945	-0.004601037
2.2_Foxc1	Foxc1	-0.214669395	-0.001653725	-1.081637021	-0.993629973	-1.681069494	-1.404412414	-1.923246786	-1.259118585	-0.315094579	-0.996255124	-2.518564983	-0.495493773	-0.605683403	0.143350036	-3.12714811	-1.308655693	-3.306650005	-0.87997531	-3.015047438	-1.359596345	-3.134739833	-1.131872954	0.318645799	0.829546922	-0.244018178	1.72633342	2.353262161	2.340769392	2.11766394	1.852801823	2.016477571	2.322095442	1.766915963	-0.047664762	-0.205764214	-0.412271415	0.919478706	-1.270236602	-1.95746389	-0.464658077	1.401186907	1.468113798	-0.334444963	2.700950987	4.055526227	-0.750539424	-0.004198786	0.081392445
2.2_Phf2	Phf2	2.039359256	0.368780684	0.705928572	0.226764036	-0.408507914	0.319811735	1.027275849	0.745021246	0.646608264	0.021270144	0.078245742	0.246842276	-0.623281415	-0.435747796	-0.583693345	0.235997165	-0.911461409	-0.310779255	-0.461677437	0.468458891	-0.967857513	-0.520084416	0.747905373	-0.343478016	1.619214506	-0.729325736	0.55710677	-0.39770264	-0.325546867	-0.678715138	0.455900841	-0.325370167	-0.390156543	-0.423489063	-0.128438491	-0.137776979	-0.650228998	1.446550543	0.5962567	0.756609662	-0.281054426	-0.073752681	-0.458573537	-0.422306511	0.299508255	-1.162710855	-1.466939073	-1.093755972
2.2_Bard1	Bard1	-0.966012279	-0.279479532	0.234583451	0.272946078	-0.683278345	-0.206560826	0.237406704	0.751633564	0.745392657	-0.440401859	-1.217666171	1.30254092	-0.316269655	-0.320986146	-0.452037081	-0.153611477	-0.670226765	1.247248767	-0.308406583	0.10456355	-0.54845197	1.484372887	0.695681675	0.88622382	-0.953034481	1.231645508	1.261962804	2.586231755	0.884533378	1.12436106	0.840119636	2.273191174	0.745991172	-1.166127844	-1.955118923	-0.622844464	1.650412711	0.158225594	-1.123750865	0.682466644	1.054012506	0.200755575	0.162975382	-0.167742991	1.349240474	1.538625827	1.250103119	1.202182874
2.2_Smek2	Smek2	0.536673488	-0.742522543	2.525279451	1.829007995	-0.163515558	0.184678484	1.869802938	0.820208258	1.357277897	1.569429204	0.822047015	-1.06267031	-0.255430295	-0.409740092	-0.094998537	0.163085074	-0.584007778	-0.109323826	0.148345362	0.197863553	-0.29505099	0.455299991	1.665760893	1.37277319	0.830943005	-1.487010904	-0.094256819	-1.396224378	0.711278551	-1.559139013	0.015876387	-1.542752867	0.405548616	-0.305995135	-1.095941918	-2.179225753	-2.423951925	2.770196329	1.61690668	1.924571416	-1.815487553	0.416346213	-1.458850515	-0.196432358	-0.849306121	-0.839206366	-0.263791648	-0.606032655
2.2_Pdp1	Pdp1	-0.214669395	0.461389286	0.014909788	-0.28861127	-0.46400342	0.16176293	-0.048211011	-0.706157808	0.370813274	0.254698042	-0.08470744	-0.409169141	-0.201128895	-0.450327012	0.207308365	-0.395639735	1.528721068	-0.089210353	0.306213142	-0.415417206	1.456976238	-0.409144373	0.633718097	-0.061588303	-0.32458683	-0.668421491	-0.041321821	-0.671120921	-0.384831653	-0.496885722	0.007949447	-0.50760399	-0.338509904	-0.087268908	0.803529065	0.811122925	-0.509520355	0.186253043	0.383527252	0.187817226	-0.176902105	0.633321667	-0.891664475	-0.707889499	-0.412009369	-1.03627699	-0.608724672	-0.711002207
2.2_Hells	Hells	-0.214669395	-0.001653725	0.792632273	0.26017553	-0.17911897	1.50076215	0.745013787	0.086060951	0.669530972	0.715941678	0.285506979	-0.183944133	-0.355370295	-0.433789771	0.266048223	-0.398556814	0.268528744	-0.24583888	0.269089669	-0.287684859	0.202267972	-0.262928121	-0.09581172	-0.452596615	-0.244018178	-0.239691967	0.608547815	-0.870125105	-0.087617729	-0.227145882	0.885937351	-0.80550436	0.381241682	0.209957523	0.485756375	0.449934657	-1.048411068	0.886626703	0.206848676	0.852259178	-0.271209181	0.16531688	-1.151700247	-0.869054809	-1.299500244	-1.052378017	-1.026047984	-0.939499173
2.2_Wdr5	Wdr5	0.536673488	-1.390782759	2.044067837	0.863949567	-1.512439858	-0.241124486	1.37174656	2.298387613	2.759832365	1.776347102	-2.913965032	1.132959738	-0.234000311	-0.395090099	0.664528635	1.38679971	-1.650504915	-0.003087501	0.699220255	1.492614285	-1.61325713	0.016553296	0.545162084	0.179631066	1.351269887	3.639744812	1.565937682	2.132904665	0.151224293	3.531410788	1.041146841	2.458955548	0.075133229	-2.587408817	-3.38315978	-2.173844922	1.19914175	0.875790812	-3.338065696	2.342316281	1.930757412	-0.966140558	0.187438677	1.206822348	-0.6380927	1.776505504	2.140965093	1.116973527
2.2_Ncoa6	Ncoa6	1.288016372	-0.742522543	0.197758665	0.690212815	0.913946984	0.831947723	0.289032139	0.071160743	0.318662471	0.316458914	0.353744969	1.908696027	0.864213716	0.411881391	0.889130556	0.876950858	0.189549771	0.534547019	0.912083105	1.600876062	0.152699336	0.99808912	-0.197952302	-0.441448083	1.722933131	0.657582094	-0.93122737	1.328627733	-0.252077271	0.583645974	-1.010575181	1.256208206	0.293089879	0.758506688	0.335847186	1.56554423	0.627720628	-0.300424339	-0.458568333	0.126728734	0.926283417	-2.405467723	3.770405441	-0.40284046	1.051424998	1.644284174	-0.277485767	1.823827753
2.2_Yeats4	Yeats4	-0.966012279	1.665301116	-0.281267141	0.171324477	-0.816678112	-1.302548589	-0.613122326	0.083373291	-0.302352444	-0.280441744	-0.917985868	-1.310905923	-0.716574489	-0.418741173	-0.108595726	-0.35923578	-1.011829832	-0.638733494	-0.106657971	-0.368961404	-1.049730866	-1.004432748	-0.088058263	-0.260704833	-0.953034481	0.120642998	1.788135346	-0.253026244	1.049168474	0.246436077	2.09899702	-0.225852805	1.295515884	-0.155684948	0.399443141	0.906440499	0.890549108	-0.267291518	-0.368851491	-0.326832397	0.777179784	0.753674748	0.175660053	0.627598106	-0.081760799	-0.497374902	-0.719567649	-0.615790781
2.2_Zfp518b	Zfp518b	-0.966012279	0.183563479	-0.653127657	-0.126966584	-0.295223388	-0.357910067	-0.524455643	-1.151184852	-0.688031934	-0.043494724	0.750974744	-1.330918176	-0.789418273	-0.486632722	-1.727370675	-1.683172916	-1.287611578	-1.073782501	-1.650288708	-1.753550328	-1.221015339	-1.538514754	0.253414235	0.368221887	-0.953034481	-1.180235313	0.744798576	-0.306616256	0.461920809	-0.968502261	0.85946137	-0.328474792	0.574387801	1.000526599	1.076198535	1.086626267	1.078099079	-0.366064834	0.771880129	-0.692610202	-0.775259776	1.270399872	-0.83095926	-0.063713696	-0.908482295	-1.420030481	-1.097594793	-1.076844792
2.2_Foxp1	Foxp1	-0.214669395	-0.18687093	-0.715149948	-0.817269755	1.541730495	1.667642199	0.172229593	-0.632151567	-1.086190836	-1.20061366	2.089364986	0.647017607	-0.263366653	-0.417269252	0.68827051	0.453215369	0.262181333	-0.118705146	0.713095048	0.594097265	0.377095543	-0.038935381	0.232973303	0.493720732	-0.205692972	-1.602638067	-1.481905204	-2.06592955	-0.476910036	-1.652271837	-1.214789016	-2.035254247	-0.241998395	1.989800077	1.765109847	0.608693187	-1.029329843	-0.018482786	1.701699501	-0.762234347	-1.562102057	0.808941487	-0.727669789	-0.735462359	-0.688088981	-0.840393538	-0.49316814	-0.885803345
2.2_Aurkb	Aurkb	-0.214669395	-1.112956952	1.817229583	0.537117008	-0.622067855	0.882422847	2.190655012	1.167141328	1.7401331	0.38140272	-0.313710119	0.150267466	0.011772546	-0.366135829	1.177769326	-0.126777327	-0.261314704	0.042730659	0.885017657	0.122598736	0.150684633	1.798146473	-1.913644955	1.236125812	0.071100179	0.464688351	2.005215664	0.425756463	0.125768877	0.460526457	1.937604516	0.359715499	0.259091506	-1.787097414	-1.446516951	-1.089223169	-0.935308648	1.973445752	-0.435179232	1.810176939	0.784952345	-2.0013533	0.509991761	-0.997161813	-1.447516546	0.170483792	-0.113205957	-0.413048296
2.2_Creb3l1	Creb3l1	-0.966012279	-0.18687093	-0.849212814	-0.627656513	-0.743210484	-0.623760947	-1.524143459	-0.006455284	-0.869311804	-0.557324569	-1.228572769	-0.178574992	-0.522923711	-0.441983921	0.292509535	-0.246422215	0.817778075	0.195439505	0.329185766	0.040089449	0.892928929	0.389220057	0.079570196	0.293919096	-0.953034481	0.809642722	0.36336111	0.376896897	0.549013442	0.811859299	0.47738285	0.320356031	0.330512708	-0.425540079	0.211844392	-0.07106909	0.473008828	-1.068209746	-0.781179663	-0.734786367	0.510580934	1.080113595	-0.471711233	0.582064052	0.126304146	-0.5663793	-0.015511319	-0.558548919
2.2_Hr	Hr	0.536673488	0.646606491	-1.361541827	-0.943045333	1.144275893	1.435745927	-1.256413957	-1.036278945	-1.495975294	-0.562242665	0.826567513	-0.039883803	0.579503668	0.455086271	1.422045788	1.167914605	0.68292867	0.273000606	1.414912326	1.593445835	0.744188286	0.229292533	-0.184559967	0.450621377	0.249212839	-0.769867965	-0.048100355	-0.323440439	-0.046520399	-0.758230411	0.187494644	-0.360172763	-0.23859632	1.077146704	1.858960993	2.117103409	0.588142475	-1.26596476	0.763556188	-1.526342591	-0.134671189	-0.132859136	0.526300624	-0.635365109	-1.052325918	-0.168305542	-0.343574776	-0.041019756
2.2_Pole3	Pole3	0.536673488	-1.575999963	-0.370095933	-0.397228779	3.24799171	-1.370305543	0.355758013	0.47576043	-0.52008533	-0.357900396	1.657872708	2.029745753	0.435105531	-0.286216912	0.566215045	0.01010214	1.114651736	0.357254321	0.820072583	0.054004237	1.513422652	0.861489412	1.765466505	1.865613072	1.56075336	0.106389587	-2.249206251	1.240123565	-1.846639627	-0.199433462	-2.460293651	0.759416798	-2.041203899	2.096697088	0.218988842	0.044138341	0.508001332	-0.3533535	0.418288499	-0.129926615	-0.912186397	0.815047265	-0.065801735	-2.135901526	0.162492653	1.268173106	-0.276443823	1.016691361
2.2_Glis2	Glis2	2.039359256	1.85051832	0.417553762	1.719681849	1.258650777	-0.096931597	0.821935684	0.999752953	-0.064192731	0.753697687	1.128077541	-0.931440135	-0.315906435	-0.451981709	0.149443456	-0.659828863	1.110816842	-0.583401198	0.128673402	-0.643474497	1.071924851	-0.709080768	-0.161619987	-0.085691555	0.921654287	-0.483563472	-1.12233074	-0.425275204	-1.558572097	-0.531533267	-1.202882751	-0.485035158	-1.459549718	0.374820158	0.016645606	-0.171695431	0.044296799	0.265646785	0.544818262	0.054594104	-0.849746821	-1.011398856	0.437507922	0.046869008	-0.628912807	0.058444393	0.065561835	-0.263191366
2.2_nt12	nt12	-0.966012279	0.368780684	-1.694847126	-1.39333909	0.242661915	-0.496088574	-2.00475044	-1.901570574	-1.558963481	-1.160878483	-0.225273396	-0.986944502	-0.19451829	-0.028260058	1.046030297	0.23665202	-0.299828937	-0.578444906	0.893959457	0.203149146	-0.474290066	-1.067322713	-0.868850605	-0.903956482	-0.953034481	-0.144208656	-0.322474892	-0.261423869	0.400669812	-0.137017342	-0.326836948	-0.262507913	0.677468448	0.666723713	0.851800694	0.913670991	0.658712229	-1.814740134	0.157344675	-1.663582491	0.561750296	0.731580641	0.093209687	0.007305837	-0.154137811	0.233403931	0.141673351	-0.211961207
2.2_nt13	nt13	0.536673488	0.461389286	0.056075831	-0.527210949	-0.061510608	-1.599384953	0.392283007	-0.545055634	0.191832244	-0.617052049	0.081510546	-1.924940418	0.900935264	1.442335275	-0.089677897	-0.585264752	-0.265381014	-0.663472839	-0.116824017	-0.837133217	-0.457512455	-1.176831	0.102894645	-0.975269722	0.303858057	0.07181052	-0.473185782	-0.448761068	-0.290892391	0.205190337	-0.550091294	-0.378005116	-0.311696178	-0.624342149	-0.494027222	-0.775885861	0.080643454	0.120508357	-0.327436954	0.127565562	0.117418879	-0.88915739	0.940817578	0.340995699	0.554003736	0.522109428	0.336715312	0.410903437
2.2_Kdm6a	Kdm6a	1.288016372	-1.112956952	0.435404524	0.743632004	1.873989158	-1.245906821	0.505342708	1.15404039	-0.068199279	1.098604229	0.969034948	0.711935404	-0.43420721	-0.441007436	-1.057076535	-0.990009462	-0.683086883	-0.453245098	-0.797601059	-0.86844149	-0.454733554	-0.441976806	1.678256134	1.20797421	2.1193695	-1.077407131	-1.135196575	-0.608106184	-0.899610382	-1.045265946	-1.023908294	-0.476706551	-1.093972091	0.222800791	0.252598818	0.673287179	1.132819107	0.357543477	1.039154838	0.030158707	-1.555754465	0.775328231	-1.185224023	1.066579402	1.265862762	-0.206072466	0.785594637	-0.088764871
2.2_Kmt5a	Kmt5a	1.288016372	-0.927739748	-0.77617041	-0.99231824	1.206727136	-1.039590703	0.090790471	-0.218431829	-1.295122453	-1.410443374	1.938035941	-0.767925384	-0.17570349	-0.409118268	1.575481202	0.362086416	0.71007046	-0.933185795	1.96743155	0.889009707	0.904843465	-0.958672546	2.117768212	0.888279136	1.907474803	-1.747753794	-1.19356109	-1.400043453	-0.336817472	-1.824667238	-0.961253758	-1.625022879	-0.276914433	0.983654549	-0.288888332	-0.51112016	-0.489423517	0.073101333	1.904082642	-0.811941969	-2.018351401	1.210286278	-1.276281845	1.019783209	0.580822682	-0.700678182	0.705315346	-0.629905213
2.2_Ncoa3	Ncoa3	-0.966012279	0.368780684	0.724325786	2.349177911	-1.945575513	-2.45137155	-0.396037375	2.408289298	0.186840479	1.766044586	-1.252861475	-0.803975332	0.650422386	0.764524209	-0.218957609	-0.085268483	-0.691748453	-0.368942792	-0.295467979	-0.167940005	-0.743357097	-0.61769561	-0.51891979	-0.198422527	-0.953034481	-0.065560368	0.948712037	0.873383873	-0.12550241	-0.185029742	0.921687851	0.703944067	-0.18294329	-2.37708199	-1.594541662	-1.421201213	0.655265299	-0.150805688	0.142572611	-0.110428507	0.513560416	0.295363671	0.461971217	1.012501644	0.772121044	2.080050657	2.427053099	2.198121571
2.2_Uhrf1	Uhrf1	-0.966012279	-1.205565554	0.103890372	-0.005322211	-0.048689491	-0.035189025	-0.041757832	-0.793647331	0.27485317	0.001212773	0.030206484	1.146556913	0.803156423	0.39008451	1.62620463	1.903584067	0.738270152	0.550646868	1.651443941	2.436438799	0.669609546	0.786357241	-0.039038473	-0.387698453	-0.953034481	0.08111887	-0.176524585	0.513978541	0.209877082	0.074517992	-0.021538771	0.484824212	0.366044253	0.15555676	-0.238214511	-0.056055611	1.356592629	-0.081101734	-0.038561033	0.160452929	1.841891128	-1.702673715	1.668374112	-0.436966729	0.480147319	1.737403012	1.186842244	1.200004721
2.2_Gtf2i	Gtf2i	-0.966012279	-0.279479532	-0.802946553	-0.819832912	-1.857106052	-1.387587373	-1.132332226	-0.699905343	-0.188264352	-0.47521894	-1.639794561	0.187572537	-0.538415047	-0.440773329	0.139440655	0.256535783	-0.543741395	-0.397145062	-0.207358242	-0.056503495	-0.769409288	-0.84172566	-2.110428975	-1.148975071	-0.953034481	1.359344438	0.13623563	-0.0324385	0.801443389	1.297570707	0.235214824	0.249847675	0.951369095	-1.09517245	-1.504273095	-1.268424053	-0.164088639	-1.147186722	-1.268393993	-0.573864216	1.581769413	-0.785296207	0.538532272	1.051142483	-0.179211818	0.121290334	0.195904046	-0.210480063
2.2_c-Myc	c-Myc	-0.966012279	-1.575999963	0.236921051	1.339882423	0.934663802	1.445490747	-0.25729402	0.637762239	-0.807965645	1.326344053	1.467473646	-1.664014109	-0.175467397	-0.394426276	0.776049235	0.882502238	1.511001215	2.968960741	0.567493738	0.8484812	0.467722432	0.613287417	-1.3147705	-2.605882758	-0.953034481	-1.590420858	-1.569502146	-0.878971182	-2.529371434	-1.667012487	-1.624635608	-0.977167062	-2.943447736	0.527572031	0.638109173	0.1180527	-0.988489868	-0.15757812	1.716119849	-0.471352706	-2.467734982	0.542930964	-1.214217558	-0.907210211	-1.547167705	-0.534770834	-0.602522625	-0.765691273
2.2_nt14	nt14	-0.966012279	-0.18687093	1.336139403	2.052017654	0.267251387	1.175833297	0.62524278	1.638561419	0.820269125	1.544106704	-0.072150502	0.977533563	0.095985118	-0.154071424	0.570826265	3.302278794	2.185149064	5.633955393	0.271202094	1.975258153	1.670083162	4.109568363	-0.668414131	-0.50566114	-0.953034481	0.752229108	0.455306125	-0.023896213	2.535290758	0.583112503	0.373460663	-0.08858217	2.190552693	-0.440995951	-0.078530887	-0.491278346	0.001856462	0.67157594	-0.446727234	1.084395447	-0.197499393	-0.271529552	0.382238994	-0.907404386	-0.30807173	0.645872155	-0.517529779	0.304173938
2.3_nt8	nt8	0.977515749	0.787852625	1.625106314	2.414941123	-0.277412822	0.028771548	1.001119269	0.886525947	1.078478438	1.477091688	0.524536142	-1.041055538	-0.6879412	-0.562530021	-0.770712516	-0.412271601	-0.261321388	-0.508437273	-0.830208661	-0.228244171	-0.424867953	-0.257682616	-0.902045528	-1.475218027	0.66441161	-1.307476425	-0.128553949	-0.77081329	-0.941141706	-1.352777707	-0.043110922	-0.818740746	-0.953996125	-0.316638459	-0.953383017	-0.770641184	-0.616435908	1.588371203	1.353043865	1.051764785	-0.470794707	-0.390347176	0.208271671	0.217424667	0.169642991	-0.102776668	0.803901555	-0.101896464
2.3_Trp53	Trp53	-0.573026474	0.553281617	-0.150667715	-0.136748341	-0.047964735	0.993364214	-0.099494596	0.049406397	-0.305991306	-0.324930481	0.088767072	0.349292576	-0.326804584	-0.593821002	-0.133846735	-0.642685112	0.15514982	-0.785281329	0.048284334	-0.735421023	0.320052495	-0.920028194	1.405063099	1.342686969	-0.565210813	-0.185084382	1.226820484	-0.194671024	-0.741534004	-0.233733904	1.197247356	-0.196659818	-0.878917015	0.209549721	1.873394301	1.822885168	1.35746064	0.277311542	0.320400499	0.095555825	-0.784977303	1.330122558	-1.207778576	-1.076284419	-1.259996612	-1.03887351	-1.30150774	-0.925358641
2.3_Setdb1	Setdb1	-0.573026474	1.374280145	-0.946040022	-0.619580935	-0.637208608	0.341299965	-0.793431324	-0.939923457	-0.744397264	-0.095945108	-0.245593422	-0.635565399	-0.783788707	-0.532010867	-1.350037362	-0.587277913	-0.996159045	0.262847365	-1.396791295	-0.614201023	-1.058953645	0.279441397	-0.776255279	-1.217607735	-0.565210813	-0.146603706	0.934184241	-0.52204255	0.283778259	-0.023274872	1.415221631	-0.476970552	0.452508973	-0.902189732	-0.420707319	0.612014858	-0.071342598	-0.863314948	-0.10951076	-0.971542665	0.525593808	0.534388879	-0.323104554	1.269614329	0.973837315	-0.323579479	0.856453922	-0.320211983
2.3_Mbd3	Mbd3	2.528057972	1.726136657	2.597593883	1.927258057	1.864943816	0.75211766	1.960746141	1.879254568	1.887173762	1.793120749	0.945092717	-0.150377774	-0.087237254	-0.553513543	0.981335478	-0.022452582	0.82140895	-0.450830952	1.142578689	0.091528468	0.9779397	-0.414338993	0.997760773	1.207454058	1.315389127	-0.118264069	0.095666932	-0.703528681	-0.924227052	0.024969027	0.165357423	-0.681646879	-0.871148184	1.838634609	0.60935336	-0.749818194	-0.879491049	1.77767349	-0.165808885	2.154223853	-0.397592172	0.033090168	-0.52405544	-1.237121647	-1.658918925	-0.673123639	-1.069115791	-0.631400376
2.3_Top2b	Top2b	2.528057972	2.664420689	-1.022264285	-0.549858199	0.165501429	1.246810839	-0.677526769	-0.559698801	-1.350382655	-0.792837907	0.522069251	-0.187875935	-0.519343175	-0.547580874	0.913545999	0.371092002	1.253981203	1.187010319	0.892533202	0.490682136	1.2489169	1.339453163	-0.119798028	0.14021791	0.957178853	-0.668112543	-0.10663307	-0.722340313	-0.684300204	-0.66313403	0.036483503	-0.724225083	-0.498908357	0.450368623	1.037479138	0.348220195	-0.323778201	-0.731918688	0.670903542	-1.256986277	-0.208740059	0.257000916	-0.057824878	0.445211512	-0.162960251	-0.097061262	0.363623209	-0.279686235
2.3_Mga	Mga	0.977515749	-0.971429935	1.158142444	2.973597312	-0.171396279	-0.763401656	0.344133413	2.951284997	0.888130404	1.951183516	-1.113479595	-1.041836886	-0.565254981	-0.443574705	-0.184218568	0.782036669	0.368515434	2.745718119	-0.137560782	0.395255379	0.116528847	2.437025647	0.934162232	-1.735281317	2.341172656	1.341174055	-0.83037785	0.451992604	-0.000279488	1.501540453	-0.720699255	0.575692103	0.024171371	-0.998023536	-1.581390216	-0.740045102	0.041749841	-0.225584727	-1.692290209	0.289883913	1.166022899	-0.674597745	0.951626574	0.017419277	1.10997787	0.375255628	0.472807479	0.09278099
2.3_Zfp532	Zfp532	-0.573026474	-1.440571951	-0.15208302	-0.606678484	-0.367385134	0.084016221	-0.207100111	-0.289909316	0.933036899	-0.269336866	-1.34766496	1.785991947	0.237569662	0.42788881	-1.45337974	-0.546370782	-0.581354518	-0.071876546	-1.353691437	-0.16990035	-0.468137638	0.651626118	0.022001008	0.117368681	-0.565210813	1.580753471	-0.283392002	2.596443812	-0.966944974	1.668412066	-1.097299591	2.934501664	-1.213899363	-0.209380907	-1.993798123	-1.388836529	-0.128678435	-0.642997032	-1.718840637	0.283835393	2.289901484	-0.678868621	1.713565349	-1.066110186	0.153869534	1.249929932	-0.439592265	0.388127798
2.3_Mbd2	Mbd2	2.528057972	-0.150431407	0.705995946	-0.633307869	0.631189143	0.407810027	1.068236749	-0.705796274	0.556125086	-0.58737662	1.209437035	-0.531538243	-0.525824323	-0.544991955	0.316399418	-0.45627984	1.197161178	1.114386964	0.632298467	0.662570378	1.347580067	1.357341958	1.029972391	0.960655131	2.987031741	-0.78230023	0.309133349	-0.652719829	-0.733852993	-0.82517606	0.3638942	-0.849112967	-0.894231367	0.201604717	0.108914197	-1.183412445	-1.558754728	1.369199185	0.824821233	0.996320019	-0.977701778	-0.394764065	-0.267965591	0.92851394	0.431089297	-0.106285494	0.369260902	0.008530217
2.3_nt9	nt9	0.977515749	0.787852625	0.348674858	-0.533979249	1.044413778	-0.466610345	0.898469006	-0.257010574	0.158652155	-0.953271869	1.19836021	-0.125629642	-0.5526454	-0.54764336	0.175462793	0.410856061	1.098138983	1.259113958	0.269427129	0.558832334	1.147720641	1.098299552	0.576972257	0.608013852	0.66441161	-0.68137881	-1.054785982	-0.566648514	-0.977911978	-0.687455049	-1.317624337	-0.635434894	-1.169125746	0.612208801	0.37721678	-0.260217821	-0.889514346	0.965308472	0.695341154	0.565401749	-1.278182171	0.417104036	-0.729907567	-0.206914654	-0.457944051	-0.730530923	-0.929759947	-0.651463881
2.3_nt10	nt10	-0.573026474	-0.854144431	1.318360702	-0.627031827	1.036438393	0.639758947	2.213101418	-0.258363481	2.296630169	-1.128384901	0.873141724	0.979895911	-0.350803936	-0.389107423	0.173142762	-0.316190119	1.102879082	0.307460808	-0.138128079	-0.050669879	0.897836616	0.729911167	-2.307374386	-1.107177366	-0.565210813	-0.28464516	-1.326156726	0.488127459	-1.282844002	-0.336211077	-0.855915191	0.528228837	-0.934550541	0.391656391	-0.847045282	-1.37390892	-1.391259314	1.766672873	0.339415841	1.681198579	0.266815775	-2.720311162	0.984709951	-0.798917956	0.636622983	0.563647016	0.318634983	0.23149454
2.3_Jdp2	Jdp2	-0.573026474	1.139709137	-0.614772092	-0.750638526	0.92459608	0.691264889	-0.356660094	-0.446128845	-0.439638583	-0.913443911	-0.066913109	0.72558188	-0.485908682	-0.558064023	0.736234361	0.277910534	1.090570115	-0.104126239	0.708279466	0.184424168	1.025622384	0.069348716	0.044558842	-0.156186102	-0.565210813	0.213987872	-0.20807331	-0.264594175	-0.028884065	0.305084839	0.010614132	-0.017532014	0.124531502	0.826701461	0.392226975	0.397274811	-0.094886066	-0.475161228	-0.350801796	-0.474090676	0.55575355	0.408635289	-0.392743021	-0.16023443	-0.939059681	-0.476231487	-0.422905826	-0.544072291
2.3_Prmt5	Prmt5	-0.573026474	-0.150431407	-0.597326297	-0.508585786	-0.286011284	-0.17169332	-0.310950915	-0.202952034	-1.154169025	-0.670388768	0.780197971	-0.687150707	-0.314239093	-0.574530329	0.216505734	0.690569808	0.465565137	0.5415241	0.436352513	0.633304289	0.683782312	0.435637613	1.660087912	1.630550912	-0.565210813	-1.217344476	0.802003588	-0.370043286	-1.055034257	-1.391985612	0.611048368	-0.471621264	-1.170577259	0.192717085	1.371688769	1.276506285	-0.45603093	0.233309073	1.565260313	-0.545354648	-1.559598629	1.486137317	-1.304169651	-0.065556074	-0.118487166	-1.155460577	-1.172775689	-0.927080246
2.3_Suv420h2	Suv420h2	-0.573026474	-1.088715439	-1.334931068	-1.172475379	0.111854504	-0.57257386	-0.733194796	-1.029124585	-1.505095619	-1.215768782	0.628943683	-0.945378016	-0.386810314	-0.557153727	0.260015014	0.529089838	0.609664144	1.354440658	0.230666727	0.466525252	0.488208433	1.229905864	0.070560992	-0.459222296	-0.565210813	-0.863896273	0.17700263	-0.490234051	0.384165374	-0.810981587	0.433226005	-0.381283649	0.396893077	0.508721759	0.674943815	0.586951607	0.388246511	-0.896011226	0.726079818	-1.444955665	-0.636263711	0.523072881	-0.769525932	-0.101798485	0.057263411	-0.861659722	-0.781055163	-0.77283941
2.3_Atr	Atr	-0.573026474	-0.619573423	-1.525766121	-0.877658879	-1.371286719	-1.472107683	-1.649868092	-0.713468248	-1.737575027	-1.412369821	-1.149757407	0.179553734	0.122070022	0.183088723	-0.738768553	0.638591822	-0.656492731	1.622668383	-0.753815083	0.264311409	-0.654885521	1.327517713	0.282653151	0.305386491	-0.565210813	1.814550157	1.621914366	1.305765779	1.377176316	1.657645038	2.080400233	1.105925343	1.588092256	-0.647006981	-0.800133766	0.114942799	0.554887849	-1.855203926	-1.417624164	-1.720085775	0.912681066	-0.602978428	1.956381003	0.086003097	1.233822183	2.232943754	0.847841566	2.906362763
2.3_Phf20l1	Phf20l1	-0.573026474	1.256994641	1.331502816	1.152130631	-0.197440895	-0.578821477	0.938675035	0.867007787	0.868515349	0.766753654	0.283990068	-0.236064504	-0.3375918	-0.555246155	1.01498637	0.228504458	0.919070278	-0.490438717	1.111708875	0.264852937	0.995958115	-0.565876068	0.753845087	0.846545265	-0.565210813	-0.586729101	0.273493196	-0.765756974	-0.06964682	-0.540282595	0.203286555	-0.853114929	-0.159401048	0.196016282	0.03889145	-0.649328742	-0.758615246	1.386311257	0.481329747	1.136599153	-0.745806873	0.492483184	-0.714591188	-0.817210489	-1.212172297	-0.732375769	-0.989678144	-0.618457843
2.3_Hdac3	Hdac3	-0.573026474	0.318710609	-0.671239858	-0.462347182	-0.742664382	0.025869112	-0.691860742	-0.536328155	-0.089973408	-0.015385396	-0.96367642	0.860405259	-0.224002702	-0.288791925	-0.096099212	0.234696094	0.461513116	1.520722153	-0.11734437	0.323243847	0.408471771	1.646553731	-0.144878459	-0.287557812	-0.565210813	0.618056236	-0.097114465	0.484602281	-0.074033622	0.790362722	0.046651537	0.678382439	0.060265288	0.225596833	0.944475522	0.380030032	-0.494432081	-0.848341886	-0.915372338	-0.471454142	1.700706721	0.174065601	0.47314291	0.162784291	0.085055939	0.069987785	0.33237509	-0.187460723
2.3_Dpy30	Dpy30	-0.573026474	0.435996113	0.080460193	-0.49283541	1.280933789	0.344399177	0.621377754	-0.012678842	-0.009368774	-0.398234438	1.006281292	0.134895942	-0.444038409	-0.562832953	0.033160624	0.014072775	0.456757727	0.054468943	0.125252577	0.155381753	0.541785735	0.405525766	0.411451112	0.382519673	-0.565210813	-0.416946404	-0.651783856	-0.905026429	-0.345711387	-0.453021205	-0.723253087	-0.991318673	-0.554553637	1.507862103	1.102846117	0.170255346	-0.68448797	0.471579384	0.514424295	0.201560014	-1.194032768	0.374103243	-0.644544284	-0.507687125	-0.804531748	-0.573972181	-0.540107519	-0.559942022
2.3_Creb3l2	Creb3l2	-0.573026474	0.201425105	-0.039349675	0.051243645	-0.462715908	-0.937434677	-0.559261418	0.13402084	0.42941561	0.138859087	-1.461674029	0.659641348	-0.768405901	-0.559231761	-0.444319761	-0.199364013	-0.077130318	0.119105096	-0.628110846	-0.671155705	-0.336623923	-0.369185603	-0.970980331	-1.374099968	-0.565210813	1.482808456	0.199491504	0.790641139	0.553131183	1.514194307	0.090965248	0.91516517	0.854925008	-1.185830859	-0.386422245	0.060749429	1.205048515	-0.50480178	-1.538409913	0.21419987	1.111437489	-0.199617855	0.099014838	1.686046215	1.290868679	0.408426692	1.590912201	0.244254123
2.3_Rbbp4	Rbbp4	0.977515749	-0.033145903	-0.793360427	-1.26871339	-0.416701675	0.505754947	-0.324454984	-1.085476468	-0.421221875	-1.190564042	-0.042921383	0.43311584	0.555674984	1.263331405	-1.347571023	-1.048464791	-0.859001989	-1.052688451	-1.337269286	-1.031978566	-0.96690201	-1.003432543	-0.058722083	-0.934331808	1.117432753	0.196044396	-0.511420324	0.533466944	-0.046850237	0.159522247	-0.552969257	0.538553898	0.060030225	-1.143973705	-0.241888591	2.554196169	2.213163349	-0.438950863	-0.084661803	-0.582653854	0.123017103	0.08390265	0.155583329	-0.056963328	0.456210921	0.81364181	-0.054642637	1.824143758
2.3_Ruvbl2	Ruvbl2	-0.573026474	2.664420689	0.214249804	0.563596943	-0.501097448	0.15780697	0.13656878	0.673179089	-0.06676331	0.431760107	0.1590251	0.398004223	-0.746578688	-0.565481859	-0.416298252	0.073745324	-0.038353251	0.412880923	-0.519786535	-0.041593389	-0.20275236	0.23480569	-0.729587242	-1.056618337	-0.565210813	-0.167608627	0.220838146	-0.466302009	-0.032112554	-0.143235481	0.364981943	-0.520845392	0.024341792	-1.109096485	-1.049664294	-1.098291968	-0.00250092	0.101760026	0.111792666	-0.090707569	0.126814997	-0.288430188	0.015897957	1.618200423	1.054795968	0.273029425	1.83797915	0.24561452
2.3_Fbl	Fbl	-0.573026474	0.905138129	-0.458077653	-0.415947861	2.346862685	0.648810612	0.2068125	-0.089010853	-0.682524693	-0.18353209	1.446742292	0.344454103	0.610243016	0.316133879	2.13396563	0.472994679	1.798756184	-0.750378353	2.008849006	0.513814825	1.766113903	-0.531709045	-0.559845598	0.077484739	-0.565210813	-0.636945321	-1.187921616	-0.056021146	-0.829442557	-0.746500595	-1.285545372	-0.170086792	-1.11429731	1.715285057	0.633302629	-0.688957053	-0.464023784	-0.201291697	0.845874601	-0.658260353	-1.01880839	-0.405057973	0.140675387	-0.960440496	-1.114860652	0.564696047	-0.264710453	0.397322203
2.3_Pou5f1	Pou5f1	-0.573026474	-1.909713967	-2.50079835	-1.727142544	-3.361799504	-3.533644103	-2.732514132	-2.316267251	-2.58398676	-1.980502141	-2.154676966	-3.504874324	-1.138314847	-0.578754881	-3.418396777	-2.678377371	-3.860463207	-2.626675877	-3.230870776	-2.965066149	-3.639171491	-2.659307993	2.181780292	1.785316961	-0.565210813	-0.89774226	1.2103611	0.619833804	2.204228134	-1.008371317	1.104127082	0.654637466	1.630814949	-1.155711663	0.417535729	1.5092635	1.616245405	-2.146078578	1.104479508	-2.93366701	0.6078815	1.483874117	-0.75972345	0.669123714	1.210615548	-1.427955264	-0.252783474	-1.217942436
2.3_nt11	nt11	-0.573026474	-0.267716911	-0.062225619	0.66547616	0.128864504	1.061005734	-0.464692648	-0.335916409	0.385202896	1.492811647	-0.526504608	1.368869859	0.010435556	0.218150858	0.490018515	1.136314642	-0.172329853	1.268113236	0.558093036	1.403534544	-0.131714243	1.298958914	0.227738164	0.069898613	-0.565210813	0.507567796	0.503237988	0.863320338	-0.041871957	0.499514503	0.50033503	1.00707689	-0.000134139	-0.158007704	-0.387223037	-0.340719724	-0.210556845	-0.604494872	-0.463977669	0.004750482	1.005468815	0.294526225	0.434954073	0.030624694	0.779062841	0.776057584	0.478275192	0.656454314
2.3_Ilf3	Ilf3	0.977515749	-1.088715439	0.108795169	0.716182727	-1.449233646	0.183289375	-0.542099326	1.321955815	0.004380687	0.764250443	-1.197644118	0.635873987	-0.556804504	-0.579809645	-0.539656989	-1.11301656	-0.461659375	-0.371150413	-0.450428917	-1.087202711	-0.261810064	-0.271314913	0.561739655	1.269006156	2.631810683	0.366953876	2.123616622	-0.915929555	1.53817359	0.418242488	2.213057608	-0.917487816	1.43036501	-1.383625545	-0.34867328	-0.081717029	1.683878487	-0.03169885	-0.352054527	0.177365934	-0.225495471	1.515668421	-1.395659485	0.795616316	0.125396681	-0.827511974	0.221689323	-0.532640268
2.3_Jak2	Jak2	-0.573026474	-0.033145903	-0.554347251	-0.972190064	0.848269153	0.28398915	0.005870984	-0.802372397	-0.767607362	-1.012587296	0.976291634	-0.678438187	-0.477193669	-0.575514608	0.501110072	0.089938832	0.755720353	0.261124099	0.565983625	0.096849575	0.807617092	0.367878768	0.363909868	0.411728528	-0.565210813	-1.012992949	-0.670159445	-0.919931878	-0.586665109	-1.183863475	-0.999397975	-0.952878497	-0.977102814	1.171725598	0.776718898	-0.249341316	-1.116488841	0.242094288	1.291491747	-0.462924178	-1.665865176	0.583558716	-0.714591188	-0.437548176	-1.236840371	-0.684120371	-0.463842845	-0.585742649
2.3_Suz12	Suz12	0.977515749	-0.267716911	1.702023787	0.57979733	-0.271150899	-0.297678724	1.368049645	1.15022735	1.673552559	0.888004501	0.048474517	0.112174737	-0.481499738	-0.491630425	0.517998222	0.623160361	0.136128262	0.700748411	0.542518147	0.814304337	0.308486298	1.080497037	-0.081765033	0.717036017	1.315389127	-0.002014158	-1.283962779	-0.642087322	-0.239688792	0.187166849	-1.307517784	-0.496924333	-0.167551856	-0.567130515	-0.398452749	-1.121542469	-0.700328647	1.266603152	-0.361721127	1.545184427	0.240453926	-0.571001608	0.224609141	0.203244	0.646046741	-0.06370933	0.634770757	-0.09495375
2.3_Suv39h2	Suv39h2	-0.573026474	-0.619573423	-0.39043187	-0.871339443	-1.030463627	-0.907288696	0.165969942	-0.884982227	-0.31658722	-0.658979612	0.733593076	-0.895169057	-0.90554317	-0.553580028	-0.574687359	0.439464592	-0.619672866	-0.162334336	-0.805910655	0.483536313	-0.965723086	-0.325815341	-1.819834083	-2.67641516	-0.565210813	-1.272057195	-1.399371962	-0.744602346	-0.337668917	-1.348553986	-1.451506605	-0.800339726	-0.48101419	-1.488100101	-2.406913706	-1.742969239	-0.056823321	0.30229211	1.395019718	-0.401120712	-0.563731393	-0.110805522	-0.29206336	1.834943217	1.651969971	-0.075972133	1.532778801	0.040992097
2.3_Kdm5a	Kdm5a	-0.573026474	0.201425105	-0.577136543	0.30228535	0.174224506	1.478317014	-0.993317331	-0.471281369	-0.793340297	0.039136866	-0.632701854	0.503862153	1.498483604	2.91475596	-1.146055824	-0.66171513	-1.385993955	-1.150176072	-1.402979993	-1.281646796	-1.561175131	-1.600832017	-1.813236523	-1.55621241	-0.565210813	0.748656676	0.219589804	-0.114638802	1.166930208	0.765522394	0.055069723	-0.083350943	1.107511911	0.111224687	-1.005695224	-0.28097776	0.75369398	-1.111974731	-0.799691002	-0.857706419	0.174325899	-0.301206314	0.920381162	1.410366672	1.031992488	0.750555293	1.92996704	0.402951431
2.3_Sfmbt1	Sfmbt1	-0.573026474	0.201425105	1.514597019	1.323279358	0.863814923	0.264410005	1.586241884	1.558797061	0.923639332	1.353830149	1.435568726	-0.471155415	-0.368542588	-0.605355414	0.478710979	0.921650111	0.227443974	0.257239912	0.52773158	0.958150815	0.291423768	0.317375996	0.16438218	0.167700581	-0.565210813	-0.943515131	-0.055594623	-0.809073934	-0.317484699	-0.858013762	-0.118685427	-0.837643345	-0.37761587	0.879174397	0.622501248	0.548001107	-0.615130624	1.376914896	0.75706155	1.108837998	-0.653614871	-0.167531525	-0.188116205	-0.728779008	-0.315781362	-0.381674058	-0.812841554	-0.582960872
2.3_Foxc1	Foxc1	0.977515749	0.670567121	0.046521766	0.640082697	-1.476649032	-1.763340091	-0.278020646	0.627477225	-0.048157389	0.420909476	-0.773967652	-0.623730757	-0.531262021	-0.563522798	0.276826526	0.51016566	0.210547815	-0.237474205	0.188045755	0.636730046	0.024652458	-0.654025838	-0.53554135	-0.925064924	0.713597785	0.148974663	0.910915153	-0.022699313	-0.149093939	0.331015719	0.833420909	0.154979213	-0.00999503	-1.020265058	-1.289752925	-0.393967311	-0.082977358	-0.246669243	-0.432435013	-0.222534285	0.48634891	0.380454803	-0.382532102	1.771789169	0.696844327	-0.09485468	1.360843322	0.036113433
2.3_Phf2	Phf2	2.528057972	0.553281617	0.043084597	0.767676813	0.530531061	0.37730985	0.169055896	1.154236575	-0.581295868	0.120722235	0.590900352	0.080528512	0.748331148	1.174051432	0.673043141	0.203388645	0.427170335	0.181142673	0.726175116	-0.078841139	0.493784423	-0.183193903	0.695534297	0.961245668	2.098972701	-0.388181566	-1.243703762	0.208993898	-0.140041026	-0.432023771	-1.07421106	0.089907317	-0.143499038	0.704204763	0.53428376	0.328453329	-0.498541311	0.106725583	0.426789185	-0.354361001	-0.721008863	-0.143037865	-0.198939779	-0.409055052	-0.323290132	-0.211477921	-0.514327113	0.064541032
2.3_Bard1	Bard1	-0.573026474	-0.971429935	-0.2216929	0.835114137	-0.495645525	-2.346414909	-1.273969918	-0.762205903	0.917458382	1.769307245	-2.028502738	1.398521848	3.247717506	1.766473541	-0.467993826	0.013405984	-1.144998151	-0.527584674	-0.606067294	0.423614996	-1.156963624	-0.640738662	-1.675172871	-0.450954782	-0.565210813	2.447036415	0.229688888	2.97983362	0.83209564	2.253674433	0.265240623	2.530570334	0.54992494	-2.134114201	-0.608576858	1.507844825	2.970727992	-1.611204127	-2.161335303	0.213424418	2.115123917	-2.937906853	2.657258483	-0.891751244	0.842786598	2.30333731	0.013632945	1.030422667
2.3_Smek2	Smek2	-0.573026474	-0.385002415	-0.364407595	0.489055879	0.602807988	1.644985719	-0.300089647	0.729200994	-0.494131858	0.053775316	-0.027370294	1.65545127	1.349314327	1.078787802	1.388490375	4.362336648	0.534128374	1.244507226	1.197024493	3.541395282	0.409810009	0.776617603	-0.334267249	-0.347020318	-0.565210813	0.878789395	-1.345680789	1.07100317	0.298754176	0.906151541	-1.474207333	1.112008324	0.567478267	0.126778042	0.595367433	0.519769482	0.366830174	-0.876072608	-0.964920671	-0.586763746	0.978138876	-0.124603739	0.798871226	-0.379955691	-0.960023764	0.98166754	-0.537132857	0.398541869
2.3_Pdp1	Pdp1	-0.573026474	-0.150431407	-0.712283691	-0.282921472	-1.531074804	0.196670098	-1.483452194	0.002937336	0.17820414	-0.048764921	-2.6119225	1.574864551	2.477563139	1.845675775	-1.520695459	0.282620411	-1.628610566	0.937164098	-1.628064399	-0.015140894	-1.663518451	0.505812307	-0.716052541	-0.285104813	-0.565210813	3.348696069	1.841241747	3.157125145	4.395945025	3.094385388	1.43229447	2.98284536	4.057487417	-1.875789358	-1.050260232	-0.004162816	2.114928595	-1.513802829	-2.82709663	-0.049763742	2.556126367	-1.131435535	3.079990529	-1.29110307	0.862969568	3.84099882	-0.067136218	4.490052126
2.3_Hells	Hells	-0.573026474	-0.854144431	-1.644767243	-1.321986625	0.141793351	0.400234176	-1.192663497	-1.111247699	-1.908118792	-1.455594631	0.227420867	-0.397270635	-0.512670973	-0.543566775	1.446177619	0.46374427	1.396551146	0.663739221	1.217653485	0.356889255	1.270758851	0.732729659	-1.394000374	-0.828716585	-0.565210813	-1.145783174	-1.295016844	-0.823755054	0.251961623	-1.149225498	-0.865321805	-0.716994873	0.460853708	0.577421354	-0.273752666	0.236160663	0.753371687	-1.19906295	1.081257232	-2.012353358	-0.079388276	0.294526225	0.152111616	0.778457182	-0.753532584	-0.035313162	0.766222499	-0.019193729
2.3_Wdr5	Wdr5	0.977515749	0.318710609	1.225903762	1.253029467	0.913443002	1.017715161	1.082498206	1.149955119	1.026886426	1.446499714	0.646211922	0.018870682	-0.306685102	-0.530942106	-0.03738781	0.130517858	-0.695866133	-0.383213275	0.04482161	-0.173914725	-0.567326541	-0.440884584	0.991696839	0.976054512	0.887979323	-0.161209355	-0.893288027	-0.534914791	-0.878453157	-0.010828742	-0.864598219	-0.463798763	-0.841671289	0.900765057	1.377592283	0.401152521	0.515471476	0.851100676	-0.122879461	1.084566373	-0.469230868	-0.297702005	-0.436854191	-0.540529338	-1.050506964	-0.393321913	-0.648753517	-0.455946733
2.3_Ncoa6	Ncoa6	-0.573026474	-1.088715439	-0.660639515	-1.038648614	1.413026103	0.039495803	-0.111878698	-1.173126702	-0.688074934	-1.276582074	0.685537069	-1.158947533	-0.244254452	-0.601996168	0.033780692	-1.864077818	0.345166624	-1.065380442	0.115623258	-2.027155094	0.446659339	-1.00507187	0.861152465	0.777043634	-0.565210813	-0.643897355	-0.828536547	-1.008627492	-0.473758357	-0.607983309	-0.978532224	-1.090772756	-0.554594773	2.119694731	2.072139715	1.336342827	-0.601384849	-0.153393177	0.518687321	-0.475564034	-0.927063199	1.018421568	-1.003560196	-1.588791641	-2.077217897	-1.260870045	-1.977549319	-1.073318197
2.3_Yeats4	Yeats4	-0.573026474	0.318710609	0.183344173	-0.369452108	-0.550632066	0.393199458	0.371600819	-0.164616915	0.187601706	-0.463033571	0.183694012	-0.597871084	-0.82586914	-0.536522355	-0.748027774	-0.202793226	-0.851570738	-0.169063279	-0.812010943	-0.191985299	-0.89901831	-0.24928466	-0.473883268	-0.35265313	-0.565210813	-0.678721304	0.915209448	-0.251554578	0.703687211	-0.639089977	0.97553692	-0.297802729	0.916670171	-0.084415422	-0.402922286	-0.214599551	-0.507501042	0.671347536	0.584708139	0.261269762	-0.001047416	-0.067111169	-0.293084452	1.042697302	0.667817135	-0.428120783	0.498162934	-0.312166879
2.3_Zfp518b	Zfp518b	0.977515749	0.201425105	1.522482287	0.442431552	1.068776087	0.555932656	1.699205517	0.723261402	1.185320575	0.157122876	1.120459657	-0.051842938	-0.150358638	-0.526171677	1.190347232	0.384279656	0.75278455	-0.385128015	1.4377943	1.200155238	0.905627071	0.168743693	0.794594725	0.68573757	0.957178853	-0.56602182	-0.15611109	-1.031783282	-0.642099827	-0.633844946	-0.379384362	-1.131635452	-0.869761313	0.561643564	0.257451811	-1.533635918	-1.049870981	1.843600799	0.683916991	1.593339951	-1.426225547	-0.07959527	-0.767687967	0.341597755	-0.416192265	-0.517360713	0.082418469	-0.317237875
2.3_Ehmt2	Ehmt2	-0.573026474	-1.206000943	0.698139562	0.759656979	-0.474211678	-1.760826286	-0.064259934	0.5324025	0.525157265	1.434755442	-0.607815276	-0.848360106	-0.732765466	-0.611651502	-0.595275017	-1.325035092	-1.232613528	-1.481486275	-0.667932168	-1.516670208	-1.192522511	-1.407998284	-0.551550136	-0.067651019	-0.565210813	0.507907957	2.41298221	-0.22202142	0.195705406	0.688041342	2.202180176	-0.193084732	0.434450261	0.267072446	-1.175444515	-1.383130305	-1.431143012	0.282888243	-0.814835964	0.875659802	0.162634345	0.557130385	-0.612481998	2.016234344	1.900137345	-0.306216217	1.834381226	0.025277169
2.3_Ncor1	Ncor1	-0.573026474	-1.557857455	-0.248670339	-0.864970183	-0.222675512	1.366105882	-0.136614672	-1.313061849	0.031753466	0.12523106	0.369170369	0.163665237	-0.682283055	-0.597948076	-0.96726717	-0.795020512	-0.902213343	-0.826010585	-0.969233332	-0.58142677	-0.932155624	-0.71424953	-0.552859946	-0.60817383	-0.565210813	-0.613729355	0.075499973	-0.696293165	-0.517536011	-0.811760552	0.016856832	-0.897283245	-0.699240765	-1.17772875	-0.476315808	1.035063628	-0.323762087	0.305729802	1.05384672	0.0370868	-1.014563685	0.28992682	-0.602679516	-0.038169991	0.470497742	-0.798537031	-0.140086269	-0.529980458
2.3_Foxp1	Foxp1	-0.573026474	-0.619573423	-0.033110781	-1.044203032	-0.205104742	-0.387113112	0.287450164	-1.389261869	0.262593029	-1.244136809	0.222922419	-0.815370225	-0.324658898	-0.595564111	1.001330936	-0.962766206	0.464739442	-1.317403996	0.91020046	-1.027022402	0.438773296	-1.3603025	-0.274840695	0.082209033	-0.565210813	-0.565660399	-0.327608262	-0.578505931	-0.465880186	-0.644075353	-0.180450322	-0.492234034	-0.643912821	-1.218508614	0.033602498	0.156446913	-0.112579924	0.788993025	0.764615334	0.407597416	-0.586816628	0.365671	-0.749308313	-0.522315879	-0.609253329	-0.471239549	-0.292700609	-0.448211237
2.3_Aurkb	Aurkb	-0.573026474	-0.385002415	0.552045465	0.620748307	0.835994537	-0.313076394	1.155175237	1.26504297	0.178708707	0.109419706	1.384755605	-0.686169935	2.446582958	2.444061546	1.760391955	-0.379492977	0.100210544	-0.296092604	1.486714481	-0.179047475	0.021752943	-0.119835357	-1.419711455	-0.77434178	-0.565210813	-0.691179689	-1.602183783	-0.172020866	-0.706012409	-0.62205661	-1.21196191	-0.022361048	-0.301008851	0.50145006	-0.963625706	-0.841385759	0.459070288	0.278610225	0.478880377	-0.150262227	0.838435972	-3.17576183	1.972310037	0.668912849	0.726778619	1.153057401	1.185989841	0.881670328
2.3_Creb3l1	Creb3l1	-0.573026474	-0.267716911	-0.397190671	-0.056694645	-0.394707059	-0.156738395	-0.570154916	0.166911333	-0.459568994	0.418299638	-0.529164981	-1.220598824	-0.513964264	-0.567223468	0.591598228	0.194709771	0.098742643	-0.776145283	0.837851638	0.296461726	0.308470367	-0.473786162	1.613177318	1.270868618	-0.565210813	0.251256726	1.585930918	-0.333591522	0.947877637	0.342994469	1.401790368	-0.345031212	0.932830749	0.384631571	1.159534745	0.966510118	0.281954443	-0.493571983	-0.376697812	-0.260531397	-0.507284271	1.546221616	-1.197363438	-0.562538365	-0.368670317	-1.11107574	-1.046819989	-0.90912301
2.3_Pole3	Pole3	-0.573026474	-0.854144431	-0.845697814	-0.45026118	-0.258190898	0.06281368	-1.164777111	-0.122437559	-0.584449414	0.017273124	-0.979396805	1.688241728	2.190761321	2.319849409	-0.225233641	0.706329372	-0.94146442	-1.261846446	-0.06362058	0.697675558	-0.795034056	-1.481750738	1.265883684	1.265735491	-0.565210813	0.611465623	0.066193586	1.12138829	0.576174216	0.631211518	0.135373546	1.182736327	1.300904085	0.664636849	1.013120161	1.564418416	-0.010074794	-0.912512152	-0.596916783	-0.185467714	0.144240626	0.771805818	-0.166673275	-2.563330291	-2.255311815	-0.119886716	-2.550525932	-0.409716702
2.3_Glis2	Glis2	-0.573026474	0.553281617	0.542253868	0.178612756	0.272546049	0.235434838	0.431950149	0.149562774	1.155803385	1.121833815	0.169763333	1.48051434	1.365142436	2.043611374	-0.128649309	-0.97253523	0.118803965	-0.764903024	-0.112636539	-1.245741095	0.184922352	-0.840362659	0.301524114	0.617144458	-0.565210813	0.581361403	-0.467584808	0.600235239	-0.478777712	0.41780973	-0.652469382	0.537006473	-0.494342259	0.928191031	1.037460515	-1.341846873	-1.14533402	0.329717259	-0.32155893	1.18948493	0.025910181	0.246780014	-0.241825639	-0.98571793	-1.170420512	-0.276083724	-1.062571534	-0.356642468
2.4_nt8	nt8	-0.476503036	0.087884932	0.478870466	0.448501422	0.609489303	-0.09029872	0.327784857	0.71298321	0.222111074	0.493994555	0.132734722	0.696111842	-0.184785818	-0.208563194	-0.488911792	-0.045906711	-0.416474789	0.208128184	-0.260221335	0.276125535	-0.148033525	0.378238141	1.006201401	1.251530206	-0.462455251	-0.119606545	1.808962554	1.531045183	0.598199964	-0.210806135	1.563729911	1.214529282	0.388565535	0.118015622	-0.858586293	-0.861911257	0.30991265	0.684621183	0.31435238	0.562686282	0.387187982	0.232679797	-0.662704566	-0.164359358	-0.554470786	0.033775027	0.415695547	-0.186585366
2.4_Trp53	Trp53	-0.476503036	1.650283715	-1.45470779	-0.84940366	0.09333207	-0.144426227	-1.864521261	-1.220816826	-1.974229593	-1.292418499	-0.093923828	-0.225659916	-0.268302719	-0.242889057	0.020383914	-0.551191363	0.454921944	-0.899906598	-0.025030123	-0.582358175	0.313446893	-1.01234926	-0.333616058	-0.530598951	-0.462455251	0.133080715	-1.219302615	-0.864958074	-0.479427248	0.125815345	-1.201851563	-0.720251467	-0.332788845	0.943108696	0.854756932	1.396331446	0.07116633	-1.864036873	-0.141820327	-1.913606993	-0.185562552	0.943642628	-0.140444513	0.735326123	-0.684458604	-0.10362355	0.61801083	-0.363826468
2.4_Setdb1	Setdb1	-0.476503036	-0.20506484	0.164863295	-0.278988098	-0.337418337	1.185789161	0.686554949	0.145567386	0.435979516	-0.090931917	0.59791075	0.179482947	-0.284096836	-0.263853867	-0.407168737	-0.73911294	0.297906887	0.271033549	-0.373862145	-0.570166343	0.293270352	0.327659649	-0.065073612	0.083486374	-0.462455251	0.285080521	-0.31028491	-0.282894524	-0.860283367	0.225600952	-0.345693173	-0.385045299	-0.977048807	0.333949911	-0.534090447	-1.03231369	-0.721937452	0.470173424	-0.284735065	0.591580195	-1.460383407	0.607050755	-0.906814944	-0.61177887	-0.386296636	-0.318807725	-0.345481059	-0.624924839
2.4_Mbd3	Mbd3	2.009599761	1.454983867	0.246711911	0.09057268	2.405093489	0.702845677	0.948533739	0.329908253	-0.091202431	-0.347244013	2.163002382	0.200881777	0.012927843	-0.264155022	0.90466784	0.884505022	1.429163837	0.792681966	1.193999852	0.896858735	1.699782846	1.087019439	1.635625291	1.759911102	1.351358532	-0.71970774	-1.647774878	-1.3055335	-1.803366533	-0.842484669	-1.719781308	-1.359435942	-1.847962653	1.443423794	0.055708489	-0.473620356	0.342738708	0.689601784	1.039938404	0.369606962	-2.412415267	0.068471697	-0.592194596	-1.024324945	-1.393947008	-0.148036069	-0.565348808	-0.438274787
2.4_Top2b	Top2b	0.766548362	0.576134551	-0.290932588	-0.581607648	1.137876468	-0.063873086	-0.015435527	-0.871042258	0.173140878	-0.266560665	0.32343394	1.730243055	-0.167125975	-0.232025213	0.874287744	-0.662288522	1.046709641	-0.340889446	0.983490376	-0.151462693	1.057519818	0.168738815	0.292787201	0.252979664	0.653735837	1.048904384	-0.628981839	0.546753035	-0.624969237	0.866615019	-0.789838177	0.408311745	-0.626438951	0.938764095	-0.186932355	-0.52625742	-0.434873424	-0.303887135	-0.601554645	0.220888295	-0.389241218	-0.071583439	-0.085495365	-0.753695843	-0.782579972	-0.278895901	-1.178438018	-0.736538513
2.4_Mga	Mga	-0.476503036	-0.107414916	-0.013006081	-0.252758996	-0.591341478	-0.786223809	-0.160228106	-0.06367247	0.54520494	0.090484393	-1.500067566	-0.630178907	-0.307977255	-0.256751571	-1.091407454	-1.246993376	-0.104574841	-0.579005574	-1.119507864	-1.164924223	-0.251012492	-0.364462861	-0.568679848	-1.133549679	-0.462455251	1.435311734	1.259838456	0.911838194	3.070358797	1.510224442	1.065030557	0.882183223	3.053304141	-0.771992396	-0.946999155	-0.89172283	-0.681334336	-0.247315027	-1.584436322	0.290828559	1.123459985	-0.100545623	-0.101542461	0.369032128	0.715172837	-0.274055531	0.286638721	-0.261151297
2.4_Zfp532	Zfp532	-0.476503036	-0.302714764	0.127280204	0.585763595	-0.016196778	-0.866551732	0.063214449	0.583902034	0.194137875	0.363812192	-0.568806963	-0.577461672	-0.336230333	-0.241002107	-0.34713801	-0.503909726	-0.030218148	-0.474508568	-0.226057619	-0.314411845	0.192851246	-0.026670788	0.367044369	0.959160466	-0.462455251	0.134620582	0.011741981	-0.555525209	-0.249802366	0.336155348	0.050420961	-0.402319294	0.064731946	1.020498488	0.598548842	0.395390197	-0.556401672	0.050769238	-0.525368931	0.054918263	-0.498312249	1.229951448	-1.544808602	0.044178872	0.802998434	-1.425723953	-1.113493889	-1.212160952
2.4_Mbd2	Mbd2	-0.476503036	0.576134551	0.069425566	-0.032050959	0.497933393	0.819884212	0.156963418	-0.226174515	0.249195149	0.271211179	0.265334755	-0.130269797	-0.415539328	-0.290075908	-0.919811403	-0.709138528	0.325997194	0.818776339	-0.836334977	-0.636611502	0.328523868	0.991763279	0.399096615	0.058148983	-0.462455251	-0.056024926	-1.036195956	0.059802194	-1.473542395	-0.011428603	-0.904214242	0.051664756	-1.544263732	1.064122347	1.04745053	0.952216283	-0.808109757	0.144554893	-0.067681516	0.173723232	-0.72445172	0.3214366	-0.328146916	-0.601875235	0.462674245	-1.281531873	-1.014183876	-1.238388401
2.4_nt9	nt9	-0.476503036	-0.888614308	-0.402044888	-0.558571655	-0.147786805	1.155384667	-0.145016434	-0.758538989	-0.139146716	-0.158251822	0.515950253	0.5450099	-0.486049572	-0.278795988	-1.836659531	-1.958328129	0.673851141	-0.790389911	-1.61987526	-1.759845182	0.876515487	-0.476779227	1.289888953	1.287853731	-0.462455251	-0.577394196	-0.374719154	0.496632742	0.295185691	-0.290100055	-0.291728712	0.674108589	0.427884305	1.917747508	1.728392978	1.423631893	1.792675969	-0.09554766	0.092672832	-0.110201948	-0.034462589	1.615917967	-1.390659219	-1.261169308	-0.463440741	-1.64973968	-1.886541506	-1.516658107
2.4_nt10	nt10	0.766548362	1.064384171	-1.184472811	-0.684792724	0.942467813	0.849162613	-1.448127102	-1.250904442	-1.282901736	-0.219254786	0.719082219	1.640280627	-0.380330961	-0.275155482	-0.684322749	-0.762331119	1.850578153	0.68786625	-0.506371618	-0.696637846	1.75545478	0.739111668	1.093170389	0.31889647	0.526898117	-0.2589397	-0.775953773	1.268697195	-0.264719992	-0.442606242	-0.633260737	1.226129726	0.049300718	1.691523374	2.431202129	2.577784019	-0.570987561	-1.549789149	0.609433855	-1.197887786	-0.214149031	0.797121765	-0.649575123	-1.205926694	-1.255295314	-1.308536044	-1.81522306	-1.63262342
2.4_Jdp2	Jdp2	-0.476503036	0.576134551	-0.813934034	-0.416374678	0.121035234	0.517641018	-0.938434691	-0.665481027	-0.99044844	-0.469276632	0.327259401	0.299079323	-0.207463979	-0.236333117	0.348900885	0.354173752	0.464736629	0.968370795	0.240179416	0.285910311	0.251687731	0.611541471	-0.613821494	-0.825888429	-0.462455251	-0.664769248	0.304799236	0.468631475	0.411558394	-0.544561102	0.616506493	0.761911951	0.630909892	-0.050305906	0.302606567	0.768131434	0.852339043	-1.049755613	0.513188496	-1.154801864	1.147452209	-0.407961569	0.780075299	0.616622988	0.387310389	0.557214354	0.718013703	0.1110903
2.4_Prmt5	Prmt5	-0.476503036	0.185534855	0.425366137	1.158729497	-0.748337333	-0.167173293	-0.143551606	1.512642343	0.292830604	0.817755563	-1.882470187	-0.591374031	-0.483440225	-0.264816083	-1.279867033	0.232573558	-1.46097231	0.936101418	-1.302462421	0.084265629	-1.437397114	0.722613446	-0.170585915	-0.635066202	-0.462455251	0.834614461	1.14456817	1.80301131	0.836196983	1.225819965	1.552070922	2.300970882	1.337104633	-1.635221411	-1.080091475	0.508744999	2.391478226	-0.17956006	-1.708151113	-0.097114706	2.463621365	0.186564734	0.150834603	2.083906125	1.41985457	0.62336608	1.60852428	0.889563329
2.4_Suv420h2	Suv420h2	-0.476503036	-1.279214004	-1.529380637	-1.175525729	-1.50561344	-2.175926904	-2.172574513	-1.673825813	-1.968416092	-1.748973169	-1.272643924	-1.845120875	-0.359416113	-0.250074911	0.008540826	0.67728592	-0.567955398	0.178488164	0.008371222	0.87675428	-0.633520197	0.181985563	-0.23485822	-0.759031367	-0.462455251	-0.198586836	1.101897235	-1.02318589	0.626570091	-0.180862705	1.533194465	-1.14802118	1.030912025	-0.128889828	-0.38267912	-0.791986057	0.547315945	-1.638688176	0.071098479	-1.90332416	0.157305044	1.439793691	-0.739049843	1.740088463	0.476322818	0.198347613	1.576606503	0.137670585
2.4_Atr	Atr	-0.476503036	-1.376863927	-0.017535786	-0.120514564	-1.188277081	-0.300202339	0.400575522	0.891268001	0.092162229	-0.536881244	-0.644837996	0.519618285	-0.439526615	-0.2495321	-1.45871483	-1.082409876	-1.623442181	-0.328260566	-1.567781551	-1.146685399	-1.5759521	-0.501145215	-0.806302784	-0.364916167	-0.462455251	0.049133109	-0.445359705	-0.438266534	0.730346534	0.390386657	-0.515581292	-0.121875222	1.17078068	-0.079905088	-0.822550311	-0.153258632	-0.709818983	0.125008384	-0.688261438	-0.123714102	0.78910027	0.31160442	-0.917999284	1.592236333	1.153707406	-0.439222547	1.156455863	0.016177514
2.4_Phf20l1	Phf20l1	-0.476503036	-0.498014612	2.289406706	2.831399708	-0.885907188	-1.575171635	1.48049153	2.388058658	1.84332551	2.666439417	-0.427073642	-1.15984674	-0.376528262	-0.278665494	0.021971575	-0.248150061	0.241069308	-0.566257179	-0.119230493	-0.27599681	0.035228321	-0.791810978	-0.811127403	-0.84390173	-0.462455251	-0.185622147	0.293479428	-0.338124734	-0.988205813	-0.088630744	0.539959681	-0.284708124	-0.718976942	-0.968617347	-1.342620912	-0.505170401	0.78937298	1.635258139	-0.017696155	1.61425473	0.087370264	-0.22494408	-0.076742403	0.837874394	1.15163045	-0.714359377	0.179614861	-0.169531643
2.4_Hdac3	Hdac3	-0.476503036	-0.20506484	0.434492819	6.67E-05	-0.888576151	-1.483777978	0.355954619	-0.09743068	0.769264107	0.045482863	-0.779159486	0.955830003	-0.312283122	-0.262721203	-1.425974698	-1.15687231	-0.43236144	-0.198704995	-1.43073121	-1.261630435	-0.546525242	-0.348647047	-0.17616569	-0.800798473	-0.462455251	0.568515454	1.688156077	-0.143211485	-0.468334167	0.483160931	1.392592615	0.015763381	-0.405562519	-1.436690933	-1.198691997	-0.990429396	-0.271180401	0.728412881	-0.441445925	0.917401548	0.225538248	-0.225264695	0.177579764	1.091786723	1.336182887	0.390943393	0.88582453	0.586595128
2.4_Dpy30	Dpy30	-0.476503036	-1.279214004	-0.506833541	-0.762349999	-0.726580214	0.517866236	-0.281583442	-1.055126104	-0.305959997	-0.499473389	0.586864732	-0.125091654	-0.24890628	-0.264541026	-1.152682563	-1.381680397	-0.03726561	-1.221365364	-1.322093454	-1.484814673	-0.339337768	-1.311741821	-1.409631782	-1.637625198	-0.462455251	-1.705222823	0.635248971	0.150164206	-0.0355708	-1.587584112	0.563138861	0.031683991	-0.172353449	-0.017911951	0.566533582	0.672740841	-1.222136604	0.044191086	1.49844458	-0.454634381	-0.53966055	0.298245479	-0.209981932	0.241549175	0.399772129	-0.466226718	-0.107506553	-0.378175117
2.4_Creb3l2	Creb3l2	-0.476503036	0.576134551	-0.368812107	-0.134862815	0.392492451	-0.216571212	-0.458264191	-0.20702639	-0.577963448	0.147808406	0.47702619	-0.225659916	-0.315319938	-0.266629248	-0.949419124	-0.81627307	0.535629315	-0.059707643	-0.841338031	-0.689834165	0.586868245	0.244325561	0.402788497	0.308603155	-0.462455251	-0.18393326	1.185311231	0.130056817	-0.560884335	-0.129614119	1.332354508	0.191030092	-0.478323847	1.057643556	1.05837313	1.437056758	-0.022533168	-0.385362248	0.103439539	-0.404409962	-0.60602202	1.115598915	-1.005528901	-0.937439869	-1.035968688	-1.220730031	-1.284722828	-1.433388896
2.4_Rbbp4	Rbbp4	-0.476503036	0.087884932	0.395317604	0.270247206	-0.508198204	0.162321336	0.524184439	0.354461869	0.421274778	0.11095662	0.272507494	-0.047606678	-0.405164281	-0.274320644	-1.157145176	-0.801327828	-0.47235678	-0.437538221	-1.096398517	-0.753611341	-0.360481815	-0.318942218	0.293668219	0.369719714	-0.462455251	-0.189099266	-0.85955334	-0.618397843	-1.007899362	-0.069184946	-0.972266648	-0.758352926	-1.276760299	0.576815645	0.100796468	-0.727533824	-1.138744051	0.640923458	-0.066903693	0.589115714	-0.565014034	0.446369415	-0.983160221	-0.245028324	-0.377810784	-1.560999561	-1.787323875	-1.288608673
2.4_Ruvbl2	Ruvbl2	-0.476503036	1.650283715	-0.846449238	-0.406194054	0.996725472	0.694362448	-0.847457627	-0.55099387	-1.113626267	-0.394265185	0.784545416	0.286913807	-0.159253407	-0.21141902	0.412278572	-0.424963121	0.263246914	-1.615091598	0.594014492	-0.38433386	0.410540196	-1.684970951	1.18135602	1.127268118	-0.462455251	-0.412827086	-0.403163007	0.211016222	0.384558252	-0.508032442	-0.506018145	-0.023258113	0.372665197	1.627929596	1.732951229	1.609809347	0.730873261	-1.001453182	0.578975945	-0.975744589	-1.035159526	1.145896993	-0.707928201	-0.503435919	-0.219071952	-0.427843432	-0.363033526	-0.277852184
2.4_Fbl	Fbl	0.766548362	0.771434399	0.498267467	0.244795648	1.242540371	1.034367273	0.882729174	0.227460963	0.699296913	0.787772337	0.840301507	0.022703764	2.318637289	2.030267606	1.430612526	1.885110833	-0.001371335	0.485604984	1.335562471	2.458293864	-0.202596857	0.774958171	-1.22734512	-1.504059537	0.599286642	0.048735724	0.357666245	0.322186104	-0.736946568	0.015338422	0.36861419	0.37813059	-0.679818656	-0.988104534	-0.301232641	-0.02528779	0.603379477	0.217384435	0.077730443	0.322611863	1.176379003	-3.402875797	2.713021023	-0.379991682	-0.243758066	2.583291398	0.603414567	2.209874284
2.4_Mtf1	Mtf1	-0.476503036	-1.083914156	1.874602403	1.257975025	-1.294562633	1.184512923	1.326797307	1.412122717	2.208823736	1.821125978	-1.051914838	0.444753574	-0.373758614	-0.265317007	-1.134145555	-0.889902215	-1.541759313	-0.593865423	-1.218311044	-1.042236167	-1.471179214	-0.908502785	-0.83113908	-0.187801865	-0.462455251	0.235755094	1.656660618	-0.332197589	1.066107278	0.307102862	1.638888747	-0.289781651	0.82952832	-1.371267849	-0.796512379	-1.38358158	-0.095087812	2.013219966	-0.406935148	2.075962454	0.638170465	0.126876986	-0.309182165	0.24225156	1.728727701	-0.241191965	1.404176606	-0.010049935
2.4_Bptf	Bptf	-0.476503036	-1.083914156	0.02998126	0.322228516	-0.120522838	1.297797816	0.135216361	0.755279363	-0.382014268	0.555589176	0.954634965	-0.791949071	-0.545507941	-0.279917267	-0.559927412	-0.834161799	-1.181980424	-0.993288596	-0.434279984	-0.596663519	-1.07367516	-1.143652632	0.58809579	0.098629424	-0.462455251	-1.11813599	-0.788521029	-1.019791253	0.1323286	-1.13157628	-0.937241103	-0.960934017	-0.273162578	0.933962168	-1.013222797	-0.496671205	0.446870083	0.19821382	1.074653871	-0.179462356	-1.596849815	1.381067787	-1.165999867	0.339883133	0.515488287	-0.833840093	0.437959467	-0.550594132
2.4_Kdm6b	Kdm6b	-0.476503036	1.162034095	-0.919148748	-0.663488059	-0.516069956	0.627697779	-1.280933929	-0.792457837	-0.929851242	-0.72874275	-0.936242469	0.688999695	-0.264678132	-0.237385659	0.173485867	0.533138974	-0.365948072	0.811724882	0.087371836	0.448735522	-0.431452444	0.485055099	-0.374352617	-0.293704241	-0.462455251	0.153744741	-0.553526761	-0.275225158	0.664206652	0.172880373	-0.365208099	0.014796678	0.784320993	-0.820646845	0.147325027	0.483376188	1.127565701	-1.18037892	-0.113327443	-1.18505549	1.140135431	-0.046896117	0.403211668	0.0958042	-0.993628442	0.274349916	0.648450503	0.278687228
2.4_Pou5f1	Pou5f1	-0.476503036	-1.376863927	-0.740606643	-0.552724535	-2.531846723	-3.905582273	-1.311323469	-0.126136804	-0.695190985	-0.891626402	-2.608064456	-1.140818625	-0.53601455	-0.253197416	-1.834891649	-0.840102727	-1.848184538	-0.24141212	-1.782736598	-1.338362655	-1.468720135	-0.441374282	0.655892165	1.768373394	-0.462455251	2.365540613	0.907955314	1.952851318	-0.354073526	2.41697192	1.0406022	1.824219294	-0.180106098	-1.155155711	0.507835353	-0.401956685	-0.126133579	-0.913775811	-2.397793527	-0.58236247	1.309952731	1.836661105	-1.157246905	1.556063484	2.261022029	-1.074499901	0.152500918	-0.71325136
2.4_nt11	nt11	-0.476503036	-0.790964384	-0.391505477	-0.467630281	-0.911988703	-0.724814238	-0.584126689	-0.397479557	-0.160143713	-0.298243237	-1.261836997	-1.395994994	-0.415116311	-0.273087989	-0.464195781	-0.141267304	-0.673388609	-0.338698315	-0.562929958	-0.566852566	-0.718479356	-0.96229261	-0.076023397	-0.108375082	-0.462455251	0.416565321	1.296406179	-0.638586057	0.109057865	0.628462101	1.347899826	-0.727965096	0.372220777	0.196320067	0.105698738	-0.623998169	-1.474032087	-0.539948823	-0.841656316	-0.304980911	0.258038352	0.668501883	-0.634986853	0.869130545	-0.142995995	-0.363984513	-0.029305692	-0.303962021
2.4_Ilf3	Ilf3	-0.476503036	-0.400364688	-0.430658267	-0.154861209	-0.267383388	0.671915673	-0.710439903	-0.256840431	-0.626112915	-0.193395366	-0.167659584	-1.125845683	-0.266935707	-0.27702804	0.933031179	1.021835787	-0.292606692	-0.357940425	0.87895036	0.995156604	-0.253511884	-0.204939902	-0.45326659	-0.074130014	-0.462455251	0.291687049	-0.468566343	-0.123660889	-1.151348317	0.195270156	-0.518676475	0.08005251	-1.084746437	0.497469512	0.626070356	-0.598178643	-1.178160306	-0.627438246	-0.068459339	-0.485737828	-0.559739148	0.620730311	-0.694798759	-0.028166826	-0.539427685	-0.375448548	0.290888266	-0.516604299
2.4_Jak2	Jak2	-0.476503036	-1.474513851	-1.096322972	-0.955833681	0.084953552	0.460210306	-0.958378883	-0.683681384	-1.609620491	-1.129227897	0.862489179	-0.808107371	-0.031493388	-0.195786624	1.268885715	1.359695365	1.773792674	2.467900841	1.331369435	1.24195477	1.807236531	2.753139198	0.640663152	0.728253695	-0.462455251	-2.091977886	0.471235467	-1.219437236	0.004501292	-2.18188178	0.319965672	-1.347902167	0.139011708	0.857029702	0.555696986	0.530057376	-0.359351629	-0.647736544	2.19553772	-1.414932058	-1.820436922	0.851786551	-0.770171485	-0.155930733	-1.113528185	-0.508686105	-0.500312298	-0.641978562
2.4_Suz12	Suz12	-0.476503036	-0.790964384	1.080244764	1.503315609	0.397120906	0.06224926	0.913152517	1.265572088	0.561756319	1.539844172	0.720468949	-0.107747996	-0.037664982	-0.172833692	-0.404165055	0.762077535	-0.190378682	0.561378261	-0.292717365	0.623543823	-0.129187306	0.500710347	0.906310827	0.263075031	-0.462455251	-0.705203184	-0.151704501	-0.173008857	-1.846216652	-0.824472128	0.012529249	-0.402659307	-1.937624263	0.154423886	-0.296437878	-1.787711891	-1.05063529	0.997177383	0.968869947	0.704436417	-1.564690026	0.119716594	-1.062909429	-0.188310701	-0.280490528	-0.398546454	0.315507911	-0.361944677
2.4_Suv39h2	Suv39h2	-0.476503036	-0.107414916	-0.385630316	0.789386431	-0.651883026	-0.547191934	-0.781202346	0.838329538	-0.961996483	0.19767665	-0.613230126	0.02027066	-0.235356379	-0.228558269	0.268530942	0.629776477	-0.642909333	-0.82604558	0.332807397	0.459153048	-0.486519686	-1.009539344	0.724527603	0.811787906	-0.462455251	-0.460513299	-1.033793847	-0.174634332	0.988607929	-0.350800384	-0.859708829	-0.218565591	0.94052206	0.843792643	-0.234342463	-0.493194261	-0.396175531	-0.633828451	0.213685712	-0.879374893	-0.548678903	1.209004629	-1.188368547	0.084214841	-0.682737697	-0.395149703	0.514358891	-0.378527952
2.4_Kdm5a	Kdm5a	2.009599761	0.478484627	0.538429349	0.433759215	0.374147551	0.017505857	0.712471131	0.46863578	0.63432249	0.620048663	0.150810024	-0.284678264	-0.209962005	-0.216484109	0.652401478	2.780452504	-0.141046451	1.898167069	0.616552062	2.89650836	-0.185463931	1.73008884	0.415919849	-0.114956865	1.828677032	-0.035062862	-0.631631375	-1.20126964	-0.306504566	-0.224247752	-0.69538649	-1.276286091	-0.587157215	-0.62209096	-0.685480273	-0.493902528	0.290704253	0.499117293	0.318446185	0.552743377	-0.897502015	-0.940502387	0.423148969	0.391157269	0.694699978	0.790316391	0.876863533	0.428524762
2.4_Sfmbt1	Sfmbt1	-0.476503036	-0.302714764	-0.664924704	-0.359323791	-1.016618821	-0.106214159	-0.434826949	0.207148207	-1.095159852	-0.922165697	0.338257601	-0.48032471	-0.189381118	-0.211618788	1.432758013	2.655938798	-0.368436583	1.01267147	1.053437843	2.46637609	-0.515444098	0.937491754	-1.830925837	-1.181502672	-0.462455251	-1.079241922	-1.659311185	-0.441310931	-1.406546272	-1.062353889	-1.581650054	-0.540951269	-1.526696821	-1.359783874	-0.454772585	0.348966561	0.611031603	-0.680721279	0.986391433	-1.282614936	0.400290119	-1.139604041	1.464265144	1.008202858	-0.454183449	0.946482017	1.187449825	0.675862544
2.4_Foxc1	Foxc1	-0.476503036	-0.400364688	-0.76789699	-0.876596914	0.51462286	0.831970936	-0.553365308	-0.863749264	-0.633431087	-0.890919083	0.09926194	-0.691131259	-0.093213785	-0.215984689	1.242110037	1.584041847	-0.175527252	0.11964635	0.914400575	1.444212632	-0.443888933	-0.073154831	-1.588897814	-1.634754947	-0.462455251	-0.465629633	-0.891265298	-0.958211814	-0.846031706	-0.502028262	-1.1766737	-1.021903018	-0.877153206	0.114915965	-0.730374742	-0.711533445	0.552438184	-0.815761344	0.601532811	-0.872576326	-0.486231058	-0.726438719	0.832106794	0.751129795	-0.160472102	1.111394278	1.113221364	0.7269061
2.4_Phf2	Phf2	0.766548362	0.087884932	1.100157524	0.627025185	0.964900619	-0.676992848	1.848163267	-0.063367257	1.315459622	1.039960627	2.11001975	-0.702735289	-0.179055052	-0.268867403	0.647810136	-1.03563181	0.034084962	-1.022211519	0.553084741	-0.865973196	-0.081376362	-0.953622011	-0.64482491	-0.657285906	0.817884402	-1.334859897	-1.856840806	-1.647089691	-1.912946389	-1.384836491	-1.814940862	-1.650793765	-1.639641069	0.718967939	0.599709906	-0.612633714	-1.391826394	1.537807514	1.516948579	1.328799872	-1.468380815	-1.380064976	0.64343184	-0.704528864	0.071316264	-0.460452241	-0.712789535	-0.638920653
2.4_Bard1	Bard1	2.009599761	-1.18156408	4.6778166	5.144049619	-0.681714603	-0.710400256	2.923121397	4.582101317	3.014027817	4.239313182	-0.107504214	-0.31867932	-0.194777924	-0.223324558	-0.143102196	0.631467034	-0.587485228	1.1340601	0.01508961	-0.015369493	-0.421454878	0.619569803	1.784013766	1.112520964	3.683401715	-0.594730122	1.530390118	-0.571160298	-0.064131203	-0.57198665	1.457688634	-0.554091772	-0.035743869	-0.482962101	0.750605205	0.425169576	-1.183501178	3.56256274	0.507784673	3.187443278	-0.428037154	0.153327689	-0.435613835	-0.40703352	-0.113829589	-0.179710772	-0.653896387	-0.257740553
2.4_Smek2	Smek2	-0.476503036	-0.595664536	0.642657395	0.035180551	-0.241876207	0.372825538	1.207357515	0.564769972	0.978002989	0.16509992	0.12867017	-1.149490454	-0.1887978	-0.237737938	0.598978851	-0.523998577	-0.620831268	0.389195242	0.327423157	-0.551223015	-0.843227219	-0.200644745	-1.483930903	-1.303834763	-0.462455251	-0.88616243	0.604763841	-0.473164842	0.580333062	-0.788369571	0.987997954	-0.138655865	0.835848951	-1.115495348	-1.314733879	-0.835415659	-1.01018834	0.909406039	0.612627023	0.683785768	1.040252911	-2.163379831	1.345127609	0.271751748	0.784009116	0.368185162	0.775382557	0.460632805
2.4_Pdp1	Pdp1	-0.476503036	-1.474513851	-0.25047919	-0.502443452	0.533575878	-0.77721507	0.106708562	0.034847206	-0.449108909	-0.402726327	0.796834709	-1.862689127	-0.234238724	-0.25941751	0.668964637	-0.782102241	0.927042149	-1.059221706	0.692646139	-0.755574819	0.88536414	-1.055541687	0.22843099	0.221505873	-0.462455251	-0.810013507	-0.924379345	-1.807921859	-0.952167569	-0.869561587	-0.837327735	-2.137865748	-0.779775982	-0.589773226	0.979506793	2.306035118	1.120069741	0.104334191	0.810685316	-0.266059111	-1.658957345	0.095349886	-0.56155923	-0.677697741	-1.301492765	-1.205274814	-1.752311321	-0.853091885
2.4_Hells	Hells	0.766548362	-0.302714764	-0.481090469	-0.532715774	-1.734941578	-2.707712768	-0.831344523	-0.263755924	0.11486908	-0.570490038	-2.379875722	0.457542962	-0.486993567	-0.26375656	-1.165598395	-0.96963415	-0.392326283	-0.70370082	-1.113742439	-0.998993976	-0.318334816	-0.847888878	0.564560044	0.532037375	0.988593163	1.286292316	0.321026356	1.129633813	0.812964303	1.441621836	0.191924995	1.483272906	0.281435774	-0.163545007	-0.238513692	-1.069368895	-0.509364525	-0.560904936	-1.508864679	-0.047995055	1.169232383	1.479122413	-1.602675404	0.582908488	0.684611903	-0.961473012	-0.046627206	-0.779349237
2.4_Wdr5	Wdr5	-0.476503036	-1.376863927	-0.868447455	-0.546203545	0.011202326	0.235141977	-0.78661094	-1.122056192	-0.978821438	-0.481643601	0.589972919	0.177923265	-0.135203781	-0.166219862	0.676259293	1.099427549	0.716175727	1.219235319	0.231269214	0.436491505	0.263217183	0.589583983	-1.676076568	-1.622680097	-0.462455251	-1.125288922	-0.303789938	0.192749841	-0.434217709	-1.300545543	-0.064531113	0.259846061	-0.215671993	-1.617004576	-1.570748458	0.833742648	3.886797277	-1.044962959	1.491689801	-1.212674671	1.091640511	-1.831062819	2.073568538	0.227150273	0.001589861	1.983934687	1.394661322	1.119847388
2.4_Ncoa6	Ncoa6	0.766548362	0.478484627	0.043077039	-0.231039642	-0.376540609	-0.028814076	0.41984364	0.288656251	0.155768769	-0.631782158	-0.102961479	0.033746308	-0.256106473	-0.245217752	-0.539716924	-0.726511697	-0.099796901	-0.756805856	-0.563692329	-0.7558227	-0.104999645	-0.673513505	-0.189087277	-0.106395598	0.68311089	-0.601435996	0.095815784	-1.18045279	0.478250075	-0.475493657	0.200738635	-1.221443991	0.222648966	-0.167584724	-0.181213041	-0.301125319	-0.895874953	0.528249109	0.355126679	0.150438138	-0.174161991	0.043356888	-0.420053014	-1.211194585	-1.038401694	-0.834519443	-1.137928771	-0.840154578
2.4_Yeats4	Yeats4	-0.476503036	0.380834703	-0.930966343	-0.986513435	-0.524211984	0.209692289	-1.199523316	-0.941112831	-0.627002038	-1.255531124	-1.482518265	1.599416972	-0.359465094	-0.240750464	-0.644202142	-0.051925573	-0.729808119	0.933432223	-0.703587263	-0.307510315	-0.829722441	0.189492053	0.096865748	-0.242287153	-0.462455251	2.04634102	1.625278564	2.46543257	1.902464727	2.019185272	1.504116392	2.689919109	2.039731674	-0.467997365	-0.714614375	-1.085562438	0.137880373	-1.187802834	-1.933965405	-0.511572385	1.969823965	0.345696437	-0.086954191	0.552354722	0.423805485	0.369289106	0.585354002	-0.136012258
2.4_Zfp518b	Zfp518b	-0.476503036	0.673784475	-0.434829183	0.067847704	-0.578908839	-1.502929056	-0.699171998	0.199349201	-0.637397946	0.163823186	-0.428077825	-0.572158755	-0.498063252	-0.280933078	-0.465268525	-0.665819508	-0.815313338	-0.835487361	-0.509706988	-0.453029517	-0.768043905	-0.69563156	-0.661186659	-0.223383084	-0.462455251	-0.468212636	0.012484264	-0.103930682	0.846681181	-0.404876746	0.132936065	-0.150669658	0.962064055	-0.324955825	0.694917142	0.638808447	-0.319841674	-0.667283053	0.258390064	-0.843767395	-0.099632956	0.099357568	0.114850205	0.653849415	0.559401086	-0.378845299	0.54650762	-0.263621147
2.4_Ehmt2	Ehmt2	-0.476503036	-0.595664536	-0.213142766	-0.203131049	-0.716951675	0.447522999	-0.854556407	-0.352677441	0.114116744	0.149592275	-1.734472674	-0.050414105	0.22085625	0.505636987	-0.873812161	-0.393286162	-2.023972917	-0.5693646	-0.871213414	-0.260843453	-1.7805394	-0.346599822	-0.407118067	0.30528752	-0.462455251	1.52750508	0.759498814	0.652363974	0.610967472	1.647352179	0.727683276	0.676041997	0.66848802	-1.108076497	0.225094804	1.224126154	1.974890259	-0.506306273	-1.689442423	-0.067201008	0.454570398	0.253359438	-0.367048968	-0.578836993	0.954319564	-0.11678596	-0.503499456	0.042169739
2.4_Ncor1	Ncor1	-0.476503036	0.380834703	0.262453755	-0.035264802	-1.258345814	-0.427375705	0.292290956	0.077295965	0.374629982	0.019850319	-0.40981125	-1.528181119	-0.440060952	-0.250064171	-0.544179537	-0.632859645	-1.649919932	-1.274072012	-0.636498684	-0.506539201	-1.599111785	-0.96301516	-1.009440188	-0.886213194	-0.462455251	-0.675647666	-1.109197378	-1.058093179	-0.394640335	-0.645973649	-0.959927551	-1.192436214	-0.725791372	-0.280112429	-1.21402234	-1.402189667	-0.909773712	0.724747911	0.608041961	0.401305283	-0.901585798	0.679669958	-1.161623386	0.332508086	0.412233869	-0.612626685	0.656395304	-0.362415125
2.4_Foxp1	Foxp1	0.766548362	-0.888614308	0.569599096	-0.357633932	1.399975422	0.598644596	1.497844103	0.411753639	0.807222848	-0.777325363	0.831024765	2.747841644	6.291745897	6.945531033	1.908283754	0.42482344	-0.129121508	-0.820507996	2.122519126	0.625070249	0.140968712	-0.382968166	1.211478419	1.434137575	1.351358532	1.278245268	-1.664094784	0.788598492	-0.559685597	1.129055816	-1.448779224	0.820914211	-0.467682472	-0.770722045	-1.347458678	-0.522522925	0.48531811	1.036646296	-0.751387913	1.075383263	0.079543013	-1.003823766	1.351935468	-1.024149348	0.754338306	2.552465883	0.063953339	3.555354181
2.4_Aurkb	Aurkb	3.252651159	0.283184779	2.266758184	2.176107604	2.346579002	1.085491867	2.09909951	1.858513392	1.925535253	2.239378633	0.848860975	0.875911924	2.608158983	1.218886658	1.528403824	1.253352148	1.032773982	0.397162989	1.866267438	1.249593419	1.275511114	0.28635388	2.260098702	2.072570549	3.165167962	1.043738377	1.430006719	2.697749692	-0.503344921	0.822184083	1.338253401	2.126297527	-0.436795325	0.661573474	0.011932081	-0.10908857	0.096496428	1.89434336	-0.743650621	2.27618027	0.125145254	-1.254811547	2.153317745	-3.071111171	-2.608758975	3.49446985	-1.339643574	3.56782104
2.4_Creb3l1	Creb3l1	-0.476503036	0.283184779	-0.042897645	0.019909616	-0.665430548	0.233190083	-0.440686259	-0.095575304	-0.386801857	0.0338677	-0.161634484	-0.732244463	-0.039370408	-0.018784514	-0.034326004	-0.657354734	0.295637366	-1.430837441	-0.096740571	-0.871791876	0.270191292	-0.963095443	-0.287425582	-0.199084921	-0.462455251	0.687880007	1.558617471	0.532123765	2.303490084	0.542234321	0.963222604	0.38928435	1.840261442	0.300107756	0.500653958	1.888158002	1.732302259	-0.055326958	-0.410701449	-0.034567884	1.666773251	-0.029743236	0.337564454	-0.048360407	-0.122552807	-0.079761374	-0.115081829	-0.242803844
2.4_Hr	Hr	-0.476503036	-0.009764992	-1.075311423	-0.95887439	-0.139712346	-0.067551654	-1.249541546	-1.234101641	-1.236667305	-1.274784448	0.106482497	0.600846497	0.632518516	0.452543764	0.799281518	0.71269769	1.612278391	0.690495607	0.790610711	0.774588163	1.486165486	0.856566167	-0.169201459	0.017767516	-0.462455251	-0.048275917	-1.606588509	0.639369158	-0.173653976	-0.304277669	-1.926554857	0.303527733	-0.676781791	1.148753141	1.056051003	1.020370818	0.032405971	-1.141285901	0.459436834	-1.199587428	0.709126191	0.168770624	2.317678916	-1.79571973	-1.454208423	0.759236119	-1.487500017	0.963305977
2.4_Pole3	Pole3	-0.476503036	0.771434399	0.6059937	-0.077884499	-0.376641962	0.135745556	1.293782345	0.30178846	0.979097295	0.002625534	0.745573535	0.185472123	-0.039267994	-0.186275082	0.602754908	0.452495817	1.04599295	1.323373777	0.531071301	0.572310732	0.853577522	1.206360596	-0.55416404	-0.515257952	-0.462455251	-0.39628593	-0.45497845	-0.038660249	-0.041450323	-0.534489573	-0.620192954	-0.142602682	-0.168575884	-1.127944789	-0.365435172	0.455914772	0.840501673	1.183245114	0.63096727	1.103852265	-1.045028668	-0.414961654	-0.73272826	-0.532865868	-0.172192072	-0.594029474	-0.61865288	-0.422985243
2.4_Glis2	Glis2	-0.476503036	0.869084323	-0.025025495	0.260813024	0.475737078	1.030013049	-0.107043594	-0.34955302	0.330994528	0.703961658	0.147223654	1.488804361	-0.040853194	-0.244050075	0.361687988	0.750477438	0.792981114	0.489469342	0.333093286	0.704072537	0.634155123	0.360856802	-0.219880927	-0.461317022	-0.462455251	0.558729845	-0.171570868	0.440172201	-0.191159353	0.38457616	-0.223690186	0.646374194	-0.320653727	0.528135788	0.776901151	-0.035976172	-0.363755505	-0.316855492	-0.124380717	0.226412131	0.012500913	-0.524024047	0.330270319	-0.274282676	-0.489224675	0.014498465	-0.008381303	-0.265032489
2.4_nt12	nt12	-0.476503036	1.259684019	-0.818620708	-0.346261077	1.192843599	0.940000732	-0.590774753	-0.449084719	-1.148712455	-0.870131009	1.086852453	1.43465222	0.012161959	-0.212136467	1.151742124	0.743799139	-0.161034167	0.252986601	0.992257633	0.688873517	-0.192599291	0.202016251	-0.763846144	-0.167314208	-0.462455251	-0.182145027	0.089671334	-0.699051911	-0.729031093	-0.28587776	0.072489761	-0.749185909	-0.800145204	0.545310936	0.731340145	-0.186579342	-0.58547975	-0.943189549	0.428201101	-1.103302714	0.044320387	-1.148153763	1.135056526	0.327942581	-0.170856886	0.965249066	1.308654231	0.481685332
2.4_nt13	nt13	-0.476503036	0.185534855	-1.194518887	-1.060020232	2.343977607	1.105611384	-0.86696237	-1.173516779	-1.629523182	-1.098314924	2.099117187	0.603529149	-0.345763799	-0.278246196	0.950624172	-0.08566477	0.464617181	-1.497726679	0.857746939	-0.018650655	0.375145585	-1.275678553	-0.495681277	-0.287617329	-0.462455251	-1.13110068	-1.359212557	-1.305291026	0.306392938	-1.122085801	-1.146714263	-1.256191989	0.30555787	1.921812632	1.490933919	0.010511852	-0.773472176	-1.238078711	1.177490257	-1.574953343	-0.932044011	-0.19731779	0.328325217	1.052453139	0.971528634	-0.026092709	0.610851271	-0.338775137
2.4_Kdm6a	Kdm6a	-0.476503036	0.771434399	0.250905251	0.230789515	0.349011998	0.740006726	0.115948244	0.048027606	0.506220286	0.695064559	-0.25268045	-0.164582789	-0.268703472	-0.263366046	-1.04746788	-1.271686296	-0.927296309	-0.884767878	-1.032216474	-1.179894931	-0.867052065	-0.910590151	-0.22202054	0.019994435	-0.462455251	0.702334891	-0.272407883	-0.075094226	-0.940008943	0.676263126	-0.523978539	0.02661713	-1.054501229	-0.394316998	0.742176741	0.623612915	-0.711505574	-0.067919421	-0.565570097	0.45756343	-0.221635966	-0.182409212	-0.266876183	0.100369706	0.140745959	-0.381392862	0.020672649	-0.214812217
2.4_Nfrkb	Nfrkb	-0.476503036	-0.20506484	0.052719479	-0.658449583	0.277727029	-0.936444532	0.620750384	-1.126891415	0.646291463	-0.626510626	0.323290486	-0.972747348	-0.168003178	-0.26194941	-0.006520493	-0.192955179	-0.188766127	-1.650587912	-0.147581135	-0.334470637	-0.405168519	-1.654069901	-0.759315198	-1.301360408	-0.462455251	0.242113256	-0.461762087	-0.73103155	-0.683745444	0.339641647	-0.483269238	-0.560278675	-0.461670465	-1.208967785	-1.131436298	-0.778722161	-0.432218605	0.31511698	-0.376149733	0.512036953	0.513274775	-1.074091795	0.539855126	-0.863759638	-1.362644304	-0.051823098	-1.147351675	-0.153301204
2.4_Kmt5a	Kmt5a	-0.476503036	-0.69331446	0.521992353	-0.184573701	0.266375488	0.131091041	0.927688115	0.038935459	1.496840852	0.061898012	-0.879673468	0.228456945	0.022167423	-0.254455419	2.103136884	1.60731398	1.823164722	-0.143687699	1.875892362	1.129736426	1.595554183	0.249945394	-0.452721198	-0.437315782	-0.462455251	2.062882175	1.466842488	0.27204785	1.780478887	2.183312454	1.410844484	0.921051378	1.644470014	-0.386212158	-0.210562155	-0.787382326	-1.041640138	0.327051628	-2.327871336	1.088810434	1.806642811	-1.916132554	1.569300685	-1.235391763	-0.829163143	0.756858393	-0.702211863	-0.017929931
2.4_Ncoa3	Ncoa3	-0.476503036	0.380834703	0.433954636	-0.049001386	-0.414514213	0.642937563	0.807234211	0.044493556	0.895314487	0.183049818	0.090415562	-0.139627886	-0.175399295	-0.253983493	0.458363633	-0.151230798	0.2809452	0.027220481	0.31584466	-0.1299688	0.189847944	0.036070627	-0.969962225	-0.423805806	-0.462455251	0.382092162	-0.224334782	0.055769939	1.898678238	0.416959998	-0.200212592	-0.039958752	1.776104566	-1.573507752	-1.32821512	-1.108742062	-0.342079688	0.6414873	-0.355926336	0.844911821	0.948027483	-0.590391265	0.504843279	0.703016394	0.368914486	0.90538133	1.186710773	0.898384219
2.4_Uhrf1	Uhrf1	3.252651159	1.357333943	-0.174707553	-0.064583339	2.15360282	0.265546471	-0.001350646	-0.279514574	-0.194135595	-0.161743934	0.81027164	1.014848351	1.107522003	1.105555816	1.174741745	0.715191561	1.220865557	0.647469771	1.403318124	1.109455845	1.387721705	1.078750257	1.018116111	1.205111314	2.31615143	0.766711279	-0.260263317	-0.258269933	0.291418229	0.806883106	-0.481645307	-0.291981736	-0.0710999	0.819783006	0.085208111	-0.081273021	0.732122587	-0.264230275	-0.762891505	-0.086406962	0.089922628	-0.72440816	1.418555233	-0.669198877	-1.063087808	1.451239214	0.424656544	1.596528334
2.4_Gtf2i	Gtf2i	3.252651159	0.283184779	-0.4886923	-0.396645832	0.233672242	0.824238435	-1.111712533	-0.392893324	-0.123758037	0.298578657	-1.415716156	2.562114773	0.772011689	0.536389469	0.953070027	0.994906775	2.482420915	3.253879276	1.643274149	1.42179897	3.130140343	3.764588616	3.68768226	3.7098015	3.165167962	2.110171004	-0.486009982	2.656475213	0.81629413	1.697244983	-0.770239972	2.007826324	0.387750766	1.762027863	2.700869959	1.988667429	-0.343735046	-0.869702192	-1.401238541	-0.013407342	-0.098101537	1.311547859	0.24176815	-1.673610025	-0.873906724	0.108248793	-2.3764863	1.098559638
2.4_c-Myc	c-Myc	-0.476503036	-1.865113547	0.016728512	-0.574163974	-0.717728715	-1.054759304	0.57500269	-0.430113296	0.188803133	-0.647988225	0.467605993	-2.077363687	-0.548535852	-0.229499113	-2.136641524	-0.743866881	-2.166873142	1.296602146	-2.083000872	-0.769475726	-2.072041029	1.044991121	0.14616076	-0.412720698	-0.462455251	-2.667624995	0.65149671	0.172058718	0.77258777	-2.565800708	0.828797242	0.120054041	0.876118285	-1.852171981	-2.401898167	-1.56257979	-0.081501385	1.156744559	2.264968655	0.269498053	-0.078193096	-0.063995561	-0.063126684	2.904292293	3.301874037	0.167776854	1.654345458	0.776420701
2.4_nt14	nt14	0.766548362	3.798582041	-0.274540441	-0.448606407	0.923616148	0.253009309	0.179611907	-0.508280057	-0.236676744	-0.649242716	0.848765339	0.414495753	-0.063224111	-0.216256417	0.620433721	-0.065719797	0.975120172	-0.761267794	0.574335811	0.026731141	0.859563968	-0.615749655	-0.352746718	-0.199876715	0.142149343	-0.547043908	0.765220575	-0.470587433	-0.273929343	-0.568887718	0.762590843	-0.450141125	-0.050767713	0.300006128	0.118620949	-0.069972954	0.214745194	0.158462986	0.527516814	-0.163145794	0.219923046	-0.418862465	0.37500768	0.430139659	0.430629771	0.286153626	0.374955347	0.400885971
3.1_nt15	nt15	1.751622624	0.155162507	1.706155684	2.205246655	0.674757344	0.02178668	1.035587466	1.559037089	1.322880837	1.961102676	-0.386590732	0.464935059	-0.471464893	-0.474115478	-0.110897699	-0.549029827	1.623594336	-0.638240081	0.416441128	-0.519753838	2.124322333	-0.561040966	2.165692541	2.316914198	1.643121538	0.96921896	0.311542956	0.609350708	0.336035442	0.92472723	0.320316107	0.578965802	0.108173835	1.596595903	1.422132646	0.443688322	-1.776618452	1.307927427	-0.906620808	1.5825758	-1.183091335	2.151148455	-2.413563746	-1.019039624	-0.644278851	-2.311003958	-1.622190422	-1.596805337
3.1_Trp53	Trp53	-0.817423891	0.479236098	-0.528774327	-0.63303199	-0.028976171	0.364646225	-0.217133546	-0.410082044	-0.418409503	-1.051942284	0.103734602	0.172794216	-0.239651901	-0.417183051	-0.027179789	-0.539862942	1.149756193	-0.056440493	-0.014068678	-0.543898178	0.956725421	-0.147970481	-0.137027507	-0.479752962	-0.84768983	0.241077619	-1.701534932	0.208927977	-1.426735233	0.200934672	-1.85698508	0.378070418	-1.231169689	0.817281777	0.745847544	1.004562456	0.813627753	-0.384997546	-0.262329865	-0.359457196	-0.033454684	0.136518685	-0.21196014	-0.865052429	-0.829760695	-0.652382069	-0.614771922	-0.52570281
3.1_Mybl2	Mybl2	0.467099366	-0.276935614	-0.218712402	0.142750172	-1.398171579	-0.176101267	-0.422784336	-0.029259845	0.149819131	0.157209621	-1.268935387	0.725080429	-0.532999111	-0.103734263	-0.006482169	1.256788435	-1.113154717	-1.281816087	-0.182948163	0.90344965	-1.232861691	-1.384635315	-0.234195456	-0.810179034	0.548671535	1.730617967	0.650729598	1.399960375	-0.076871024	1.818812026	0.505866382	1.46654239	-0.051002469	-1.084661425	-1.02253188	-0.525910215	0.113141864	-0.570873054	-1.839430766	-0.087670478	1.540809898	-0.268956041	0.464817584	0.821287341	1.135328632	0.16396076	0.282083552	-0.069850994
3.1_Zfhx3	Zfhx3	-0.817423891	1.775530461	0.746719292	-0.416377615	0.220563245	-1.133667809	1.069014021	-0.916101584	1.358502606	-0.084053503	-0.040190541	-0.044141427	-0.628238295	-0.422478485	0.032311729	0.374065748	-0.806679968	-0.795557536	0.063219659	1.120992893	-1.072780934	-1.030420745	-0.307632619	-1.380901805	-0.84768983	0.173260533	1.788931417	0.291117034	0.125052214	0.180751639	1.947206912	0.284203782	0.440261177	-0.675076763	-1.77386417	-1.979164525	-1.496593264	1.118953994	-0.205707369	1.241235062	0.080976093	-0.767066346	-0.277354306	0.214217823	0.812567837	-0.144217226	0.436965812	-0.046281324
3.1_Ruvbl1	Ruvbl1	-0.817423891	0.911334219	-0.780308132	-0.650430799	-1.158868415	0.247229511	-1.121997022	-1.002156962	-0.422647265	-0.734197101	-1.406676247	0.075097148	-0.722454344	-0.417129644	0.030796165	0.269968542	-0.395299265	0.389946602	0.148698288	0.968770618	-0.324137199	0.389613099	0.119713945	0.270697249	-0.84768983	0.721676099	1.194267117	-0.052184382	1.337841294	0.811446164	1.262508894	0.194609059	1.451118345	0.710346001	1.463145695	1.907967662	0.922106455	-0.759482026	-0.85273811	-0.470875138	0.510371973	1.375843	-1.184568616	-0.000364333	-0.638862796	-1.446123327	-0.616780605	-1.038883473
3.1_Shprh	Shprh	-0.817423891	1.45145687	-0.810849218	-0.636128952	0.005953719	1.097592469	-0.856676511	-0.615271554	-0.823576418	-0.557230317	-0.183071585	-0.186632157	0.533369884	0.817552234	0.102344329	-0.585041207	0.20028333	0.067953141	-0.090245647	-0.848586918	-0.068441127	-0.559949557	-0.778913205	-0.785110896	-0.84768983	0.051693683	-0.08312117	-0.51028602	0.502403052	-0.00628679	-0.446391631	-0.381418044	0.344404855	0.421702949	0.46504678	1.047475929	1.974936666	-0.900893197	0.030024867	-0.85809815	-0.031491411	0.076033862	-0.255556251	0.901120703	0.297176006	0.155809374	0.398629889	0.163890138
3.1_Foxm1	Foxm1	-0.817423891	-0.817058265	-0.531919844	-0.426585625	-0.775694908	-0.375428647	-0.861967204	0.001994676	-0.395132519	-0.47078059	-1.348648392	0.0579273	0.080618356	0.144099475	0.689003074	0.787443971	-0.566784217	1.817208189	0.411681577	1.51105675	-0.833038796	1.328995439	-1.505460087	-1.259376882	-0.84768983	0.370664942	-0.252618342	0.49886784	-1.125256237	0.52372843	0.031925468	0.543058638	-0.932861504	-0.984605708	-0.387374549	1.066958517	0.899348131	-0.836383462	-0.598083001	-0.806224878	1.856476171	-1.478134979	2.181154954	0.083468695	0.33732703	0.883042728	0.40623724	0.466487641
3.1_Sox11	Sox11	-0.817423891	1.127383279	-0.681883029	0.265964041	0.047109782	-0.603201991	-0.643454939	0.319854412	-1.279412229	-0.57392806	1.042500804	-0.401793793	-0.337843558	-0.364978445	0.918667475	0.127505515	0.499677455	0.741032887	0.916242259	0.588657526	0.510592806	0.804675251	-0.330593758	0.061602896	-0.84768983	-1.630170041	-1.494323647	-0.82461655	-0.359947379	-1.759043414	-1.324674601	-1.001162985	-0.218442982	-0.004492143	0.123711139	0.706368834	1.551489101	-0.415703451	1.853780667	-0.990338462	-0.866022725	0.828503871	0.232823993	0.126625107	0.60007793	0.232321251	0.453291702	0.339273181
3.1_nt16	nt16	0.467099366	0.587260628	-0.135450304	0.107022138	-0.556723543	-0.224013866	-0.671015244	-0.385755398	-0.158309172	0.408532606	-0.76166351	-0.008154439	-0.468190863	-0.422746886	0.873110093	0.223362174	-1.01575211	0.203055867	0.995245966	0.674704166	-0.914504921	0.296769357	0.25350427	0.123717781	0.276209882	0.565171902	0.291940751	0.215308422	-0.224583087	0.666256362	0.328105718	0.351861652	-0.276558002	0.383223761	-0.100856815	-1.043892451	-1.156064238	-0.373425884	-0.762288239	-0.021550322	0.230886019	0.839565801	-1.108275422	0.385483581	0.41954275	-0.54715508	0.367260248	-0.405384279
3.1_nt17	nt17	3.036145882	0.263187037	1.927712983	0.523197913	0.665576375	0.980038667	2.091844457	0.024686891	2.510621169	1.858605979	0.07791321	1.125942523	1.348340174	0.159313408	1.219540734	0.515756827	-0.397553792	-1.254765197	1.887504659	1.261677165	0.013602516	-1.238072061	2.423331914	1.904424991	2.790204084	1.4064397	0.4994525	1.476517754	1.978705454	1.234615976	0.051005638	1.304382869	1.77968968	-0.085725983	-1.078344043	-1.226463498	0.794014888	2.009060778	-1.147723049	2.748117066	-1.31224666	1.078399989	-1.526071486	-1.708582285	-1.15678212	0.538276132	-1.17758773	0.314983041
3.1_Tlk2	Tlk2	0.467099366	1.34343234	-0.024819521	0.194082638	0.975337314	0.007872148	-0.07567945	0.877859372	-0.372285454	0.287217733	0.410017265	-0.068027156	1.666125676	1.713263986	0.603068369	-0.418049528	2.001509405	-0.441335649	0.953956261	-0.38645633	2.177598364	-0.490037732	1.315873845	1.194692392	0.112308033	0.042623411	0.365169587	0.512090736	0.079499355	-0.017574463	0.528184929	0.331021643	0.162687869	1.222173256	1.5013863	1.672795787	-0.169685162	-0.093701467	0.074994088	-0.306414949	-0.269468161	0.021177039	0.933994778	-1.674305135	-0.966064756	-0.062332844	-1.983539625	0.311071917
3.1_Morf4l2	Morf4l2	-0.817423891	0.479236098	-0.779931745	-0.205544996	-0.379295179	0.286025693	-1.342933266	-0.37239525	-0.413434739	0.229776197	-1.343508208	0.158602164	-0.560126785	-0.423493889	-0.259988418	0.035315609	0.400795315	0.40316544	-0.320322806	0.200455622	0.27716727	0.338890337	-0.304618167	-0.414015513	-0.84768983	1.180900649	0.512420482	1.030404343	0.513783828	1.276161352	0.421318474	1.072314063	0.451202224	0.231223597	1.753449249	1.448282161	1.576811371	-1.361117311	-1.282009691	-0.698752227	1.158813041	0.783027047	-0.326659432	0.012314612	-0.798744751	-0.520663074	-0.111789217	-0.579017608
3.1_Baz2a	Baz2a	-0.817423891	0.047137977	-0.939197057	-1.06575059	0.254578555	-0.845095501	-0.688713608	-0.830288734	-0.660821783	-1.554615369	-0.302821801	1.613350787	-0.717163278	-0.439152874	-1.116960332	-0.138951681	-0.453141971	0.525428635	-1.247058039	-0.116778407	-0.741249537	0.319053828	-0.532433715	-1.270292873	-0.84768983	0.410599337	-1.788849472	1.519707235	-0.312966345	0.236179168	-1.542066003	1.268533434	-0.544624283	-0.584554842	-0.375061074	-0.301439739	-0.473050188	-0.878478797	-0.016624763	-0.705035469	0.775273611	-1.332389198	0.997831941	2.213611561	1.70314788	1.232533423	2.227428677	0.575690345
3.1_Hes1	Hes1	-0.817423891	1.019358749	0.492980937	0.142710297	-0.574417133	0.32351953	0.31437081	0.194245827	0.714424171	0.651081006	-0.650507038	0.509538649	-0.208899408	-0.337295523	-0.762884012	-0.0702097	0.35345025	0.821957972	-0.75059101	0.054216015	0.305104701	0.83233044	-0.000671692	-0.214774532	-0.84768983	0.717098971	0.559076372	0.48172587	0.447700941	0.705948538	0.511993042	0.350649352	0.453411678	-0.79432293	-1.183467467	-0.975800485	0.012751486	0.452626742	-0.705884927	0.714757888	0.674165045	-0.072752333	-0.414370655	-0.137992889	-0.534224605	0.065310458	0.771432857	-0.234941604
3.1_Ncoa2	Ncoa2	-0.817423891	-1.033107326	3.334000954	2.678443735	-2.669225605	-1.612108357	2.505027664	3.606651042	2.761754641	2.465071883	-1.285319723	-2.740884616	-0.704827202	-0.406590127	-1.200791344	0.644923048	-0.517783484	0.151773601	-0.995961546	0.659503305	-0.430941924	-0.259442167	1.29701749	0.441489033	-0.84768983	0.122072281	0.950086868	-0.423429121	0.224176544	0.405089931	1.049826267	-0.214934654	0.595252265	-1.434856435	-0.510834343	-0.161027027	-0.270313432	2.697529083	-0.723821473	2.502120862	0.121363426	0.340485151	-0.991500125	-0.069478586	0.145273705	-1.369704079	-1.248105315	-0.786811519
3.1_Sap25	Sap25	-0.817423891	-1.465205447	-0.278799838	-0.740442052	0.201357081	2.164556019	-0.04236358	-0.732001493	-0.066061073	-0.70262378	0.247900691	2.472033252	5.108884778	5.515179305	0.973295618	0.457243159	0.374375078	2.312329874	0.709600451	0.984673527	0.098966888	2.65397806	-1.370066331	-1.292366358	-0.84768983	0.559209038	-1.977744535	0.707478931	-0.756757114	0.449802594	-2.476530445	0.799200253	-0.821485891	-0.360707204	0.597550477	1.26146076	-0.054043271	-0.28349494	-0.289252949	-0.273610585	0.507146595	-2.126972169	2.55639291	0.354926122	1.829522506	1.569889668	-0.136192575	1.683156035
3.1_Aebp1	Aebp1	-0.817423891	-0.709033735	-0.779367165	-0.698772637	-1.033113776	-0.634252646	-1.112810253	-0.447874284	-0.144121881	-0.503037223	-2.184329817	0.016554936	-0.480760799	-0.458099082	0.240713002	-0.430728776	0.066103753	-0.002376644	0.16309774	-0.3794969	-0.059381314	-0.015225573	-0.474710181	-0.496030346	-0.84768983	2.62920485	0.637917856	0.909733473	0.926794432	2.74399689	1.347056802	1.248386167	1.196064475	-0.866858411	-0.354736193	0.234903163	-0.384977323	-1.249409775	-2.806068099	-0.386270563	2.794500025	0.300765706	0.627783999	1.503670597	0.887851007	0.257794334	1.589052208	0.016193738
3.1_Actl6a	Actl6a	0.467099366	-1.897303568	-0.589023072	0.13046866	0.85461286	-2.176270646	-0.51071167	0.882699394	-1.095161699	-0.995460638	0.152887608	0.249646708	-0.057300143	-0.426177895	2.423848103	0.851573562	2.271700362	0.896649784	2.582785606	0.891209599	2.341144228	0.585844702	0.671230244	0.852480913	1.712310615	-0.177330704	0.29706064	-0.212651388	0.405480493	-0.114446285	0.246533616	-0.487540454	0.454771342	1.214605191	0.439406455	-0.431841465	-0.549572079	-0.462810136	0.087560629	-0.775173977	-0.570550119	1.414139273	-0.999804146	-0.571476842	-1.149813462	-0.436833475	-0.064264638	-0.255835241
3.1_Six5	Six5	3.036145882	0.695285158	0.656010115	-0.280470193	-1.192461613	0.68920439	1.145053898	-0.339116146	1.245741282	0.325255396	-0.003365944	-0.482194298	-0.379119717	-0.415132388	0.414165836	-0.461182129	-0.028938646	-0.627284439	0.371285798	-0.397994333	-0.170878373	-0.633980371	-0.319113188	-0.369433834	2.443737997	-0.368772248	0.729174471	-0.159242042	0.173654823	-0.232073947	1.063304919	-0.067594054	0.45757565	-1.530562972	-1.611035673	-1.281221866	-0.514390512	1.055082066	0.110830649	1.01007023	0.886058309	-1.318480923	0.714976221	0.270333157	0.555774597	0.092728758	0.160237712	0.153597706
3.1_Phf19	Phf19	0.467099366	-0.060886553	-1.029476078	-0.95348109	0.730194913	1.053312728	-0.802363894	-0.730451421	-1.077596482	-0.967835338	0.484549929	0.781215061	-0.275987784	-0.373036626	1.577779198	0.42433887	0.943220393	1.33106343	1.527880748	0.637770347	0.765783549	1.190010386	-0.315200815	-0.455409336	0.468879457	-0.18165588	-0.035912427	-0.831594416	-1.348616989	-0.254817766	-0.36884562	-0.817459166	-1.53486342	0.93016389	0.745541619	0.31725647	-0.346756026	-0.912920436	0.398436397	-0.954319415	-0.821849079	0.043494968	0.18455687	-1.099032972	-1.749587437	-0.06446332	-0.722257817	-0.518395183
3.1_Sox9	Sox9	-0.817423891	-1.357180916	1.350255245	-0.329450032	1.127685102	-1.238403791	2.273034092	-0.143111078	1.32263517	-0.321509607	1.363200077	-2.484572367	0.203365235	0.112717143	-0.693620504	-0.633423056	0.175730123	-1.481660146	-0.520852094	-1.179739808	0.441651601	-1.017625981	0.93233303	0.962703439	-0.84768983	-0.812039837	-0.520222685	-1.115273318	-0.752844507	-0.734527027	-0.526563354	-1.091254173	-0.989627481	0.868243358	-0.134508547	-1.068704163	-0.965935753	2.085597752	0.602788812	1.58717864	-1.626791062	-0.138671086	-0.583046085	-1.139789583	0.690887126	-0.225638462	-1.342342452	-0.099596122
3.1_Hnrnpab	Hnrnpab	0.467099366	-0.601009205	0.540459421	-0.082530503	-0.404797868	0.487477953	0.981905748	0.06963899	0.826018575	-0.077540353	0.052212292	0.517901822	1.28247956	1.566903485	-0.403989558	-0.877763938	0.764478684	1.019779062	-0.530926879	-0.845442965	0.886809655	1.411991838	-0.652498666	0.381451084	0.688307672	0.424582674	-0.122301541	-0.274607822	-0.326801798	0.576291923	0.003830356	-0.036420633	-0.193097993	-0.355891162	-0.072501406	-0.253822829	-0.458644512	0.638866713	-0.680021232	0.662957678	0.221209888	-1.318222164	0.751825315	-1.112391861	-1.239431125	-0.356431163	-1.175664523	-0.263245792
3.1_Brcc3	Brcc3	-0.817423891	0.911334219	0.018249863	1.107433683	-1.859963721	0.194244619	-0.566186469	0.85884726	0.043629409	1.23446075	-1.409808546	-0.681009732	-0.568604183	-0.336792957	-1.709274164	-0.388889187	-1.684994326	0.736310519	-2.031514119	-0.158870751	-1.901735759	0.744302462	-1.655990237	-1.629747752	-0.84768983	-0.237589229	0.780072899	-0.054709477	0.720661051	-0.0463833	1.150128444	-0.261816017	1.127188989	-2.38528746	-0.371906224	0.864710704	2.265693422	-0.411056563	-0.204100021	-0.474309002	1.563387539	-1.037792531	1.497630214	1.762009115	1.263364182	1.759502033	2.375814772	1.100089759
3.1_Msl1	Msl1	0.467099366	0.803309689	-1.115372883	-1.0282747	-0.220017695	1.17833788	-0.803780649	-0.946343812	-1.079316153	-1.218540089	0.451901731	0.340184393	-0.635020213	-0.403910229	-0.04740238	0.21122329	-0.597361238	1.259248028	-0.101649241	0.721558225	-0.225959147	2.324335604	-0.541284657	1.405525575	0.223936763	-1.841683762	-1.141916634	-0.061368718	0.473556875	-1.790682594	-0.795024843	0.115405476	0.759325485	0.251224912	-0.39626549	0.226531907	2.214123746	-0.547091923	1.649428252	-1.113007789	-0.157000657	0.50156238	-0.221302164	1.570305056	0.827443936	0.414152747	1.92274997	0.381780925
3.1_Pou5f1	Pou5f1	0.467099366	-1.249156386	1.506724543	2.235405476	-0.408737594	-0.087815962	0.52367417	1.256899515	1.62302495	2.144837495	-1.31363089	0.946704517	0.049164285	0.011774546	-0.548578828	0.643514243	-0.060361114	0.21369542	-0.370527608	0.464211924	0.050347096	-0.295914953	1.242436682	0.607257529	1.072310503	1.323757445	1.732792915	2.376646451	-0.197209717	1.151323056	1.470815334	2.163499277	-0.140495987	-0.963130095	0.006522804	-0.148362267	-0.478865323	0.670574888	-1.08978545	1.372306399	0.84875612	0.395341975	0.172100838	-0.564997381	-0.219840643	0.721682328	-0.527885709	1.156698135
3.1_nt18	nt18	0.467099366	-0.601009205	0.015158116	1.004516209	1.860825856	-0.50641717	0.100750775	0.641984755	-0.473009077	0.674503399	1.386170272	0.224937333	-0.371402362	-0.430458611	0.30671918	0.712854483	0.600778895	-0.635869414	0.391362887	1.124625227	0.631582816	-0.338973188	0.353750807	0.199695009	0.688307672	-0.793227419	-1.262919083	-0.239121075	-1.448916589	-0.632836886	-1.130818326	-0.217393891	-1.67300742	1.190475841	1.072173748	1.454236971	0.355289376	-0.309371726	0.595628806	-0.380206504	-0.902483511	0.961505791	-0.709163406	-0.396251413	-0.536463241	-0.634689856	-0.301246463	-0.752373041
3.1_Cit	Cit	0.467099366	-0.817058265	-0.372251261	-0.463430161	-0.754061593	-1.262462908	-0.068263625	0.137167312	-0.250250186	-0.94627307	-0.265595627	1.123851729	-0.515284272	-0.414263509	0.482366188	0.707875418	0.395229452	2.301898939	0.326976073	0.970602047	0.199346727	1.768210406	-0.650382136	-0.453525603	0.798024083	0.261905653	-0.828617882	-0.634868	-0.36149457	0.182705923	-1.032564204	-0.76804352	-0.71860818	-0.856120604	-1.174595647	-0.337405934	1.166447859	-0.265818543	-0.043767031	-0.433760178	0.283193225	-1.508280356	1.320131762	0.97799431	1.289108498	0.720756034	1.073290861	0.448681734
3.1_Taf1	Taf1	-0.817423891	-1.357180916	-0.872737933	-0.881267396	0.969005612	0.699006253	-0.59032664	-0.537145798	-0.787340481	-0.966311446	0.617993916	1.366827252	-0.403733405	-0.408607925	-0.474248362	-0.479766781	0.546353207	0.251897927	-0.554821272	-0.748377227	0.531563926	0.533999701	-0.405634352	-0.187774361	-0.84768983	0.63093138	-1.094816058	0.169267256	0.178861714	0.47052474	-0.87860999	0.266885214	0.138989348	0.483107476	0.42139513	-0.243250882	-0.859201591	-0.884856878	-0.29842214	-0.712487685	0.011981065	-0.142358396	-0.066120768	0.921319023	0.045401644	-0.284272867	0.50350877	-0.125533051
3.1_Phf10	Phf10	-0.817423891	0.155162507	-1.386532562	-1.242599043	0.897738787	0.324753331	-1.007881863	-1.463203314	-1.514085987	-1.354638349	1.133578434	-0.703438242	0.206142314	0.546392292	-0.737911147	-0.491944262	-1.489484572	-0.51975731	-1.023214201	-0.184754948	-1.545479375	-0.69686895	-1.512771735	-0.61243538	-0.84768983	-1.321402839	-2.038990907	0.120199162	0.228267673	-1.325765238	-1.748455674	0.086945297	0.380648402	1.011422302	0.73990113	0.449643133	0.619825159	-1.295058613	1.362333932	-1.574972149	-0.5547037	-0.495693264	-0.028752673	-0.588195452	-0.568851253	-0.508158106	-0.368174062	-0.459110774
3.1_Sfpq	Sfpq	-0.817423891	-0.060886553	1.074471388	0.101452924	-0.580854364	-1.37939981	1.146714158	0.477624362	1.338910633	0.661352368	-0.234473421	-1.017500736	-0.438812294	-0.434707146	0.338342427	-0.963874752	0.233713736	-1.989121941	0.550529989	-1.469197164	0.319289986	-1.824880029	0.861140671	0.488051046	-0.84768983	0.745779509	0.469093721	0.10749403	-0.461675155	0.602203029	0.267976926	0.172672206	-0.540927696	-0.452261133	-1.505988731	-0.972111091	-0.633944403	1.044968252	-0.48034474	1.426809864	-0.163451412	-0.225549286	-0.247771231	-0.525840637	-0.42586739	-0.769187732	-0.334496573	-0.701188776
3.1_Atm	Atm	0.467099366	-1.033107326	0.084843411	0.449881009	-0.976304337	-1.732952295	-0.070034569	0.008216055	0.013043821	0.946352839	0.051449296	-1.108862066	-0.585909768	-0.432527076	-0.548307384	-1.307663781	0.036301726	-0.983959176	-0.731818569	-1.979805679	-0.227763891	-1.442221003	-0.842986328	-0.936292537	0.92461498	-0.369822048	-0.190554711	-0.078717794	-0.531551634	-0.329383798	0.132402693	0.17094035	0.005582928	-0.508923335	-0.347795523	0.624641213	0.891312671	-0.047141475	0.290049981	-0.04376085	0.51766413	-0.477580162	0.516198714	0.437839227	0.413729518	-0.46193604	0.107798271	-0.427615932
3.1_Hdac11	Hdac11	0.467099366	-0.817058265	-0.134589991	0.003160955	1.014664219	-0.277135847	-0.11286926	0.030802823	-0.379778309	0.367376657	0.593537886	-0.660608658	-0.279232581	-0.298254873	-0.630600213	-0.478936936	0.142017901	1.1162494	-0.479659029	-0.400588857	0.294673283	1.506888908	0.556103862	0.417048806	0.798024083	-0.201182162	-0.747144342	-0.570171399	-0.299666457	-0.17577036	-0.959245588	-0.628761826	-0.513596322	0.510873429	-0.407221423	-1.279042751	-0.056765811	-0.324041313	0.193572554	-0.145169442	-1.098810824	0.984082479	-1.275912849	0.804448742	0.867811602	0.293734538	0.685358665	0.424700367
3.1_Cbx8	Cbx8	0.467099366	-0.276935614	-0.357921684	-0.969944164	-1.683555465	-0.810000721	-0.068817045	-0.994997104	0.571261509	-1.061351372	-1.139226065	0.744531142	-0.635546396	-0.419943743	-0.61553506	-0.260630005	-1.052916577	-0.525649207	-0.774606204	-0.411669003	-1.249320952	-0.896713918	-0.594262034	-1.028450548	0.548671535	0.465440894	0.244419527	1.18643451	0.617728252	0.441614819	0.375193476	1.253697194	0.580667743	-2.08199971	-1.622106328	-1.302732541	-0.479288242	0.000694134	-0.399100591	0.089502315	1.271701246	-0.956283572	0.321054218	2.382877486	1.712102425	0.417765293	1.99420779	0.467825657
3.1_Prmt2	Prmt2	-0.817423891	-1.033107326	2.490464757	4.08928905	-1.127843075	-1.002405108	1.082406779	3.422782935	1.199740066	2.912098482	-0.373740273	-0.078734552	-0.771877576	-0.392597691	-2.791024484	-1.137447289	-2.167885804	-1.341847695	-2.934016717	-1.639614687	-1.757247988	0.351074653	-0.573032601	0.965408286	-0.84768983	0.173386509	0.613352004	-0.703611125	-1.244851088	0.162927224	0.196820146	-0.612008999	-1.465159388	-2.104802192	-1.630308938	-0.233304622	0.578273375	1.383826593	-0.099220546	1.291354871	-0.652025954	0.178243509	-0.501043876	0.335527735	0.515406931	0.074666026	0.819940409	-0.087245204
3.1_Sfmbt2	Sfmbt2	0.467099366	-0.925082795	-0.333107052	-0.521076174	1.212846496	-1.783263952	0.324110998	-0.543324998	-0.556474567	-0.253026629	1.789714849	-2.012129114	-0.247953905	-0.355326294	2.828797587	5.01110027	1.373729348	-0.066858784	1.500773054	0.990442528	1.011481342	0.153363173	-1.863153587	-1.250972535	0.858974061	-2.007762136	-0.21953136	-1.516962579	-1.225198793	-2.064248618	-0.087544402	-1.680703166	-1.200927785	-0.002821271	0.121378462	-0.623884113	-0.607432673	0.141558612	2.066352476	-0.504117868	-1.520914547	-0.73122828	0.281610117	-0.711105231	-0.714687571	-0.339016837	-0.667980645	-0.654769908
3.1_Cbx4	Cbx4	0.467099366	0.263187037	0.954215861	0.144890133	0.206105858	0.289315829	1.066689658	0.61438925	0.965496226	-0.033276965	-0.182348746	0.440162326	-0.019970358	-0.408963966	0.064590966	-0.838838453	-0.088754062	-0.789052426	0.258192111	-1.023305246	0.037244658	-0.682557312	0.721513856	0.507757791	0.364941474	0.812840739	0.715245007	-0.603093223	-0.496814232	0.803426862	0.706645783	-0.714506054	-0.215489962	-0.014148797	-0.942188369	-2.021732792	-1.762027749	1.196311007	-0.706542479	1.218440047	-0.230763634	0.005457454	-0.739265483	-0.407530475	-0.568670718	-0.547988745	-0.225814015	-0.548860782
3.1_Ctbp2	Ctbp2	3.036145882	0.479236098	0.038225239	-0.03510579	0.906814226	0.485627252	-0.071916196	0.374286204	-0.030193637	-0.010819885	-0.178734555	1.096481345	1.493128289	0.464543797	1.137677692	0.948182871	-0.168684086	0.712218221	1.683085585	2.087193794	0.354554675	0.979547305	1.815695512	2.146943528	2.608308006	0.896824746	0.872194846	1.72963265	0.511864717	0.555098053	0.478734031	1.206359776	0.297730135	0.835735078	0.518583628	-0.013861215	0.220748296	-0.037209891	-0.420215302	0.166581613	-0.47673371	0.88607766	0.110339681	-1.162867664	-0.49627611	2.528789131	-0.36471229	3.23309338
3.1_Pcgf6	Pcgf6	0.467099366	-0.384960144	1.37377941	0.935372893	1.555637813	0.129401531	1.824874755	1.329668558	0.919495011	0.910375956	1.828989065	-0.899402594	-0.22664348	-0.388109512	-0.164666268	-0.752843432	0.262106684	-1.167549942	0.337944784	-0.549972417	0.707454237	-0.536814157	1.896957421	1.724552649	0.592309268	-1.785624438	-0.850683883	-1.024425653	-1.546702005	-1.860329222	-0.782937818	-1.054798589	-1.653844654	1.706332846	1.28463855	-0.564422307	-2.079745586	1.974801371	1.934476856	1.139315043	-2.137943245	0.752299463	-1.630909753	-1.233301807	-0.841206625	-1.661579292	-1.41260361	-1.076934594
3.1_Eid1	Eid1	-0.817423891	1.019358749	-0.122841352	-0.06264615	0.768572063	-0.568107212	0.026039105	0.201869652	-0.355457239	0.442947634	1.061896966	-1.016740447	-0.276133946	-0.428651015	0.334270765	0.195687833	0.048067538	-0.312440909	0.293973301	-0.14327308	0.09156744	-0.238483418	0.046148508	0.335516982	-0.84768983	-1.297425405	0.474754443	-1.280686961	0.167183401	-1.216257962	0.603542847	-1.393798003	0.091050565	0.214195451	-0.163628768	-0.527377343	-0.189113	-0.009875258	1.15527825	-0.300204769	-0.726770566	-0.114735916	0.114491692	-0.014123189	-0.902010874	-0.085397563	0.062154161	-0.36205314
3.1_Nfix	Nfix	0.467099366	-0.709033735	0.757526965	1.345726912	-2.193081605	-0.480507352	0.169817564	1.592495453	0.729594131	0.728897149	-1.528715451	0.561998553	-0.728958555	-0.426902987	-1.462938566	-1.061294606	-1.462641612	-1.037921876	-1.470660276	-1.611255008	-1.464735147	-1.327228445	0.18045193	-0.174153523	0.741276599	0.717686859	1.031524352	1.26307951	1.601190971	0.727445659	0.992323187	1.328917506	1.378694986	-1.49532724	-1.165188458	0.466450371	2.255411205	0.719868343	-0.703948803	0.682903316	0.963046663	0.395794802	0.006020415	1.485392117	1.150854657	-0.29140533	0.664459817	-0.14622084
3.1_Aurkc	Aurkc	-0.817423891	0.155162507	-0.268986901	-0.070262283	0.077185368	0.920130781	-0.43296726	0.230108386	-0.153702909	-0.117497796	-0.893942925	1.024887514	1.420251897	1.482822882	-0.225379285	0.058435456	-0.299658007	0.943329796	-0.221966814	0.206896147	-0.325075665	0.493340099	-0.065065501	-0.063351387	-0.84768983	0.950868454	0.197282896	1.946695242	0.75931106	1.008087538	0.136516307	2.084642066	0.792509788	-0.16150492	-0.600030554	-0.203638445	0.393484241	-0.418163568	-1.075976867	-0.339438497	1.130485814	-0.268244455	2.03012557	0.876842722	2.938477902	3.500749339	1.122354005	4.343543875
3.1_Nfib	Nfib	-0.817423891	-1.033107326	-1.594970098	-1.158850829	-0.06809202	1.446552474	-1.890376112	-1.541075997	-1.692563333	-1.150919385	-0.309327346	-1.423368062	-0.964071885	-0.4793712	-1.167629913	-1.033465876	-0.051378234	-0.80691145	-1.162763258	-1.327597177	-0.093851917	-0.75674228	-0.028443126	-0.266794541	-0.84768983	-0.758416048	0.395239922	-1.629532434	-0.187271993	-0.596008746	0.612907885	-1.691550362	0.347634058	1.158532709	1.838993483	2.090430831	0.110789377	-1.719109895	0.381376587	-1.717660175	-0.117594961	1.450559545	-0.60069213	0.616064407	0.619070231	-1.764490547	-0.794955037	-1.231660725
3.1_Plagl1	Plagl1	-0.817423891	-0.060886553	-0.538614149	0.20834461	1.681990447	-0.230868315	-0.415700563	-0.452840842	-1.073665804	0.154834301	1.628040009	-1.655319401	-0.231174503	-0.41649767	-0.256097718	-0.75108725	0.889146975	-0.610923676	-0.03924356	-0.828899056	1.031513995	-0.65968089	0.756468663	0.804373273	-0.84768983	-1.286171548	-1.584029872	-1.65139004	-1.697329926	-1.429578137	-1.927669232	-1.825388253	-2.233443978	1.822704131	1.67639443	0.993278521	-0.991178726	-0.404040674	1.501333027	-0.65798422	-2.376340696	1.139078881	-1.044957261	-0.840974431	-1.413683681	-1.097466297	-1.125490193	-1.197767746
3.1_Vrk1	Vrk1	0.467099366	0.479236098	-0.206775569	0.190919219	-0.487778342	-1.41298661	-0.892803754	0.178260047	0.02667836	0.638477708	-1.49699088	0.28455662	2.508515965	2.860258971	-0.350085267	2.918561175	0.14973261	0.540569294	-0.379152784	3.448494982	0.187435419	-0.184332276	0.616713573	0.494813165	0.304309448	1.97967254	-0.000457796	2.303649696	-0.431594201	1.885190283	-0.324033478	2.172851304	-0.137681058	0.095367001	-0.189766222	0.035007069	-0.319345594	-0.836656808	-1.8095487	-0.03988862	0.8225324	0.805280287	0.564465837	-0.047320429	0.113499513	1.244204727	0.105148519	1.653616755
3.1_Smarcd3	Smarcd3	0.467099366	0.155162507	0.509515064	-0.34012325	0.60574179	1.17285432	0.958662117	-0.086728514	0.655464001	-0.530434752	0.333757821	0.470193721	0.796753876	0.34634482	0.142699031	-0.613062924	0.306668817	-0.474025565	0.471091399	-0.791751571	0.614473847	-0.051353054	1.271234312	1.192180748	0.39771355	0.347443364	0.344317457	-0.418705521	0.52805071	0.430360841	0.344297605	-0.242846412	0.337967696	0.36882478	0.241453962	-0.209852161	-0.021452081	0.950481535	-0.404982024	0.895656789	-0.038923802	-0.077798125	-0.25140424	-1.878528153	-1.262720163	0.113107224	-0.772517624	-0.241631685
3.1_Hmgb2	Hmgb2	0.467099366	1.775530461	0.361111194	-0.339445375	0.1173565	1.04693809	0.609786288	-0.356620364	0.652086075	-0.370431443	0.042453974	1.21882443	-0.154147109	-0.392712035	0.619558603	0.246655709	0.311389233	-0.206544799	0.757775801	0.793808099	0.327194762	0.094556587	0.288715625	-0.017224081	0.038464879	0.275511062	0.055584558	0.223544852	-0.79875441	0.225363219	0.12102461	0.231151236	-0.693868666	-0.386654855	-1.101269286	-1.200616167	-0.855580348	0.721326191	-0.123148117	0.757717724	0.250799218	-0.27290211	0.101516659	-0.139152792	-0.408969297	0.166461754	-0.038750093	-0.026005233
3.1_nt19	nt19	0.467099366	1.775530461	0.942225259	0.149515637	0.361654674	0.552663764	1.523150292	0.380549762	1.013462781	0.673554356	1.021980227	0.67971655	-0.330009273	-0.384984562	-0.775596648	-0.602506533	-0.941176588	-1.300711883	-0.819230011	-0.751643276	-0.923492545	-1.197788594	-0.260427595	-0.184538204	0.038464879	-0.988742187	-0.016827019	-0.857307371	-0.788548903	-1.002398674	0.109471479	-0.968690671	-0.913804961	-0.114229086	0.306558592	-0.198223019	-1.228251211	1.257813932	1.080938393	0.973393636	-0.939785701	-1.829852606	0.259812062	-1.218743018	-1.046908409	-0.541967834	-1.003003283	-0.846435578
3.1_nt20	nt20	-0.817423891	0.155162507	0.002307201	-0.297603168	0.349765144	0.093004406	0.474087758	-0.172098485	-0.228999958	-0.300326956	1.488090477	-1.014776369	0.607941756	0.093571689	2.099585404	0.491980825	1.106673593	-0.42011976	1.699248729	-0.087078733	0.704422267	-0.413004002	-1.291947149	-1.364479518	-0.84768983	-1.100314941	-0.323491549	-1.034892451	-0.162249162	-1.351541567	-1.23694083	-1.222933015	-0.943356411	-0.623255174	-0.510298974	-0.455207625	-0.114705703	0.286158824	1.521680595	-0.193828032	-0.505481638	-1.387246021	0.464817584	0.157142569	-0.336502476	0.806716109	-0.062384169	0.319511711
3.1_Gli2	Gli2	-0.817423891	-0.384960144	-0.451937686	-0.807126408	0.613797123	-0.518549545	0.176790653	-1.104145396	-0.167828783	-0.614069888	0.903193795	-0.660291871	0.010314416	-0.323997368	0.384058152	-0.699077244	-0.75109179	-1.340640235	0.030651769	-1.05740035	-1.111727301	-1.947759094	-1.652206138	-1.634674439	-0.84768983	-0.685181994	-1.374931679	-1.217846345	-0.880472847	-0.667205323	-1.049508795	-1.076879762	-0.929122427	-0.739159599	-1.259183865	-2.015195445	-0.935776348	-0.27429228	0.642826396	-0.408846395	-0.143538213	-2.223359747	1.339853812	0.943197204	0.847591662	1.399822105	1.779278737	0.603788685
3.1_Nfatc4	Nfatc4	0.467099366	0.911334219	-0.618676961	-0.438960179	1.812775272	2.023902723	-0.281108872	-0.163051124	-1.053828163	-0.690692947	1.690605682	1.028688956	-0.18633199	-0.40903449	-0.271004528	-0.435707841	0.434084814	0.536675078	-0.151515801	-0.456905299	0.534812465	0.400225046	0.405958537	0.605470398	0.199583498	-1.149109649	0.386478421	-1.32536601	-0.340533114	-1.152036156	0.757146966	-1.265923473	-0.169983703	1.454424395	1.195652662	0.584424665	-0.081400838	-0.369052343	1.189690115	-0.715775428	-0.476032541	0.070147104	0.013805435	-0.918447989	-1.570207682	-0.585411019	-0.753541982	-0.940281973
3.1_Twist1	Twist1	0.467099366	-1.249156386	-1.280391533	-1.212385727	0.155487417	0.427638612	-1.328655036	-1.340452346	-1.138829074	-1.397301921	-0.450722555	0.057737228	0.083892386	0.037189757	-0.343276542	-0.023719124	-0.392833376	-0.44425631	0.000524056	0.355028231	0.034970681	-0.019085584	1.270528802	1.694895931	1.072310503	-0.098553705	2.821346232	0.229152634	4.130817694	-0.107842154	1.921037321	0.094911838	3.070435835	1.297362474	1.11903761	1.074509907	0.449177376	-1.01105177	0.074811435	-1.116587776	0.383179921	2.12255563	-1.942829547	-1.070595337	-0.571125996	-0.797717585	-1.34238519	-0.237720561
3.1_Ncoa1	Ncoa1	-0.817423891	-1.033107326	-0.562030774	0.143414756	0.507635584	1.432706486	-0.948787699	-0.846991555	-0.880018497	0.673218123	0.918052138	0.062235601	-0.180076255	-0.387807561	1.272246147	-0.163711917	2.903003118	2.139492452	1.007108603	-0.199955808	2.241883331	1.447693855	-1.200679828	-1.559808131	-0.84768983	-0.707395764	-0.9342847	-1.271877008	-0.4405203	-0.685029738	-0.849061984	-1.181870692	-0.362694849	0.738529671	1.576911495	1.484162053	-0.390607431	-0.872282947	0.655758244	-0.729218642	-0.140032368	-0.45028113	0.913753727	-0.421249334	-0.585063312	-0.224804797	-0.610840032	-0.620701958
3.1_Phf8	Phf8	-0.817423891	0.803309689	-1.414976637	-0.693402798	-0.464984215	1.028568166	-1.795387141	-0.667183161	-1.579679175	-0.990921499	-0.85880495	-0.466988529	-0.790548314	-0.3899801	-1.17651971	-0.09967882	-1.798566118	0.397558023	-1.39972606	-0.081157113	-1.946529495	-0.073224394	-1.023853402	-1.065014286	-0.84768983	0.070842037	1.241668156	-0.305633833	1.219332452	0.131894546	1.56875437	-0.169600417	1.666890669	-0.293380911	0.332638685	0.535836861	0.789072023	-1.7150097	-0.157669574	-1.674554218	1.568856657	-0.27102611	1.257332602	1.508550191	1.199165872	-0.070669489	0.685144975	-0.357936167
3.1_c-Myc	c-Myc	-0.817423891	-1.465205447	-0.885427539	-0.463616244	-0.923680857	-1.28569949	-0.980565063	-0.816211547	-0.811845801	-0.104265418	-0.27422953	-1.007046769	-0.743071961	-0.424618843	-1.125533444	-0.433276204	-0.997821576	0.660796876	-1.124831814	-0.297509927	-0.999183491	0.867964629	-0.14209435	-0.393487654	-0.84768983	-1.06970277	-0.851753531	0.235094972	0.844942104	-0.814079852	-0.528488875	0.50293729	1.069212061	-0.244704493	-0.81586053	-0.523946854	-0.443974512	-0.868364983	0.499041787	-0.97477648	-0.064025651	0.975219997	-0.925586957	0.265773536	-0.818531407	-0.164317804	0.473335791	-0.315428423
3.1_nt21	nt21	0.467099366	2.531702172	-0.256458604	-0.354092805	0.487374137	1.188208286	0.273639114	-0.286339873	-0.430447204	-0.801286341	1.199597668	0.209478134	-0.329746181	-0.381561769	-0.105152131	-0.392691031	-1.262975074	-0.937645827	-0.03298608	-0.201268333	-1.184963796	-0.895628675	0.104834101	-0.049295841	-0.066671183	-1.099727053	0.274441788	-0.867909585	1.219838265	-1.166760672	0.308237835	-0.948318262	1.360605079	0.655354671	1.099267217	0.327871568	0.177425539	0.389210393	1.142382933	-0.118648319	-0.835311524	0.279547501	-0.452776753	-0.395611466	-0.222368135	-0.386350456	0.055102402	-0.37944735
3.2_nt15	nt15	-0.288675135	0.478466083	0.833696085	0.036699662	-1.137779163	-1.201867902	0.889316279	0.573150467	1.452971409	0.574734861	-0.737840557	-0.315186891	-0.272357263	0.014577333	-1.206915751	-1.185673019	-1.236020079	-0.39439994	-1.235278193	-1.204456606	-0.88424593	1.827320032	-0.608649207	1.183120045	-0.377972242	0.493958222	-0.194391117	0.762576222	0.065826146	0.600555987	0.132047226	0.797054275	0.472850018	-1.205056396	-1.796223014	-1.267383182	-0.194883836	0.583914572	-0.673270906	0.836635666	1.49077275	-1.908660673	1.283733881	-0.193087829	0.037514903	0.498507636	-0.19282836	0.472886842
3.2_Trp53	Trp53	-0.288675135	-0.691450985	0.365976057	-0.393599311	-1.051425503	1.078428352	0.943606142	0.76816039	0.169472207	-0.66410665	0.441378802	0.181946757	-0.086748263	-0.374703884	0.009984294	-1.018052107	-0.033651319	-0.160286942	0.023388541	-0.273822959	-0.00797966	0.215819319	-0.31980344	-0.325431147	-0.152654363	-0.958194386	-0.431923427	-0.784783095	-0.871771652	-0.850808275	-0.1475473	-0.592950607	-0.742672828	-1.147126446	-1.543290331	-1.237736734	-0.140620743	0.907153028	0.761649403	0.24979168	0.524974007	-1.228681671	0.804797413	0.409571375	-0.810884956	0.294641283	1.068390751	0.106574076
3.2_Mybl2	Mybl2	-0.288675135	0.838440565	-1.318605074	-1.105000501	1.759964082	1.336717353	-0.497040488	-1.488098947	-1.575886917	-1.036990869	1.625216852	0.456105829	-0.24446989	-0.477946067	-0.028747416	-0.532773755	0.437677005	-0.54164494	0.164742664	-0.319486072	0.514758495	-0.387752711	1.024643445	0.575298585	-0.422224204	-1.422096772	-2.02955126	-1.370252258	-1.57818293	-1.443916708	-1.791598706	-1.365688552	-1.566970687	1.734959464	1.839721076	1.586264875	0.14833822	-0.733936345	1.486315124	-1.360750125	-1.544780765	0.947654767	-0.637630015	-1.208883072	-0.73628094	-0.78251593	-1.294553857	-1.052853632
3.2_Zfhx3	Zfhx3	2.598076211	-0.601457364	1.37246262	0.404831434	1.140597556	0.829000302	2.210328684	1.251261061	0.792725559	-0.585911353	1.462173868	0.873242518	-0.017266165	-0.415100656	1.079593026	0.190589545	0.932463939	-0.838583523	1.521251786	0.701199762	1.140202262	-0.483487549	2.600092386	1.659206379	3.429507526	-1.487512344	-0.142923448	-1.345170314	-1.21519009	-1.56968489	-0.264143886	-1.562551016	-1.299091466	0.752779978	-1.195681234	-2.685957126	-1.876799841	2.434245488	1.622883354	1.609815885	-1.992519285	0.529479164	-1.611420684	-1.862114391	-1.164031015	-1.002843542	-1.388317729	-0.781370482
3.2_Ruvbl1	Ruvbl1	0.866025404	0.838440565	0.074978736	-0.274407807	1.305315462	0.387274032	0.390267147	-0.360466372	-0.145822502	-0.121057629	0.928408348	1.018525132	-0.105331553	-0.456477745	0.255469816	-0.471692273	-0.019334667	-0.686337898	0.406850449	-0.065386422	0.014333752	-0.543885518	0.782644248	0.195621757	0.529201921	-0.270051805	0.030015022	-0.254809132	-0.025034376	-0.362840126	-0.210887785	-0.456738237	-0.212785203	1.367528379	0.584890896	0.52215081	0.32408028	0.333778226	0.490332679	0.260605389	-0.734423766	0.084162857	-0.179292965	0.160427893	0.249640348	-0.1149908	0.173727138	-0.139845117
3.2_Shprh	Shprh	0.288675135	0.02849798	-1.496710271	-1.185529798	-0.445318004	-0.682958068	-1.239595625	-0.910674715	-1.341132837	-1.474491148	-0.456778742	0.009410942	-0.282158891	-0.35564296	0.906570668	0.904380531	-0.726427772	0.468683278	0.770746502	1.043875334	-0.771836308	0.276166856	-0.578764326	-0.717766322	0.27882686	-0.226672875	-0.354250128	-0.104293489	-0.687659964	0.009166546	-0.316543143	-0.114023259	-0.34924018	-0.381765331	-0.185505329	-0.507959196	0.518265394	-1.446417044	-0.175485137	-1.76776613	1.318401707	-0.4290748	1.387667309	0.588627968	-0.449381616	0.512366046	0.769360024	0.106487945
3.2_Foxm1	Foxm1	3.175426481	0.388472462	-0.428719755	-0.423038993	1.129072402	1.523341456	0.481896646	-0.148555258	-1.051202184	-0.740661887	1.900917111	0.003038303	0.148615193	-0.349423012	2.006045791	0.930293248	1.888977266	1.181112203	2.319543918	1.801543258	1.865068547	0.860179206	1.738525542	0.52400284	2.828488433	-2.169698088	0.300488882	-1.218529676	0.105408153	-2.104263071	0.459493149	-1.205243208	0.133983731	0.42396886	-0.067884698	0.663773188	1.848910495	0.479664608	2.024986245	-0.588270795	-0.721282842	-0.174508922	0.109567056	0.580117766	0.709766392	0.23723792	1.198899925	0.101750771
3.2_Sox11	Sox11	2.598076211	0.478466083	0.832954261	0.350205137	0.531940244	0.674633177	0.896931599	0.538142632	0.859218403	0.759126896	0.365025076	1.039405694	-0.164489601	-0.429676603	0.178155053	-0.187769859	0.113281226	-0.503512097	0.356808021	0.175447062	0.22154632	-0.504303855	0.911006338	0.84899855	2.221857353	0.075408197	0.478817957	0.336726697	-1.397296205	0.033486049	0.147734048	0.264275273	-1.401991941	0.7118655	-0.021113793	-0.610118259	-0.570221328	1.00345711	0.022044239	1.099468879	-0.521682856	0.742916437	-1.130611541	-0.199837299	-0.311826215	-0.693808038	-0.528393208	-0.444643522
3.2_nt16	nt16	0.288675135	-0.961431847	1.735248272	1.128667573	1.269652081	1.40084267	1.94956538	0.113425635	0.91447302	1.140045114	2.017966986	-0.54711028	-0.015275986	-0.465486071	0.540714128	-1.022184648	1.103315066	-1.088545792	0.569789959	-0.697025774	1.001905596	-0.487648288	0.358974795	-0.578598096	0.7582492	-1.8343976	-1.286021412	-1.663762157	-0.735360534	-1.976663176	-1.148821304	-1.736192694	-0.81207741	0.509381376	0.9372065	0.343243925	-0.98670922	2.098717403	2.173558861	1.382828115	-1.044596935	-1.823202253	0.83241936	0.064957128	0.38328889	0.075720616	0.296422656	-0.044412588
3.2_nt17	nt17	0.866025404	-1.41139995	2.015826338	-0.106396502	-0.58076406	-1.024260207	1.994397507	0.052432218	2.812562774	-0.194252464	-0.820040318	-0.625547977	-0.609617846	-0.555084202	-0.117103284	-0.421300578	-0.696817026	-1.892636417	0.044187097	-0.319465849	-0.590714162	-1.313651781	1.058939608	0.522236558	2.15095852	1.289104599	1.072046141	0.005889621	0.911713058	1.454274806	1.092107072	0.080890608	1.146177037	-0.834763618	-2.130742141	-2.707329007	-1.967869088	1.952725075	-1.561976996	2.782202207	0.859298063	-0.710781381	-0.076295875	-0.563428316	0.05151165	-0.457159863	0.036407413	-0.33372474
3.2_Tlk2	Tlk2	0.866025404	0.928434186	-0.666609222	-0.576119312	0.697406096	-0.41394265	-0.152877144	-0.426965104	-0.946936409	-0.79325849	0.796533447	-0.981670036	-0.470852667	-0.510373301	-0.993580521	-1.276420239	-0.821613382	-0.979280907	-0.822401933	-1.316389877	-0.548063005	0.231340139	0.916846627	1.413987695	0.499469575	-0.505767134	-0.925299288	-0.585286524	-1.030292217	-0.535500143	-1.082303907	-0.640453081	-1.157273629	0.865494593	1.005618928	1.247986914	0.466854045	-0.44216358	0.567554044	-0.853306801	-0.671915586	0.007612155	-0.117026542	-0.163008669	-0.451386004	-0.478404734	0.059848381	-0.498690374
3.2_Morf4l2	Morf4l2	-0.866025404	0.298478842	0.22034252	-0.229961729	-0.547888473	-0.946998917	0.409796759	0.596737571	0.360912286	0.000868773	-0.36711802	-0.521958694	-0.534513494	-0.49065	-1.462793696	-1.220420096	-0.376129777	-0.577541051	-1.432602202	-1.262415189	-0.412787947	-0.442863599	-0.396162108	-0.565130203	-0.897937267	0.066820119	-0.104647346	0.198879913	0.795935286	0.134962908	0.012880111	0.038941636	0.613407729	-0.985247427	-0.317854803	0.162941625	0.212302573	0.28387809	-0.179799672	0.164583655	0.092980918	-0.179519514	-0.443808218	0.37362311	0.278211376	-0.433945268	0.081177551	-0.42545366
3.2_Baz2a	Baz2a	-0.866025404	1.55838953	-0.855774341	-0.997595428	-0.830203746	0.695541917	-0.6440653	-0.844337539	-0.328755867	-0.953112707	-0.647598462	0.579762146	-0.331092399	-0.431558667	-0.481486776	-0.926862114	-0.131941745	0.051089225	-0.577041915	-0.926332254	-0.270162247	-0.224378535	-0.784479176	-1.062485504	-0.897937267	0.416738611	0.745816418	-0.022829125	1.421032573	0.483805465	1.025273303	0.030281203	1.440245376	-0.709519428	-1.030134082	-0.509501496	0.218512446	-0.641022505	-0.557864441	-0.585467241	0.659106144	0.245893611	-0.127326251	0.451046379	-0.53611388	0.0222567	0.745602286	-0.088942026
3.2_Hes1	Hes1	0.288675135	0.478466083	0.868460655	0.126029191	-0.577296314	-0.524937743	0.614427784	0.220226252	1.281822573	0.477277464	-0.639426934	-0.986619	1.292096988	2.099398275	-1.267243159	-0.152622178	-0.478042489	1.069275568	-1.185957027	-0.261547712	-0.479699128	0.926204681	0.149842755	-0.449144415	0.141992782	1.562497836	0.654045331	1.287122958	1.153055805	1.423107517	0.492053191	1.203499214	1.015758939	-0.93471663	-1.112939175	-1.110509164	-0.5352808	0.405291158	-1.325528756	1.395043602	0.902272437	-0.596651244	0.503296841	-0.830472566	0.448210691	0.947112099	-0.484309406	0.565477066
3.2_Ncoa2	Ncoa2	-0.866025404	0.208485221	-1.237004435	-0.676850686	-0.91472154	-0.872846732	-1.437078075	-0.37358965	-1.183797656	-0.45580759	-0.870199936	-0.34827038	-0.428934537	-0.492472679	-0.637048782	-0.801473239	-0.534159164	0.101864042	-0.6402113	-0.809646621	-0.62552076	-0.35421883	-0.273764568	-0.503015986	-0.897937267	-0.120692339	1.284363123	0.473454464	1.644982983	-0.184628612	1.021648197	0.362517058	1.095097999	0.201478665	0.579638099	0.875998665	1.164891697	-0.954196177	0.183178901	-1.207255529	0.067172617	1.259564079	-0.545400803	0.928987114	0.05429741	0.049410741	0.38532939	-0.186269424
3.2_Sap25	Sap25	0.288675135	1.108421427	-0.914783067	-1.012119206	0.802832355	1.131360886	-0.314027147	-1.19826837	-0.97534415	-1.209707513	0.800732256	0.598744476	-0.151379302	-0.498921032	1.054186322	-0.526132172	1.978125734	3.168749735	1.032380801	-0.578520088	2.011994228	3.573023513	0.411102478	0.336703455	-0.003596888	-0.550388594	-1.199538163	-0.881178329	-0.915124139	-0.580109382	-1.191465731	-0.851718927	-0.955985687	1.44799094	1.3918676	-0.181432097	-1.270977465	-0.450215406	0.592032425	-0.688898368	-0.932958271	0.324184101	-0.329106914	-1.160316233	-1.323328934	-0.421212414	-0.654362014	-0.678522122
3.2_Aebp1	Aebp1	-0.866025404	0.208485221	0.283903348	1.056983755	-0.248404462	0.37273896	0.277634105	0.596265332	-0.082841604	0.458955817	0.684942023	-0.850759757	-0.074185263	-0.423832154	1.589862354	0.614870752	0.649839435	-0.06790594	1.337408809	0.36851426	0.579781171	0.825464348	-0.755339863	-0.972920336	-0.897937267	-0.902645967	-0.600069209	-1.080690886	-0.926307219	-0.867434586	-0.341918884	-1.064467872	-0.923378721	-0.271113197	-0.254569105	-0.788266234	-1.013680856	0.329222587	0.778643387	0.0067836	-0.236370896	0.346870945	-0.193338022	0.450508378	-0.240279741	-0.207075361	0.728496715	-0.039933805
3.2_Actl6a	Actl6a	-0.288675135	0.208485221	0.323793247	0.004228536	0.792973079	0.785783726	0.786018144	0.5710751	0.213488597	0.417845368	1.170324344	1.129707347	-0.18289875	-0.47709457	-0.256583387	-0.964286909	0.283988611	-0.515419988	-0.258716469	-1.24769298	0.30222906	-0.557830301	0.137105955	0.358193207	-0.33897453	-0.760522414	-1.579421694	-1.001536491	0.50211068	-0.932108119	-1.471613909	-1.156106077	0.676580063	1.242206845	0.533980787	-0.023897093	-0.809128186	0.621842913	1.065457215	0.489695824	-0.932247951	-0.029271364	-0.505138304	-0.449225326	-0.852331631	-0.369858916	-0.453160372	-0.488216912
3.2_Six5	Six5	-0.866025404	-0.331476503	1.28856907	2.587409895	-0.777065647	-0.165758243	-0.665560155	1.40118457	1.000554719	3.079501809	-1.413009045	-0.018926964	-0.503466713	-0.470426033	-0.466796835	-0.676274123	-1.54857156	-1.636978855	-0.806586638	-1.204941953	-1.699963828	-1.782962204	-2.055114752	-1.738603164	-0.897937267	1.971692339	0.571962386	1.14143507	0.913654454	2.044114337	0.616954564	1.210698198	1.059843792	-0.903547378	0.031204066	-0.06267494	-0.449994997	-0.640280889	-1.979488939	0.771553156	1.153133866	-0.268666285	-0.055696457	-0.575949072	-1.381999761	-0.292828668	-0.419529974	-0.483987907
3.2_Phf19	Phf19	0.288675135	0.928434186	-0.788032322	-0.488463863	1.449396884	-0.125883955	-0.217484539	-1.050991885	-0.979012182	0.135709211	1.545051898	0.723824468	0.067913465	-0.434200866	1.426164797	0.272439152	0.12164698	-0.236321074	1.321186985	0.674990996	0.035455953	-0.144000609	-0.34366164	-0.79930963	0.03366804	-1.393957112	-1.305257558	-1.23868795	-1.341797962	-1.519805956	-1.382245164	-1.314597411	-1.402197077	0.214059802	0.935546616	0.578848723	-0.299971937	-0.587838072	1.640170844	-1.121947377	-1.032758264	-1.98639443	1.051990429	-0.169855957	-0.588058116	0.568151421	0.811965567	0.190895777
3.2_Sox9	Sox9	0.866025404	0.208485221	0.396390841	-0.555351667	0.673437856	0.023275417	1.365150966	-0.047309666	0.39782674	-0.735191199	1.064611253	-0.437894092	-0.10697345	-0.507751202	0.469710498	-0.347020267	0.293993018	-0.701453087	0.553830411	-0.069127643	0.450491221	-0.374627468	0.584882132	1.150223061	0.778950944	-0.947523242	-0.446852694	-1.22838501	-0.910086137	-0.859910476	-0.324254731	-1.124057063	-0.937054501	0.135453475	-0.512523462	-0.821095207	0.48279183	1.056853433	0.788270376	0.567194075	-0.931537631	-0.392330463	-0.949898465	-0.220672619	-0.078094143	-0.559093039	-0.096847099	-0.32209713
3.2_Hnrnpab	Hnrnpab	-0.288675135	-1.951361673	1.95641298	4.497822106	-1.692448439	-1.437538156	-0.53069529	3.360020221	1.283383438	3.626169284	-2.11944251	1.302514339	5.592698063	3.081872311	-0.899440574	1.250754912	-0.718636983	2.135960582	-0.900547329	0.894105179	-0.772039685	1.026692849	-0.054815873	0.4652004	0.499469575	3.263777793	0.053371198	1.793325825	2.543913315	3.144015285	-0.174768549	2.133467316	2.173726289	-1.802686201	-1.813494211	1.312273926	1.829428019	-1.013949205	-3.002972874	0.572100295	3.776109713	-1.075371493	4.351174488	-1.346317933	3.098453809	5.935787893	1.928315272	5.855436502
3.2_Brcc3	Brcc3	-0.288675135	-0.691450985	0.217375224	-0.241695373	-1.504782217	-0.157363656	0.533607127	-0.514391487	0.553288884	-0.712115672	-0.387240005	-1.906177272	-0.589243396	-0.421154324	-0.278138543	0.236911953	-1.219346067	-0.089820009	-0.417590687	0.081390757	-1.25032534	-0.250973647	-0.831698531	-0.597512022	-0.152654363	-1.032453851	0.36034609	-0.443115543	0.92793414	-0.912128366	0.495941941	-0.477425846	1.157811218	-1.105438538	-0.664770531	-0.615308223	0.553898869	0.821549399	0.674272739	0.252495107	-0.207010993	-0.729014366	-0.253731771	0.928791477	0.982736914	-0.067998832	1.273340837	0.055498724
3.2_Msl1	Msl1	-0.866025404	-1.771374432	-2.327451986	-1.183570671	0.745716549	0.786716457	-3.030399593	-1.780700822	-2.948511505	-1.417891883	-0.579028681	0.222555383	2.219321039	2.842722256	0.816903922	0.086116385	1.125451255	1.195350435	0.873729518	0.415491856	1.304908942	0.867954326	0.352451068	1.683639933	-0.897937267	0.101866785	-0.11525105	-0.933460354	0.661385341	0.024130226	-0.06964048	-1.15620892	0.340009354	1.491921796	2.725720859	2.767373468	-0.198961564	-2.144595156	0.042795096	-2.340592345	-2.026733043	1.678226824	-0.483602549	0.443465452	0.736434949	0.029854204	-0.253964938	1.793955548
3.2_Pou5f1	Pou5f1	-0.866025404	-2.131348914	-0.302238765	-0.642358599	-0.950180937	-0.085854212	-0.373721431	-0.62191289	0.662237253	-0.548706081	-1.724140792	-0.41836941	-0.761219675	-0.486782632	-0.015449438	2.16645003	-1.127926483	0.6424242	0.041420076	2.172753219	-1.006069023	0.30692691	0.15288716	0.598922593	-0.897937267	0.787122311	2.232072662	0.931435735	0.240150633	1.162102609	2.415138879	1.310563814	0.960332957	0.125940278	0.769411151	0.782505863	0.209504133	-0.210355733	-1.51428231	0.134245193	1.065409317	1.48545824	-1.477992635	-0.606028232	-0.854132183	-1.314059811	-1.844730271	-0.890980081
3.2_nt18	nt18	0.866025404	-0.061495641	0.398919786	0.711957307	0.986554866	1.012204388	-0.315009769	0.444080046	0.692283903	1.227782577	-0.711646448	0.771280291	-0.4014452	-0.461750265	1.081079589	2.346004707	-0.004040573	2.400476394	0.972293169	2.022032592	-0.002110767	1.90650017	-0.133970424	-0.058575521	0.914915276	0.604068344	-0.120295984	1.05045907	-0.491226029	0.535065228	-0.277392	1.021575996	-0.59691832	-0.776060238	-1.153490768	-0.859701687	0.278878804	-0.184399187	-0.552816142	0.306063019	0.119973087	-0.435477222	0.537473148	1.616846149	1.256930454	0.723407819	2.135007592	0.420175012
3.2_Cit	Cit	-0.866025404	0.478466083	-0.512815621	-0.821696339	0.568793539	1.003654346	-0.176337244	-0.805017414	-0.437157934	-1.085515994	0.248039797	1.805207098	0.062415597	-0.379475739	1.707692702	2.012428551	1.588557566	1.052229103	1.606085242	1.876711455	1.531994392	0.72388346	0.029992575	0.185686427	-0.897937267	0.506748976	-1.388984778	-0.444794067	-1.698966615	0.461064053	-1.58500722	-0.307627235	-1.902173818	0.115911462	-0.136276115	-0.804766404	-1.071995024	-0.360056138	-0.328108132	-0.212194014	-0.536717968	-0.125446882	-0.342215634	-0.168046316	-0.578070146	-0.316957778	0.031814251	-0.339237088
3.2_Taf1	Taf1	-0.288675135	-0.781444605	-0.997327846	-0.426899935	0.436951219	0.365277105	-1.167053558	-1.290715401	-1.324899843	-0.122680485	0.528423343	-0.784457192	1.50910105	1.91160299	1.150326372	0.126303235	2.252010756	2.120687738	1.051540127	0.290130636	1.846735523	0.809451804	0.092123306	-0.546657847	-0.126953256	-0.258759396	1.113601449	-0.643259545	0.608919526	-0.233126717	1.179834634	-0.62363019	0.402087626	1.388282099	1.46914675	0.927971752	-0.370599244	-1.089170216	0.278715026	-1.16339993	-0.362452738	0.910632064	-0.081913898	-1.61297091	-1.803261053	-0.228109191	-1.238802365	-0.436133834
3.2_Phf10	Phf10	-0.288675135	0.208485221	-0.717828797	-0.285492934	-1.087870827	0.394658159	-0.769779498	0.324044305	-0.589966607	-0.69379976	-0.570986347	1.556267407	-0.368756522	-0.464234407	-0.448322918	0.027775874	-0.634461971	0.145771007	-0.589604977	-0.306664808	-0.687056965	0.123774511	-0.881651639	-0.749412191	-0.33897453	0.407748538	-0.319636275	1.27972946	0.416657185	0.332675113	-0.441385196	0.99483691	0.0518216	-0.232879946	-0.192439021	0.292201115	1.864528458	-0.756820483	-0.252823905	-0.714831245	0.476317071	-0.333734381	0.290280132	0.908298521	-0.293650829	0.617324154	1.616402571	0.102870467
3.2_Ywhaz	Ywhaz	-0.866025404	-1.591387191	2.05510929	2.131094809	-0.015317575	-1.212905229	0.77754303	1.660804268	1.002037541	2.251501004	0.177112223	-1.745844382	-0.59944306	-0.379674909	0.322581355	0.206993201	-0.890753036	-0.016549769	0.06746417	-0.181970941	-0.897988435	-0.154747085	-1.077984748	-0.409918257	-0.897937267	-1.116909374	1.014048085	-1.20939371	-0.261467478	-1.14562941	1.064292624	-1.254288322	-0.702085067	-0.72021855	-0.811218513	-0.739524635	-0.101096104	1.692418	1.097830901	1.142323209	-0.496111328	-0.316336494	0.715377212	0.681261999	0.175477977	0.537550364	0.941630021	0.0820269
3.2_Sfpq	Sfpq	-0.866025404	2.098351254	-0.318963524	-0.300831129	-1.015796119	-1.24438493	-0.316115218	0.17419536	-0.063174706	-0.152585771	-0.803794157	-0.543313814	-1.032249613	-0.475941577	-2.3354329	-0.123462465	-2.403517155	-0.331953713	-2.317760435	-0.38438108	-2.490753462	-0.941761505	-0.640832926	-1.007583602	-0.897937267	0.387100606	0.130885674	0.432802212	0.509106122	0.48008568	0.079911613	0.553858496	0.535563237	-1.582181144	-0.350737313	0.104187311	0.606562853	-0.381880826	-0.545742653	-0.353973759	0.708355014	-0.002130661	-0.333320431	2.677540041	2.871482302	-0.471229314	0.602475114	-0.23613895
3.2_Atm	Atm	-0.866025404	-0.421470123	-0.622605572	-0.534810249	0.129613784	0.611207409	-0.132733394	-0.208616624	-1.070791038	-1.026622938	0.815621879	-0.820523618	-0.544638526	-0.48531718	-0.928252857	-0.607285994	0.22105859	-0.070990069	-0.742328803	-0.405716148	0.350226138	-0.08325381	0.688391929	0.869457972	-0.897937267	-1.192923	-1.42703666	-1.559749622	-1.177517389	-1.139514309	-1.545249695	-1.620981873	-1.160038091	0.828756641	0.773403277	0.015762069	-0.963282276	-0.042008992	1.064752802	-0.705419313	-1.062591714	1.034017877	-0.764035534	-0.244980493	0.403706474	-1.208820313	-1.375963705	-0.936155497
3.2_Hdac11	Hdac11	0.866025404	0.02849798	0.990490702	1.728923403	-0.138184554	0.661808114	0.912407895	1.703827741	0.584037922	0.770687597	0.248007499	-1.182747139	-0.511775707	-0.505113572	-0.090318131	0.166785267	-0.374807355	-0.704483022	-0.049078561	0.150047208	-0.285880418	-0.509191674	0.293178351	0.539899369	0.867208924	-0.282732924	0.974781682	0.072231283	-0.176190473	-0.018280958	1.12051472	0.207441182	0.079651812	0.156310319	0.813534646	0.148816108	-0.57848339	0.847505945	-0.236152778	0.705569504	0.065396816	1.212728968	-0.944280442	1.177739322	1.169926408	-0.241826906	0.716723436	0.184091473
3.2_Cbx8	Cbx8	-0.866025404	1.018427806	-0.124538199	-0.097694301	-0.884565754	1.06420419	-0.589284125	-0.909469262	0.85047756	0.902569047	-1.233332318	1.109504725	0.262652407	0.444899426	-0.52862432	-0.169089088	0.461710581	0.117609852	-0.414849894	-0.396069866	0.489859284	-0.159975328	0.617438635	0.649408793	-0.897937267	1.710139686	0.03443401	0.896650323	0.556710425	1.568883634	0.111944367	1.144121121	0.724171777	-0.527273403	0.288717188	0.55718307	0.566718391	-0.422245903	-1.446335727	0.521636318	0.704329866	0.497467052	0.091776649	-0.603387135	-0.682230398	0.315464071	-0.200589221	0.773826603
3.2_Kmt2b	Kmt2b	-0.866025404	-0.961431847	-0.830720921	-0.73462908	0.24734714	1.04531637	-0.670596093	-0.807316473	-0.588795959	-0.1780239	-0.013513705	0.435157473	-0.589417537	-0.490914037	-0.395171552	-0.276134543	-0.364084241	-0.808328511	-0.617878424	-0.413562599	-0.475137662	-0.887281032	-1.593110637	-1.026350338	-0.897937267	0.274213063	-0.348280289	-0.665719794	0.400644683	0.193803143	-0.119798763	-0.367692749	0.672242887	0.659916747	0.833537297	1.65620699	0.212915565	-0.787438613	-0.12570656	-0.727647493	0.312706644	-0.310003663	0.047768802	1.632594912	1.697997821	-1.177586131	-1.497128168	-1.002019446
3.2_Prmt2	Prmt2	-0.288675135	-0.871438226	1.833809705	0.867465796	-0.748031779	-0.15922912	1.623580543	1.574086243	1.499016923	0.864624027	0.243485704	-1.631272466	-0.606284297	-0.578823792	-0.469540219	0.25970418	0.897391017	0.322029485	-0.613196782	-0.298070112	0.583151426	-0.306265254	-0.737011297	-1.465565555	-0.099418752	-0.692987232	0.495148595	-1.167038955	-0.168601382	-0.54257337	0.828594834	-0.942150084	0.172334525	-1.321431917	-1.819230265	-1.036992829	-1.129163164	1.794549063	0.326761919	1.399248933	0.522961433	-1.403147678	1.008918919	0.450557287	0.232382224	0.123416057	0.74797806	0.113722902
3.2_Sfmbt2	Sfmbt2	0.288675135	0.02849798	0.448621994	1.536057284	0.04971965	1.4529202	0.101253462	1.339669205	-0.116868458	1.007636093	0.553357809	1.55043712	-0.063214405	-0.298995569	1.411015374	3.056211347	1.650855125	0.666318811	1.526130136	3.312005408	1.605239328	0.406406414	0.865215989	0.337292215	0.27882686	-0.256347425	-0.290319603	0.207648203	-0.033265252	-0.426950056	-0.597080196	-0.191934678	-0.524045951	0.389396513	0.003784465	-0.386386728	-0.91690812	0.280275958	0.685660762	0.107911808	-0.372752381	-0.168663232	0.677923725	1.534238505	0.611823141	-0.101624821	0.359195879	0.208724779
3.2_Cbx4	Cbx4	-0.288675135	-0.331476503	0.219668134	0.123540693	2.046733027	-1.340844951	0.61516475	0.494187107	-0.265696926	0.147493557	1.414372043	0.212996425	1.809941371	2.610451784	0.225130427	-1.013308119	-0.050986542	0.457967653	-0.033512428	-0.667722917	-0.161471526	0.133352618	-1.604542692	-0.782014795	-0.240333258	-0.193599639	-1.741672377	-0.660955983	-1.956113285	-0.410126483	-1.893569637	-0.754218692	-1.952393236	1.417956052	1.697454321	0.474706702	-0.148403073	0.033000128	0.556664981	0.088387055	-1.047083055	-1.423885959	0.31415673	-0.452306606	-0.104015302	0.583768512	0.392351122	0.875718915
3.2_Ctbp2	Ctbp2	1.443375673	-0.151489261	-0.00304766	-0.517767809	1.513006214	0.078306598	0.917812316	0.028174037	-0.066062306	-0.766042673	1.277458571	0.523967657	0.216604658	-0.359061738	3.087533509	2.375375264	1.928966147	1.190177375	3.266809315	2.613772332	2.472440775	3.640393874	1.637438843	2.801695827	1.58633908	-0.611089859	-0.536475013	-0.150237088	-0.665855364	-0.505770044	-0.36769009	-0.11164164	-0.551817552	0.737388709	-0.402298769	-1.116531481	-0.586052505	0.515368102	0.440906309	0.190716786	-1.000793854	0.580698542	-1.11422564	-0.167899589	-0.280843126	-0.179147499	0.538804377	-0.262753256
3.2_Pcgf6	Pcgf6	-0.866025404	1.918364012	-0.507555414	-0.467982772	-0.108572728	-0.289267489	-0.36450935	-0.423038062	-0.448552248	-0.502222429	-0.072070942	-1.043294812	-0.463041217	-0.498326264	-0.330573656	-0.753232151	-0.309836205	-0.529002967	-0.268092867	-0.875775221	-0.261736609	-0.658415132	0.35773218	0.443857838	-0.897937267	0.216033404	-0.155152741	-0.664664722	-0.399948348	0.206625128	-0.298417614	-0.58375431	-0.503102471	0.551636466	0.184123493	-0.872823484	-0.542663353	-0.367472294	-0.223854886	-0.351470586	-0.69440906	1.424426453	-1.409640021	0.15935189	0.172250572	-0.77688815	0.389711373	-0.538344829
3.2_Eid1	Eid1	0.866025404	0.838440565	-0.556212324	0.124505929	-0.440660346	-1.32265668	-0.940952244	0.050145586	-0.26772605	-0.059985473	-0.899300912	-0.697680829	0.942646564	1.212288247	-0.716377161	0.091345314	-0.411173951	0.50005173	-0.616776861	-0.039298993	-0.274752766	0.100907254	0.423280101	1.286741866	0.529201921	1.093844599	0.528155543	1.605922619	0.46559319	1.173036522	0.446245035	1.469807523	0.437498127	-0.090671844	-0.751357638	-0.286039256	0.159585286	-1.046792182	-1.232780936	-0.5704482	1.294961139	0.126056968	0.76593942	0.954762264	1.839052409	1.42118227	0.931176616	2.273013062
3.2_Nfix	Nfix	0.288675135	-0.511463744	0.369954931	-0.169709919	1.416827275	0.185959402	1.180172381	-0.377119017	0.738953763	0.33365181	1.366764008	2.743747699	1.369937836	2.306955234	-0.195107271	0.313975403	0.826986439	0.480650291	-0.006038925	0.261515355	0.783565376	0.149079373	1.355116802	0.170525848	0.499469575	-0.4063647	-1.831154559	0.494212211	-1.876066817	-0.653546953	-2.084256795	-0.093996008	-1.934790553	0.611345307	0.384570228	0.37029539	0.434632003	0.662313935	0.834380131	0.752629165	-0.629533145	-1.154288307	0.768748432	-1.188585753	0.082087066	0.255387513	-1.483401475	-0.14441003
3.2_Dppa3	Dppa3	0.866025404	-0.151489261	0.446261645	0.317568112	0.938278411	1.29505533	0.586177402	1.163250592	0.094550692	0.274661268	0.580908455	0.088933343	-0.396643895	-0.521559706	-0.055316341	-0.062823755	0.485772906	-0.916396202	0.2471894	0.090814588	0.679726661	-0.760597015	1.801091188	1.618287535	0.965271111	-0.498458131	1.478284781	-0.997516026	-1.042758864	-0.476688089	1.213844717	-0.848400899	-0.655186911	1.479469564	1.132778639	0.782995483	-1.225509471	0.741031134	0.47865115	0.411797066	-0.935326005	1.155315942	-1.408703684	-0.94443101	-1.35516134	-1.237592342	-1.999789107	-0.931857588
3.2_Aurkc	Aurkc	-0.866025404	-1.051425467	-2.137207851	-1.442204017	-1.535243981	-1.743707394	-2.330048069	-2.079230542	-1.769121991	-1.362158523	-1.186305657	0.075035566	-0.870555093	-0.489116026	-1.841177904	-0.558201531	-0.64190778	0.272712977	-1.730443824	-0.486587178	-0.673430676	0.110800568	-0.142544465	-0.635266279	-0.897937267	0.416921336	1.271162213	1.030676466	1.405244695	0.514775493	1.53476545	1.130102045	1.874392774	-0.100520194	-0.469828727	-0.883717513	-0.558414575	-2.138768176	-0.568313246	-2.040812291	1.039127469	2.067104386	-0.902613437	2.071946286	1.130620012	-0.765984325	0.754630227	-0.500602469
3.2_Dedd2	Dedd2	-0.288675135	0.568459703	1.662178609	0.784033252	0.443818714	0.070689287	1.561306876	0.663894952	1.36041212	1.024673217	0.66236535	-0.776593084	-0.508715808	-0.516618831	-0.844059364	-0.562291903	-0.069500445	-0.847091975	-0.771362853	-0.534151235	-0.171117428	-0.713425154	0.162952339	-0.823375209	-0.389788715	-0.74802402	-0.626863414	-0.547951355	-0.843902196	-0.727266327	-0.775718821	-0.699679616	-0.908139995	0.451374083	0.503472542	0.532188006	0.439269418	1.719857777	0.684985699	1.520002021	-1.099054819	-0.701525705	-0.591281324	-0.809197063	0.377989151	-0.999537221	-1.696957141	-0.923339288
3.2_Nfib	Nfib	-0.288675135	-0.601457364	-0.243196318	-0.342125111	-0.820480459	-0.030045755	-0.425309084	-0.309650952	0.440048136	-0.065817434	-1.177068277	0.432513505	-0.39642	-0.467810329	0.215967797	1.320038222	0.765982553	1.651318742	-0.176741831	0.912710167	0.571733235	1.483659745	-2.048466764	-1.12518848	-0.176694233	1.028209757	0.955872522	1.094268546	1.596351825	0.943537065	1.120580631	1.153268703	1.672704327	-1.697783234	-0.761884243	0.548345442	1.522425778	-0.379020309	-0.869890414	-0.109864283	1.611408803	-1.415604565	1.397498849	1.893574421	0.73606125	1.098569746	1.985122663	0.553935587
3.2_Plagl1	Plagl1	-0.866025404	-1.50139357	-0.924190744	-0.477635127	-1.578352816	-0.719878705	-1.141014076	-1.046070656	-0.223553574	0.103773922	-1.154039425	-0.664936311	-0.701340186	-0.51928387	-0.411658882	-0.969473669	0.352610795	-1.262439442	-0.633129825	-1.117013161	0.037867429	-1.366720125	-1.509420543	-1.873355688	-0.897937267	0.293983915	-0.351213825	0.878034693	0.547581053	0.603712168	0.004904878	1.262173646	0.781287695	-1.326923274	-0.450687535	-0.088184105	-0.733197169	-1.406475746	-0.841068149	-1.079894063	1.442707748	-0.255513482	0.369400624	1.445077027	0.237070454	-0.491489324	0.118345212	-0.531170163
3.2_Vrk1	Vrk1	-0.288675135	1.918364012	-0.153705369	-0.600280363	0.036902591	0.920485754	-0.051421426	-0.490617973	-0.034220662	-0.568220498	-0.106888758	0.362143299	0.408681737	1.053957315	-0.292044659	0.314270585	-0.068609247	0.107436167	-0.277403696	0.403236831	-0.059114561	-0.081324739	-0.158698455	0.175456716	-0.518978418	0.20543535	0.542234646	0.974469892	0.952209607	0.142881541	0.310468344	0.791262611	0.496147686	0.409505708	-0.077339732	0.122082896	0.833103269	0.043382747	-0.075634478	0.041527648	0.099728961	-0.209791836	0.855827789	-0.722725591	-0.623865325	1.184745137	0.282695963	1.41351739
3.2_Smarcd3	Smarcd3	-0.866025404	-0.601457364	-0.599305555	0.008903895	-0.021539119	0.537210681	-0.969485129	-0.452441164	-0.303938116	0.460131384	-0.640395889	0.186353369	1.224132401	2.141762991	0.842486311	1.134390156	-0.116618903	-0.100924844	0.598181431	0.815822668	-0.26670483	-0.475830106	-1.098674281	-0.956950212	-0.897937267	0.96341545	-1.385789653	0.605818069	0.662749131	1.066430868	-1.233629007	1.049505892	0.810475716	0.251364937	0.822947658	0.488489485	-0.154453035	-1.377658683	-1.032404553	-0.748173516	1.050374206	-1.199035672	0.63297954	-1.722625343	-1.978695998	0.062213942	-1.296876836	-0.15216177
3.2_Hmgb2	Hmgb2	-0.866025404	-0.421470123	-0.573173118	-1.061738344	-1.412003029	-0.00532836	-0.479721776	-1.596614537	-0.149568578	-1.162925668	-0.581483369	-0.559923352	-0.508143632	-0.51434665	0.283957759	-0.948473615	-0.968258443	-1.12557505	0.12071949	-0.976302826	-1.004558219	-1.118962785	-0.858476876	-0.676553098	-0.897937267	0.697258126	1.099363525	-0.062034649	-0.026237721	0.714967554	1.14002438	0.156615267	0.157261862	-1.004969907	-0.537316664	-1.898918612	-1.419534674	-0.302739847	-0.774501042	0.122530341	0.272928711	0.114435179	-0.018242969	-0.469620464	-1.080560128	-0.54931477	-0.7899923	-0.567896183
3.2_nt19	nt19	-0.288675135	1.018427806	0.543238272	0.743025825	0.258396328	0.245265604	-0.064441167	0.840350846	0.431619465	0.814063164	-0.433330009	1.461965906	1.063500138	1.943515854	-1.01389237	-1.119594536	-0.96426243	-1.066685917	-0.770444884	-0.774964496	-0.787525426	-0.843534426	1.054528326	0.989565082	-0.441640334	0.708258174	0.654484427	1.097217953	-0.367490139	0.520636972	0.348103534	0.87288719	-0.500162178	0.369622471	0.336559663	0.918497619	-0.217031493	0.194778274	-0.355668323	0.543764371	-0.236370896	1.090804579	0.060409354	-1.526792893	-0.220745447	0.241177367	-1.474795895	0.237750737
3.2_nt20	nt20	0.288675135	-1.051425467	1.581623267	0.59891918	-0.602114492	-2.125272459	0.961538993	1.61198965	1.938790607	0.115902336	-1.681345238	0.567965985	-0.220314101	-0.524897172	-1.510715065	-1.98797628	0.092381214	-0.07106397	-1.120309124	-1.610389137	0.367600383	-0.251242624	2.019542837	2.386693379	0.821948594	2.237922753	1.806121409	2.928567541	0.040202933	2.018752167	1.335252807	2.595988557	0.191021501	-1.194718208	-1.155738965	0.38045499	2.449135991	1.429462298	-1.826425686	2.267049109	0.048941064	1.679201105	-2.038390438	-1.183010103	-0.652572244	-0.359095785	-0.436213185	-0.383766526
3.2_Gli2	Gli2	-0.288675135	-0.241482882	-0.856819638	-0.42919237	0.915840058	0.081104793	-0.511042851	0.036226958	-0.905261316	-0.266535518	0.423259327	0.742061063	-0.012539491	-0.255268641	0.845405379	0.809247757	0.37144093	0.830625057	0.818874309	0.682210541	0.370854422	0.450577499	0.213899538	0.327209694	-0.259123349	-0.467139056	-1.050292199	-0.396444583	0.918435742	-0.308818704	-0.846289745	-0.2186467	0.793127012	0.857038419	0.56373263	0.237437198	0.42445101	-0.962883674	0.198705356	-1.041845826	-0.060211478	0.819954279	-0.624521294	-0.948979566	-0.86724564	0.429356281	0.237503466	0.05670455
3.2_Ezh2	Ezh2	-0.866025404	1.918364012	-1.176444622	-0.229916483	1.671060609	-0.524860015	-0.957804211	-0.336146055	-1.695761341	-0.147774546	1.128174761	0.081408205	-0.318031854	-0.47227612	0.443411856	-0.562755759	1.011406762	-0.405667358	0.421878914	-0.725135484	0.862446773	-0.683472031	0.19880177	-0.429494538	-0.897937267	-1.051018717	-0.887779927	-0.440214094	-1.001829111	-1.023750093	-0.751634936	-0.536067802	-0.901546315	1.520332479	1.409117786	1.294304898	0.348066912	-1.12487371	0.941128176	-1.460376429	-0.776214273	1.403618581	-0.83519716	-0.193283465	-0.354665771	-0.648785793	0.082708605	-0.762361493
3.2_Nfatc4	Nfatc4	-0.288675135	0.208485221	-0.112062068	-0.26464988	0.208386	-1.065999958	0.105798088	-0.415879911	-0.072852068	-0.355402672	0.155924387	-1.342876647	-0.521701721	-0.49371612	-0.171997982	-0.394818582	-0.661686608	-0.576570487	-0.435582881	-0.609582329	-0.772417386	0.028052281	-1.527997632	-1.421776504	-0.33897453	0.050740313	-0.697819476	-0.221390518	0.530782365	0.113235983	-0.516062377	0.114666296	0.354925722	-0.174021879	0.271214868	-0.4364503	-0.551405148	-0.320114841	-0.167648533	-0.155221786	0.227704989	-1.792790748	1.164350891	-1.066801836	-0.97568645	0.047863102	-1.068855347	-0.47267898
3.2_Twist1	Twist1	0.288675135	0.928434186	-0.368868047	-0.299353112	0.427601905	0.518944681	0.032347096	-0.318847189	-0.318844375	-0.49516329	0.431463153	-0.19600498	-0.378085483	-0.519322242	0.473521504	0.389858128	0.94005349	-0.286598292	0.381409592	-0.170019258	0.850505611	-0.37996078	0.046208696	-0.084775357	0.03366804	-0.103443094	0.466915649	-0.40092864	-1.109167429	-0.109979292	0.383300016	-0.558969234	-0.799974345	0.542509986	0.254300862	1.129890743	0.826093842	-0.382834332	0.05623766	-0.417854746	-0.221217398	-0.542230655	0.912476189	0.157884614	-0.367167719	0.299143507	-0.31958909	0.162644993
3.2_Ncoa1	Ncoa1	-0.288675135	-0.331476503	-0.483581012	-0.01896728	-0.218996621	1.370684339	-0.711497732	-0.723332465	-0.379483977	0.601755706	-0.191607804	0.614065927	-0.593994947	-0.480932702	-0.576505146	0.094592311	0.135273673	0.473210937	-0.584411895	-0.077317882	-0.006468856	-0.079198139	-0.171000339	-0.589563757	-0.240333258	0.065943038	0.678971042	-0.354953069	1.381755413	0.003530508	0.342764742	-0.344033529	1.252584372	-0.036093427	0.308845906	1.262944783	1.179496891	-0.580315971	0.128850985	-0.425864901	0.127668223	0.07664697	-0.045396748	0.333811019	0.050016851	-0.141863453	0.344413286	-0.26163356
3.2_Phf8	Phf8	3.175426481	1.648383151	0.420736156	0.657798546	0.680271354	0.006019877	0.365455943	0.586497437	0.403523897	0.582579623	-0.027337476	0.554136002	-0.361168968	-0.514718494	0.702330497	0.366833972	-0.13490282	-1.305558131	0.67316639	0.16889487	-0.12608385	-1.10464816	0.171153595	0.027972249	1.896876418	0.538835497	-0.457456398	0.120964429	0.045112578	0.499220028	-0.590166131	0.343626489	-0.166268014	0.851856434	0.359188713	-0.312527659	-0.851771088	0.262900964	-0.41360636	0.502011438	-0.21648193	0.265588019	-0.409163743	-0.074336283	-0.230665471	-0.346362931	-0.279412115	-0.501179543
3.2_c-Myc	c-Myc	-0.866025404	-0.601457364	-0.82009935	-1.049959454	-1.914146161	-1.487517039	-1.10437456	-1.10408151	-0.219417282	-1.446283267	-1.91147227	-2.179793991	-0.689871784	-0.311622758	-1.589489362	-0.720066404	-2.054800316	-0.565460724	-1.544371493	-0.732375251	-1.974174739	-0.764278639	-0.42946418	0.052994564	-0.897937267	0.35424664	2.109079039	1.081327926	1.008429856	0.384611201	2.106345773	1.147639422	0.793224697	-1.038562575	-0.421650073	-0.290592716	-0.763367022	-0.252309987	-0.455460281	-0.412247637	0.400076033	1.705367527	-1.11422564	-0.353020923	0.199360774	-0.743402855	-1.296190501	-0.603416377
3.2_nt21	nt21	-0.288675135	-1.231412708	0.219196064	0.138924134	-1.474252459	-3.034522809	-0.192427678	0.72296213	0.080268778	-0.052696955	-0.90023757	-1.886178032	-0.599990359	-0.160126643	-0.269894878	0.495005987	-2.118391548	-0.901773685	-0.498752267	0.410112587	-2.148730699	-0.827261311	-1.591930154	-1.40580638	0.03366804	-0.327683289	1.194731462	1.962169351	0.997118419	-0.56942909	1.25813692	1.434570387	0.98101269	-2.709714016	-1.607017265	0.054001335	3.074787316	0.402112806	0.607236023	0.007584616	0.842842311	-0.494351671	1.158732868	0.926590563	1.952928849	1.069797717	1.299579938	0.67951377
3.3_nt15	nt15	-0.545081418	-0.109653896	0.435841099	1.68003817	-1.606800079	-1.590719065	-0.470420292	1.579872348	0.257755085	0.748398618	-1.667931124	-1.185570958	-0.508429663	-0.357460444	-0.514777906	-0.330644724	-0.330092346	0.065564675	-0.375192838	-0.335722462	-0.240225876	0.026958271	0.700071278	0.349226992	-0.545215089	0.912090227	2.538909472	0.752886848	1.357261718	1.043292781	2.44679434	0.882034639	1.821591083	-0.810269373	-0.697946069	-1.078846336	-0.752479685	0.135149978	-1.216709652	0.344797363	0.486334406	0.971280432	-0.763527122	0.490139218	0.456660693	-0.78746151	-0.053960961	-0.605150065
3.3_Trp53	Trp53	-0.545081418	-0.590444053	0.755842839	1.042878802	-1.838489242	-0.493861562	-0.336324249	1.06459181	1.32193533	1.126303915	-2.315723681	0.988634256	-0.293967915	-0.274832471	-0.049018076	-0.477550355	0.247613743	-0.081725578	-0.647313089	-0.431461081	-0.276462687	-0.209242472	-3.298888691	-2.410026165	-0.545215089	2.039597465	0.355054015	1.346582085	2.231340667	2.168578367	0.758934207	1.671778909	2.578560272	-1.884391406	-0.694399436	-0.725135147	-0.388409606	-0.272627161	-2.187607336	0.465022933	2.731641378	-2.192208662	1.612410189	-0.143893919	-0.536730246	0.772855596	-0.454895779	-0.013342134
3.3_Mybl2	Mybl2	-0.545081418	0.851926419	1.399298131	0.585974981	1.297359216	1.200915511	2.016670249	0.968812488	1.354871727	1.039268402	1.535954515	0.133252087	0.001754351	-0.364004909	0.932743673	0.000188108	0.230402058	-0.885417443	0.939427293	-0.237946101	0.42871623	-0.851534823	0.537939684	1.193091128	-0.545215089	-1.062796583	-0.203944156	-0.790072832	-0.616099452	-1.112640179	-0.202042733	-0.81788914	-0.562907127	0.49444686	0.396935543	-0.73964983	-1.019855413	1.73085317	1.125013837	1.422023965	-1.044732829	-0.419197808	-0.528207741	-0.895049097	-0.788886554	-0.281879308	-0.507236398	-0.415240717
3.3_Zfhx3	Zfhx3	1.52622797	0.371136262	-1.399747106	-1.135811358	1.214587548	2.115575233	-1.34191786	-1.393834646	-1.506132773	-0.871182419	0.17210157	1.434219386	0.552112322	0.312995508	0.956837687	2.261792718	1.511256691	1.911472119	1.196733723	2.687182005	1.753562238	2.297648653	0.8118924	1.03241345	1.360648059	-0.309165266	0.485929099	0.908522725	-0.946431337	-0.431409467	0.730336721	0.808005639	-0.748846737	1.734405451	1.502662657	1.198917759	0.612411077	-1.343693784	0.525678882	-1.553147175	1.646148436	-0.312065142	1.958111342	-0.121968674	-0.549197934	0.789473455	-0.305188827	0.56322547
3.3_Ruvbl1	Ruvbl1	1.52622797	0.691663033	0.075514698	-0.457044142	-0.32666127	-0.741541344	0.015086907	-0.803150236	0.479033654	0.161541216	-0.525477019	-0.818715372	-0.3653063	-0.188073406	-0.198617637	0.243689554	-0.216298405	0.847605121	-0.380725187	0.31602572	-0.395548869	0.966179033	-1.144570776	-1.152786639	1.194924135	0.451844795	-0.05471464	0.023930236	0.982983615	0.556222735	0.02508418	0.124713776	0.951333019	1.737137841	1.371197364	2.106544772	2.275368352	-0.056791996	-0.629129484	0.223062111	0.893691455	-1.458218859	1.438043379	-0.549829541	0.578355395	0.901042117	-0.132258833	0.95715076
3.3_Shprh	Shprh	-0.545081418	1.653243348	0.356904304	1.352428375	0.215708962	1.514104484	0.041748818	0.864638615	-0.153274701	1.41256819	0.524950845	-0.578381962	0.427959455	0.626289044	0.180395075	1.137712846	-0.185911848	1.102601542	0.164306895	1.047587494	-0.165500912	1.024594876	-0.154935782	0.060832206	-0.545215089	-0.547431057	-0.717455256	-0.619180125	-0.119974854	-0.58959117	-0.810849746	-0.659159228	-0.273469349	-0.281766592	-0.465958572	-0.169351399	0.374745709	-0.02580325	0.653256801	-0.237047736	-0.305308456	-1.383498772	0.611696325	0.783862555	1.206770018	0.448190788	0.947364071	0.627625145
3.3_Foxm1	Foxm1	-0.545081418	0.210872876	-0.987590003	-1.023014208	1.334569435	1.419370122	-0.705361453	-1.232324416	-0.837247992	-0.962661657	0.206385855	0.303128492	-0.474410923	-0.387460218	0.139530587	0.193126741	0.597249943	1.45698514	-0.024280103	0.032520208	0.381770864	1.41120514	-0.633969158	-0.790628791	-0.545215089	0.88677908	-1.301710022	-0.140376825	-1.394728564	0.800555679	-1.423114823	0.063010242	-1.248918837	0.683703903	-1.001003296	-1.828251055	-0.335134047	-1.146393943	-0.67989	-0.878388022	-0.195587988	-0.558796538	0.512534678	2.464498243	1.979658925	1.036098919	2.475397646	0.810230287
3.3_Sox11	Sox11	-0.545081418	-0.269917281	-0.844834816	-0.723075843	-0.260668678	-0.663861342	-0.700013341	-1.076832919	-0.638748962	-0.548397636	-0.308944688	-0.82971138	-0.542836745	-0.362973387	-1.259820298	-1.238028549	-0.197881702	-0.024649572	-1.230419216	-1.242541976	-0.318885793	-0.062836354	-0.143735605	-0.55631058	-0.545215089	-0.168204813	0.741988132	-0.188496081	1.410959031	-0.079865017	0.866022665	-0.103911247	1.709014717	-0.464426865	0.047909154	0.563027659	0.815306396	-0.699301643	-0.030404823	-0.865143995	0.27455453	0.477710667	-0.35838963	1.293127925	0.96611129	-0.051812981	0.964976654	-0.013295669
3.3_nt16	nt16	-0.545081418	-0.590444053	0.156565394	-0.826435124	-1.821046154	-1.811582822	0.031096288	-1.250312737	1.248841189	-0.583640035	-1.601577088	-0.787740163	-0.686717374	-0.325439887	-1.383982474	-0.366413366	-0.749880723	0.101622827	-1.5101334	-0.321823401	-1.038806104	0.274915484	-1.445485209	-2.267809673	-0.545215089	0.858998553	0.048453791	-0.379292524	0.599267802	0.972422929	0.250821782	-0.212523944	0.594257214	-2.127300879	-1.525014051	-0.45549582	-0.67800245	0.226306125	-1.023830306	0.69627874	0.918964147	-0.421872113	0.108306926	-0.660879975	-0.223744552	-0.691747342	-1.026452491	-0.836115367
3.3_nt17	nt17	-0.545081418	-1.07123421	2.365752086	4.655269989	-0.371405474	-0.702103135	0.857825265	2.571492669	1.329743781	3.574175708	-0.270723451	-0.294758154	0.033540126	-0.418594389	0.762698867	-1.774883458	1.255411119	-1.414067419	0.547778723	-1.587050232	1.095524456	-1.086683968	-0.732828785	-0.217637649	-0.545215089	-0.543903371	0.656915128	0.111603865	1.214707708	-0.498700766	0.733581826	0.1061208	1.126953827	-0.297321698	-0.910092982	-1.021599078	0.437090194	1.078062209	0.366763708	1.166476005	-0.221653204	-1.349749041	-0.014811204	-0.707166605	-0.761076781	-0.060855915	-0.234063821	-0.152131334
3.3_Tlk2	Tlk2	-0.545081418	-1.712287753	-0.728623799	-1.006015477	1.626428314	0.927752077	-0.067502973	-0.607484823	-0.972516186	-1.783639682	1.098761522	0.976293536	0.418076157	0.03563564	0.232023868	-1.615050998	1.72522786	-0.788233974	0.434757004	-1.14490696	1.841775675	-0.323959686	0.966120644	0.910536939	-0.545215089	0.965270093	0.325849327	0.851818337	1.902455174	0.42519451	-1.863916675	0.151193526	-0.681652981	2.75836861	3.506544616	2.285696993	0.914241718	-0.513875994	0.013483255	-0.524985232	-0.952623993	0.620037189	-0.501218791	-0.588470444	-0.591774911	-0.401081616	-0.752072601	-0.153506681
3.3_Morf4l2	Morf4l2	-0.545081418	-0.910970824	-1.485908625	-0.870832895	0.257746039	-0.215259876	-1.67867414	-0.482992068	-1.473783478	-0.899295445	-1.144617318	0.696244282	0.145285473	0.177535257	-1.265583794	0.325792381	-0.482025131	2.293594876	-1.362456211	-0.096835293	-0.596955845	1.88033624	-0.527928773	-0.43994792	-0.545215089	1.482693436	0.574740191	0.000883006	1.520740203	1.709314643	0.872411465	0.323635757	1.788363033	-1.187300162	0.554923484	1.091649964	3.994227322	-1.977442595	-1.808535341	-1.683117055	2.031579004	-0.367316287	1.217279836	0.80938579	2.240115048	2.008801496	1.683648143	2.485829935
3.3_Baz2a	Baz2a	-0.545081418	1.332716576	1.183466203	0.351093038	1.944541212	-0.964879506	1.919844953	0.95773666	0.711819413	0.093569495	1.919041765	-1.2713645	4.56E-05	-0.405720661	1.874143614	-0.092709163	1.325623547	-0.647224286	1.851134086	-0.077235261	1.510299885	-0.532615893	0.455293216	1.330610636	-0.545215089	-1.357229015	-0.82075669	-1.316069044	-1.888430455	-1.336372264	-0.829007121	-1.452164889	-1.933480383	1.721699837	0.993026904	-0.63426527	-1.708673553	1.61196644	1.303591083	1.155908233	-1.722428431	0.718612078	-1.005517929	-1.984265331	-1.579021831	-0.953698817	-1.275407766	-1.00624946
3.3_Hes1	Hes1	-0.545081418	0.371136262	-0.442926117	-0.445504749	0.091410995	-0.635963106	-0.407641147	-0.402293519	-0.403145115	-0.241289923	-0.262876888	-0.574169095	-0.324044986	-0.395626759	0.869041873	0.573112843	-0.096660124	-0.367711626	0.678119478	0.279087198	-0.142106536	-0.56613734	-0.368506899	-0.088858615	-0.545215089	0.096577418	-1.503328773	-0.698643209	0.466573366	0.140820463	-1.366599295	-0.683928273	0.633118274	0.725080095	0.964790907	0.941266825	-0.200325698	-0.388545343	-0.166394182	-0.375663976	-0.482657591	1.05889067	-1.087394518	-0.453958124	-0.52825078	-1.229508295	-1.219871316	-1.109502678
3.3_Ncoa2	Ncoa2	-0.545081418	1.332716576	-0.434791613	0.381088855	0.226843935	0.966091759	-0.563155854	0.47941703	-0.650197442	1.127948741	0.242255858	-0.262842497	-0.441304786	-0.386229065	-0.312830199	0.165743069	0.76681617	1.628543714	-0.260309605	0.052885866	0.663443063	1.484253137	0.292168058	-0.203465012	-0.545215089	-0.474790123	-0.267477653	-0.33782472	0.218312188	-0.415402697	-0.221198993	-0.294348278	0.210818589	0.31750509	0.521496039	0.582074353	0.108087792	-0.623639869	0.385364398	-0.725704292	-0.394071082	0.642340894	-0.734112199	0.034806205	-0.039567687	-0.745828783	0.112541861	-0.773880933
3.3_Sap25	Sap25	-0.545081418	0.210872876	-0.369073387	0.274559956	-0.443910493	0.125827333	-0.304917199	0.406705749	-0.472012126	-0.228088179	0.016099868	-0.054709857	-0.400800738	-0.380718346	0.800573271	0.295131824	0.144604721	0.347776875	0.824691937	0.390161899	0.161550503	0.29515804	0.36072398	0.235233245	-0.545215089	-0.37292819	-0.43837968	-0.632731066	-0.646702702	-0.429088243	-0.523505857	-0.714640973	-0.784924822	0.10010443	0.026526555	-0.024617962	1.085693427	-0.156419365	0.512703507	-0.377036414	-0.786898535	1.305140692	-0.99914975	0.992845754	0.619710754	-0.484875553	0.680121538	-0.333872238
3.3_Aebp1	Aebp1	-0.545081418	-1.07123421	-0.841490037	-0.769953181	-0.302961144	0.129579728	-0.422689266	-0.379010523	-0.850692617	-0.861583112	0.441427326	0.124400812	-0.442935822	-0.320314529	-0.795429839	-0.959649967	-0.534142193	-0.778978405	-0.802558115	-0.885842594	-0.609543781	-0.830136355	-0.326596559	-0.601034031	-0.545215089	-0.790811993	-0.803340279	-0.633540984	1.130479466	-0.755437747	-0.838752577	-0.560772668	1.245573944	0.043465888	0.697011542	-0.118718428	-0.687263958	-0.457473581	0.718637832	-0.800433543	-0.387378662	0.844839283	-0.917879654	1.350845667	0.38264502	-0.788988239	0.138960735	-0.658742118
3.3_Actl6a	Actl6a	-0.545081418	0.531399648	1.773351507	0.564348938	0.306729704	1.112217609	1.703561013	-0.117535009	2.006378302	0.858844576	0.258605142	-0.715363963	-0.435829167	-0.396505916	-0.914556539	-1.365429489	-0.482225967	-1.174888103	-0.975357041	-1.442217303	-0.591630933	-1.242247164	-0.593413679	-0.65527398	-0.545215089	0.260879393	-0.339824358	-0.778116417	-1.685622154	0.277845182	-0.44603405	-0.776397847	-1.74387764	-0.536249689	0.843297307	0.039243581	-0.539342434	1.493586535	-0.308964099	1.994330619	-0.767437682	-1.056912623	-0.093655326	0.207772034	1.093087693	-0.438780079	-0.263145888	-0.213111229
3.3_Six5	Six5	-0.545081418	0.851926419	0.835475348	-0.001560047	0.767400903	1.105202263	1.105306525	0.43567939	1.127487301	0.101448476	0.352845918	2.065000437	1.62183859	1.54763562	0.673949692	0.72700595	0.24809575	-0.154117346	0.957955443	1.378326257	0.314661308	0.140575959	0.927100672	0.168536079	-0.545215089	1.067014437	0.517429841	1.163495049	-0.277860623	1.002743909	0.412316451	1.204744691	-0.123976652	0.282803736	0.434903364	0.209898283	-0.222227678	0.68411416	-0.882693252	0.896311581	1.80579788	-1.417355476	1.738864032	-1.871191029	-0.372207057	1.326060001	-1.402708388	0.812925223
3.3_Phf19	Phf19	-0.545081418	0.210872876	-0.707351001	-0.823934096	1.125967465	0.743830371	-0.276795917	-0.543812956	-0.952026342	-1.122592581	0.694595178	-0.788186982	-0.195309685	-0.362098678	0.880742203	0.71330809	2.073659041	1.09698209	0.799204857	0.594171848	2.005888689	1.652903512	-0.068179572	0.154771875	-0.545215089	-0.765941807	-1.004280014	-1.304031637	0.044564318	-0.75858107	-0.897265872	-1.524304111	-0.147774441	1.177915189	1.514861705	0.823847938	-0.288353799	-0.391441487	0.768363501	-0.761799412	-0.743133629	0.408927537	-0.248311105	-0.225523297	-1.529366656	-0.308831948	-0.413598534	-0.445647029
3.3_Sox9	Sox9	-0.545081418	0.05060949	-1.277702794	-1.062510627	0.433453869	0.048604145	-1.061692522	-1.553987268	-1.381080145	-0.959976008	0.368238305	-0.400505365	-0.472022621	-0.396400817	-0.679249888	-0.783324657	-0.361603587	-0.293171244	-0.646043085	-1.052101279	-0.27644311	-0.504112795	0.213450685	0.51186515	-0.545215089	-1.08114055	-0.690280615	-0.034839442	-0.097507561	-1.102799158	-0.530873259	0.038949865	-0.198496674	0.801469913	1.388467926	1.577723426	0.024891783	-0.958216957	1.1159125	-1.306725928	-1.044292538	1.402004026	-1.113776974	-0.757163661	-1.848891598	-0.946945977	-1.428807679	-1.172294685
3.3_Hnrnpab	Hnrnpab	1.52622797	-1.231497596	2.21796635	2.01370656	0.454523486	-0.26763025	2.116204555	3.194771011	1.481626948	1.625942446	0.882584611	-1.851552851	-0.364316028	-0.408970372	0.392015057	0.438037729	-0.174665006	-1.125971321	0.524988228	0.033839441	-0.112897826	-1.493920212	1.167814154	0.649017068	3.093254922	-0.493633846	-0.386921468	-0.849581561	-0.631057559	-0.404014195	-0.371832701	-0.761176753	-0.693790775	0.540487632	-0.520066143	-1.104537937	-1.008668071	1.821864509	0.185426873	1.695207752	-1.432012618	0.579976097	-0.941532891	-0.599002058	-1.247496288	-0.717643016	-0.663192975	-0.765303602
3.3_Brcc3	Brcc3	-0.545081418	1.97377012	-0.102935975	0.042484445	-0.347322264	0.548162039	-0.2822052	-0.550951717	0.163173027	0.950081134	0.01484223	0.857184303	0.504210363	0.46763484	-0.149848925	1.087463265	-1.441842676	0.217152155	-0.197974991	1.075880329	-1.356401883	0.105729442	-0.26779563	-0.128762553	-0.545215089	0.077086953	-1.132138027	0.757619807	0.004547466	0.048914523	-1.13115173	0.625962117	0.02877682	-0.378942092	-0.617058848	-0.596631208	0.314642195	-0.375512693	0.027679217	0.02632312	0.75993111	-1.146555333	1.50354465	-0.278181366	-0.110134086	0.99746093	0.05380958	1.337136726
3.3_Msl1	Msl1	1.52622797	-0.109653896	-0.346596469	-0.170276202	0.352316692	-0.620464085	-0.280405019	0.009265682	-0.264647863	0.028380494	-0.193570138	-1.149476478	-0.370005235	-0.431736703	1.097414994	-0.15539163	-0.167916901	-0.570507743	1.266410008	-0.33003327	-0.024449467	-0.94617582	1.434269978	1.022039243	1.678295919	-0.327332848	1.359668686	-0.655429019	-0.078945527	-0.248032817	1.526452196	-0.374541916	0.155410563	0.528874975	1.151323247	1.205654531	1.322921106	-0.271323896	0.118904859	-0.276642572	-0.560501005	1.308296372	-1.162296435	-1.368372055	-1.679984958	-1.152291037	-1.463216131	-1.164655936
3.3_Pou5f1	Pou5f1	-0.545081418	-2.353341296	-0.736651269	-0.595236211	1.344938241	-2.392654686	-0.133463021	-0.68655424	-1.160388677	0.024929057	1.998436953	-2.297657142	-0.683105796	-0.426113656	-0.105422336	-0.099407501	-0.457964922	-0.720690361	-0.624713965	-0.447397886	-0.998830108	-0.700843373	-2.822474711	-3.250786207	-0.545215089	-2.06145509	-1.68742611	-0.622556471	-0.544430716	-2.161301213	-1.561554036	-0.443747411	-0.259831095	0.726504841	0.497817551	-0.576160605	-1.581691091	-0.336052725	2.255861542	-0.952019322	-0.73881878	-0.193700394	-0.222838389	1.060532923	1.425331834	-0.727977797	0.450021669	-0.415194253
3.3_nt18	nt18	-0.545081418	0.531399648	0.185250223	0.985578041	-0.579471127	0.613638601	0.112672473	0.98803397	-0.123332523	0.392738905	0.143832071	-1.224542103	-0.383810786	-0.36435913	0.716764235	1.490375512	-0.542035066	0.331083796	1.051640036	1.786440386	-0.255260922	0.713992873	1.382198187	0.795726325	-0.545215089	-0.563864194	0.081018558	-0.865790045	0.206427665	-0.581273453	0.193170467	-1.034021054	0.026320761	-0.046449261	-0.012520676	0.272871796	-0.123519954	0.503322342	0.551656166	0.141745158	-0.970587858	1.419280038	-1.372143099	-0.590719188	-0.413885786	-1.192397035	-1.056209233	-1.03326387
3.3_Cit	Cit	1.52622797	-0.109653896	-0.194395624	-0.605240319	-1.299107065	-1.505349374	0.124644554	0.164938193	0.242549155	-1.12623816	-0.378743557	1.099615635	-0.11216571	-0.094710931	-1.386625882	-1.089773612	-0.68063231	-0.202626441	-1.201922399	-0.754849831	-0.584035102	0.02334957	0.532204109	0.085052303	1.678295919	-0.293996216	-1.425521939	1.023566521	0.271913075	-0.447392057	-1.129884111	0.929012383	0.639094964	-0.806307408	-1.073597907	-1.193953284	-1.211720958	0.219644993	0.512119748	0.200622749	-0.27114189	0.089775956	0.124378998	0.028172412	0.338594915	0.438090888	-0.231045536	-0.047093883
3.3_Taf1	Taf1	-0.545081418	0.371136262	0.157154075	0.369731055	-0.280537965	-0.502127706	-0.346076688	0.689631488	-0.011959361	0.585323651	-0.721586414	0.152699361	-0.774890375	-0.409062125	-1.21957116	0.400281271	-1.763622859	-0.212212566	-1.245911534	0.020234851	-1.758256569	-0.456325703	-0.274027986	-0.726545599	-0.545215089	0.145935625	2.456167522	-0.273405864	-0.011989619	0.153466294	2.447504207	-0.286423403	0.33461068	-0.861111345	-1.339081383	-1.183786881	0.252910475	0.071796818	-0.172895137	0.028999375	0.461766179	0.28767454	-0.032096261	2.7614073	1.817578972	0.706031839	2.762738408	0.854092693
3.3_Phf10	Phf10	-0.545081418	-0.910970824	0.576295078	0.494402719	-0.771600489	0.103530497	0.17926171	1.073314449	0.299028323	0.470477112	-0.359441559	-0.158967671	-0.39351933	-0.400727649	-0.605919149	-1.64990404	-0.52432129	-1.684745969	-0.566215461	-1.529286676	-0.537794503	-1.850879923	0.135184932	-0.043032394	-0.545215089	0.128062016	0.324036284	-0.630367118	-1.344382061	-0.073312397	0.017579875	-0.860752045	-1.566462986	0.022270348	-0.199584154	-0.228129741	-0.030117027	0.681218015	0.279465173	0.694151461	-1.037071769	1.246252492	-1.066167254	-0.648436929	-0.753747074	-1.114357692	-1.523262254	-0.830335194
3.3_Ywhaz	Ywhaz	-0.545081418	-0.750707439	0.474479992	0.316606927	-0.053650121	-1.354851169	0.207575244	0.794054255	1.279546599	0.463099667	-1.520268104	0.94348424	5.110235134	5.232604867	0.992805371	0.236641842	0.636915145	0.298496482	0.858964667	0.049199081	0.636544425	-0.130189371	0.006699031	0.729723497	-0.545215089	2.064791022	-0.426304396	2.387316648	-0.220884821	2.198149786	-0.335959081	2.375073461	-0.052004896	0.113610243	-0.577908816	-1.384573329	-1.393694721	0.001130894	-2.293665769	0.923074123	0.865777019	-0.690051437	0.519509351	-1.011533993	0.233751355	1.555480404	0.485814982	2.942482182
3.3_Sfpq	Sfpq	-0.545081418	-0.590444053	-0.146418108	-0.5934533	0.039132808	-0.054994569	0.485205175	-0.104501961	-0.305275289	-0.895984224	0.944345537	-0.952212183	-0.569923584	-0.380166718	0.286365404	0.339020394	0.049528738	-0.351652113	0.404346481	0.347628416	0.106676498	-0.177722726	0.60771498	0.218364947	-0.545215089	-0.675897622	-0.293329262	-0.735307186	-0.993210074	-0.698543594	-0.484878969	-0.902151897	-1.314670812	0.255050461	-0.209418779	0.334666375	-0.458982652	0.398337106	0.769212606	0.044988278	-1.236435444	0.869228946	-0.643744705	0.167182219	0.253584681	-0.800614868	-0.525630183	-0.683786436
3.3_Atm	Atm	1.52622797	0.531399648	-1.348959975	-1.368950012	0.619479427	0.286364553	-1.079135057	-1.674757911	-1.543883401	-2.136629925	0.308828613	-0.036709426	-0.156708512	-0.402422014	1.790507917	0.640975679	1.377238518	0.159332398	1.958127631	0.911294242	1.486925086	0.419742796	1.028624857	0.821171723	1.274017916	-0.344677305	-0.25503836	-0.519028697	-0.640977399	-0.409720535	-0.225230021	-0.661014716	-0.869738499	0.964866836	1.594806584	1.257068356	-0.126286151	-0.979141601	0.446048821	-1.236251236	-1.0039619	1.233950688	-0.718343375	0.128016609	-0.729314716	-0.896563918	-0.44505972	-0.901156252
3.3_Hdac11	Hdac11	-0.545081418	-1.552024368	-0.567780044	-0.263185647	-0.718760445	0.287506586	-0.335188212	0.51362878	-0.602642218	-0.246213612	-0.169948429	-0.235437586	-0.41773244	-0.371724364	-1.039680742	-0.658285003	-1.152276662	-0.840076176	-0.925722474	-0.797607113	-1.04454213	-1.040348814	0.473674152	0.311283534	-0.545215089	-0.424020842	0.381052628	-0.536163525	1.386044924	-0.258260708	0.543996719	-0.436839815	1.428026453	0.023168134	-0.01980241	0.183226787	-0.777217893	-0.274871673	0.146447679	-0.640613135	-0.081728787	1.030543035	-0.740480378	0.379463575	-0.008380501	-0.887697145	-0.083114046	-0.767626823
3.3_Prmt2	Prmt2	1.52622797	-0.430180667	1.772388211	1.251396782	-0.55270633	-0.8444494	1.127852488	1.246658505	1.566052149	0.98574957	-0.345990308	0.645306893	0.589451384	0.744544286	-0.746704462	-0.806226708	-1.032477711	-0.559213746	-0.612727208	-0.720714679	-0.955330273	-0.617843255	0.529404065	0.016639718	1.956232794	0.378263145	1.51770441	0.590022454	-0.70495615	0.391319156	1.368608271	0.657623516	-0.617133227	-1.075252654	-1.360703851	-0.237423425	0.767895876	1.756194434	-0.452436189	1.955696489	-0.592906408	-0.413207364	0.10891342	0.440329557	1.898133894	0.70286094	0.176778074	0.83374128
3.3_Sfmbt2	Sfmbt2	-0.545081418	-0.109653896	-1.518366365	-0.219388782	-0.039756943	-0.143529323	-2.080184521	-0.814361825	-1.345736633	0.30218724	-1.375175039	0.529687105	-0.47610021	-0.327856596	0.270591625	0.506575218	0.427563215	1.162349543	0.081391246	0.082568607	0.151585869	0.68543339	-0.47739249	-0.780663017	-0.545215089	1.071629826	0.423970639	1.355440564	0.697803275	1.225121948	0.674206549	1.349640362	0.975809787	0.116674423	0.167449536	1.17743664	0.588845878	-2.160406521	-1.412454725	-1.566391201	1.437450596	1.047391158	0.404275633	1.02305387	-0.17193358	0.316128724	0.360041257	-0.252327194
3.3_Cbx4	Cbx4	-0.545081418	-1.07123421	0.077789148	-0.10269069	-1.889388327	-0.658042412	-0.898356638	-0.283977886	1.142047419	1.336868487	-2.500569021	1.440049313	3.5616252	3.72302382	-1.696710646	-0.70048694	-2.543651601	-0.487042349	-1.621606757	-0.530627349	-2.257584557	-0.350602047	-0.5880394	0.29837704	-0.545215089	2.800401743	2.591690715	2.569244489	1.680626814	2.652094039	1.863233229	2.202555029	0.940352003	-2.030769443	-2.241313999	-1.044749079	0.796590796	-0.424747149	-2.555296028	0.932681189	1.694316249	-1.261871372	1.314015509	0.823477914	0.360943337	1.449959937	0.410144793	1.796205123
3.3_Ctbp2	Ctbp2	-0.545081418	-1.391760982	0.661814399	0.529235507	-1.801738723	-1.703111434	0.386020419	-0.278570076	0.686397917	0.460915555	-0.284694161	-1.837761031	-0.3599666	-0.339043744	-0.322875149	1.152711821	-0.456318063	1.131470101	-0.411970782	1.268429442	-0.557723771	1.195867198	-0.90037982	-0.834535375	-0.545215089	-1.053624599	1.501359025	-0.061171902	0.73108235	-1.026126248	2.063263517	-0.048654294	0.885120009	-2.456300154	-1.64356069	0.103503206	0.986285401	1.000300731	0.902044358	0.683583688	0.677156439	-0.083893423	-0.298346798	1.376106548	1.882540301	-0.33954269	1.208143923	0.063091825
3.3_Pcgf6	Pcgf6	-0.545081418	-0.269917281	0.011348449	-0.08406918	0.934910738	0.506940083	-0.104660117	-0.390403126	0.218830253	0.475864588	-0.188812989	0.402790451	-0.068263672	-0.364281279	1.146383045	0.977000928	1.51846672	0.919721425	1.354614443	1.411778234	1.721377842	1.090087157	0.863241599	1.205262442	-0.545215089	1.009954116	1.765790255	0.697412524	1.114508885	0.862551687	1.064886744	0.461520962	1.004033512	1.127405008	-0.015913107	0.971980384	1.953141383	0.037477507	-0.749463483	0.357766902	-0.596428734	1.179127432	-1.34242493	0.354277651	-0.094504563	0.158053545	0.928544174	0.437492769
3.3_Eid1	Eid1	-0.545081418	-0.750707439	-0.013162094	-0.050474525	-1.460462017	-1.444430068	-0.600557683	-0.784324723	0.715929124	-0.160688102	-1.891899919	0.383343178	0.239866114	0.083241354	-1.200061942	-0.673753826	-1.015788201	-0.681712297	-0.887570141	-0.595823369	-0.71061923	-0.530896121	1.500432313	1.171444161	-0.545215089	2.378372909	0.774958909	0.879547907	1.070297494	2.405415693	0.673344568	1.079127803	1.452897196	-0.50351956	0.066670329	0.914166625	0.04182161	-0.438286624	-2.294621011	0.412046826	2.005073497	-0.287568506	1.271864228	-2.032613309	-0.751303838	0.425466013	-1.489812551	0.656897725
3.3_Dppa3	Dppa3	-0.545081418	-1.231497596	-0.400781896	-0.60197165	-1.310727277	0.443312526	-0.100395609	0.386375553	-0.466317241	-1.070977431	-0.1743775	0.885397744	-0.244182498	-0.394499036	0.182154458	-0.899473353	0.768824534	-0.637830986	0.543690351	-0.675212922	1.068978202	-0.460075368	1.841179634	1.57146378	-0.545215089	-1.193614938	-0.432359538	-0.944053438	0.35678014	-1.139285889	-0.147154828	-0.706575127	-0.022389684	-0.450628296	0.203155736	0.202059129	-0.757136701	0.305732887	1.130161532	-0.306561721	-0.251328804	1.168269753	-1.278439892	-0.722308142	-0.969218915	-1.275075286	-0.798092575	-1.284636342
3.3_Aurkc	Aurkc	-0.545081418	0.210872876	-1.795001032	-1.464235019	-0.793563968	-0.100621509	-1.825493796	-1.78887627	-1.73809659	-2.089771286	-0.883985663	0.537772405	-0.644446371	-0.377527579	-0.706706664	0.305408231	-1.003235922	-0.413961922	-0.780454814	0.108340764	-1.045853782	-0.40284363	-0.482992579	-0.736878962	-0.545215089	0.147552481	-0.012328641	0.584808606	1.223386062	0.170174267	0.045366085	0.547132471	0.95987474	-0.075022253	0.236788783	1.287659428	0.610555274	-1.68623527	-0.223549514	-1.758669768	0.40857905	1.363226601	-0.575817461	0.391306955	-0.232906686	-0.910832963	-0.291198187	-0.882542608
3.3_Dedd2	Dedd2	1.52622797	0.05060949	1.304895076	0.291101402	0.223115251	0.539460834	1.327358038	-0.161849633	1.090206354	0.570892333	1.090286141	-0.370206768	-0.244260167	-0.393314592	2.291542078	0.452940326	1.712896501	0.46694232	2.049289612	0.295106455	1.697866005	0.468798572	-0.233337021	0.628636244	1.561268181	-0.750096617	-1.198324586	-0.822707467	-1.608107582	-0.940386058	-1.124960679	-1.022884319	-1.567661677	-0.068366932	-0.556406282	-0.823201122	-1.002785525	1.52276519	1.173253574	1.382772237	-1.240221945	-0.260183621	-0.641318732	-0.964272907	-0.870699024	-0.730033009	-0.70683383	-0.642033515
3.3_Nfib	Nfib	-0.545081418	-0.109653896	-0.311409389	0.557332855	0.600836009	2.010399426	-0.367040938	0.538235445	-0.657594921	0.922119108	0.569788348	-0.340972026	-0.23243516	-0.113285	-0.58672194	0.346742758	0.005043462	0.349870397	-0.699278898	-0.400058625	-0.319708022	-0.492751026	-0.272853774	-1.043694092	-0.545215089	-0.587293909	0.091973816	-0.295724168	0.154646822	-0.442217663	0.17552521	-0.301233013	0.032867458	-0.167259934	0.387118052	1.238940313	0.351005434	-0.537334764	0.308971547	-0.718979346	0.28987665	-0.489211117	0.62109697	0.120895589	-0.324887328	0.268095478	0.142760223	-0.21453304
3.3_Plagl1	Plagl1	-0.545081418	1.97377012	0.622426276	0.203969908	1.026672109	-0.14325741	1.088440747	-0.112251647	0.410871166	0.275848468	1.39058805	-1.459215804	-0.227076043	-0.385733601	-0.407403538	-1.834819125	-0.556655961	-1.272187267	-0.427671867	-1.645461626	-0.398661593	-1.084084576	-0.179503912	0.61916059	-0.545215089	-1.014937643	-0.959870968	-1.068056953	-1.433311078	-0.970779577	-0.890177347	-1.098018229	-1.468069733	0.894117452	1.0104688	1.816832924	0.109943595	0.812268552	0.890554915	0.539065965	-1.331009908	0.207124468	-0.868450454	-1.579304165	-1.132448625	-1.342897289	-1.755244113	-1.339232027
3.3_Vrk1	Vrk1	-0.545081418	-0.109653896	0.952890486	0.252669777	-1.224558931	-0.988660985	0.677108017	0.222885476	1.070244902	0.47987149	-0.29418112	0.075037928	-0.277113881	-0.410361119	0.259324639	-0.706414246	-0.565553016	-1.01730103	0.408234783	-0.322282777	-0.267613935	-0.881729499	0.622166821	1.354381456	-0.545215089	-0.278827166	0.72324869	-0.481812963	-0.535137646	-0.199625637	0.648803463	-0.420955775	-0.248992581	-1.119048962	-0.686432362	-0.853378802	-0.822072307	1.200207102	0.177439986	1.161878338	-0.336657161	0.055223933	-0.579759667	-0.548217942	-0.600074727	-0.669433609	-0.796956279	-0.734813654
3.3_Smarcd3	Smarcd3	1.52622797	0.05060949	-0.184334528	-0.192298448	-0.656496537	0.258411934	-0.027418349	0.177858107	-0.094270997	-0.428967158	-0.383227307	-0.355823445	-0.638543576	-0.429500163	-0.772280518	-0.425951469	-0.70800632	-1.255279326	-0.594694881	-0.283577425	-0.650968466	-1.301849932	0.661548089	0.166902346	1.561268181	-0.506039541	-0.848456342	0.013477232	-0.126652365	-0.425678946	-0.937647145	-0.040752279	-0.534725315	-0.56316373	-0.659686979	-0.343206067	-0.543439207	0.112270437	0.307061062	-0.114420398	-0.742253048	0.672827973	-0.939713411	-0.957114408	-0.844110869	-0.808894438	-0.51316644	-1.032678418
3.3_Hmgb2	Hmgb2	-0.545081418	-0.750707439	-0.006178195	-0.385909317	0.143535949	1.550867072	0.577573711	0.005962167	-0.089045793	-0.156487057	1.349441439	1.070593664	-0.364976209	-0.370538252	0.293125595	1.216731546	0.334194343	0.37367043	-0.239885146	0.763987751	-0.149310829	0.162961181	-2.406577816	-2.04790916	-0.545215089	-1.224070627	-0.722187367	-1.534215408	-0.680463908	-1.293743963	-0.62692329	-1.747465542	-0.348031284	-0.43573677	-0.791375007	-0.780391994	0.243543921	0.274309719	1.380594228	-0.237184979	-0.338242208	-2.100426507	0.921917623	0.661643364	0.143639069	0.937566174	1.307569792	0.699552056
3.3_nt19	nt19	1.52622797	1.172453191	-0.175691618	-0.718925623	0.960475205	1.841432914	0.489749323	-0.743822718	0.067592897	-0.595552883	1.072788579	0.794033855	0.062646342	-0.295430103	0.534499084	-0.229784141	0.798528247	-0.507013441	0.581051106	0.15063867	0.828632805	-0.201743141	0.193534241	0.333134718	0.994135915	-0.845402934	-0.704455949	-0.178670762	-0.721999472	-0.816103888	-0.178424455	-0.021942131	-0.327603242	0.940587599	0.471534773	0.086860316	-0.159935716	0.132036623	0.759102958	-0.136928382	1.009752111	-0.951491512	0.839737787	0.213431371	-0.364553981	0.366686944	0.401551558	0.161810116
3.3_nt20	nt20	1.52622797	0.371136262	-0.262522092	-0.491810896	-0.235206366	-0.558631152	-0.273344113	-0.463827152	-0.196896345	-0.290855782	-0.107449325	0.650626169	-0.224085811	0.035051759	-1.075891099	0.511912203	-0.541151386	1.576591326	-0.876966472	0.590296601	-0.368160809	1.850056985	0.62731529	0.146848269	1.360648059	0.667298217	0.255504669	-0.247427742	-0.018353745	0.649627798	0.293565897	-0.194285301	-0.230383532	-0.181722084	-1.14865974	-1.082689358	0.228539927	-0.428801751	-0.5301823	-0.323923062	0.476207717	-1.463139581	1.23941684	1.285219845	0.893317235	0.61348857	0.967675356	0.816549447
3.3_Gli2	Gli2	1.52622797	-0.910970824	-1.736767084	-0.914991295	1.581505339	-0.085394402	-1.824480102	-0.391624975	-2.072861886	-1.217485504	-0.122595652	3.090727107	2.412405369	2.20485695	0.852314733	2.103815553	1.003080186	2.165201409	0.840784463	2.353486747	0.988615096	2.092009095	-0.167581143	0.256185875	2.533490921	1.6976765	-1.572168395	3.479592371	-0.080970477	1.344689133	-1.992032399	3.383551899	-0.320687716	1.128166174	0.847477879	-0.092812475	0.647426233	-2.242678744	-1.102850074	-2.027393132	0.598168269	-0.437329597	2.605542887	0.389582919	1.249850014	3.569177323	0.633533416	2.65393818
3.3_Ezh2	Ezh2	-0.545081418	-0.109653896	2.45758635	1.172387436	1.720692501	0.688904019	3.02992774	0.568170726	2.100255838	0.855058781	2.13844479	0.224786192	-0.188416619	-0.439174227	1.948765723	-0.451443704	-0.065048464	-1.904934842	1.997010652	-0.059920328	0.299430492	-1.239921244	0.739226736	1.656867192	-0.545215089	-0.958024309	-0.786840891	-1.077112849	-1.81212121	-0.889512578	-0.615306829	-1.01457844	-1.643950397	1.226024771	-0.447128863	-2.231201928	-1.955845536	2.503616914	0.896551714	2.362281252	-1.03654342	-0.346510192	-0.745635571	-1.114676347	-0.870986463	-0.530559985	-0.173272004	-0.421764321
3.3_Nfatc4	Nfatc4	-0.545081418	0.531399648	-0.720462537	-0.669497733	-1.001246537	-0.898315293	-0.66047052	-1.022257033	-0.793685058	-0.913365441	-0.109308441	-1.065734048	-0.519031393	-0.396117218	-0.650978423	-0.928519562	0.231486575	0.11685595	-0.411187902	-0.691656218	0.307750668	0.122983543	1.006269665	0.494465889	-0.545215089	-0.066989622	-0.658478866	-0.15969337	0.065561112	-0.045820407	-0.508573304	-0.103423562	0.042549193	-0.149538433	0.760765271	0.688193834	-0.715923863	-0.47550208	0.022558057	-0.531984666	-0.34722414	1.561980962	-1.108621782	-0.497733657	-1.056097506	-1.059982649	-0.439662316	-1.137037489
3.3_Twist1	Twist1	-0.545081418	1.653243348	0.474560266	0.250028428	-0.599723498	-0.522194859	0.651853044	0.780500791	0.626748401	-0.336668204	-0.12811832	0.528453033	-0.273036293	-0.171731984	0.104056918	-1.330901726	0.697407088	-0.944173775	-0.128437885	-1.380649173	0.514932825	-0.874004624	-1.056053248	-0.522819046	-0.545215089	-0.472732306	0.123404557	0.708847555	-0.197163988	-0.467098277	0.094448295	0.74152051	-0.15951826	-0.633835046	-0.426037533	-0.800877907	-0.848998962	0.766799084	0.372787041	0.561436704	0.248049024	-0.626884348	0.436419775	-0.374802364	-0.077042613	0.433628142	0.510742468	0.501149014
3.3_Ncoa1	Ncoa1	-0.545081418	1.172453191	-0.133199539	-0.204366111	-0.493047392	0.159435735	-0.271246814	-0.325271829	0.085088523	0.380577985	-0.48837672	-0.447187333	-0.632252439	-0.414505558	-1.134973436	-0.402880755	-1.144725211	-1.151176218	-1.333124322	-0.940743886	-1.245322647	-1.429812206	-1.218275166	-0.952041649	-0.545215089	0.486151541	1.120382048	-0.269275282	-0.986942374	0.572156967	0.982035162	-0.056160065	-0.781010216	-1.197644209	-1.182138586	-0.835021096	0.42677823	-0.427498486	-0.614986591	-0.134595237	0.602483119	-0.174284938	0.094660828	1.298787262	0.435569819	0.575085462	1.940664015	0.546684139
3.3_Phf8	Phf8	3.597537358	2.614823663	0.611482158	0.90156664	0.016862862	0.025328423	0.55293045	1.669723444	0.221237369	0.469770646	0.20906517	-0.068880409	-0.333190434	-0.3858159	-0.272130382	-0.46690048	0.205719257	0.371494269	-0.120104566	-0.231644408	0.41540395	0.539929447	0.703142295	1.134113353	1.74182469	-0.270037349	-0.107817891	-0.496847066	0.752898767	-0.187342497	-0.045699669	-0.550908484	0.83505999	-0.258346107	-0.277147478	-0.384744395	-0.410451646	0.604035766	0.129359456	0.421859758	-0.21179069	0.537454645	-0.155820884	-0.177625067	-0.147357503	-0.053633312	0.413447153	-0.11127053
3.3_c-Myc	c-Myc	-0.545081418	-0.910970824	-0.951305836	-0.667889812	0.810612771	0.766562267	-0.937715946	-0.629681732	-0.893081348	-0.700136792	-0.393069686	1.025188323	0.247302859	0.549617208	-1.970177709	0.731752613	-2.009466774	1.106926317	-1.87479872	0.376145049	-2.116219882	0.237193284	0.2029731	-0.731977762	-0.545215089	0.526396559	0.296959646	1.585259871	-1.04493065	0.549839371	0.471336794	1.704621419	-0.537759763	0.247516871	-0.574430717	-0.756032436	0.002674666	-1.066894778	-0.576352346	-1.098183971	1.033175581	-1.220419642	1.786776999	0.035255953	1.830837119	1.915964625	0.833521451	1.501527818
3.3_nt21	nt21	1.52622797	0.210872876	-0.723379184	-1.009327068	1.408657868	0.569153694	-0.060573148	-1.301517227	-0.654718124	-0.872395815	1.168724431	0.356406363	-0.170882987	-0.319502658	1.963239466	2.939011536	2.291225182	1.550587586	1.68307593	2.789987942	1.985744076	1.711206584	-0.737254662	-0.449954537	1.455943217	-0.72040526	-0.278698918	-0.614264935	-0.705823985	-0.685051483	0.016920713	-0.542983609	-0.387646765	-0.385441277	-0.285542889	0.168421198	0.46097053	-0.548412517	0.680879225	-0.740458001	0.04859729	-1.22346835	0.810626111	1.058846366	0.512998836	0.670975791	1.43412472	0.504029808
3.4_nt15	nt15	-0.494907756	0.956268106	0.031875359	-0.708804049	0.45717716	1.087092209	0.412881734	-0.823823046	0.345201153	-0.5801299	0.298353898	0.29788012	0.097850297	-0.437626574	0.548164653	-0.149197473	0.549849001	0.20062461	0.559420058	-0.118672717	0.553066837	0.240033569	-0.061188398	0.005793206	-0.462801115	0.20353731	-0.04030842	-0.347774941	-0.274862166	0.265170611	-0.123002089	-0.284101411	-0.427629462	0.783853505	-0.267259803	-1.865136497	-1.4288308	0.258660452	-0.298288951	0.415222626	-0.415249452	0.142059976	-0.231036122	-0.211848797	-0.083585968	-0.212405503	0.121002018	-0.198701598
3.4_Trp53	Trp53	-0.494907756	0.690892268	-1.353808054	-0.746703518	1.555448988	-0.211293126	-1.177238355	-0.818699243	-1.467827839	-0.54448296	0.736105257	0.190139861	-0.06182074	-0.293219442	1.263499901	0.042494066	0.72637102	-0.706929633	1.271047216	0.30811325	0.783888156	-0.437915432	-0.312523322	0.028694569	-0.462801115	-0.489595869	-0.328112856	-0.411018868	-0.620050964	-0.450776551	-0.242280951	-0.397546946	-0.434260778	1.301152749	0.981160637	1.224121724	0.023787779	-1.441054788	0.45805841	-1.623157125	-0.183651023	0.352753309	-0.142937087	1.043162472	0.071835313	-0.126484593	0.693357293	-0.039492849
3.4_Mybl2	Mybl2	-0.494907756	1.088956025	-0.754088687	-0.824215113	1.579279066	0.465288991	-0.143550385	-0.62160646	-1.013085534	-1.086553736	1.246800707	-0.825164848	0.006526227	-0.305511761	0.887539049	0.04503636	0.274669816	-0.222872418	0.900090808	0.160495028	0.198958726	-0.353611657	-0.132832811	-0.358686075	-0.462801115	-1.005241687	0.002805282	-0.905522004	-0.891469499	-1.044365656	0.113548647	-1.024980264	-0.868659785	1.053679104	0.827438639	0.780740696	-0.380247032	-0.233561529	1.084311555	-0.85486343	-0.87117611	0.358142111	-0.41952169	0.668210117	0.193536194	-0.201466906	0.90442355	-0.162922462
3.4_Zfhx3	Zfhx3	-0.494907756	0.558204349	-0.365686626	-0.206442728	-0.504071714	-0.880181107	-0.13739534	-0.285830831	-0.547812829	-0.060163397	0.68495107	-2.444390952	-0.902607392	-0.399966004	-1.287808409	-0.848341194	-0.359730673	-0.675794338	-1.357466882	-0.859556304	-0.595553542	-0.423949086	-0.702616616	-1.822686372	-0.462801115	-0.746176067	0.395145511	-0.562658531	-0.688681728	-0.756810355	0.546920909	-0.505731165	-0.521196736	-0.14545243	0.001686011	0.488297216	-0.309799305	-0.082926598	0.778482872	-0.445372658	-0.424353575	0.320243814	-0.330958976	1.014550987	1.466473121	-0.636673077	-0.093754209	-0.487768836
3.4_Ruvbl1	Ruvbl1	1.099795013	0.823580187	-0.285249716	-0.049817374	0.463748857	0.800862012	-0.084957547	0.094981821	-0.235050927	0.407713944	0.241318173	0.084738015	-0.387089696	-0.34629075	0.687547866	0.796613279	1.027848338	0.336164077	0.620012822	0.928984228	1.025823181	0.310058449	-0.303778489	0.041218752	0.657791354	-0.431232511	-0.184447729	-0.592123776	-0.382148018	-0.362164388	-0.11150753	-0.605416336	-0.20414813	0.195414869	0.465234452	-0.553412804	-0.267567633	-0.23493153	0.26195812	-0.319317701	-0.422388657	0.075892552	-0.415580417	0.572277492	-0.283945979	-0.248838086	0.312716435	-0.136382333
3.4_Shprh	Shprh	-0.494907756	0.558204349	-0.754749053	-1.095178357	-0.739209489	-0.059187597	-0.407066278	-0.961442863	-0.634531129	-1.164190657	0.321077035	-0.863445552	0.014143522	-0.267117346	0.849007898	-0.293579117	1.521648937	0.564549241	0.684391293	-0.528001724	1.308563403	-0.164523411	-0.826255909	-0.796776879	-0.462801115	-0.413076589	-0.291705456	-0.158327803	-0.245321879	-0.436954163	-0.25788071	-0.175604982	-0.223486482	-0.303459644	-0.307580918	0.285335196	0.367016375	-0.289666354	0.46046395	-0.592870252	-0.446295169	0.41953912	-0.278099554	-0.62623682	-0.702098564	-0.467080726	-0.538559536	-0.521858691
3.4_Foxm1	Foxm1	1.099795013	0.160140592	0.203826296	0.058563504	0.225048854	-0.414884546	0.342618291	0.47512122	0.167129377	0.099341994	0.139595782	-0.120089728	2.072253311	3.078266195	-0.259316876	0.505268982	0.489262579	1.599077679	-0.344902814	0.582446023	0.445296851	1.530191062	-0.554797334	-0.287374911	0.937939471	-0.028964258	-0.692882731	0.213200162	0.250881102	0.014630703	-0.46977288	0.344444299	0.328788653	0.306217256	0.484979887	0.393790846	-0.516860792	0.15577986	-0.023667276	0.030064334	0.546447306	-1.20593565	1.462320071	-1.253577451	0.465948622	1.21446382	-1.29274831	1.363138953
3.4_Sox11	Sox11	-0.494907756	0.823580187	-1.176872414	-1.192171439	-1.217653597	-0.09206539	-1.076439489	-0.876031975	-0.950128138	-0.961230519	-0.291905086	-0.492850239	-0.382853228	-0.291967688	0.965367137	0.989685658	0.819365694	0.632633874	0.906664855	1.186370665	0.756551264	0.551352807	-0.45370496	-0.316001615	-0.462801115	-0.43398234	1.119555464	0.179393328	-0.41343933	-0.512692676	1.149290563	0.261697097	-0.300917554	-0.28618768	0.005458219	0.253759099	-0.486195855	-0.84543031	0.575929882	-1.059753308	0.107287954	0.589595584	-0.268362293	1.35287272	0.85623527	-0.408859165	0.667855503	-0.402047823
3.4_nt16	nt16	-0.494907756	2.813898972	0.000987244	-0.019541997	0.399751584	-0.095828826	0.340380092	-0.126723641	-0.2001746	-0.058313165	1.017442434	0.251241752	-0.309643713	-0.376301622	0.408176871	-0.961350674	0.851729183	0.245937022	0.2879752	-1.017546578	0.727212963	-0.028968728	-0.785745208	-0.537551854	-0.462801115	-0.574082602	-0.848026781	-0.3080125	-0.799980743	-0.672270469	-0.900891842	-0.348051261	-0.759953992	0.293517282	0.2600913	0.080106417	0.299864628	0.241437575	0.744675279	0.008737291	-0.708415336	0.108092854	-0.086136393	0.089842316	0.054370043	-0.096182917	-0.184076463	-0.079939525
3.4_nt17	nt17	1.099795013	0.558204349	-0.257045672	-0.324712826	0.370240365	0.454782733	-0.095668926	-0.145404616	-0.338374859	-0.30005536	0.294490748	0.578100062	-0.126995573	-0.308354355	1.81562187	1.310414743	1.187673841	0.916275651	1.994170912	1.730153368	1.275410652	1.024213895	0.623753265	0.358668448	0.755235273	0.1712797	-0.588174508	-0.694764175	-0.418143439	0.289414526	-0.623594717	-0.661436053	-0.311927928	0.547223684	0.723026081	0.287094707	-0.365399719	-0.207988167	-0.345440791	-0.158411235	-0.017156903	0.61954319	-0.403061081	-0.759526079	-0.75341506	-0.573996684	-0.98623484	-0.593416963
3.4_Tlk2	Tlk2	-0.494907756	0.292828511	-0.165915084	0.017625448	0.100063776	0.328550825	-0.203781904	0.504538794	-0.53075718	-0.275955235	0.14161417	0.362662848	-0.424737919	-0.310277534	-0.779739315	-0.197926923	-0.814587653	0.301690845	-0.604497228	0.160064189	-0.636664837	0.78000476	0.728743939	0.576026919	-0.462801115	-0.616052749	0.374182928	-0.311590869	-0.201612478	-0.562304395	0.639698425	-0.305371004	-0.207224822	2.764854048	2.493419068	2.620286113	2.468034355	0.120812202	0.492613671	-0.297990659	-0.080361791	0.708016721	-0.214807353	0.097498445	0.536005942	-0.395582884	0.24186902	-0.212239866
3.4_Morf4l2	Morf4l2	-0.494907756	1.221643944	-0.488621321	-0.115837585	-0.445325656	-0.887551168	-0.363789112	-0.28793563	-0.74334527	-0.309640588	0.619646467	-0.715216087	-0.490371877	-0.349675714	-0.605422132	-0.817652997	-1.137237766	-1.135561183	-0.631812232	-0.885518346	-1.160610159	-1.049396986	-0.211641666	-0.17266362	-0.462801115	-0.72518218	-0.300554819	-0.427794039	-0.110398207	-0.753117574	-0.175685487	-0.390111724	-0.093542554	-0.160985475	-0.259444653	-0.262792241	-0.236040196	-0.141184282	0.777442638	-0.549869386	-0.239061733	0.456686519	-0.196260187	0.510500445	0.023691347	-0.350108317	0.251093944	-0.226386596
3.4_Baz2a	Baz2a	-0.494907756	0.027452673	0.362782923	0.689291319	1.649725201	1.083328773	0.799610451	-0.322873871	-0.006532231	0.096956395	1.463679702	0.115137397	-0.253338334	-0.37465005	0.441589343	-0.15118485	-0.108074328	-0.720556504	0.351506445	0.060540369	-0.077376988	-0.41006351	-0.825360354	-0.136215692	-0.462801115	-0.80646078	-1.26825759	-0.82529959	-1.837780879	-0.874541489	-1.250349258	-0.987066412	-1.713710519	1.225753981	0.842383081	-0.237318954	-0.128551196	0.631757537	0.948398531	0.24639799	-0.828602869	-0.291959456	-0.191855236	0.496772212	0.363969759	-0.058559438	0.06511948	-0.094814807
3.4_Hes1	Hes1	-0.494907756	-1.432114436	-1.674746213	-1.270212024	0.469215035	0.059256089	-2.137145712	-1.289309552	-1.629789002	-1.095582181	-0.856879968	-0.172704043	1.236375119	1.470083587	-1.586223305	0.769035198	-1.430568258	1.078332989	-1.395399025	0.910474106	-1.262164004	1.00711153	1.565613902	1.483851259	-0.462801115	-0.019516127	0.836449751	0.064869865	2.605632819	-0.086256675	0.727093568	0.004459219	2.203061487	0.726469162	1.558326547	1.804110584	1.060050125	-1.726797966	0.171652839	-1.747189192	-0.116909281	0.943092176	0.1739876	-0.344940053	0.89453458	0.543416219	-1.359659757	0.025460413
3.4_Ncoa2	Ncoa2	1.099795013	0.292828511	1.060854306	-0.159565616	-2.064788331	-2.641312229	0.912959215	-0.045671175	1.550887034	0.08125084	-0.926915845	-0.540138166	-0.406623364	-0.368414901	-1.201838802	-0.743952285	-0.252210477	-0.397058367	-1.100671532	-0.484582722	-0.295671841	0.026973917	0.349976783	-0.743152929	0.871236204	0.637939783	-1.269507709	-0.080692199	-0.268236661	0.750355411	-1.176697412	0.046966027	-0.159652595	-2.34704175	-1.737265891	-1.430600581	-1.051271643	0.977650306	-0.846166995	1.276800457	0.497389833	-0.918606482	-0.180958776	-0.089647726	0.460584756	-0.305339465	-0.216425196	-0.231406403
3.4_Sap25	Sap25	-0.494907756	0.558204349	-0.51092467	0.550193088	0.235919792	0.432202118	-0.864042451	-0.315602748	-0.642226422	0.822439954	-0.034875372	0.596201119	-0.603754799	-0.340639302	-0.718506626	0.10939382	-0.310648285	0.370471573	-0.821483669	-0.004213144	-0.43664167	0.175206122	-0.51291696	-0.54700889	-0.462801115	-0.361534922	0.635580914	0.162724508	0.956771844	-0.315953531	0.654887664	0.19035134	0.966165679	0.313368319	0.283302112	0.293562101	0.569149293	-0.659892959	0.3344494	-0.639570117	0.109449365	0.5970604	-0.427172396	-0.076414502	-0.682311132	-0.330965773	-0.391452751	-0.326606606
3.4_Aebp1	Aebp1	-0.494907756	-0.768674841	0.571756993	0.156378386	-0.246424342	0.101856091	0.871552544	0.856196086	0.810383855	-0.157013604	-0.025694964	1.931738632	-0.696602328	-0.437843353	-0.215465524	0.165195234	-0.130410955	-0.329043343	-0.51191363	-0.639397552	-0.138549464	-0.486374475	-1.136065317	0.132517489	-0.462801115	0.490964948	-0.856691397	-0.075155736	-0.579730035	0.549631565	-0.870896516	0.117271084	-0.497371791	0.213272986	-0.467601963	-1.068696028	-1.102189918	0.639325165	-0.525384953	0.832053599	0.036288888	0.064629072	-0.659243802	-0.207426722	0.232980232	-0.593668514	0.146339809	-0.501042904
3.4_Actl6a	Actl6a	1.099795013	-0.503299003	2.341369015	2.049873949	-0.020069302	-0.581892234	2.416708825	2.257517193	1.463853722	1.290865512	0.731938263	0.459014165	-1.011169506	-0.517969068	-1.022876519	-1.401851482	-0.855948461	-1.12090343	-1.233482291	-1.712489958	-1.210362831	-1.30597812	-1.118101534	-2.15843671	1.404853934	-0.49257485	-1.541553258	-0.193038613	0.211279514	-0.518925157	-1.44890409	-0.118944657	-0.083267001	-1.360449163	-1.882198102	-2.648578772	-1.460666273	2.119513968	0.575686077	1.529141559	-0.184895471	-2.649383749	0.46842385	1.805178386	1.959163817	0.276787933	2.313212919	0.597934597
3.4_Six5	Six5	1.099795013	0.690892268	-0.150918372	0.29024196	-0.221519452	-0.599784235	-0.421694503	-0.040426895	-0.110216177	0.349358836	-0.305230784	0.541161782	1.365890013	1.782237486	0.827334125	0.442395602	0.778721091	-0.121627187	0.69270269	0.540239753	0.542165045	-0.290613848	-0.829047934	-1.135645484	0.70448364	0.416931091	-0.433818711	0.260191285	0.722456136	0.373355977	-0.45222087	0.198769446	0.616097897	-0.360492296	-1.09411341	-0.454452175	0.509837051	-0.541681398	-0.318199673	-0.203608382	0.6385365	-0.9816378	1.213092537	-1.203548604	-0.673218726	0.994104032	-0.474190068	0.468380338
3.4_Phf19	Phf19	1.099795013	1.75239562	0.17649564	0.264469217	-0.920023283	-0.672408091	-0.025325546	0.454647269	0.270048294	-0.051794525	-0.614781981	0.914008901	-0.511429003	-0.265522289	0.52299446	0.730758834	-0.175442311	0.475316605	0.321381653	0.927436399	-0.35107555	0.368248633	-1.249590104	-1.033713971	0.412661751	0.503251043	1.067087425	0.462850864	-0.321439464	0.458173187	1.080733726	0.527884994	-0.081540469	-0.950865236	-0.82027636	-0.754868936	-0.473612603	0.17822179	-0.406018145	0.236225742	0.692768259	-0.358171051	0.488130213	0.621514326	1.20073282	0.272024351	0.523208698	0.31944338
3.4_Sox9	Sox9	1.099795013	0.027452673	-0.837294876	-0.254935816	0.995012212	0.434763345	-0.509016217	0.09342271	-1.145030555	0.118015629	1.076952311	-0.280790734	-0.514955915	-0.401402483	-0.626813772	-0.286442627	-0.440527489	-0.565755118	-0.68042586	-0.325028662	-0.634969526	-0.60432812	-0.391437536	-1.261449623	1.011663249	-0.760471652	-0.156132231	-0.372776608	-1.645537126	-0.854165508	-0.141794782	-0.46444082	-1.557193533	0.317354157	-0.176528267	-0.06036917	0.855945779	-0.771906895	0.931088394	-1.176040596	-0.669575441	-0.388560361	-0.004760706	0.514823518	0.073208986	0.053869925	1.048783358	0.063673395
3.4_Hnrnpab	Hnrnpab	-0.494907756	-0.768674841	1.751491241	1.026477807	0.609554546	1.046948894	1.701764294	0.828805356	1.645570637	0.741706464	0.149383877	-0.233502806	-0.425322259	-0.411328787	-0.669133551	-1.290390607	-1.401271019	-1.570165884	-0.510498011	-1.584211621	-1.232213508	-1.656580122	1.124526643	1.353088566	-0.462801115	0.050551631	-0.989832124	-0.43744375	0.331021315	0.165815811	-1.079513648	-0.413007121	0.33967357	0.378372646	0.333604239	0.487694861	-0.47575345	1.906380871	-0.252128585	1.799457486	-0.619011531	0.619852383	-0.851206963	-1.567148766	-1.28679264	-0.922311585	-1.672856171	-0.915285079
3.4_Brcc3	Brcc3	-0.494907756	-1.564802355	2.145772694	1.775544779	-1.482886059	-2.33844451	1.00216741	2.06207565	1.46169364	1.223923101	-1.387607372	-0.139879639	-0.45195149	-0.496195813	-2.293275969	-2.158369742	-2.384328794	-2.64968189	-2.259408941	-2.507965639	-2.345868095	-2.547925906	0.415773748	0.401506265	-0.462801115	0.793305121	3.701063028	-0.036469308	1.221489155	0.795004499	3.615740231	-0.059856032	1.327166172	-2.410756542	-3.362401787	0.086383593	1.926939132	1.655540114	-0.77565866	1.734956187	1.027000946	-0.384850039	-0.217589428	0.60171399	-0.578631532	-0.309970725	0.089022282	0.028222508
3.4_Msl1	Msl1	-0.494907756	-1.034050679	1.14033262	3.814726783	0.289476052	1.687569291	0.594495551	2.584306678	0.017588687	3.055010044	0.791990718	-1.321800675	-0.338213789	-0.340854395	-0.283660824	0.51037938	-0.388378851	-0.318877055	-0.405259641	0.235843989	-0.455007541	-0.166286324	-0.585667648	-0.575124402	-0.462801115	-1.111742917	-0.952815061	-0.162187688	0.20637664	-1.105245467	-0.750158028	-0.077177903	0.326446782	-0.304651488	0.68169423	1.37406063	1.177796709	0.391746315	1.05583516	-0.145117957	-0.261854791	-0.283037013	0.062240929	-0.508094818	-1.21487105	-0.288225854	-0.611456934	-0.445568831
3.4_Pou5f1	Pou5f1	-0.494907756	-1.564802355	-0.980509216	-0.025039077	-1.758436699	-0.513779274	-2.546080554	-0.611557287	0.054265082	0.74376656	-3.323653367	1.490947596	0.658754552	1.007145699	-2.645618354	-1.066862322	-2.487775577	-0.953426502	-2.486647892	-1.42237571	-2.431858043	-1.184101818	1.754786761	0.748911761	-0.462801115	3.202948543	-0.450174944	3.300529142	0.258301668	3.080500624	-1.052720377	2.951744339	-0.462739593	-1.657335476	-2.022383468	-1.532477877	0.351599196	-2.284375543	-3.064595212	-0.368271644	2.388362187	0.249924362	2.044932902	0.059349799	0.761255598	2.126998578	1.668001246	1.8683221
3.4_nt18	nt18	-0.494907756	-1.962866112	1.894492559	2.861010969	-2.070684433	-2.167600207	0.419276587	3.693436372	2.569050779	2.995006002	-3.085505342	2.314675574	0.37409726	0.035116997	-1.805369226	-0.858381319	-1.595877201	-1.236667196	-1.858831787	-0.809275792	-1.752980121	-1.270498613	-0.526297608	-1.142699921	-0.462801115	3.070339803	-0.349303292	3.283763355	3.144693352	3.097986602	1.390858766	3.224176435	4.111805218	-3.422377847	-2.431424403	0.543412723	2.116226969	0.019888755	-3.139296989	1.733915844	3.595935783	-2.034751101	2.643774502	-3.974440562	-2.129213925	2.572305307	-0.889762637	0.018991507
3.4_Cit	Cit	-0.494907756	-0.635986922	2.280466175	1.294895544	-0.972658276	-1.497504791	1.715353356	1.71167982	1.99253384	1.604890948	-0.427354081	0.44836139	-0.316593191	-0.356854739	-0.602903097	-0.982669808	-0.838602884	-1.313632001	-0.327647281	-1.028269683	-0.614602246	-1.341099425	1.692572017	1.548823652	-0.462801115	0.350723669	0.38227483	0.004997863	0.621985089	0.321861378	0.406979208	0.059130652	0.441353752	-0.198948628	-0.00047985	-0.859710455	-1.380946676	1.990994776	-0.252486165	2.367369458	-0.302659604	0.833814334	-1.118517983	-1.649716165	-1.832533276	-0.913490136	-1.716438812	-0.970006581
3.4_Taf1	Taf1	-0.494907756	-0.768674841	-1.304003633	-1.21165707	1.231869683	1.022329752	-0.957527204	-0.525614884	-1.52489001	-1.661333353	0.536805766	0.338585845	-0.199391185	-0.334148573	0.90402361	1.527838942	0.246961655	0.078178341	1.080957527	1.908297335	0.36853693	0.091169243	0.893842168	0.689971423	-0.462801115	-0.5567199	-0.451831506	-0.502426815	-0.228275402	-0.625475774	-0.603752918	-0.703255998	-0.343931497	0.723225784	1.145748039	1.761105589	-0.033060179	-0.928935166	0.68047336	-1.382259801	-1.007934458	0.669367525	-0.685209833	0.023214187	-0.600643005	-0.569762388	-0.689848287	-0.746236867
3.4_Phf10	Phf10	-0.494907756	0.292828511	0.00183933	-0.207699598	0.515646838	-0.382268103	0.500491216	0.015977458	0.195750466	-0.538893718	0.342129034	0.525962091	-0.228399517	-0.404856614	1.179142475	0.02930511	0.648953794	-0.273640882	1.003538206	0.142320003	0.492647832	-0.217291407	-1.127267805	-0.97324006	-0.462801115	-0.313342406	-0.241121833	-0.112709848	-0.008280249	-0.307356502	-0.32689368	-0.089573794	0.173233506	-0.280814614	-0.512597729	0.242599675	-0.188263884	0.282080954	0.334026805	0.098611413	0.054693628	-0.426944535	-0.091005024	-0.370383484	-1.130292044	-0.361664414	-0.520232688	-0.406178956
3.4_Ywhaz	Ywhaz	-0.494907756	-1.299426517	1.915219549	0.780462745	-0.359371545	-0.983445602	1.575386018	0.958459537	1.893125057	0.99941119	-0.384598991	1.374113504	0.438103412	0.364542394	-0.673184158	-0.561771764	-1.032671914	-1.076273854	-0.410096338	-0.488300703	-0.559080807	-0.879469007	1.674924312	3.352050388	-0.462801115	0.292571837	0.000434367	1.406433114	-0.67004513	0.181141584	-0.132170369	1.268007605	-0.727233525	0.282692997	-0.103195817	-1.315836052	-0.158061	1.967639512	-0.111908344	1.838701555	-0.107870654	-0.158343663	1.396013955	-1.838941372	-0.285058	0.81092665	-1.324687046	1.356333791
[truncated: 593 more rows]
[truncated: 9 more columns]
