# Supplementary material for: WDR5, BRCA1, and BARD1 Co-regulate the DNA Damage Response and Modulate the Mesenchymal-to-Epithelial Transition during Early Reprogramming
Source: Stem Cell Reports. 2019 Mar 14;12(4):743–56. doi: 10.1016/j.stemcr.2019.02.006 (PMC6449870; doi:10.1016/j.stemcr.2019.02.006)
Supplement: Table S3. Screening Selected Features, Related to Figure 2 — High-content screening dataset after filtering features and Z score normalization and quadruplicate average. [file mmc4.csv]

GENE NAME	Number of Objects	Area [εm�_]	Roundness	Width [εm]	Length [εm]	Ratio Width to Length	Intensity Dapi Mean	Intensity Sall4 Mean	Intensity E-Cadherin Mean	Intensity _Ring around region Sal4 Mean	Intensity _Ring around region E cadherin Mean	STAR Symmetry 02	STAR Symmetry 03	STAR Symmetry 04	STAR Symmetry 05	STAR Threshold Compactness 30%	STAR Threshold Compactness 50%	STAR Threshold Compactness 60%	STAR Profile 4/5	STAR Profile 5/5	SEr Dapi SER Spot 0 px	SEr Dapi SER Hole 0 px	SEr Dapi SER Edge 0 px	SEr Dapi SER Ridge 0 px	SEr Dapi SER Dark 0 px	Haralick DAPI Haralick Contrast 1 px	Haralick DAPI Haralick Homogeneity 1 px	GABOR E Cadherin Gabor Max 2 px w2
nt1	1.120268	0.303995894	1.438285411	0.861440675	-0.072865532	1.085898109	0.726539808	-0.063380878	-0.987036482	0.099764393	-0.731979073	-0.172417743	-0.91406966	-0.627281537	-0.59864554	1.172107314	-0.795709362	-1.369807962	-0.315815572	0.171922907	-0.324343592	0.576995847	-0.055420064	-0.169541518	0.291115394	0.487059049	0.343553095	0.451720208
1_Trp53	0.80099162	0.433639386	0.205088666	0.176122802	0.464535556	-0.348743958	1.331690954	0.497217866	1.675688302	0.775527525	1.915747316	0.464066119	0.127912646	0.75750769	-0.565676039	0.788951119	-0.011693171	1.085953323	-0.073779955	1.002843449	-0.363276861	-0.658776068	0.918335237	0.377216745	0.467951408	2.167899046	0.18939426	-0.214944821
Cbx7	1.75882076	-0.60274743	1.613783768	-0.082723956	-1.079623514	1.659954534	1.481762626	2.532889783	0.750036412	2.457842763	0.603014147	-1.77985233	-1.639532363	-1.878080956	-1.457509797	0.523827639	-1.394146281	-0.199519724	-0.615762639	0.624717853	0.590613098	-1.966696958	1.418253455	1.584302567	0.104015082	0.169072933	-1.723230383	-0.549870196
Uchl5	1.86524622	-1.61236832	0.837187791	-1.467503007	-1.721376203	0.863988554	-0.11169466	0.256231611	1.727608219	0.221490762	1.670086303	-1.082583304	-0.276441571	-0.722295014	-0.03440337	1.230448484	0.876050586	-0.411185022	0.755398652	-0.673334151	0.457852142	-1.267956515	-0.360533631	0.293586393	-0.920071838	-0.727522223	-0.039792451	-0.637796071
Kmt2d	0.69456616	-1.229019365	1.470513713	-0.598424378	-1.560825375	1.295047687	-0.038854148	0.184317914	-1.447459054	-0.001975567	-1.531358865	-1.680424261	-0.313254608	-1.587621091	-0.788718137	1.245202573	0.111154683	0.93946255	-0.612043555	1.113951443	0.282627568	-0.620258289	1.294546696	0.6300947	-0.11577479	-0.143584593	-1.251961547	-0.467253854
Prrx1	0.37528978	-0.887944083	0.288809306	-0.797043909	-0.805644233	0.157164206	1.467169253	0.235278212	0.303539263	0.140372961	0.238277106	0.14690585	-1.066409236	0.864172455	0.289794064	-0.748650037	0.709479129	1.539955837	0.002549815	0.931160871	0.386996575	0.556710364	1.76132758	1.044904859	1.995881506	0.446244012	-0.933762972	1.077183258
L3mbtl2	2.50379898	-0.846019256	0.972367613	-0.704441673	-0.796889256	0.681285634	-0.399487336	0.444927476	1.738352708	0.328416062	1.529398204	-0.308622321	-0.41206855	-0.137570782	-0.632810165	0.712855029	1.269619234	0.027441905	-0.167170283	0.909656098	0.832168427	0.528335326	0.165733681	0.511874256	0.137039347	0.27844261	-0.587261472	0.46616214
Dnmt3a	1.120268	-0.989013997	0.078297486	-1.084931076	-0.996579982	-0.051272524	0.837000898	-0.656682176	-0.530961186	-0.627136926	-0.390912395	0.272802825	-0.07846244	0.86151723	0.842100923	0.370860243	0.529073582	0.307134929	0.772223079	0.343363737	-0.579324186	-1.225742999	0.630460229	-0.208240876	1.520488286	0.219701575	0.436500574	0.215127395
nt2	1.33311892	-0.82902099	1.115936078	-0.540944044	-0.831844789	0.407979744	-0.080423148	0.483606581	1.171156773	0.531299966	1.31415418	0.06575999	0.632882367	-0.498830053	-0.283180482	1.253279811	0.903746886	-0.717349417	0.631665322	-0.589107123	-0.334039617	-0.965932775	-0.62857983	-0.612213408	-0.937030244	-0.801630408	0.330992625	-1.056824457
nt3	0.26886432	0.229755333	0.703068983	0.817745911	-0.097971716	0.922513368	0.563548895	0.461872861	2.735752339	0.738802995	2.579851555	-0.922242818	-0.770012734	0.078612124	-0.246370648	-0.34848913	-1.112122022	0.042870329	-0.585478671	0.645625272	-0.749725609	0.030314399	0.658774339	-0.4825683	0.299483029	-0.179478768	-0.726766426	-0.810674483
Hat1	1.54596984	1.63908918	0.364638655	1.357286809	0.880525714	0.658795282	-0.8085124	-0.193490578	-0.545275391	-0.133297796	-0.439663433	-0.396427825	0.338774641	-0.336286664	-0.237287702	1.023516131	2.076411063	1.252812787	-0.69557536	-0.068213727	-0.950855972	-0.354165313	-0.636975812	-0.761682342	-0.777152637	0.069277847	1.055061855	-0.236820099
Sp1	0.90741708	1.16491367	1.645083683	1.226202518	0.572814022	1.620926111	-0.278412885	-0.145128395	0.812806849	-0.024018232	0.873527135	-1.159953952	0.370341622	-1.729754912	-0.400701056	1.834891009	-0.699011314	-1.102927927	-0.379689362	-0.574173252	-0.175124255	-0.26333234	-0.46021359	-0.701081946	-0.564726284	-0.670215268	0.211500687	-0.351293642
Ebf3	0.90741708	1.945692232	0.372264693	2.114279426	1.752289675	0.051092436	1.695798755	2.58502943	0.718580506	2.70201072	0.701431018	0.917006785	-1.289202326	1.017482001	-0.749661469	-0.505282586	-1.164927761	0.385650813	-2.493014505	1.64499987	-0.992175955	-1.139878738	1.603590297	0.679812312	0.478438843	0.958519828	-1.143187876	-0.958279515
Foxo1	-0.68896482	-0.74253914	-0.42329691	-0.823848474	-0.597262905	-0.42598103	-0.585663391	-0.826934084	0.613998454	-0.953088235	0.36135537	0.715732814	-0.418674275	1.035444403	-0.42726469	-0.507483196	-0.047262532	0.25609432	0.349251079	-0.300584749	0.595834035	0.358372544	0.30917993	0.269021106	-0.013912783	-0.221502931	-0.768215977	0.345741919
Tle2	-1.5403685	3.569280342	0.077269629	2.572435633	3.185273412	0.489672115	3.397379664	-0.292901731	-0.570828896	-0.008650948	-0.197089859	0.559294794	1.536280415	0.854809813	1.445176671	0.878025807	0.751037639	-1.555477422	0.682965066	-0.20142385	-2.237891403	0.231074979	0.245138236	-1.531966654	1.611974425	-0.543552274	1.752419152	-0.336851711
Tle1	0.16243886	-0.091182077	-0.55539316	0.30081897	0.406855708	-0.195838081	-0.56427873	0.096691385	-0.244818471	-0.096920943	-0.55435606	-0.488899323	1.260369591	0.233506879	0.977006575	-0.700136592	-0.075830493	-0.791506243	-0.911341258	0.84036294	-0.61661659	-0.206910774	-0.410641568	-0.249739955	-0.505929704	-0.70083709	0.105322847	-0.397592774
Brca1	-1.11466666	0.17701631	0.472563678	0.080812002	0.09386528	-0.101064951	-0.195843457	0.701591094	0.405293818	0.754468287	0.720603631	-0.134283855	-0.397599406	0.071339977	-0.291227654	-0.035627418	0.085089231	0.025988886	0.210523347	-1.255755092	-0.700350466	-1.330373385	-0.588654255	-0.639217161	-0.942608667	-0.636050424	0.478620017	-1.335256395
Kdm1a	1.43954438	-0.005271065	0.783275014	0.305418419	-0.466453249	1.200702266	-0.439729666	-0.688719683	-0.874113313	-0.708095789	-0.893783728	-2.010988656	0.369990374	-0.660640283	-0.390837295	0.358606847	0.763606417	0.523264959	-0.170712268	-0.06104547	0.346671056	0.305112885	0.060337308	0.109301584	0.043768112	-0.001695046	-0.186917423	0.23020647
Pbk	0.16243886	-0.473991908	-0.978969866	-0.761717587	-0.8085411	-0.325647686	1.131174226	-1.081026189	-0.625010811	-1.062765144	-0.655707904	-0.157486566	0.751139575	0.950893306	1.740563638	-0.62901688	0.706217433	0.098111485	-0.914174846	2.087639785	0.902278146	0.962050451	1.885480935	0.856149528	2.681804415	1.374135851	-0.165815833	1.621516635
Kdm5b	0.90741708	-1.081648204	0.350580219	-1.238156602	-1.350641552	0.245093996	-0.430190276	0.085376727	-0.230574954	-0.158807288	-0.181080917	-0.826377871	-0.33281118	0.388153945	0.406597563	-0.1304537	0.577267957	1.400148953	0.506220032	0.639054369	0.36830065	-0.597960683	0.62438654	0.710609234	-0.1847241	0.238147779	-1.014987345	0.220224547
Irx5	-0.58253936	0.550565891	0.715966935	0.828477959	0.009341127	1.244471128	-0.381103477	0.566630988	0.215533413	0.630725397	0.351559422	-0.529663134	-0.610795499	-1.436203889	-0.51901838	0.908859353	-0.397557468	0.897985451	-0.216049671	-0.060448115	0.83236732	0.218509477	-0.110797819	0.051275125	-0.101382458	0.66454752	-0.034851999	0.029506102
Rest	-1.43394304	-0.511096331	-1.093890951	-0.345148063	-0.69833139	0.020832042	-0.288899897	-0.152576916	0.685003977	-0.078643114	0.672653041	0.193099181	-0.036686612	-0.864626986	0.622707939	-1.968563145	-0.040626667	0.819839426	0.092398159	-0.479193837	0.247174923	-0.653889484	0.161178414	0.738245182	-0.072709363	0.024737014	-0.554939195	-0.289065909
Trim27	-0.90181574	0.26280047	-0.900189572	0.588540046	-0.007911328	0.640795872	0.894963752	0.59996312	0.009020088	0.423689247	-0.362668049	-1.924328441	0.039726784	-0.617235274	-0.822325038	-1.681233509	-1.152358983	-0.204724175	-1.385672036	0.649806755	0.744655587	-0.090536161	1.133683249	1.263960387	0.646126243	0.065298978	-1.631120269	0.507576501
Kdm2a	0.80099162	1.37564777	1.337223822	1.915481027	1.006893507	1.524263934	-0.384072692	-0.029516709	0.6677209	0.122770617	0.852372462	-0.562325085	-0.450388553	-1.457366432	-1.217305711	1.003485579	-0.780385013	-1.14181601	-0.315933639	-0.8656824	-0.973032521	-0.33938237	-0.751929313	-0.662427745	-0.790652421	-0.842206432	0.657564847	-0.516738707
1_Pou5f1	-0.4761139	-1.405344662	-0.782881206	-1.207263638	-1.200712571	-0.241959341	-1.260180436	-1.302486679	-3.070760529	-1.529276933	-3.11506242	-0.101367396	-1.7189257	-1.190199235	-1.694845583	-0.04588026	0.126479033	-0.617276009	0.996076509	-0.859111497	2.460802275	1.274915016	-0.699141808	1.144249769	0.019446187	-0.614820419	-0.124366282	1.490052585
nt4	0.0560134	-0.061181406	1.428902068	0.448512382	-0.240304468	1.380553794	0.973489994	0.021283978	-0.460662538	0.454105939	-0.096614695	-1.380825093	0.970250227	-1.16604461	-0.548609662	1.54938688	0.30935897	-0.711273154	1.418044948	-1.237237093	-2.719062856	-1.63178117	-0.945572819	-1.998481323	-1.240942737	-0.459124338	1.866803166	-2.047371032
Hira	-0.26326298	0.444453581	-0.172101832	0.372493714	0.724867373	-0.699500774	-0.209520795	0.730950681	0.668887243	0.715409361	0.516642098	0.812870305	-0.407615634	0.235161441	0.02173561	-0.932901104	-1.044891713	-0.775628704	-0.842154492	0.293783288	0.287848505	0.916510773	0.152157199	0.943527893	0.246041735	-0.233987862	-0.973202848	0.580423301
Zfp57	0.48171524	0.442011666	-0.708013401	0.111602756	0.024984211	-0.405165871	-0.981137466	-1.373992481	-1.345315718	-1.387355549	-1.299305452	-0.1648249	0.906934976	0.046551268	0.222851158	-0.241584501	0.525811886	0.089314113	-0.097157053	0.440135217	0.660474201	0.166522794	-0.537206534	-0.305327948	-0.347390918	-0.620444261	0.374703061	-0.043340698
Arrb1	-1.11466666	-1.351210259	-0.308806862	-1.540263732	-1.351993423	0.093471245	-0.600067239	-1.361480739	-0.011655985	-1.35013434	0.149999231	-0.562494758	-1.966238153	0.217298115	0.190423447	0.827661848	1.777066073	-0.132601576	2.331109558	-2.018577185	-1.538683698	-1.033564739	-1.821434539	-1.793875964	-1.778033317	-1.29263404	2.00086525	-1.796123905
1_Pou5f1_2	0.16243886	-1.237391645	0.600316402	-1.304784729	-1.572799093	0.364638591	0.301468352	-0.750835028	-0.735636638	-0.76180678	-0.518717108	-0.625146318	-0.968399766	0.454059017	-1.614294193	0.96004854	1.887654448	0.258894685	1.02813147	0.395930961	0.45317816	1.295446881	0.094367832	-0.027929863	1.076445804	0.0552323	0.678750173	0.49313457
Gadd45b	1.01384254	-0.853852412	-1.11133137	-1.079628933	-0.795022386	-0.277280955	-0.940642437	-0.630630087	-0.458789321	-0.88604635	-0.794642643	-0.761605404	0.582563285	-0.2171681	0.577404753	-1.016524281	-0.610720569	-0.064547432	-0.135292421	0.79317191	0.794925747	0.492774135	-0.094809725	0.593066142	-0.321507035	-0.406119622	-0.482842097	0.048620423
Hmg20b	-2.28534672	0.648432774	-1.09651033	0.875494546	0.961187377	-0.622085491	-0.893071833	-1.137120646	0.11512192	-0.940154685	0.300483277	-0.696960192	-0.179757778	-0.335870547	-0.753900178	0.35858184	0.741786794	0.544716809	0.929251066	-0.997697813	-0.479479991	0.163976843	-1.436916417	-0.992975357	-0.81687101	0.036715799	0.875698343	-0.704908575
Tead2	-0.4761139	-0.866949956	-0.158109709	-0.997503219	-0.898022115	-0.441235975	2.201354871	2.631050649	-0.265883325	2.612012278	-0.293295971	0.213417459	0.436466855	0.329570557	-0.215488632	-0.394826973	-0.902642389	-0.043439023	0.543824102	0.357700253	-0.412403388	-1.21551813	0.783463607	0.052810455	0.326147892	-0.183907544	-0.482255942	-0.385062275
Tonsl	-0.79539028	0.16096944	-1.366339467	0.361378379	0.617361405	-1.021458534	-0.623126031	0.051361815	0.019799921	-0.008124467	-0.060823277	1.001249167	1.620081345	0.010557111	0.955478399	-1.365170911	-0.652475905	-1.124591125	-0.729696479	0.283030901	0.15419253	-0.99098165	-0.224500855	-0.137299578	-0.565395695	-0.540248267	-0.112224494	-0.204750517
Apex1	-1.32751758	0.637967423	-1.154435066	0.255335532	0.744051072	-1.013759777	-0.75184463	-0.276701198	0.527052915	-0.239060865	0.237781591	0.501903081	0.044893526	-0.921139694	0.395698027	-1.024626526	0.421437604	-0.686624662	0.192223093	-0.675126215	0.35417926	0.323961138	-0.881441805	-0.000880953	-0.230020895	-0.467011777	0.600540313	1.28021982
Tdrd3	0.16243886	0.667999807	0.390268776	0.900663752	0.59837083	0.516154415	-0.096058904	0.584516306	-0.656961529	0.684476122	-0.789153863	0.050743976	0.001032871	-1.529830308	-0.335845634	-0.127827972	-2.204452868	-1.22598546	-0.320302086	-0.385409132	0.64138049	1.189050755	-0.100258182	0.574009982	0.306623411	-0.318190844	-0.365276098	1.399578133
Smarca2	-0.26326298	0.413406375	0.278331792	0.734700308	0.333532775	0.253576886	-0.067124858	1.042210186	1.851275877	1.251863647	1.913841489	-0.533226256	0.000319045	-0.258789749	-0.994853208	0.36143263	0.639324541	-1.215972836	-0.143793184	-0.884200399	-1.811614369	-1.167145055	-1.36278168	-2.017040759	-1.424584427	-1.084228495	1.334825392	-2.097493028
Hdac1	0.37528978	0.545935767	-0.528569399	0.357928793	0.545261594	-0.451465343	-0.387389367	-0.537629982	-0.497561376	-0.656361586	-0.594149714	0.236874679	0.466651506	-0.261187378	-1.154394358	-0.570325614	0.787169361	-0.234894142	-0.663048134	0.294380643	0.4146924	0.720308268	-0.067031529	0.320048265	0.334850232	2.469097993	0.414561619	0.241037918
Dnmt3l	-0.4761139	0.238127614	-1.852913883	-0.07723017	1.156564989	-1.847399769	-1.13613677	-0.81887372	-0.444404429	-1.162955462	-0.952216363	2.110949556	-0.212072577	1.003829386	0.818421524	-2.11265308	-1.560970799	-0.351796157	-1.112171788	0.995675191	2.730003705	3.124466516	1.019980213	2.502114071	1.616995006	0.170535132	-2.048379084	3.28212634
Mapkapk3	-1.43394304	-0.255551504	1.599725332	0.402901181	-0.260518165	0.734428446	2.230478441	1.367107577	1.346178849	1.519882184	1.424615873	0.82063282	-2.430655747	1.456802918	-1.787603178	0.635958717	-1.84996834	0.109233688	-0.70401709	0.627704627	-0.813172418	-0.313019455	1.101528423	-0.597853553	0.705926939	-0.035775532	-0.398352002	0.102352902
Tead4	-0.05041206	0.515617964	0.633406778	1.250988437	0.629721373	1.083510069	1.660641994	1.854276318	0.763325649	1.69335269	0.647038735	-0.127963556	0.258542842	0.876814498	0.97654446	-1.084943243	-1.971438409	0.24727053	-0.522667476	-0.324478941	1.004061546	1.768336805	2.027855357	1.96262605	3.131202183	3.838559888	-1.163535838	1.971308704
Mphosph8	0.69456616	-0.091118651	0.426940074	-0.252392512	0.355677717	-0.164330203	-0.826138162	-1.16037954	-0.811837687	-1.103075704	-0.577111627	0.569178216	0.434053443	0.442962553	-0.19649412	1.181284857	0.740577717	-0.866666974	1.207592026	-1.504254693	-0.543225139	-0.781145986	-1.533738169	-1.082701874	-1.280437973	-1.145697094	1.340351998	-1.112043606
Mecp2	-0.79539028	2.336493784	0.69958753	1.5370486	2.326384417	-0.302230632	0.46149005	2.080746825	-0.326038328	1.539381847	-0.63699269	1.252788608	0.495997695	0.846428019	-0.210022929	-3.240340627	-1.355483932	3.019790043	-2.648330532	1.163531893	0.987155656	1.612048246	2.161923115	2.22999933	1.409589234	0.7431126	-2.565786714	1.400852422
Sirt7	-0.68896482	0.150852934	-1.155960274	0.628018648	0.194805015	-0.229805284	-0.634118441	-0.364815428	-0.553510476	-0.57812453	-0.847052867	-0.518295079	-0.766806181	-0.183581479	-0.54155046	-0.596557884	-0.987980736	-0.804134303	-1.11087306	0.85649152	0.179402195	1.009109486	-0.3288254	0.023277923	-0.044036268	-0.563081067	-0.135754442	0.386731518
Kmt2e	-0.79539028	-1.571331461	-1.296743577	-2.114441034	-1.160285177	-1.402440101	-0.802131748	-0.455758322	-0.085807099	-0.596740102	0.011598123	0.987717788	1.898926787	-0.434817324	1.947256433	-0.034302051	1.071414947	-0.185808505	1.062429689	-0.342996941	-0.03758987	-0.537514871	-0.709860083	-0.423999959	-0.70072824	-0.674306613	0.498298086	-0.363186997
Wdr77	-0.68896482	0.380551518	-1.758616259	-0.826991431	1.31421895	-3.124930156	-0.769691503	-0.914418736	-1.503584873	-0.736774101	-1.220899757	2.278246614	2.521247269	0.529534791	3.198695179	-0.112873828	-0.136593646	-1.244319923	2.314344164	-2.323228139	0.089005409	0.14512859	-1.732562174	-0.364934894	-1.000177994	-0.952349388	1.528340367	-0.459183363
Whsc1l1	-0.58253936	-0.781260936	-1.585869907	-1.356094135	-0.118636037	-1.680878496	-0.848754731	-0.483592736	-1.599118934	-0.536085523	-1.621618799	1.896101788	1.433568755	0.881302622	0.932579814	-0.491778844	0.655604904	0.122759977	0.986099919	-0.716343697	0.316389624	-0.012638264	-0.90082402	-0.759108406	-0.734421916	-0.759465649	0.77647063	0.067309981
Hoxd9	0.16243886	-0.294622145	-1.154169813	-0.6327286	-0.030442519	-1.237415809	-0.75111812	-0.385174719	-0.485473825	-0.47574882	-0.588127303	0.731978953	-0.317514905	-0.358152644	-0.157692412	-0.592281699	-1.370780163	-0.003864058	0.391577796	-0.24861488	0.970448659	1.626790125	-0.406711533	0.553373335	-0.058874874	-0.505211728	-0.533335187	0.938073479
nt5	0.0560134	-0.34488754	2.059144419	-0.042606541	-0.542994923	1.59889911	-0.506442226	0.364128758	0.106710116	0.352435514	-0.042031829	-0.867014428	-1.639985586	-0.062689462	-0.700772911	0.689898666	-0.465996855	-0.615426711	-0.676330577	0.457458506	1.825339718	1.655986438	0.833214268	1.420564091	0.713625163	-0.011030624	-1.475537914	1.74427305
nt6	0.0560134	0.314492958	0.442523718	0.929410307	0.376792662	0.366206856	-0.695240033	-0.55776759	0.699530243	-0.43301446	0.934094295	0.045865893	-0.333536337	0.552401434	0.510748677	0.773046711	0.442441803	-0.653390145	0.130710626	-0.920639043	-0.957071373	-0.847094338	-0.937444793	-1.113498796	-0.859155457	2.554608519	0.928703527	-0.815984016
Cdk1	1.33311892	-0.428927475	-0.151544684	-0.879872316	-0.272620633	-0.348993455	0.929615114	1.408074442	0.854759839	1.316839343	0.825652777	0.341265667	1.427631534	-0.401745897	0.857701282	-0.389875601	0.519513438	0.852070038	-0.642327524	0.945497387	-0.264924363	-1.283396477	0.592053076	0.562991728	-0.487074634	-0.252377827	-0.931502088	-0.870778402
Atad2b	-1.11466666	0.402941025	-0.241631409	-0.793619875	0.696156198	-1.586568717	-0.72960711	-0.794683761	-0.021552225	-0.654037123	0.124079993	2.521641776	0.607388574	2.460943784	1.498670443	0.432752396	0.60462684	-0.672279398	1.294075485	-0.958869751	-0.460833789	-0.80607167	-1.324374527	-0.824540576	-1.316809292	-1.102070136	1.130927094	-1.113742656
Smyd4	-0.4761139	-0.735371961	-0.386725082	-0.845542541	-0.709339486	-0.680966728	-0.852008231	-0.355105749	-0.257966333	-0.179618186	-0.16415718	0.809222347	-0.800639277	0.472635688	0.962983781	0.798678816	-0.13507527	-1.013078491	1.433865812	-1.568171658	0.206302449	-0.245305362	-1.533738169	-1.084598458	-1.191852613	-1.135194568	1.268422373	-0.660945637
Dbp	0.16243886	-1.397448079	-0.351479521	-1.049911383	-1.209467548	0.181507962	-0.900810743	-0.714621028	0.347471501	-0.799782943	0.25074121	-1.058532231	-0.974065053	-0.458853059	-0.946633919	0.22992118	1.007474452	1.109386563	0.144819532	0.520180761	0.180148043	-0.192949106	-0.366518001	0.03438649	-0.501801671	-0.514673843	0.162179908	0.379722934
Elp4	-1.11466666	0.810931123	-1.880997599	0.17497294	1.580473251	-2.153175881	0.353303253	-0.94721883	0.296293802	-1.055305008	0.289772533	1.173127382	1.619820742	3.640398881	1.108231243	-1.239461069	0.672616338	3.596638742	-1.919980421	3.021305355	-2.013391134	0.712013394	1.396638267	-1.939777512	1.040743896	1.716824696	-0.066253174	-0.483607217
1_c-Myc	-1.0082412	1.01097788	-0.737589168	0.787466207	0.909365638	-0.578174059	-1.029402992	-1.39491041	-0.966925908	-1.256321395	-0.872552823	0.633738592	0.810092555	-0.700706446	1.381309219	0.27530876	1.36460208	1.266206984	1.036100936	-1.062809488	-0.269449174	0.287907182	-0.849912212	-0.432218493	0.134250136	1.121990871	1.105554945	0.50587745
nt7	-0.90181574	-0.196247852	0.491728245	0.171778878	-0.206250182	0.616345189	-0.359939929	-1.018777835	-1.210974258	-0.887635726	-0.987245451	-0.789049927	-0.241260137	-0.5361221	-1.364736267	0.490793483	-0.73261241	-0.081085434	0.676884659	-0.894355431	0.020188493	0.487189468	-0.234236622	-0.121675333	-0.513181654	-0.529534847	0.174489168	-0.158876147
nt1	-0.493404331	-0.090367588	1.123847411	-0.037876305	0.167379594	-0.354903648	2.1168741	0.043287091	-0.135681591	0.425309819	0.085683617	1.166631807	0.599978512	2.412888464	0.192477129	1.546281997	0.158200182	0.007041749	0.291634181	0.65741454	-1.341760658	-0.429586835	1.594543973	-0.549311242	1.531332488	0.007991135	0.260620548	-0.850705174
1_Trp53	1.04485623	0.120923651	0.007362641	-0.643424593	-0.392252452	0.044238685	-0.544092448	-0.281237824	1.218587391	-0.261397864	1.206326276	-0.617715546	-0.111083441	-0.302797323	0.60477605	0.201002783	0.372926369	0.169260758	0.942285292	-0.593759255	0.6419652	0.392810406	-0.753251651	-0.438258765	-0.529533766	-0.403016479	0.389775551	0.15580479
Cbx7	2.143613774	-0.767734049	0.43986638	-0.540992854	-1.112281465	0.719599556	0.44926233	-0.438094733	1.22227402	-0.430928223	1.053627513	-0.897546154	0.364739365	-1.051918366	-0.623268875	0.124564861	1.130172177	1.440702716	-0.006303847	0.428882139	0.056629552	-0.385521789	0.070378376	-0.571920729	0.835219633	-0.15047922	0.386927676	0.089762372
Uchl5	-0.493404331	-1.203660487	0.48939123	-0.663086878	-1.180977377	0.450973755	-0.664019581	-0.015378189	0.44680579	0.028367376	0.27541444	-0.533212438	-1.678083925	-1.179439088	-0.132495956	0.618731793	0.283431078	-0.764443915	0.586175677	-0.48278129	-0.417211544	-1.77E+00	-0.897834927	-0.909483686	-1.316925582	-0.509877252	0.736138791	-1.039229821
Kmt2d	1.374483493	-0.20628877	0.284216851	0.104518715	-0.153813734	0.006831364	0.560652983	1.550762528	1.117027851	1.704029585	1.066871242	-0.174064409	1.034951104	-0.089789968	0.508770496	-0.549720089	-0.971222057	1.158982583	-0.106764647	0.218435035	-0.797703364	-0.713939608	0.591462017	-0.171599822	0.338059466	-0.062568086	-0.375148421	-0.586339531
Prrx1	1.813986511	0.981323557	2.172903981	1.890280015	0.293508484	2.317968891	0.414866562	0.361610717	1.903201485	0.885565541	2.328552425	-1.663534808	-1.407954198	-1.456255959	-1.63642315	1.757402972	-0.451545093	-1.364961895	0.713234669	-1.392800601	-1.132874992	-0.603182625	-1.030660169	-0.964677432	-0.967207523	-0.495334926	0.882150139	-1.100568921
L3mbtl2	0.495477458	-0.614135808	0.078012779	-0.572064274	-0.113315098	-0.064317819	1.202221503	0.194779612	-0.089598729	-0.19240614	-0.376407386	0.635688291	-0.447313674	1.409723111	-0.638796473	-0.734938669	0.517014829	1.189811245	-1.541105671	1.726913297	-0.60580202	-0.0000858	0.754777059	-0.390296729	0.536015175	0.192109523	-0.035789416	-0.479926971
Dnmt3a	0.825104721	1.757092794	-0.580558117	-0.032992043	0.93206095	-0.49968929	-0.627791593	-0.7963563	-0.823415141	-0.854191763	-0.675938804	-0.375088306	1.06626187	-0.129787657	0.3226852	-0.204433167	0.256447049	0.028224436	0.866317792	-0.719123252	-0.449718247	-0.715128339	-0.621399487	-0.437011918	-0.925888285	-0.416322828	0.407093713	-0.756442851
nt2	0.055974441	-0.712538584	0.941126954	-0.141447705	-0.97417073	0.869817932	-0.403969252	0.708786795	-1.315438318	0.688520789	-1.125793753	-0.5636587	-0.7601289	-0.85505474	-1.479413682	1.672315249	1.724524054	-1.102725989	1.259023841	-1.299496905	-1.570511532	-1.581098739	-1.339207206	-1.582864014	-1.628093788	-0.595527453	1.446260403	-2.084738126
nt3	1.154731985	-0.530789584	-0.501670445	-0.179519901	0.238391996	-1.066428203	-0.230241475	1.436875604	0.488989333	1.47901781	0.479828529	1.839081689	-0.063073599	1.004683312	-0.221235627	0.200274131	-0.200354003	-0.958581164	0.359947524	-0.857229164	-0.84766737	-1.065968093	-1.302960024	-1.310635823	-1.287459315	-0.556036476	1.392612585	-1.448614422
Hat1	1.374483493	0.142830578	1.798959807	0.507532942	-0.451283009	1.10630551	-0.250562461	0.760427608	0.309514308	1.303987316	0.63414677	-0.52822318	1.261709622	-0.941601706	-0.023999475	0.933039262	-0.560757479	-0.125181806	0.394152035	-0.813249007	0.513142339	0.853423366	0.166145537	0.540058699	-0.004568964	-0.235616942	-0.402087784	0.457601002
Sp1	0.27572595	-0.24136126	-0.014792339	0.127311938	0.014331492	-0.096194224	1.237949795	1.986334397	1.566406657	2.163105728	1.539362892	0.158251625	-0.241297909	0.710037415	-0.12321382	-0.692911915	-1.07809027	0.68690668	-0.191247395	0.382024776	0.101734753	-0.399212696	0.670362482	0.250457778	0.250103768	-0.134224614	-0.805793383	-0.089747582
Ebf3	-1.48228612	0.037541749	0.301920905	0.682113997	0.214588064	0.491751989	1.792779351	0.429797443	-0.050038364	0.331217726	-0.197760988	0.580413595	-2.170595722	2.157587204	-0.949373028	-1.530955474	-0.67822656	1.228266957	-2.050633278	2.341813427	-0.127188114	1.14343286	3.115384886	1.512557545	1.896891434	0.397444514	-2.731649966	1.431579687
Foxo1	-0.273652822	0.282549676	-0.176254645	0.894516771	0.608071858	0.095620569	-0.197594644	0.094873024	0.597425853	0.21627724	0.646346837	-0.45849142	0.200975487	-0.087226914	-0.203359833	-0.05802117	-0.938351552	-0.160304689	-0.2049292	-0.162178281	-0.23356587	-0.76714559	-0.628454308	-0.647147145	-0.613279998	-0.363061257	0.278169619	-0.144423649
Tle2	-0.493404331	-1.387550229	0.515532114	-1.093039688	-1.953247234	0.544082966	0.120670314	0.874534047	1.584130835	1.215203334	2.308650842	-0.382866835	-0.090381024	-0.695653838	-0.077737505	1.14479487	0.22896814	-0.292271872	1.54844662	-1.534194749	-0.23808069	-0.536736633	-0.914377265	-0.294538905	-0.913259885	-0.420959249	0.446733062	-0.523824601
Tle1	0.165850195	-0.738726995	0.750401474	-0.493239801	-0.945813697	0.482915614	1.083085556	0.101815174	0.50759972	0.142910097	0.400582081	0.363321928	-0.303526166	0.266467538	0.038774806	0.231371108	-0.375281353	-0.52041038	0.071912061	0.155136492	0.546852994	1.340721298	1.314702758	0.831405206	2.759610548	0.300984036	-0.368836913	1.426092483
Brca1	-0.71315584	2.663839766	0.757875043	2.182208593	1.651211294	0.782697819	-0.048310348	0.503115324	0.346167908	0.389840117	0.364449732	-0.564955121	-1.035270367	-1.241177094	-1.08098264	-0.546053325	-1.189881245	-1.428862468	-1.62400975	0.196650472	-0.370644402	0.199498071	0.204906505	0.341685393	-0.089090624	-0.266926353	-0.626762073	-0.530487635
Kdm1a	0.605353213	-0.434634588	-0.707774869	-0.101622185	-0.560397678	0.407086426	-0.366033968	1.051462824	0.969314553	0.883631578	0.598914131	-1.00397057	0.179567192	-1.500656483	0.748040582	-0.357473545	-0.098669015	-0.620907972	-0.152211199	0.242274746	0.780462674	0.149489366	-0.170945141	0.363920825	-0.129302108	-0.333771614	-0.513924626	0.573420198
Pbk	1.264607739	-0.179493815	0.416548845	0.312287703	-0.326352304	0.732363209	1.313320667	0.608303982	1.599302731	0.735813724	1.639734528	-0.783303923	-0.339031868	-0.160635594	-0.894012161	0.68962256	0.766408721	0.090875199	0.466675164	-0.887645347	-1.553097227	-1.696077768	-1.082638789	-1.475344269	-0.829292102	-0.249526207	1.746595816	-1.301635748
Kdm5b	0.385601704	1.574879968	-0.848211534	0.893890584	1.695783758	-0.855075203	-0.539928311	-0.088133563	-0.149258312	0.111253457	-0.044738329	0.420639471	0.274780156	0.47191915	0.253579397	-0.315094217	-0.176964372	-1.049464829	0.661903984	-1.404720457	-1.318799574	-1.406191246	-1.344396959	-1.67143169	-1.424488532	-0.505005694	1.579802674	-2.068276515
Irx5	-0.383528577	-0.35549849	-0.043690139	-0.627882621	-0.214921144	-0.731955044	0.911106716	-0.112774079	-0.013987386	-0.285428381	-0.404154439	1.077257297	-0.378520745	0.042920061	0.985392769	-0.634290704	-0.155111476	-0.159247157	-1.113908081	1.278069084	1.283413609	1.270709112	1.026671464	0.937636543	0.979670805	0.143496433	-0.894462372	0.836805983
Rest	0.495477458	-0.961827995	-0.525851593	-0.820522921	-0.52317408	-1.085410045	-1.061861188	-1.310390922	-0.295340985	-1.400762578	-0.398648214	0.531110294	-0.132895095	-0.012757902	0.568323692	-0.405070959	1.263711862	2.042855063	0.311965533	0.316260056	0.354091685	-0.778582007	-0.425891759	-0.291962088	-0.689604275	-0.316528225	0.175415191	0.202250052
Trim27	-1.372410366	0.372353804	-1.783769503	-0.669824655	0.804174723	-1.624167104	-0.971416142	-1.76718711	-0.99913264	-1.788679861	-0.992312792	1.161171123	1.060524084	0.266369229	1.193521599	-1.371827329	-2.302920324	-0.781556706	0.766431054	-0.878602698	1.493718218	0.287218257	0.218448517	1.608440054	0.494031283	0.065623844	-0.747758298	1.037480867
Kdm2a	-0.603280085	0.857160519	1.149357193	1.0733559	1.473720228	0.582341197	-0.186684606	0.629075552	0.645032995	0.641131841	0.63213142	0.499760466	0.271512945	-0.505011763	-0.76473845	0.841534702	-0.105857811	-1.831205349	-0.652171111	0.118965897	-1.528760198	-0.469429836	-0.965544986	-1.597909297	-1.064025256	-0.517341349	1.022773615	-1.465467977
1_Pou5f1	-1.811913383	-0.413833711	-0.881194885	-0.839483876	1.080715708	-2.110102276	-1.21256129	-1.32880271	-1.72025854	-1.469973758	-1.227496959	2.742333876	1.508696609	1.64809417	2.418665089	-2.278716729	-0.226973382	1.403176351	0.824841833	-1.138784371	1.721609126	1.094284962	0.469665001	0.993827766	0.557062508	-0.060873893	-0.542942169	1.048063331
nt4	-0.383528577	0.325257479	-0.378140654	0.179410732	0.461573831	0.125631517	-0.505407619	0.649641327	-0.380594281	0.52919517	-0.561603671	0.105137631	0.517602458	0.07129623	0.218516285	-0.48059219	-1.099292007	0.519015453	0.262070003	-0.437157016	0.720222078	0.056276421	-0.213679514	0.669980123	0.047384716	-0.258539796	-0.568803957	0.372353371
Hira	-0.273652822	1.119330061	-0.003000708	1.408240935	1.089901789	0.672799496	-0.662270643	-0.781799737	-0.897289514	-0.724698549	-0.85732032	-0.866314182	-0.183264588	-0.127919787	-0.139110245	0.188427664	-1.074365641	-1.138169337	0.117645644	-0.23657462	0.052458718	0.623014409	-0.384292645	-0.050156956	-0.165968778	-0.375294416	-0.149781407	0.175401947
Zfp57	-1.042783103	-1.80192653	-0.738732052	-2.289107766	-1.349202482	-1.75000363	-0.941934055	-0.449358577	-0.009343651	-0.455809135	-0.088788126	0.563402974	1.201881353	0.8322003	0.606558712	0.103927563	-0.372624624	-0.043847976	1.151291593	-0.456886432	-0.041492533	-1.008130158	-0.229978582	0.323232062	-0.60763045	-0.317541124	-0.018394284	-0.126002322
Arrb1	-0.163777068	-0.664443246	-1.144663102	-1.892781221	0.048759327	-1.975625739	0.768235191	0.880213988	1.141380872	0.69101711	1.102031905	2.006005773	2.594227258	2.035002994	1.037089959	-0.057104479	0.028515358	0.253927416	1.023180155	0.363528448	-0.359206858	-0.010702451	0.306998679	-0.308628272	0.215652607	-0.230118351	-0.289096399	0.025287727
1_Pou5f1_2	-0.823031594	-0.921760439	-1.660505439	-1.741920146	-0.099815552	-1.889389264	-0.888299976	-1.142942432	-1.343265277	-0.964071027	-1.091208904	1.849885201	0.514577263	1.637462761	1.013976828	-0.284114764	0.927948243	-1.376498608	2.725273128	-2.604104535	-0.572392353	-1.38098194	-2.061150508	-1.469359405	-1.594861157	-0.625070321	2.024840952	-1.293992857
Gadd45b	-0.273652822	0.635272606	-3.072611382	-0.703989441	0.812961409	-2.355393502	-1.475605633	-2.097693797	-2.687112442	-2.125916344	-2.835458487	1.378459216	0.888098065	0.630133323	2.71600077	-2.851578053	-0.817340166	0.824321755	-0.054907739	0.262826221	2.253841893	1.728616683	0.486207339	2.080205275	0.576226659	-0.081137889	-1.22550866	1.454704331
Hmg20b	-0.603280085	-0.811333829	-0.777494963	-1.162346113	-0.732616732	-0.740235054	-0.44202946	-1.146262591	-0.673397699	-1.007578333	-0.591294097	0.617852675	1.241430733	1.127098991	0.987531964	-0.155448964	2.61908627	2.163509858	1.089005898	0.68207631	-1.187955794	-0.588384967	-0.616209734	-0.911437079	-0.132736146	0.400410859	1.683557707	-0.918903279
Tead2	-0.823031594	-0.600185306	-1.802702545	-0.850567393	-0.456395263	-0.571558473	-0.902333116	-1.83278082	-1.284740042	-1.936072518	-1.294975202	0.120498261	1.670171424	-0.396850878	0.707912252	-1.110734945	0.789694167	0.374389932	-0.110591725	0.409152723	0.761930414	0.267870627	-0.262901078	0.699488827	-0.30554583	-0.330286761	-0.098365708	0.647105507
Tonsl	-1.702037629	-0.683781282	1.113783005	0.328693814	-0.958913847	1.574175204	-0.083913716	-1.246978639	0.796397474	-0.941919609	0.740888353	-1.692881076	-0.919627254	-1.608950788	-1.811345295	1.436890211	-0.185689902	-1.23228969	1.662493547	-1.84493305	-1.752480272	-1.689847175	-1.73881819	-1.451986674	-1.654236792	-0.630484504	1.587576604	-1.936975566
Tdrd3	-0.932907348	-0.215672356	0.234592353	0.516800516	0.248856141	0.416642802	-0.304029975	-1.561899789	-1.106682951	-1.436794637	-1.085810645	-0.561144428	-0.915281057	0.147260942	-0.74279327	-0.718602766	0.35531903	0.009797741	-0.776981695	1.422340438	0.964452334	1.463898476	1.546538758	1.206913863	1.291171338	0.201364279	-1.762910469	1.160355039
Smarca2	-0.053901313	-0.317750072	-0.893551185	-0.262051403	-0.308539294	-0.311932684	-0.461059564	-1.014430347	-0.73869357	-1.247910934	-0.817913026	-0.183807213	-0.769416248	-0.288921721	-0.251344169	-1.085678726	0.16228946	0.830250344	-0.110639563	0.365994625	0.931257658	1.309363381	0.382655547	1.148312069	0.455592206	-0.009981781	-0.704732286	1.131155275
Hdac1	0.495477458	-1.475962875	-0.951612512	-1.568178183	-1.486913822	-0.643951294	-0.664894049	-1.116737876	-0.617850126	-1.109118239	-0.592373749	-0.339259931	0.112528875	-0.553028652	0.051843561	-0.42187696	0.16200295	-0.771173664	0.880573658	-0.593348225	1.261011502	1.041529878	-0.40278114	1.095819824	0.05336659	-0.341072922	-0.358984803	1.159375181
Dnmt3l	-0.163777068	-0.351538117	0.186595432	-0.677013287	-0.522535048	-0.741544147	1.460856026	1.050571046	0.22475729	1.040090543	0.390721261	1.318195261	1.65028581	0.744192744	2.077230045	0.400300796	1.236962251	1.112419126	-0.915282729	1.999836884	-0.251840141	1.445001744	2.196555327	0.43590544	2.830174502	1.412501282	-0.165175328	1.256577078
Tead4	-0.163777068	0.836966186	1.347689105	1.240547943	0.387046755	1.047494525	2.016768257	0.477116562	-0.55546102	0.297558543	-0.688354801	-0.602747771	-0.952299358	0.780173812	-0.816263521	0.659066195	0.508888365	0.940393911	-2.093113845	1.503724279	-1.00809397	0.885683079	1.107518086	-0.257840051	0.895592247	0.073081911	-0.040407592	0.681400531
Mecp2	0.27572595	-0.368557017	1.091594809	0.446918	-0.900761959	1.765793633	0.371309693	0.345887983	-0.768505638	0.269797261	-0.624259468	-1.961240318	-1.555019001	-0.604240581	-1.48424531	0.733365171	-1.899019428	-0.943839808	-1.343915473	0.950067544	0.665098277	0.542221658	0.759399182	0.929448916	0.655874199	-0.096590617	-1.201263233	1.037480867
Sirt7	-1.152658857	1.197752578	-0.322138711	-0.015959745	0.123286404	-0.555816635	-0.648404069	-0.163372197	-0.476872015	-0.288445911	-0.540370517	-0.122325407	-0.833540294	-0.646794302	-1.434097192	-0.253816954	-0.433703337	-1.430272511	0.361287002	-0.537859243	1.232159653	1.161386805	-0.527740663	0.83793037	0.026226608	-0.369530542	0.112992838	1.249914045
Kmt2e	0.27572595	1.857850387	-0.391294136	1.201724322	1.138068807	0.341926342	-0.737016895	-0.219554218	-1.05755153	-0.39400462	-1.171822911	-0.739775591	-0.327122685	-1.000860923	-0.045071766	-0.689010102	-1.94936704	-1.292857436	-0.345909188	-0.192594464	1.445646136	1.843021841	0.21658345	1.379477443	0.820708051	-0.19173674	-0.877682997	1.254029447
Wdr77	-1.042783103	2.384044781	-0.370799949	2.091160942	2.216195231	0.072318721	0.011778142	0.401617255	0.153328853	0.664613716	0.389893528	0.571888641	0.830982387	0.834222655	0.572786493	0.976852388	1.696185615	1.062458748	0.145631152	-0.699804866	-0.958172962	-0.887125489	-0.757468325	-0.99293929	-0.568526721	6.429633906	1.11621472	-1.032174844
Whsc1l1	-1.262534611	-1.678334356	1.073193221	-1.272843146	-2.134013338	0.553377524	-0.369906615	0.335063169	-0.757197612	0.616346942	-0.699439227	-0.2068678	-1.886570267	-0.7108847	-1.655688191	1.639032316	1.729030074	0.126574918	0.098510253	0.19829459	0.745935052	-1.051129445	-0.212138806	0.611960191	-0.633441128	-0.372719966	-0.311263646	0.188923985
nt5	1.484359248	0.148539224	1.073724675	0.749867476	0.215546612	0.966036238	-0.316147612	-0.85583104	-0.469640551	-0.819929073	-0.440718649	-0.176775108	-0.768982637	0.240513981	0.88529324	-0.175827709	0.493521013	0.879057051	-0.73411842	0.535338779	0.215938196	0.89236457	1.136791537	0.510134379	1.007364665	0.379351015	-0.603055433	0.959680155
nt6	-0.163777068	-0.474273994	-0.617660235	-0.280461314	-0.524532022	0.100300575	-0.769622084	0.292436175	-0.548016865	0.054894214	-0.651718614	-1.114598534	0.443061658	-1.457126695	0.270299534	-0.579242238	-0.588444759	-0.44176845	-0.864239075	1.259572756	0.212154347	0.133298024	0.151954806	0.286824139	-0.135173206	-0.257948939	-0.695726842	0.097405264
Cdk1	1.484359248	-1.24012446	1.603916265	-0.846885411	-1.799719859	1.430436837	-0.373737621	1.472258615	-0.009839928	1.155703116	0.078953787	-1.169637518	-0.507464631	-0.569024919	-0.909502877	1.500800023	1.896820722	0.951321742	0.344447858	-0.295762868	0.100444804	-0.708282885	-0.452327064	-0.388260213	-0.57849651	1.775697683	0.62222377	-0.338239528
Smyd4	-0.273652822	0.629349887	-0.475330266	0.797207245	0.597288197	0.465504683	-0.249354862	0.036715372	2.630637192	0.023018117	2.097974772	0.06726641	-0.598059131	0.144845352	-1.674289344	-0.148021417	-0.187304777	0.142213574	-0.946999638	0.428882139	0.616467217	0.356984499	0.278941576	0.601611363	0.088925506	-0.052107499	-0.449501063	0.261629436
Gsg2	1.374483493	0.435933843	-0.334594659	0.686747784	0.27601499	0.322846317	-0.724274637	-1.349121531	-0.355461397	-1.227487738	-0.267830395	-0.938206645	-0.16724114	-0.419834101	0.12857178	0.729909951	0.247044314	-0.828184256	0.33621964	-0.504154824	-0.061013754	0.23044608	-0.983141493	-0.586591958	-0.763823818	-0.295775868	0.816879911	-0.327853035
Dbp	0.385601704	0.425872355	-0.342466818	0.602963906	0.694900295	-0.184917974	-0.587482751	0.191432014	-0.430292876	-0.239219013	-0.694148933	-0.441795083	-0.703023306	-0.222422754	0.011444758	-1.671820316	-0.917280047	0.390829748	-1.723561618	1.610180919	1.563074451	1.224184621	1.562513466	1.782915466	1.127223689	0.047964444	-2.182317867	1.614225186
Elp4	0.165850195	0.757259224	1.416346292	1.129086581	0.586185021	0.928236189	-0.176274265	0.101609379	0.528017973	0.172262441	0.404360863	-0.586405004	-0.59137345	-1.256429021	-0.246696954	0.466114504	-0.111718242	-0.091917615	-1.077168131	0.128830604	-0.388574686	0.44609837	0.07427069	-0.55645983	-0.201638469	-0.318053602	-0.317498184	-0.45856607
1_c-Myc	-1.921789138	1.490534731	0.208816844	1.296403861	2.562151039	-0.336052715	3.909368325	2.003003788	0.139468546	1.347755226	0.096911997	1.484530063	1.633990094	1.469221078	0.774042854	1.659575595	0.729058242	1.740721358	-1.731933351	0.65741454	-2.198415481	-1.513750951	0.012155834	-2.057372297	-0.247499501	0.181793636	1.525154252	-0.241429574
nt7	1.923862265	-0.590373571	-0.236508218	-0.322666346	-0.456714779	0.126547882	-0.15203899	1.543710622	0.624189362	1.395308766	0.476301666	-1.008370546	-0.285092645	-1.011260603	0.165392965	-0.092220794	-1.137814572	-1.016360871	0.210069579	-0.273156246	0.077311727	-0.229060129	-0.096342441	0.355276021	-0.267882181	-0.262458748	-0.574884556	-0.841298539
nt1	2.131893449	0.213655033	0.609554894	0.478840486	0.275725998	1.052403746	0.228242698	0.679935636	0.976359564	0.746434236	1.078163574	-0.623071323	-0.252556303	-0.334329241	-1.288598507	0.309631319	0.451178641	-0.466597008	-0.375882132	-0.140110508	-1.158879712	-0.627775822	-0.512218506	-1.132864236	-0.636784959	-0.36705928	0.983442914	-1.060478283
1_Trp53	1.630489938	0.073559288	1.716548896	0.505847668	-0.058337338	1.812406334	-0.100859565	2.411439757	1.693544417	2.555403696	1.860075312	-1.11449874	-2.522995435	-1.08820457	-1.691952663	1.652005498	-0.142937331	-0.493708499	0.34052611	-0.899762048	-0.922021517	-1.164199429	-0.858412377	-0.746488099	-0.916281087	-0.568267657	0.746605797	-1.194577743
Cbx7	2.232174151	-0.069583883	0.598707348	0.229774249	-0.092279062	0.657293147	-0.278817004	0.719637688	1.050722325	0.636302867	0.957033473	-0.804461341	0.209690643	-0.051478277	-0.849215061	0.215922207	-0.016321069	0.257565595	-0.041520885	-0.279968834	0.265354446	0.304833148	-0.356502414	0.357790483	-0.232405822	-0.247540303	-0.282905767	0.09848281
Uchl5	-0.375124109	-0.082267184	-0.35226084	-0.042054138	-0.07222718	-0.020825779	-0.475543274	0.123430695	0.530940788	0.287863021	0.674293907	-0.445402126	1.306643884	-0.084873784	0.682136941	0.924881612	-0.41506214	-0.670256884	1.901925812	-1.516610877	0.37843243	0.711975216	-0.904490246	-0.673198391	-0.582459194	-0.514716898	0.706720799	-0.186949192
Kmt2d	1.931332044	-0.465942389	0.994351172	-0.616758193	-0.585494737	-0.093665032	-0.509544081	0.151535228	0.122194878	0.126458833	0.072207349	0.177215234	0.422777562	-0.17827114	-0.184216923	0.496722746	-0.336056122	0.279924285	0.148212292	-0.05656356	0.835962178	0.34422421	0.269953319	0.87653441	-0.007732343	-0.192736406	-1.164045138	0.303107579
Prrx1	1.129086426	-0.509185791	-0.04615787	-0.447052086	-0.591555759	-0.023971661	-0.455298243	1.37670387	1.62883346	1.292488278	1.47244139	-0.19185919	-0.4185775	-0.854980545	-0.601634977	0.047376524	-0.543576064	-0.501666676	0.288576695	-0.042209679	0.548792087	0.275375155	-0.268344609	0.423524147	-0.134105999	-0.304994777	-0.414047639	0.409836846
L3mbtl2	-0.074282002	1.215099253	1.6850949	0.836667353	0.787882367	1.001736907	-0.186840694	0.503221673	1.028766466	0.728961375	1.328277651	-0.981634428	0.814010275	-1.203388657	-0.210580433	1.695959728	-0.218928173	-1.093635103	0.301535998	-1.034835748	-0.82981478	-1.262771864	-0.807726721	-0.829408826	-0.87909775	-0.573143503	0.569516407	-1.048024122
Dnmt3a	1.229367128	-0.139224002	-0.924536926	-0.264735308	0.049801398	-0.704117261	-0.892892181	-1.384765594	-1.112637745	-1.464914748	-1.211758516	0.302141795	1.205994694	-0.172571022	0.306419105	-1.425771023	-0.914737772	0.376432982	0.071690692	-0.193109452	2.000105547	1.170602425	0.236072533	1.269018023	0.362113495	-0.024345052	-1.31752261	0.830382019
nt2	0.828244319	1.007466542	-0.686240837	0.833373794	1.126541979	-0.300355488	-0.447615976	-1.029670292	-0.05315287	-0.890068514	0.009992325	-0.372722092	0.906045783	-0.018088562	-0.433158029	-1.06651191	-0.624922532	-0.299727914	0.305014253	-0.681877498	-0.862035722	-0.586147924	-0.419114106	-0.395895505	-0.463870022	-0.370727556	0.164843219	-0.13423623
nt3	-0.274843406	-0.323056747	0.730666383	-0.03905334	-0.287393466	0.386807848	-0.889032972	0.159297785	1.250937427	0.06484453	1.024418416	-0.365683539	-0.228032957	-0.26830867	-0.881690571	-0.987100178	-0.391699805	0.459314877	-0.548616742	0.276520086	0.716866572	1.882939916	0.185454638	1.609314039	0.43109728	-0.112968483	-1.512400709	1.169395879
Hat1	1.630489938	0.101350953	0.480589627	0.234092471	0.047478007	0.406197366	-0.175332358	0.243333486	0.46975952	0.404167672	0.551755829	0.09755866	-0.957065256	-0.109800213	0.045871501	0.304402563	0.726571646	0.503116436	0.550680008	-0.385230627	-0.881459693	-0.959813277	-0.475559496	-1.054954771	-0.68241529	-0.427118761	0.962543175	-1.127093565
Sp1	-0.87652762	-0.315545486	2.203716458	0.319505429	-0.650499199	1.711344896	-0.441259278	0.710911759	1.204652641	0.391830984	0.914992132	-1.376134461	-1.232331637	-0.82022373	-0.95366094	2.4802459	-1.16860285	-0.483681826	-1.651167344	0.647512699	0.321188843	0.571092459	0.839760377	0.71108446	0.247830634	-0.069070682	-1.617856643	0.280371494
Ebf3	0.627682914	2.435464536	-0.385386679	1.765231367	1.754261836	0.731281857	-0.225191772	-0.615123809	-1.859894746	-0.405589265	-1.732622347	-0.73007593	0.207789266	-0.506056874	0.97781909	-0.894398691	-0.996611368	-0.974830877	-0.824520872	-0.425347884	-1.980361369	-0.980248101	-0.619688359	-1.201925692	-0.96762556	-0.551566747	0.982804754	-1.335049098
Foxo1	0.42712151	-0.443258381	-0.186203964	-0.483317828	-0.537208594	-0.218804563	-0.792453328	-0.665052427	-0.193024257	-0.688700961	-0.246149658	0.123852461	-0.885953743	-0.495583487	-0.174651959	0.364968987	-0.066356105	-0.461970528	0.900244594	-0.498957529	1.172872871	0.398780261	-0.592312684	0.186154756	-0.386604871	-0.426632696	0.230414155	0.270379201
Tle2	-0.475404811	-0.236999158	-0.614234906	-0.254898546	-0.410987808	0.369565998	-0.442614972	1.264989743	1.581990306	1.178672694	1.533336435	-0.741176379	-1.079328243	-0.749985998	-1.418714784	-0.808532713	-0.265062458	-0.379988664	0.29401848	-0.257517892	0.397018505	0.512631423	-0.917771514	-0.469459267	-0.38229856	-0.49622362	0.671223151	0.001021756
Tle1	-0.475404811	-0.951856585	0.539415207	-0.550367366	-1.315342818	0.963653593	-0.353289797	0.636704307	0.203836375	0.525559109	0.221585007	-0.992734877	-1.715369923	-0.743868799	-0.136278684	1.373655939	1.28549652	-0.552573751	1.056036738	-0.94503198	-0.439316777	-1.202528941	-0.958835027	-0.67719174	-0.968370883	-0.60329476	0.8649047	-0.825297374
Brca1	0.727963617	2.721600654	-0.48184819	2.335529372	2.606290021	0.486780327	-0.398871244	-0.017870075	-0.403110521	-0.103098399	-0.563846676	-0.231764994	-1.178129117	-0.790396589	-0.315669017	-0.947367079	-2.478074345	-1.525934692	-0.966007292	-0.763584204	-0.487305413	-0.077741636	-0.554705012	-0.321392132	-0.284164364	-0.424703623	0.054361775	-0.205630434
Kdm1a	-0.776246918	-1.374139671	-0.367657357	-1.586294079	-1.397924244	-1.610826816	1.915810652	-1.239268596	-1.41321964	-1.346437101	-1.463676565	1.113807862	1.298118639	1.695984345	1.443414823	-0.3937453	0.619986266	1.093142688	0.031915167	1.241542537	2.192440953	2.964961949	1.443719267	1.465866662	2.564957045	1.371734108	-0.237676179	2.142703077
Pbk	-0.675966216	-0.93704867	-0.20541073	-0.932786139	-0.397956611	-1.103432451	2.697142323	-1.563035773	-0.912362818	-1.561573544	-0.998933853	1.416620667	-0.313320786	2.30888603	0.021473911	-0.423728948	0.183460626	1.289744419	-0.598097719	1.286812469	-1.445211906	-0.100944071	1.08559936	-0.592783295	0.790839851	0.114950719	0.176330098	-0.49337949
Kdm5b	-0.074282002	0.312975363	1.02273364	0.381424335	0.184457107	0.520840543	0.170972156	-0.052764529	0.379144239	0.171726283	0.31319157	-0.114559137	-0.545996314	1.167176775	-0.695028849	-0.07144151	-0.912692514	-0.310733569	-0.893412753	1.237862055	-0.099587704	0.194014984	0.888955278	0.444547958	0.653783231	0.079756531	-0.717173623	0.663119734
Irx5	0.928525021	-0.087031469	-0.086165486	0.18520142	0.016768828	0.441679278	-0.718284813	-0.30526995	-0.214022912	-0.438342235	-0.362527833	-0.676186041	0.514848444	-0.32153294	-0.975512913	-0.79938239	0.29067856	-0.015728337	-0.097733967	-0.265246905	0.162559741	-0.258735791	-0.444185888	-0.478111524	-0.486312526	-0.402731938	0.123841441	-0.63544382
Rest	-0.274843406	1.209691146	-0.631108866	0.850866251	2.050645818	-1.128327263	1.334549296	-0.102267041	-0.599596517	-0.2711401	-0.709418393	2.082523577	-0.170735171	1.93383682	0.110784715	-0.560085102	-0.523503011	-1.057618033	-1.078152952	0.417482557	-0.26019729	1.327370508	0.322875106	-0.283142108	0.631009473	-0.070992161	-0.010411462	0.399554922
Trim27	-0.274843406	-0.452550884	-0.557664371	-0.283735483	-0.103946529	-0.282508661	-0.201180924	-0.049022198	0.294491539	-0.012682027	0.33549922	0.538599961	-0.251627723	-0.645124686	-0.915728737	1.102877182	0.471926418	-0.580222103	0.940637227	-0.807013895	-1.069415184	-0.985555847	-1.374687793	-1.933961462	-1.144763995	-0.767326714	2.006493108	-0.936805564
1_Pou5f1	-1.377931132	-1.547800022	-2.271226699	-2.069766555	-0.951580473	-3.026533926	2.358791215	-1.739481104	-2.462314866	-1.583787486	-2.290885593	3.62960989	1.077364305	3.687978543	3.686695036	-0.738761499	0.870034934	1.95949456	-0.985362096	3.008542076	0.135251922	1.376505076	3.384071879	1.961041997	3.260343409	2.331812418	-0.94547535	2.477227646
nt4	-1.879334643	-0.730746526	-0.335620161	-0.580997463	-0.547461823	-0.696766788	-0.214647485	1.567368204	0.993170454	2.00587286	1.587741582	0.128069391	2.31949434	0.257168038	0.982733893	1.492746304	1.784265491	-1.257756731	2.862597287	-2.162903564	-0.111089742	-0.685592346	-2.135582484	-2.191806556	-1.518005193	-0.955912575	3.06272762	-1.188640294
Hira	0.326840808	-0.421368421	0.499252071	-0.323302103	-0.519833664	0.51878362	-0.454635459	0.436322882	0.978692748	0.384590957	0.825607534	-0.763222243	-0.895434099	-0.084265539	-1.195469279	1.25611786	0.408080616	-0.560626669	0.816317677	-0.558213294	-0.096731238	-0.704927708	-0.561142361	0.007471943	-0.654093016	-0.522858497	0.403913896	-0.469484878
Zfp57	-0.375124109	0.57232847	-0.816255868	0.616950385	0.790559319	-0.23054112	-0.457196214	-0.222957203	-0.872838283	-0.252916569	-0.912343211	0.304467308	-0.787975325	-1.14012546	-0.702779116	-0.781517473	-1.367836332	-0.596375309	-0.544072571	0.391719181	0.499280003	0.622350125	-0.043105144	0.566110214	0.073673492	-0.275375154	-0.538169753	0.31281024
Arrb1	-0.475404811	-1.651369579	-0.145613147	-2.013849245	-1.658548195	-1.633846198	-0.442072694	-1.944985075	-1.439263557	-1.935467071	-1.527343567	1.656923682	-0.662254485	1.555908586	0.725147774	0.003749091	2.128838839	1.411406642	1.320776793	0.425211569	-0.363334771	0.419252997	1.431522184	0.769496984	0.44915066	0.330353731	-1.082998823	0.473410996
Gadd45b	-1.077089025	-1.072830806	1.710600241	-0.566066663	-1.497729075	1.51687498	0.391347755	1.458534931	1.054710674	1.021357689	0.618260786	-0.888148803	0.499301368	-0.559564992	0.729936557	-0.86430611	1.998764614	3.051833418	-2.60617263	3.632015773	1.247369516	1.102473707	2.808234041	2.032256729	3.519550188	5.68186773	-1.048697725	3.31730428
Hmg20b	-0.575685513	-0.423857867	-1.980598006	-0.542645801	-0.390178299	-0.716700786	-0.752514581	-1.127869418	-1.027167433	-1.107081635	-0.96600037	-0.190277841	-0.176359711	-0.298593442	0.98778732	-0.382171231	-0.29932581	-0.549668384	1.643469056	-1.149666795	-0.113451088	-0.595360656	-1.126002824	-1.01130198	-0.8436535	-0.581300291	1.24309425	-0.02620362
Tead2	-0.776246918	-0.310158839	-0.084882443	-0.096654024	-0.162687935	0.229997761	-0.492384007	0.102736719	0.079699023	0.277106693	0.224840955	-0.250307085	0.143133592	0.444124949	0.081182475	1.078666952	-0.48017305	-1.455811145	1.581589785	-1.44336928	-0.908729426	-1.105624655	-1.191121695	-0.748954579	-1.046629799	-0.650541856	1.347592944	-0.870190282
Apex1	-0.976808322	-0.365227111	-1.195297892	-0.368028632	-0.195821523	-0.586781936	-0.378053808	0.437610466	0.509403706	0.406676495	0.5281062	0.623496691	1.151190808	1.138230141	-0.764894673	-0.130373948	1.421242647	-0.198150616	0.093962741	1.140697323	-0.789595733	0.894599608	0.530564324	-0.283220409	0.801688441	0.057086127	0.112514102	-0.125402464
Tdrd3	0.527402212	-0.76860328	-1.887635704	-0.940273496	-0.62933613	-1.193937038	0.776214233	-0.103054412	0.253531199	-0.201811663	0.205371261	0.490508351	1.339940097	0.750239809	1.304300675	-0.654856305	1.343586079	0.997597184	0.011718851	0.048698233	0.293576334	0.667390146	-0.409085394	-0.585736207	0.050485665	0.135661671	1.108841347	0.22563111
Smarca2	-1.077089025	1.835443558	0.465970712	1.567032317	1.754514379	0.226912378	-0.821992395	-0.281083749	-0.346296495	-0.395593485	-0.501961647	0.022739154	0.474388903	-0.960450102	-0.775656833	-0.889959695	1.194282207	1.633146109	-2.022667374	0.302283462	-0.591014188	-0.355602165	-0.130517571	-0.264075822	-0.297911433	0.028628505	-0.357969333	-0.27108719
Hdac1	-0.976808322	-0.357823154	0.584516115	-0.52406281	-0.499680766	-0.058092374	-0.647719431	-1.039498542	-0.87955865	-1.049605901	-0.846058251	-0.705673546	0.607264228	0.100982495	-0.091440552	0.073275206	-0.042340131	-0.20416662	0.177272548	-0.422771546	0.153990342	-1.011563805	-0.216303721	0.047092233	-0.432400829	-0.3221134	-0.067845858	-0.398959568
Dnmt3l	-0.475404811	-0.718707047	-0.330099188	-0.871760154	-0.772325744	-0.528794873	1.512566988	-0.952331881	-0.866576575	-1.026127671	-1.00931769	0.265863791	0.100357023	0.980075045	1.114853897	-0.249164749	1.164847352	-0.267153071	-0.597200105	1.550335	0.964617426	0.618938003	1.374941272	0.159963082	0.951332738	0.458515562	-1.146655279	0.527572117
Tead4	0.42712151	-0.511782541	-0.598449588	-0.448669589	-0.564887262	0.016561811	-0.58223037	0.154416081	0.130311167	0.285304812	0.212697146	-0.421898941	-1.241201783	-0.807520114	-1.201631687	0.362490774	0.425792133	-0.133932542	1.320776793	-1.222172296	-1.242669394	-2.021059274	-1.309568923	-0.971681689	-1.315360149	-0.728266785	1.705680454	-1.467265952
Atn1	-1.478211834	-0.887302663	-0.663807024	-1.278258502	-0.962490313	-1.375309198	2.080964314	-0.788929128	-0.799313075	-0.614987024	-0.575616492	1.316065483	2.380188074	1.257915235	0.306645942	-0.612372662	0.179855067	1.426122955	-0.712206909	0.141446386	0.730958473	-0.07978891	1.041825384	0.527233782	0.847070331	0.895442975	-0.070159188	0.394631184
Mphosph8	-0.274843406	0.104806133	-0.029905991	0.183591236	0.302192461	-0.083138429	-0.284902564	0.620753086	1.206168213	0.492628348	0.984159048	0.358109142	-0.500938092	-0.305874995	-0.061132596	0.399255465	0.06002822	-0.804172175	-0.040286666	-0.231386468	0.637380633	-0.025005383	-0.563310731	0.060481699	-0.317703899	-0.429579469	0.244054824	-0.062117946
Mecp2	0.025998701	1.080347233	1.780001207	1.140113905	1.028454437	0.599366581	0.310909908	2.1882894	0.986011368	2.348139424	1.216849399	0.474973924	-0.222514541	0.414952395	0.202880574	0.797811947	-0.613768493	-0.166665286	-1.201069981	0.181931691	-1.005849285	-1.874072609	0.53727272	-0.138402765	-0.465609109	-0.198174265	-0.696114344	-1.231795411
Sirt7	-0.776246918	0.083152241	1.518765864	0.728419053	0.024951208	1.419382906	-0.341058424	0.849822625	0.796106148	0.843083154	0.754658647	-0.777392369	-0.802965254	-0.17932543	0.783822968	1.244870588	-0.928928071	-0.627260618	0.065126889	-0.845290911	0.238389403	-0.386766219	-0.481454752	-0.422635286	-0.577656001	-0.453981481	0.180159058	-0.614879972
Kmt2e	-0.074282002	0.421631116	-0.889739243	0.114792452	0.663227346	-0.833491632	0.134970947	-1.454656397	-1.50313696	-1.380158042	-1.438926953	0.728981963	0.537709191	0.814928035	1.264364745	-0.838489127	2.594588482	3.192269993	-0.013021638	1.1870714	0.015775453	1.250256535	0.897086667	0.981222807	0.831418548	1.835053366	-0.645460397	0.682814687
Wdr77	-0.976808322	-1.772955431	-1.055096277	-2.197973821	-1.837348348	-2.107150099	-0.98372067	-1.664319543	-2.137164743	-1.633499699	-2.165201564	1.866808986	1.306237078	-0.084555179	2.400390104	-1.738080263	0.693763169	1.503920459	1.098000197	0.11163448	3.733942579	1.987540434	1.137369201	3.2567273	1.304947097	0.429389599	-2.558025812	2.963229574
Whsc1l1	0.828244319	0.181335151	0.131835195	0.381717096	0.080207526	1.017799051	-0.203771806	-0.040157321	-0.338638866	-0.070513342	-0.400741234	-0.906256798	-1.294254634	-1.249621015	-0.837822798	-0.532252869	-1.710617442	-0.285690572	-0.078884071	0.165737569	0.841941715	-0.323717773	0.425872696	1.202227295	0.20302844	-0.010332692	-1.351903478	0.215494001
Hoxd9	0.326840808	-0.193519688	0.934320309	-0.010143212	0.025607818	0.190190263	0.305517259	-0.672027613	-0.164088787	-0.769220326	-0.267951316	0.172068098	0.514025988	0.408232744	0.129196326	0.175372114	-0.384636284	0.29078783	-0.216275127	0.297130786	0.444969054	-0.442762944	0.7769454	0.75544196	0.006677235	-0.053136844	-1.234960664	-0.022003961
nt5	1.831051342	0.961111332	0.405589928	0.507091901	0.54347165	0.192307683	-0.239652509	0.896648074	0.920243499	0.669105224	0.94572565	-0.088079295	0.658831351	-0.041474107	-0.027699329	0.622457988	-0.258294129	0.110370885	0.299179761	-0.166241932	-0.730028887	-1.134324399	-0.076511599	-0.030386576	-0.594715617	0.989975142	-0.025966611	-0.936805564
nt6	0.727963617	-0.568610595	1.685678102	-0.27666531	-0.892182456	1.068828877	-0.273333974	0.710068808	0.463996356	0.751876602	0.548081886	-0.669209502	0.095024323	-1.072100579	-0.582467243	1.956743936	-0.097962729	-0.508219541	0.335645334	-0.533922111	-0.570714233	-0.731049403	-0.571171074	-0.566983125	-0.804151381	-0.472102615	0.381259217	-0.850640145
Cdk1	0.527402212	-0.153066183	0.844274014	0.133895093	-0.069600737	0.323557483	-0.169548063	-0.125582501	-0.093395308	0.092500838	0.110310752	0.334357902	-0.032376804	-0.102680859	-0.165767506	0.985611435	0.056696768	-0.061882611	0.553316749	-0.026015557	-0.199602115	0.486623465	0.344423286	0.131030873	0.003530316	-0.058597488	-0.59448737	0.001890651
Smyd4	0.025998701	-0.486930998	-1.329550852	-0.279944231	-0.519480104	0.107641126	-0.754719843	-0.433083509	-0.58384254	-0.429314426	-0.588684287	-1.302896304	-0.218243074	-0.29811264	0.792266349	-0.51392499	-1.236454828	-0.557721302	0.306528977	-0.302787824	0.901965596	1.193311997	-0.440187955	0.469604268	-0.082430271	-0.313979396	-0.257778218	0.64588665
Gsg2	0.326840808	1.539070665	-0.332431993	1.447219966	1.461413451	0.432604621	-0.380072286	1.884178722	1.073096961	1.694038113	0.969287281	-0.142062204	-0.79909175	-0.940939943	-0.386895864	-1.088162228	-0.749156173	-0.581485305	-1.081126299	0.066732596	-0.737227182	-0.111445826	-0.559245037	-0.506573926	-0.363913926	-0.402374984	0.051250745	-0.293388828
Dbp	-1.077089025	-0.959303463	-1.301207265	-1.106788511	-0.944559789	-1.0358565	4.075672287	-0.773515173	-1.115529297	-0.697244785	-0.924619019	0.433641806	0.80477754	0.657722959	-0.006880725	0.359794697	-0.459678295	0.050810872	-0.116920468	0.77596153	-0.289180902	-1.083104645	0.886244815	-0.846126083	1.114972545	0.302131547	1.000513693	-0.109038275
Elp4	0.627682914	0.852927715	-0.169485524	0.073220421	1.104368739	-1.372647299	-0.632382012	-0.154650406	-0.589505995	-0.263514861	-0.627667675	1.515315441	0.937564429	0.492292102	1.059241004	-0.342329199	-1.208411593	-0.348819134	0.276066199	-0.389279157	0.612776935	-0.225448638	-0.348845356	0.590422665	-0.257084295	-0.357778464	-0.328534204	0.014489628
1_c-Myc	-1.879334643	2.565216203	-0.464779829	2.90297296	2.723873851	1.248295359	-0.551010243	-0.486810037	-0.15314077	-0.59605233	-0.184726622	-1.845094322	-1.462327549	-1.264381076	-1.472790226	-2.558749863	0.468046752	0.038510434	-1.522079218	0.082190622	-1.476252175	-0.627737909	-0.111612093	-1.018231616	-0.042182828	-0.274737193	-0.080529288	-0.47672567
nt7	-0.776246918	0.801421926	0.264377431	1.243531651	0.71419044	1.315326831	-0.251130719	0.741211669	0.271478768	0.806448423	0.438017612	-1.461837369	-0.984754617	-1.239981791	-0.139744251	-0.484077507	-0.969285028	-0.891080529	-1.080901895	0.029927773	-0.782702128	0.453374225	-0.509440282	-0.484767106	-0.330705645	-0.465054663	0.220123826	-0.22315315
nt1	-0.718070331	1.28669373	-0.021812618	0.951077135	1.408324626	-0.318858829	3.481880871	-0.446714795	-1.431709003	-0.437570687	-1.26442317	0.443361728	0.894313533	0.156400661	1.108102145	-0.076336809	0.399529201	2.168564935	-3.321814105	3.015577151	-2.046532223	-0.13201401	1.988044784	-0.758632043	2.373101199	1.54972004	2.200885173	0.186926862
1_Trp53	1.436140662	0.104565043	-0.212871322	0.071296614	0.052629399	0.291312586	-0.587109273	1.142753088	1.261640648	1.025943323	0.997729193	-0.712311605	-0.163049385	-0.881309348	-0.774624495	-0.08785429	0.050377856	-0.350253131	0.846008682	-0.912277406	0.050407549	-0.285436847	-0.922481907	-0.618350764	-0.738709852	-0.681737958	0.786714749	-0.607313554
Cbx7	1.55581905	-0.529117045	0.236454608	-0.459253471	-0.372488232	-0.402333668	-0.428170799	0.439993167	0.52401228	0.460191959	0.528589581	0.549711002	-0.173305856	0.223764497	0.740591206	-0.012096315	0.430812199	0.03006601	0.244530711	0.025127402	0.367782785	-0.058272066	-0.007321995	0.579209413	-0.263211549	-0.146258133	-0.471830786	-0.147628802
Uchl5	0.239356777	-0.067022754	0.091719017	0.158761443	0.165413488	0.071121214	-0.066597663	-1.261321016	-0.796403865	-1.366485608	-0.911919331	0.822658025	-1.324636448	0.529960117	-0.646611482	0.385932986	-0.330169287	0.044867505	-1.594524096	0.979739367	0.04121816	1.230974677	-0.261899327	-0.746476755	0.050867593	0.315737281	0.883511267	1.055717871
Kmt2d	1.675497439	0.429983244	1.271868634	0.833758609	0.197637513	0.947776518	-0.34419551	0.84288533	1.045373499	0.716670929	0.856062948	-0.556098626	0.230261977	-0.588539947	0.37379135	0.580595861	0.169619219	0.460776313	-0.790123165	-0.060651559	0.17393919	-0.323328576	0.076405485	0.086457794	-0.146689439	0.188024163	-0.736971841	-0.159219707
Prrx1	0.837748719	-1.129786017	0.18295817	-0.843918005	-0.951649768	-0.066697017	-0.599901454	0.355379676	0.806578521	0.407351489	0.767282664	-0.360616928	-0.842855521	-0.009925176	-0.608623287	0.699609829	0.299626646	-0.477783873	1.148734112	-0.755358409	0.299702541	-0.322029431	-0.591124779	0.306706339	-0.671088988	-0.575679927	0.225142306	-0.175684061
L3mbtl2	0.119678388	1.736033969	-0.128639954	0.763063896	1.588822714	-0.635088638	-0.458586651	-0.766972639	-0.366601448	-0.693767381	-0.375477867	1.061171342	-0.042444208	0.501900337	1.457626352	0.209506122	-0.070893895	-1.19000012	0.696130343	-0.951828184	-1.270160142	-1.653436522	-0.958523015	-1.638998642	-1.283180435	-0.807577402	1.582901093	-1.852282112
Dnmt3a	0.478713554	0.376845081	-0.260877409	-0.699911863	0.348361037	-1.131552067	-0.290110367	-2.026394208	-1.747302468	-1.810811313	-1.55166083	1.180385958	1.515766411	1.744669297	1.108539734	-0.250276944	1.066172897	1.973370213	0.538655491	0.47354077	-0.349409633	1.602746668	1.494759262	0.880449175	1.260184908	0.975749022	-1.262547681	1.217331965
nt2	1.675497439	-0.35531795	1.187747625	0.140834767	-0.627939838	0.827479529	-0.444905776	-0.220122474	0.30319879	-0.24592891	0.262414909	-0.047034771	-0.90903942	-0.0622227	0.020137396	0.364315896	0.025311351	0.861011395	-0.227457266	0.58859758	-0.101768731	0.744413946	0.51995191	0.491215693	0.574165988	0.726098824	-0.715602833	0.738548564
nt3	1.914854216	0.310863519	0.595810511	0.586543969	0.404099892	0.596906769	-0.495135741	1.061284794	1.489589648	0.987836084	1.413712805	-0.526373804	-1.200972324	-0.90675807	-0.979598472	-0.236316361	-0.966570245	-0.947850296	-0.527606867	-0.090186231	-0.166960881	-0.208013992	-0.445894511	0.156086458	-0.478837517	-0.49387182	-0.428965574	-0.391301235
Hat1	0	0.954686308	-0.995122219	0.684128695	1.546310951	-0.494452602	-0.447734576	-0.333173155	-0.849940586	-0.044431002	-0.548967087	0.4133426	1.361266228	0.825780601	0.662107797	-0.223337382	-0.117467461	-0.251506011	0.535424789	0.13530457	-0.05072824	1.167223776	-0.386957628	-0.475724306	0.067985532	0.052668073	0.554771974	0.348672671
Sp1	0	-1.473497683	0.522532256	-1.243364818	-1.850819825	0.008875255	1.35159464	0.182294073	0.26517671	0.221802166	0.195237689	0.185865727	-0.489990246	0.045696174	-0.465130564	1.094148984	1.044578103	0.130927629	-0.323374164	1.050108933	-2.005495038	-1.307430906	0.492713833	-2.044020787	-0.027414444	0.104841129	0.734627792	-1.99598299
Ebf3	-0.119678388	1.762636555	0.590182211	1.58718498	1.74575154	0.506461569	-0.2453878	1.65135458	1.342251537	1.698622346	1.451518166	-0.13448545	0.431186189	-0.837939605	0.266864656	-0.357271723	-1.620580422	-0.189590827	-0.064263199	-0.756128879	-0.588832596	-0.862009766	-0.739670987	-0.823900658	-0.855882645	-0.704087248	0.540207978	-1.175926468
Foxo1	-1.077105496	-1.602155027	0.012564154	-1.792130718	-1.32467552	-1.490811674	3.458975106	0.06285327	1.08902244	-0.240832263	0.573499028	2.211631269	-0.411770488	1.105178332	0.912226372	0.108837233	1.47669958	1.96915443	-1.504719335	3.253138643	-1.992603639	-1.875435655	1.915409912	-1.714936165	0.571363051	0.64986456	-1.0019857	-1.402871118
Tle2	0	0.287365685	0.271548712	0.804483191	-0.188887493	1.229324016	-0.361543811	1.048473867	1.673176157	1.129758107	1.662189583	-1.125705258	-1.222578224	-1.252366844	-0.636929825	0.746595915	-0.757365196	-1.026060341	0.663124801	-1.03170021	0.266016867	-0.012338011	-0.947943588	-0.247548399	-0.627843669	-0.712660317	0.364804037	-0.621538755
Tle1	-0.718070331	-0.777273831	0.358787358	-0.236774752	-0.838539084	0.839746517	-0.612380715	-0.023125697	0.777791831	-0.09237085	0.601686871	-0.933061504	-1.490359437	-1.468299142	-0.395417167	0.827480041	0.939963045	0.618821925	0.755287101	-0.990094846	0.057260207	-0.449283776	-1.015880878	-0.20460852	-0.802576782	-0.667206875	0.845479521	-0.112197513
Brca1	0.957427108	0.510796138	-0.203490823	0.25258735	1.481046413	-0.875025835	1.456710824	0.312727726	-0.219874951	0.189050327	-0.157390783	1.040107501	-0.261542168	0.976661921	0.52062069	-1.057634893	-0.14910139	0.907900418	0.098581603	-0.477218846	-0.433400647	1.409019404	1.823550484	1.409930906	2.003714097	2.258204669	-0.914728917	2.312935908
Kdm1a	0.478713554	0.376755735	-0.74182114	0.477971925	0.789209654	0.069193242	-0.60356888	-0.232250663	0.556856018	-0.226059827	0.460830741	-0.302891072	0.235066991	-0.207412787	-0.755552908	-0.469654413	-1.216132367	-0.976832153	0.465222526	-0.927173154	-0.295428537	-0.379748587	-0.92149502	-0.596946886	-0.746668192	-0.590008815	0.634460567	-0.835048492
Pbk	-0.478713554	-0.355183932	-0.094759797	-0.476883778	0.464030047	-1.206848914	0.412833771	-1.754234876	-1.727710393	-1.308266215	-1.210830954	2.364270543	0.542634516	3.037542929	1.452010627	-1.189213385	0.213485603	2.320372773	0.136869777	1.377301734	-1.076316547	1.403204184	2.419077484	1.429121728	2.091255837	1.549416747	-2.30581318	1.307556623
Kdm5b	-0.119678388	-0.817657941	-0.685345015	-0.778825378	-1.306821668	0.103345892	-0.504786203	-0.019320775	0.497264307	0.185004373	0.617266004	-0.709831033	0.702572828	-0.595478524	0.495140247	-0.840002497	0.270148437	-0.054870786	0.771396948	-0.507010341	0.765919621	0.101522768	-0.44546028	0.391099715	-0.33914112	-0.198330091	-0.200075515	0.963122346
Irx5	0.478713554	-0.622147919	0.39970289	-0.260448084	-0.642092281	0.381990837	-0.456846815	1.078851874	0.393452813	1.083809872	0.404932813	-0.264421182	-0.703330187	-0.055611414	-1.029510966	1.16268672	0.984405958	0.924869275	0.615886711	-0.57044568	0.373821526	-0.269692447	-0.303743329	-0.039752418	-0.259057196	-0.060015214	0.259040167	-0.003664495
Rest	-0.239356777	0.902530944	-0.270423446	0.610831723	0.448353494	-0.107375111	-0.616936835	0.794556681	-0.154860251	0.556001086	-0.314926972	-0.734973103	0.095788238	-0.790198705	-0.486180417	-1.024129494	-0.57541997	-0.201656689	-0.591653334	0.02255917	1.167417148	0.75242534	-0.424577755	0.914338648	-0.224771265	-0.389687463	-0.399964777	0.579173621
Trim27	-0.478713554	-0.292307123	-1.830483297	-0.697410802	-0.070387994	-1.078140882	-0.393374063	-1.244459687	-1.122680209	-1.192172432	-1.119744959	0.516727802	1.330510142	-0.548930418	1.18158063	-1.258950858	-0.286954633	0.13988782	0.187338568	-0.374232729	-0.093760835	-0.775956877	-0.623770996	-0.68612971	-0.715485514	-0.593641585	0.490855745	-0.489033638
Kdm2a	-0.359035165	0.418502363	0.300655851	0.953534825	0.665920097	0.727161416	-0.737298495	0.562118895	0.363177858	0.061767444	-0.352524611	-1.048345043	0.232454556	-1.113657126	-0.828967578	-1.487119132	-1.35768292	0.159182627	-2.317895549	0.540828458	1.375123592	1.787936693	0.079010866	1.89165028	0.230656004	-0.213784531	-1.775022285	1.64329772
1_Pou5f1	-1.795175827	-0.277788499	-0.006334793	-0.083465533	0.402140323	-0.488774618	-0.684978223	-0.733648886	-1.091814026	-0.844424272	-1.15200415	0.321603475	1.233823403	-0.705230229	2.363262354	0.216377346	-1.550958205	-1.400617471	-0.22108318	-0.575838968	1.691107292	0.850201466	-0.555004721	1.25273792	-0.337139022	-0.57515422	-0.721072282	1.001319647
nt4	-0.957427108	-0.123422023	0.840310474	-0.153003686	0.250001554	-0.188138078	1.150662264	-0.389234388	0.253148277	0.072360629	0.762131165	0.91883275	-0.391864002	1.588405852	0.82709708	1.236655995	-0.614837049	-0.927379299	-0.171880474	1.349051179	-1.743361157	-0.106464159	0.853874943	-1.692343183	0.356237608	0.63118174	-0.014559454	-1.358219791
Hira	0.598391942	-0.649532278	0.792387157	-0.197271009	-0.973749353	0.786822621	-0.156042799	0.551225771	0.282444647	0.786871364	0.565397879	-0.986772197	0.229762149	-0.2003142	-0.337764817	1.083089585	-0.956393244	-0.120142738	0.628198302	0.020761407	0.14873401	-0.707813629	0.303863165	0.748722841	-0.2489466	-0.202542488	-1.013560579	-0.566481957
Zfp57	1.316462273	0.458462083	-0.759147475	0.062911556	-0.197487824	0.260041301	-0.345760112	0.136128707	0.613715848	0.235210269	0.779247438	-0.651768828	0.633056743	-0.42263959	0.364273789	0.152660374	1.063916912	-0.389503525	1.011123706	-1.210449182	0.020318864	-1.003245386	-0.882493252	-0.849697616	-0.785859263	-0.326899168	1.529033385	-0.718217439
Arrb1	-0.598391942	-1.503316703	-0.89130216	-1.582945208	-1.055452498	-1.292760202	-0.566606735	-1.698442136	-1.155401624	-1.659927032	-1.225122212	1.134621504	-0.681957539	1.785253427	0.641914888	-0.440489884	-0.467232936	-0.031095884	1.121753392	-0.359336981	1.020019351	0.640575143	0.217253976	1.381458464	0.042408728	-0.203027756	-0.835676307	1.226683718
1_Pou5f1_2	-0.837748719	-1.629673403	-0.521848425	-1.875063279	-1.608921906	-0.933119238	0.820618976	-0.409179544	-1.308223886	-0.477073623	-1.329440084	0.74893458	1.720935829	0.300928892	0.119223954	-0.616393226	1.273823823	1.736533069	-0.305256042	1.266867743	-0.032480739	-1.38377114	0.865520208	-0.294154682	0.40463833	0.11944635	-0.172155888	-0.217701091
Gadd45b	-0.359035165	1.064335423	-0.141883012	0.264875797	0.909178829	-0.573838445	2.635118568	-0.43366606	-0.406988441	-0.674023753	-0.470593664	0.721417047	-0.299975613	1.238422284	0.935874411	-0.857693172	-0.407913052	-0.594464591	-1.134192839	1.737111087	-0.997734145	1.099668237	2.558978563	0.596616579	3.730273461	1.384223412	-0.613018875	1.031745772
Tead2	-1.436140662	-1.716070383	-2.410667196	-2.149717298	-1.294084469	-2.097127143	-0.775531096	-1.559501107	-1.532136226	-1.52092186	-1.542666478	0.831276962	1.28682517	1.2567506	0.866935911	-1.094499557	0.946743535	0.14489654	1.723493312	-0.56171369	2.846213471	1.350372288	-0.285900415	1.634077071	-0.018755369	-0.097677408	-0.180868847	1.6937445
Tonsl	-0.359035165	-1.179372701	0.009805184	-1.156145758	-1.381285294	-0.440914298	-0.448836055	-0.836220689	-0.913997089	-0.85479791	-0.922700091	0.363668092	-0.85926321	1.032592379	-0.615114191	0.703209041	1.707574622	2.343354738	1.081369627	-0.192145055	0.590244761	0.049649764	0.46796271	0.965602257	0.23691256	0.062393654	-0.565638188	0.4493028
Apex1	-2.154210992	-1.905183276	-2.298073612	-2.901141375	-1.251028381	-3.724166168	-1.022703078	-2.760537065	-2.19792019	-2.851091897	-2.416842764	3.092045182	1.460318819	0.520639586	2.011832811	-1.311063096	-1.326324722	0.527515199	1.815393663	-1.098474251	2.560554755	1.35866207	-0.515134492	0.724214079	-0.29669664	-0.468078475	-0.704409543	1.20574106
Tdrd3	-0.957427108	0.109635393	-1.296181076	0.102523727	0.871402691	-0.841529967	-0.16879743	-0.93359908	-0.791939074	-0.78077891	-0.68612577	0.345274019	1.461665022	1.402067967	0.835256292	-1.373318569	-1.777897806	-1.029998596	0.3387886	-0.286399182	0.70364182	1.488607501	0.663603159	2.027109081	0.633878565	0.15157514	-1.236536002	1.141727654
Smarca2	-0.598391942	0.719127221	0.417139584	1.471239868	0.243143063	1.83809712	-0.531860066	0.49384509	1.522820743	0.344984209	1.396658847	-1.589109769	-1.14767066	-1.425536706	-2.018781164	-0.573289927	-0.832627376	-0.828843629	-1.496031369	0.245738561	0.873435471	-0.084533354	-0.216265679	0.775543749	-0.26241071	-0.410709006	-1.051465129	0.267272907
Hdac1	-1.55581905	2.116935649	1.407444443	2.168356239	1.445883034	1.59102007	-0.684152113	-0.194025004	0.149968785	-0.27861018	-0.027543906	-1.589719401	-2.192784459	-0.9368216	-2.312239282	2.052652054	-0.688708039	-1.368701747	0.199999424	-1.012438468	-0.423134787	0.004086894	-1.076436255	-0.117638751	-0.818543515	-0.829845814	0.603806216	-0.088357129
Dnmt3l	-0.598391942	-0.533539641	0.384169887	-0.149967717	-0.708880928	0.556631218	-0.516526972	0.439763031	1.601698722	0.301168725	1.340677831	-1.132999822	-0.291505194	-0.961026615	-0.083388866	0.957815168	1.281494173	0.179415742	0.151844514	-0.459241219	-0.456347864	-1.553990066	-1.120767213	-1.243753577	-1.21981403	-0.895249165	1.425050265	-1.571992957
Mapkapk3	0.119678388	-1.014999543	-0.805553358	-0.874422267	-1.060024826	-0.093625068	-0.710913056	-0.728585884	-0.514449239	-0.643185117	-0.249245349	-0.305266535	-0.654087127	-0.188517165	-0.14683927	0.154710835	0.119649142	-0.257677706	1.468398895	-0.653913232	0.894807364	0.887752943	-0.491646585	0.075425548	-0.435742355	-0.530637615	0.373199004	0.396880299
Tead4	0.239356777	0.433311359	0.854905428	0.618204791	-0.133638531	0.972967276	-0.556605803	0.500979319	-0.016268237	0.53610848	0.071705554	-1.289801412	0.467120494	-0.867443104	-0.990118841	0.219540291	0.208209103	-0.058267201	0.524204652	-0.546561119	-0.421139377	-0.442664323	-0.749263528	-0.739110914	-0.768891481	-0.659388668	0.817941484	-1.053299963
Atn1	0.359035165	0.484573269	-0.975754246	0.156086899	0.561192015	-0.669665019	-0.473293905	1.04824373	-0.33620417	1.237650208	-0.076503927	0.234447101	1.700842742	-0.48430492	-0.122042561	-0.176613057	-0.794313224	-0.844742021	0.84395675	-1.056868887	-0.281276878	-1.35945857	-1.03478963	-1.027732958	-1.081018578	-0.817882608	0.931591535	-1.379952737
Mecp2	-0.718070331	2.957094905	0.455020248	2.319142712	3.15076259	-0.40608368	1.237266083	0.605537967	1.196748271	0.523045381	1.1391254	1.518836902	1.087653688	2.086434216	1.400247496	-1.171893537	-1.277131706	-0.710682762	-1.38640582	1.541668605	-1.746695593	-0.529985425	2.312651606	-0.059339609	2.12804439	1.410852497	-1.494045268	-0.206900475
Sirt7	-0.119678388	0.594311729	-0.870499523	0.133027989	0.853439974	-0.564728247	0.174200758	-1.257262944	-1.524776456	-1.273946177	-1.632651547	1.184947688	0.781352394	1.415814205	1.150621209	-1.709855866	0.63096824	2.17781587	-1.564487307	1.133576484	-0.6340969	0.232891072	1.599290317	0.449597042	1.19716887	5.086562601	-0.095011225	0.301782193
Kmt2e	-0.359035165	-0.826369116	0.022496448	-0.644454824	-0.585210345	-0.120680238	0.818290849	-0.941638512	-1.279743003	-0.99812347	-1.403617527	-0.030826965	-0.053107207	0.73395719	-0.657423576	-0.655395604	1.655135494	0.964132885	-0.255922362	0.55135821	0.168504323	1.289312473	0.232609935	-0.431562293	0.90741522	-0.002591827	0.617289042	0.209581813
Wdr77	-1.077105496	0.711867909	-1.292373697	0.739426707	0.67147221	0.692203679	-0.70120001	0.144198824	0.346847731	-0.217669962	-0.103673934	-0.704092082	0.159879523	-0.835314001	-0.67530091	-0.916349433	0.143349522	-0.86780328	-0.778291814	0.246765854	0.481573674	0.484708676	-0.699406004	0.005400515	-0.541202873	-0.651907452	-0.104042175	0.083399007
Whsc1l1	-0.478713554	-0.699476343	-0.908738854	-0.380715838	-0.716719205	0.337393239	-0.361381093	0.056248355	0.829269447	0.295993668	1.014346935	-1.14384707	-1.06271322	-0.037639481	-1.125115045	-0.658929376	0.455064043	-0.096711442	0.705254891	-0.499819291	-0.266731389	-1.52287245	-0.747171328	-0.756088681	-0.819094092	-0.705475654	0.927839239	-0.966895035
Hoxd9	0.837748719	1.192747066	0.790649006	1.039770809	0.672887454	1.011653838	-0.266841615	0.77660604	0.20138524	0.763066101	0.275169025	-0.867179189	0.014509532	-0.469784093	0.032891292	0.401333254	-0.316006712	-0.180749576	-0.543236475	0.159445954	0.712542399	0.652638632	0.162580444	1.11387696	0.167189494	0.089649543	-1.258604591	0.846818153
nt5	1.077105496	-0.26892097	-0.177915167	-0.237830113	-0.318981109	0.020697326	-0.586833903	0.051484531	-0.54286896	0.04566988	-0.497452089	-0.616578338	2.067310005	-0.306585707	-0.450617195	0.381090409	-0.134174286	-0.455845943	0.324730684	-0.489803184	0.261921025	0.154107208	-0.371364816	-0.236615245	-0.330582151	-0.256009592	0.252044361	-0.144467646
nt6	-0.718070331	-0.560834654	-1.066331247	-0.768958478	-0.661306945	-0.621804698	-0.752881925	-0.379668384	-0.918584203	-0.529271131	-1.073713816	0.052587529	0.615742699	-0.685378189	-0.435374512	-1.182625735	-0.175195621	0.464793862	0.59986418	-0.373205436	1.214703117	0.909188835	-0.389089304	1.067667045	-0.22752415	-0.297446093	-0.758340849	0.961541768
Cdk1	2.154210992	-0.262845485	1.218648094	0.23198613	-0.240435047	1.039344603	0.608546637	0.882008522	0.166971689	0.811021631	0.024282675	-0.636044523	-0.187207741	-0.635615355	-0.641296599	0.780581208	-1.297811573	-0.954920654	-0.405320462	-0.03137371	0.990061943	0.897465598	0.327903729	1.274306952	0.770872128	-0.188503413	-1.273232185	1.392644402
Smyd4	0.837748719	0.021094124	0.293537707	0.271887441	0.324846208	0.289977836	-0.43860982	-0.084180889	0.081508653	-0.046555912	0.155375882	-0.231942504	-0.137138299	-0.365196318	0.061288994	0.461756401	-0.135477744	-1.14563528	0.171316037	-0.472852851	-0.013183022	-0.448696067	-0.722972862	-0.089496616	-0.739060219	-0.687190484	0.340827501	-0.623646192
Gsg2	0	1.230763524	0.80797534	1.393099802	0.729170634	1.276908911	-0.496637759	1.355015581	0.008889536	1.180724579	0.011216975	-1.207311877	-1.423835655	-1.400491644	-1.451875508	0.934387566	-0.033645068	-0.953982344	0.053002521	-0.758953935	-0.098276763	-0.752974383	-0.891809464	-0.638367353	-0.779702811	-0.755148232	0.681459665	-0.628256211
Dbp	0.359035165	-0.515536548	-0.0290963	-0.353688483	-0.597348787	0.101608598	1.751344052	1.735661222	1.780433083	1.681293745	1.787798935	0.055929995	-0.303341122	-0.173359938	1.362314	-0.108664283	-0.218096944	0.008299882	-1.288567964	1.20548699	-0.288733411	0.087850813	0.564756572	-0.398994047	0.599842897	1.05060162	0.282825908	0.153076151
Elp4	0.478713554	0.329648385	0.970175214	0.195409929	0.024651107	0.648983204	0.870348268	0.116735878	0.645499454	0.143454937	0.758703755	-0.442749092	-1.074189272	-0.686123686	-1.270531337	0.870910541	0.424282375	-0.661626377	-0.119228777	-0.604346347	-0.437365212	-0.802589349	-0.796397243	-0.738516362	-0.753925798	-0.55119411	1.13103561	-0.458344083
1_c-Myc	-2.034532604	-0.264006974	3.944814402	0.66562374	-1.326798387	2.316361339	-0.302827448	2.45874986	0.996933572	2.970353441	1.938501078	-1.177502968	-2.127753497	-0.991184697	-1.213909144	3.988025085	3.702429742	-1.192762184	1.112628844	-1.748493859	-1.423649191	-2.420241386	-1.548799776	-2.321973922	-1.494902311	-1.134068449	2.802270113	-1.915110085
nt7	1.795175827	0.070189409	0.665336567	0.288079277	-0.130427015	0.522732806	0.016000777	0.779521102	-0.118448757	0.656310944	-0.1955285	-0.25399437	-0.368352091	-0.411664419	-1.117493703	0.642764081	-0.530287728	-0.517972577	-0.645178194	0.476879472	-0.381388706	-0.603479913	0.151685213	-0.39721039	-0.257805884	-0.275635989	-0.513869222	-0.849010264
nt8	-0.196612307	-0.702745259	0.141404026	-0.439913459	-0.860944915	0.598945789	-0.472702051	0.178332539	0.863416454	0.131914457	0.847824214	-0.990014052	-1.309884634	-0.952384711	-0.889353698	0.437878043	1.278317214	-0.541922427	-0.017647174	0.053216648	0.035993224	-0.16167997	-0.65094738	-0.434256016	-0.56277868	-0.611683404	0.549197331	-0.159585977
2_Trp53	1.610095379	0.474014434	0.02605835	0.805740367	0.713427088	0.561672126	-0.341446865	-0.284276221	-0.346690259	-0.41202696	-0.474920855	-0.222809969	-1.256556808	-0.650805472	-1.394030544	-0.051969347	-0.514909346	-1.097575408	-0.963795631	0.298500284	-0.24864889	-0.331097756	-0.515229643	-0.342971136	-0.485970785	-0.595916391	0.219374353	-0.453102935
Setdb1	1.078710765	-0.170361665	-0.589249301	-0.09131525	0.28645474	-0.587101573	-0.615325136	-1.754092407	-1.315269701	-1.672786914	-1.23795824	0.715383791	0.837125626	0.851122595	0.031018722	-0.174155848	-0.339378177	-0.149151025	0.407394666	-0.339141355	-0.910784748	-0.73182288	-0.201428561	-0.611892596	-0.267727208	-0.034548522	0.639660697	-0.445084173
Mbd3	-0.196612307	-0.227096193	1.388036209	0.419886668	-0.557513103	1.212498065	0.066748792	-1.247921381	-0.740897066	-1.183132012	-0.333186624	-0.974967913	-0.119663604	-0.292130021	0.614078095	1.150879882	0.375851189	0.089004376	0.210812136	0.006267827	-0.826978222	-0.766173528	-0.313993	-0.414565467	-0.608504004	0.013809872	0.657207114	-1.335015485
Top2b	-0.090335384	-0.428857888	0.441170065	0.174000432	-0.692939641	0.996896085	-0.991220859	-1.076181014	-0.205283509	-1.138484606	-0.406830825	-1.234119024	-0.694583584	-0.98703235	0.23192915	0.676721634	-0.251416363	-0.146702647	-0.802836896	0.557676938	0.603305534	-0.044972102	-0.24884356	-0.146234301	-0.331423183	-0.283325246	0.036461234	0.130753736
Mga	0.334772307	0.036380255	0.002410073	-0.18676476	-0.181595143	0.013415267	-0.878548623	-0.394893429	-0.285300421	-0.356806102	-0.143022368	-0.558383545	1.526545349	-0.055349654	-0.504571126	0.57150548	0.333141505	-0.469023348	1.086256048	-0.569094763	-0.310721448	-0.390814038	-0.969182072	-1.45065939	-0.781621278	-0.68066642	1.073437918	-0.828017895
Zfp532	-0.196612307	-1.335734411	0.147497077	-0.983079645	-1.519971469	0.350474409	0.53392329	0.615408841	0.677940774	0.73738059	0.757899531	-0.72061369	0.520050183	-0.091851283	1.49256942	1.312558966	1.275604134	-0.006740097	1.165432105	-0.704192391	-0.468346305	0.534220696	-0.014662729	-0.673536243	0.530369386	0.851594942	1.114572678	0.095955333
Mbd2	0.228495384	1.49778861	0.192983814	1.187066817	1.003248503	0.427800263	0.710650071	0.64013242	0.845612833	0.866781191	1.15374446	-0.402261239	-1.087548624	-0.287155784	-1.548643733	-0.081437063	0.31669239	-0.638292801	0.670120157	-1.177992226	-1.442645397	-0.365156472	-0.747316825	-1.190128549	-0.332887458	-0.564693351	1.269097019	-1.00291769
nt9	0.228495384	-0.948903536	1.37762976	-0.408317031	-1.307193528	1.503327223	0.576290736	0.858658848	1.436908846	1.03419418	1.633695415	-1.191125801	-1.172162774	-1.214041041	-1.631859929	1.959028053	0.292820697	-1.063445385	1.483005208	-1.582806039	-0.768035013	-1.239200442	-1.264817667	-1.248188262	-1.026554601	-0.753648721	1.555633318	-1.465887737
nt10	1.184987688	0.229157523	1.792560494	0.685108033	-0.125367572	1.503741047	0.752556089	1.050304684	0.323884398	1.267212244	0.588835249	-0.518459139	-0.984114654	0.013663702	-1.060138	1.385160585	1.449923802	0.692870157	0.652145346	-0.734852845	-2.590601899	-1.522309467	-0.052286838	-2.369453298	-0.320441118	0.054804106	1.629626227	-1.739433438
Jdp2	-0.409166152	-1.640904605	-1.587212613	-2.17654749	-0.775772154	-2.53210101	0.640093592	-0.892213672	-1.065820245	-0.987274783	-1.110329841	3.009219717	1.56587587	4.894938283	1.915218413	-1.614140395	1.326453058	2.115635593	0.988399219	2.278494944	-0.545422588	4.020503331	5.086390612	2.711509477	4.886654949	2.943961567	-2.761778428	2.280387209
Prmt5	-0.72799692	-0.687604373	-1.62995446	-0.819466736	-0.626550461	-0.766612242	-1.096636098	-0.363722259	-1.294768562	-0.7253867	-1.560893646	-0.458185202	1.511337414	-0.565612706	1.312808303	-1.89164491	-0.913169041	0.104026004	-0.469026728	0.6276211	1.729485199	0.152146773	0.17752196	1.171050782	0.161305454	-0.232547378	-1.381239591	0.612938553
Suv420h2	0.547326152	-0.450230312	0.197267048	-0.269670016	-0.52284046	0.355233378	0.274139536	-0.486542998	-0.628084011	-0.248185764	-0.465693289	-0.536931625	0.6383319	-0.593030738	0.103555882	0.786995176	-0.149035979	-0.966191386	1.715265838	-1.788326898	-0.586318458	-0.965335926	-0.998801052	-0.689516367	-0.800457183	-0.673022373	1.036855294	-1.171916887
Atr	-0.30288923	0.186162411	-0.327459257	-0.167712585	0.204915524	-0.18980157	-0.356590081	-0.37227997	-0.424946684	-0.308634212	-0.167149219	0.06121941	-2.122848819	0.058398385	-0.950505238	-0.030391157	0.222195295	-1.012158305	0.210160481	-0.335308798	0.418373895	0.442391909	-0.699901826	-0.166810292	-0.355716841	-0.625242414	0.619217466	-0.135075798
Phf20l1	0.547326152	0.217545339	0.501587793	-0.075469877	0.220743	-0.180963485	-0.825568342	-0.228440087	0.20397261	-0.213851613	0.20991732	0.128286454	-0.796716875	-0.282535143	0.228492588	0.589487305	-0.333303607	-0.833426699	0.473917759	-0.733894706	0.407957023	0.334377123	-0.870226354	-0.045589032	-0.470995242	-0.624066885	0.563515869	-0.292425095
Hdac3	0.334772307	1.020037338	0.547225347	0.557967777	0.553181588	0.183496676	-0.182380178	-0.934791215	-0.435026884	-0.824237831	-0.428929963	-0.092072435	-0.115291323	-0.330213276	0.357700909	0.26354425	0.391157056	0.380600692	0.492435616	-0.846955132	0.400412292	0.32435413	-0.4484176	-0.151504791	-0.19724232	-0.431435655	0.203566025	0.602196437
Dpy30	0.972433843	-1.063098353	1.30635313	-0.449816817	-1.370749776	1.371140213	0.0418317	-0.204185423	0.595822638	-0.164012098	0.647756488	-1.233761492	-1.314697145	-0.473472254	-1.569600339	1.731220807	0.683470117	-0.924513731	0.490534957	-0.28548556	-0.690444316	-0.372325021	-0.425510613	-0.340736449	-0.574692556	-0.634012232	0.550356056	-0.689278178
Creb3l2	0.759879997	-0.3754018	1.510138536	-0.008787265	-0.591631476	0.885636714	0.73665781	0.95490379	2.355939136	0.936975192	2.167219148	-0.408488255	0.158831708	-0.420332496	-0.722680424	1.108712503	-0.685918715	-0.880571786	0.114312922	-0.904922554	0.141876661	-0.710284797	-0.153274628	0.236740554	-0.422674157	-0.44946043	-0.20753328	-0.408621499
Rbbp4	0.015941538	-1.983288845	0.642723363	-1.908072165	-2.382661307	0.451861137	-0.269338312	-0.055339865	0.530855039	-0.056113215	0.509666264	-0.698744649	-0.609169017	-0.351882982	-0.296450341	1.493770808	1.646084618	0.107100283	1.248681005	-0.619876141	-0.232230527	-1.175137619	-0.78537198	-0.537304628	-0.864286275	-0.62969574	0.799151005	-0.799422686
Ruvbl2	1.397541533	0.477493084	1.153815712	1.072848085	0.592103631	0.892789946	0.646889162	1.985439771	0.577905438	2.110652008	0.627802612	-0.385069909	0.105573919	0.241800077	0.671118607	0.420255855	-0.647645514	0.186239966	-1.075282905	-0.159969324	-0.101226566	-0.889920198	0.597298643	0.474755863	-0.085757723	0.110458242	-0.761817968	-0.527389959
Fbl	0.015941538	0.634507829	0.50197992	0.8346959	0.532796784	0.725339272	-0.224495936	1.538481072	0.638528612	1.128456385	0.323116627	-0.715071944	-0.465133863	-0.488189497	-0.141853211	-0.73476172	-0.939258976	0.069454168	-1.611649105	1.182862767	0.366375268	0.369960373	0.502899691	1.026723696	0.216615125	-0.281278955	-1.645097973	0.141798446
Mtf1	-2.109596916	0.148022393	-1.087280803	-0.095182276	0.30265173	-1.047657434	-0.549215141	-0.008764816	1.556849029	-0.224839014	1.505655597	0.654126642	1.441470959	0.253048255	-0.139315936	-0.069928695	0.277105308	2.198825224	-0.517955142	0.802481504	0.755100372	-0.618164079	0.524205652	0.700754456	0.132552412	2.635369708	-0.775888208	-0.09074566
Bptf	-0.409166152	-0.763383883	0.037822161	-0.818910262	-0.636896826	-0.819818105	0.078662014	-0.541593698	-0.389282653	-0.555336262	-0.428812415	1.503592879	-1.313766659	1.800781352	0.440499579	-0.270381089	-0.131870201	1.126012185	1.359570929	-1.136313171	0.955078604	0.997159742	0.25067653	1.422600709	0.043630967	-0.202300835	-0.422311355	0.906152916
Kdm6b	-0.409166152	-0.771817732	-1.198614718	-1.01145984	-0.40773714	-1.370942169	-0.874815254	-0.989232325	-1.02535747	-0.977860389	-0.998394182	1.804217702	-0.112920086	1.074060153	-0.053064644	-0.303085534	0.071917954	1.032789727	0.88315697	-0.661076127	0.562281061	-0.506873169	-0.178829465	0.446421711	-0.313452532	1.123533937	0.578248238	0.272973293
2_Pou5f1	-1.578212302	1.28161179	-1.899255245	-0.062642671	1.707109308	-3.065371551	5.230878995	-1.572035896	-2.428833653	-1.473866458	-2.351760663	3.461616874	0.483190951	2.970133182	2.380872611	-2.433100138	-0.116171875	1.159184948	-0.112082814	2.362332124	0.903765862	1.87289043	3.145146674	0.700164161	4.120373063	1.280470142	-1.330007364	2.038311368
nt11	-2.215873838	1.639837652	-1.282590232	1.061058373	1.70187454	-0.762207979	-0.665662695	-0.869189912	-0.800895552	-0.479181389	-0.547536506	0.161983845	0.450693995	0.000188823	-0.187427809	0.705964577	0.365203629	-0.177684755	1.941227138	-2.176852344	-0.988804122	-0.185877877	-1.425843929	-1.274119071	-0.688440123	-0.53763753	1.76064499	-0.449169202
Ilf3	0.86615692	-0.024183291	-0.963157513	-0.117252617	0.325130441	-0.7701593	-0.232507998	-0.182427736	-0.351432212	-0.182143084	-0.298068978	0.474734961	1.507165237	0.20591963	0.335925308	-0.31270581	0.264137126	-0.040373081	0.193163152	-0.101522833	-1.357252763	-0.549787151	-0.649900555	-1.530011881	-0.594194041	0.091624903	1.255937207	-1.206261397
Jak2	-1.046827689	-0.095357969	-1.156084016	0.034504558	0.110258593	0.145424925	-0.535246469	0.13945943	-0.022278188	-0.001258998	-0.159155914	-0.965761464	-0.603906271	-0.354248253	-0.863804303	-0.492591492	-0.906599633	-0.705411498	0.329956354	-0.626104046	-0.879705601	-1.326682688	-0.800089103	-0.71451957	-0.813036639	-0.611602548	0.659855629	-0.595019897
Suz12	-0.72799692	-0.245765782	0.888556853	-0.066509696	-0.161518267	-0.280724478	0.613834165	1.191999279	0.967483871	1.126528563	0.885998124	0.866023941	1.07508979	0.798498896	1.068153969	0.198989498	-0.06586898	1.302442684	-1.005827365	0.67552806	1.359536187	1.020189922	1.085611551	1.623343116	0.925790274	5.090477155	-0.66862332	1.537365673
Suv39h2	-0.30288923	-0.352052301	-0.477794731	-0.604271478	-0.000102643	-0.780948266	1.117629237	1.52408536	1.912552311	1.963936492	2.524126101	0.906633617	0.308809963	-0.413494712	-0.179783866	-0.212704386	-0.500371331	-1.104460321	1.274855806	-1.5329828	-0.893423293	-0.776034338	-0.845040985	-0.712411374	-0.72358273	-0.620521639	0.883655211	-1.105346031
Kdm5a	0.759879997	-0.089651982	0.318947084	-0.277592702	0.185084989	-0.278005068	-0.0860257	0.007248655	0.293587008	0.097473862	0.313918449	0.487010227	0.631938564	0.646395237	-0.364523181	0.527809646	-0.165894615	-0.544426032	0.890813914	-0.565741276	0.944275922	0.121396618	0.088665021	0.726600937	0.026325895	0.046407472	-0.280036399	0.702960506
Sfmbt1	0.653603075	0.90531697	-1.082665769	0.624556071	0.933472119	-0.414951047	-0.838865847	-0.436040779	-0.873160648	-0.492013822	-1.015879537	-0.523524175	-0.229881113	0.134368983	-0.851631806	-1.44535849	-0.631674174	0.341831637	-0.540057101	0.241491001	1.186907603	0.69235045	-0.178336841	0.590074175	-0.00102943	-0.425701065	-0.510126205	0.805691441
Foxc1	0.547326152	-0.038373179	-1.019050698	0.226252436	-0.231356236	0.428539233	-0.832070276	-0.637615906	-0.332719953	-0.757331771	-0.589325035	-1.062861197	-0.581344499	-0.604799754	-1.047050158	-0.649055847	-0.876090279	-0.864279946	-0.343365962	-0.076611214	0.572397859	0.117439319	-0.379019284	0.654542804	-0.294084163	-0.507764171	-0.097040514	0.177202038
Phf2	-1.153104611	-1.133522243	-1.479438005	-0.971714363	-1.095031443	-0.213685091	-0.959424301	-1.12383457	-1.165458052	-1.281332651	-1.297232124	-0.291396525	-0.036220065	-0.47085851	0.482990906	-1.030225583	0.133533882	0.703860245	-0.222103866	0.841286142	2.09540464	0.832639924	0.293042139	1.432003263	0.217680053	-0.090345712	-1.212396711	1.536760483
Bard1	0.86615692	0.436550125	0.660851698	0.529483832	0.420033714	0.632731512	-0.366322009	0.169329358	-0.10615681	0.118869135	-0.023504823	-0.096541585	0.296153359	-0.604130788	-0.865651053	-0.284137186	1.209807673	1.093318053	-0.132175504	-0.789945849	-0.120945749	-0.485432396	-0.395953212	-0.282929719	-0.465204699	-0.476124409	0.56434353	-0.07032051
Smek2	-0.409166152	-0.659725121	-0.84349844	-0.916519646	-0.66621153	-1.016768475	0.761281266	-1.022853579	-0.361455622	-1.021277774	-0.316083302	1.190245875	0.575289006	0.465674186	0.089809632	-0.908668446	-0.622732954	0.665827544	0.262347169	0.938058201	0.654575409	0.80883126	1.185614094	1.508319952	1.119008055	0.023251421	-1.227377378	2.019247895
Pdp1	-0.940550766	-0.122086013	-1.033378417	0.097225826	0.14665563	-0.238455376	0.100810541	0.180114419	0.179922105	0.178998251	0.190668736	-0.124399287	-0.297316299	-0.470705604	0.204420593	-0.354108962	-0.05703014	0.073375255	-0.209776729	-0.122122826	0.23472829	-0.461104741	-0.433515743	-0.391501804	-0.384203652	0.031088279	0.209525185	-0.13613488
Hells	-0.515443075	1.981195816	-0.56698855	0.948254408	1.148590309	-0.036598244	-0.511252232	-0.256199895	-1.379470636	-0.244862341	-1.370993874	-0.186043762	0.389231925	-0.382340029	0.752857403	-1.802410103	-1.010515724	-0.116953932	-1.462257244	2.082076408	1.812562973	1.939256271	0.793054852	1.777578723	1.039471283	1.684093242	-1.360879126	1.822712571
Wdr5	-1.684489225	2.267471185	-0.085456547	2.390843586	2.478898932	0.211488871	1.293265371	3.43516292	0.980375169	2.969810024	0.760661923	0.066224858	-1.912979314	0.436679307	0.44544566	-0.742696201	-1.950725984	-1.666832535	-2.313915755	0.344490965	-2.589916014	-1.490002342	-0.113125824	-0.99453014	-0.679454798	-0.498478115	0.092990492	-2.273210669
Ncoa6	0.759879997	1.239267361	1.30493544	2.342552925	1.276133902	1.723569937	0.628599849	1.63766846	0.543377203	1.660416922	0.450745025	-1.199051094	-2.00718847	-0.814778492	-1.357673642	-0.834403508	-2.304347832	-1.398946829	-2.676235821	0.244365419	-0.078592374	0.19262799	0.534735476	0.765771216	0.24530161	-0.263832615	-1.441493324	0.332130576
Yeats4	-0.515443075	0.939527865	1.49475509	1.312226401	0.637738495	1.396649468	-0.458397795	0.442355511	2.326209645	0.361881122	2.050640319	-0.869972683	-0.993079332	-1.342912481	-1.165900615	1.093742633	0.046698253	0.177827117	-1.561688905	0.559114147	-0.046484401	0.461562101	-0.430436847	-0.306330693	-0.267194744	-0.319443213	0.276317442	-0.052467417
Zfp518b	-0.30288923	0.814596784	-0.643935941	0.918072744	0.916782445	0.212641665	-0.558821225	0.858717462	-0.570896622	0.727469457	-0.659883586	-0.360996087	-0.189199887	0.456882067	-0.154892877	-0.639930071	-1.588248233	-0.743775559	-0.717524423	0.56677926	0.566053426	0.416053169	0.072285294	0.347462999	0.038905351	-0.393955568	-1.063665998	0.356186863
Ehmt2	1.184987688	-1.140930016	-0.432700121	-1.318803488	-1.156678539	-0.681128156	0.24930634	-1.551251209	-0.765884604	-1.693094092	-0.933859998	0.629010019	0.358625956	0.131817358	0.264287436	-0.024052564	-0.305063685	-0.433383798	0.103180486	0.753616405	1.291676478	0.998392343	-0.024638352	0.426562506	0.513996126	0.067821999	-0.076928347	0.75046789
Ncor1	-1.578212302	-1.863337989	-1.59885577	-2.438618643	-1.518801344	-2.198914073	-0.993737737	-1.145346077	-1.499552793	-1.217442509	-1.570209373	1.557043913	-0.071318379	1.444012452	1.535092864	-0.176156326	1.624567674	1.185951428	1.197580408	0.8072722	-0.022178365	0.339826518	0.868364648	1.041818378	0.762523579	0.219863277	-0.793434625	0.462700233
Foxp1	0.441049229	-0.714457548	-0.667885854	-0.891591479	-0.617805318	-0.523254537	-0.159434641	-0.340628162	-0.367674112	-0.289805425	-0.27958446	0.208492799	0.137650656	-0.009998567	0.817333094	0.184401742	1.163429359	0.434557056	0.761949178	0.13561662	-0.166985753	-0.503597044	0.382514857	0.11914539	0.312392041	0.087631836	0.033316121	-0.03249616
Aurkb	-1.046827689	1.86164538	0.078814518	1.017483597	2.055621715	-0.802969582	0.145610968	0.096260573	-1.076780687	0.256430454	-0.939296621	1.453002101	0.202374428	0.152803763	-1.458747116	-1.165561293	-1.978709956	-0.743609879	-0.507854493	0.111663139	0.378206778	-0.555982594	0.520203087	0.416148019	0.069255784	-0.193524798	-1.570608467	0.130602438
Creb3l1	-0.30288923	-1.053613401	1.200599484	-0.600385589	-1.511965352	1.190447191	-0.611298131	0.352394038	1.367738798	0.102748761	0.68992705	-1.3136401	-2.129142103	-1.151081823	-1.412931637	1.534050096	1.308075779	-0.214999511	-0.082812653	0.372756072	-0.330912176	-0.868706483	-0.751812013	-0.988247716	-0.78614722	-0.669974706	0.828532977	-0.623766403
Hr	1.184987688	-0.851401233	0.388594879	-0.819042306	-1.171027963	0.509175674	0.204547861	0.376789376	0.123189036	0.422542459	0.204950891	-0.342076686	0.815024094	-0.190733952	0.512635271	1.06499419	1.447261912	0.561762267	1.264049198	-1.214880585	0.486019265	-0.261780159	-0.465782573	0.079679964	-0.368562529	-0.286646582	0.242217801	0.251337764
Pole3	1.928926147	1.011153017	0.082042026	0.462518267	1.001216181	-0.384446352	-0.539651005	-0.341202584	0.733538046	-0.362814283	0.691719666	0.26116918	0.928213153	-0.458974814	0.389818314	0.277525119	0.423782272	0.2309919	-0.600986824	0.798648947	-0.713078508	-0.735163878	-0.423170653	-0.713971439	-0.682449906	-0.513685353	0.298333229	-0.721655822
Glis2	-0.30288923	-0.452307492	1.092432749	0.357919941	-0.601669914	1.420178283	0.152616279	0.456680884	0.342795421	0.403216932	0.360908504	-1.260040094	-0.201436271	-1.086966251	-0.434539124	1.588377685	-0.870834752	-1.381127054	0.385455621	-0.752099351	0.118385113	-0.175141272	-0.312268818	-0.404656946	-0.317379452	-0.505537508	-0.215147763	-0.451438664
nt12	-0.409166152	1.825432384	0.325673571	1.862570164	1.507264325	0.813424534	0.559175965	1.351102368	0.485763891	1.575025062	0.614901653	-0.550845579	0.030904959	-0.35414313	0.505007387	-1.171023272	-1.170877532	0.004047494	-2.059716081	0.984048883	1.287132492	1.072867403	0.893857907	1.314492427	0.575828479	-0.114061539	-1.950504946	0.851685851
nt13	-0.940550766	-0.097034729	-0.342752212	0.081757724	-0.519761184	0.170283886	-0.45663598	1.312123752	1.176101418	1.30708149	0.96537282	-0.936384252	1.173210987	-0.934136286	1.253583808	-0.351299302	-0.256313558	0.153177656	-0.915573176	-0.065113543	0.111826341	0.297820768	-0.3429962	0.050924173	-0.278975504	-0.435167493	0.026198235	0.049507031
Kdm6a	-0.515443075	-0.682398911	-0.940172836	-1.001179211	-0.432371344	-0.84110045	-0.040721897	-0.301895727	-0.270563453	-0.469719687	-0.516826933	0.898291204	1.857177865	1.324081259	0.117944479	-1.197029487	0.233832532	0.711113335	-1.145933146	3.038299331	0.546891525	1.103422937	1.373488329	1.1804955	1.270294316	0.902534523	-0.905996545	0.935958504
Nfrkb	0.334772307	-0.433087325	-0.361755291	-0.855750754	-0.203704342	-0.22790288	2.96174572	-0.027369045	0.739131848	-0.061080608	0.86354634	-0.098954926	-0.8228305	1.004559407	-0.453873802	-0.331406908	0.867515922	-0.274993981	0.670934726	-0.239494878	-1.527352146	-1.201800728	0.477036965	-1.163986921	0.454093955	0.277582363	1.390680446	-1.054056212
Kmt5a	1.078710765	-0.525634429	2.091180316	-0.13394685	-0.543594777	1.044899597	-0.013413771	-0.525908469	-0.543552305	-0.349071161	-0.358870994	-0.067819848	0.299905317	-0.53743492	0.273681777	1.211388723	1.052193072	1.064563416	0.465391942	-0.628020324	-0.720451768	-0.376217446	0.167977383	-0.644147993	0.001100425	0.601337922	0.663083508	0.001999647
Ncoa3	-1.684489225	-0.247192278	-0.708154284	-0.804639994	0.224499716	-1.418886563	-0.643010793	0.448896884	0.02247222	0.379219691	0.018842062	0.813109205	0.646336076	0.094116369	1.253069929	-1.646282907	2.660998432	4.097791009	0.251812084	0.701397818	0.83809241	1.406091396	0.451297394	1.148029284	0.407170588	-0.108084379	-1.321813518	1.823771653
Uhrf1	0.228495384	-0.607720556	1.518071567	0.117692766	-0.621192521	0.80804483	-0.254782368	-0.241757292	0.346401577	-0.201527746	0.294522929	-0.658552094	-0.414257316	-0.668800646	-1.256632285	1.262479584	0.848114839	-0.370738453	-1.071861717	0.425453728	-1.403464238	-1.473881216	-0.426249549	-1.501551238	-0.832937472	-0.634006012	0.706784018	-1.246203911
Gtf2i	2.779141529	-0.172764186	-0.260134061	-0.209966913	-0.091495541	-0.034440451	-0.457432992	-0.712407956	-0.460355162	-0.711016741	-0.359752609	0.174676231	1.30083758	-0.205852575	0.41066251	-0.314503993	-0.734156939	-0.86162907	0.025742175	0.053216648	-0.669181893	-0.467008252	-0.198780711	-0.281749129	-0.442508432	-0.467304833	-0.106144787	-0.516799141
2_c-Myc	-0.72799692	-0.305778749	-0.555013594	-0.529194591	0.289041332	-1.150876808	-1.583303816	-1.876538013	-2.344358738	-1.864682056	-2.321521284	1.325303588	1.751572763	0.020171781	2.950795966	-0.314503993	-1.370894677	-0.567492331	-0.016615387	-0.258178592	1.827052286	1.935753089	-0.324769136	0.247112877	0.087825457	-0.463181153	-0.224086504	1.6289006
nt14	1.078710765	2.333090034	1.466371125	2.407820771	2.229723955	0.8750251	0.398557203	1.196922893	0.72993189	1.337276147	0.810884565	-0.560677709	0.440618738	-0.381704512	-0.486248146	0.518369187	-1.200857922	-1.12334781	-0.513502168	-1.114755039	-1.36059645	-0.119057919	-1.011116636	-1.622814662	-0.735895954	-0.693591017	1.324384786	-1.180389542
nt8	0.739215093	0.318524535	0.970984032	0.728751776	0.363719714	0.63760353	-0.785313886	-0.99143167	0.329225853	-0.764630422	0.417806434	-0.258017782	-0.592434463	-0.563825168	-0.705850779	1.37596023	1.119703963	0.286628351	0.845261428	-1.153512343	-0.466918234	-0.257392648	-1.348874333	-1.128456177	-0.904254086	-0.85228481	1.522709071	-0.217672547
2_Trp53	-0.742522543	0.854502772	-0.220552606	0.457589182	0.497709183	-0.409573374	-0.696996927	0.642938664	0.767990577	0.820396648	0.905364509	0.490759004	0.583931034	-0.379005086	0.316070054	0.591788371	0.665720385	-0.549221613	1.229736645	-1.143998839	0.892113099	1.000670049	-1.520346552	-0.923441325	-0.658950929	-1.142240098	1.399590146	0.298376804
Setdb1	2.128344127	-0.762630546	0.021732651	-0.42249541	-0.580117867	0.419471572	-0.707657436	-0.651229993	-0.877145723	-0.712251878	-0.91241845	-0.582137447	-0.868815803	-0.840881696	-0.770525091	0.288018222	0.581981206	-0.920412983	0.224486281	-0.476241473	-0.380461783	-0.527668442	-1.010678585	-0.341987052	-0.90322628	-0.943909543	0.806322312	-0.520665352
Mbd3	1.202258104	-0.672314191	0.844126419	-0.347122276	-0.494995146	0.313634521	-0.35255534	0.66253044	0.154771253	0.577647782	0.236031612	-0.373172256	-0.44471148	-0.689760611	-1.297662863	0.988733256	-0.150748625	-0.696793341	-0.069283502	-0.188571237	1.219103921	0.57452573	-0.000320643	1.379998783	0.002356919	-0.254971824	-0.944263417	0.351735214
Top2b	0.368780684	1.257875348	0.974894284	0.674674133	0.553472447	0.200657953	-0.492031845	-0.03389395	1.081129476	-0.082593126	0.945901718	-0.060106256	-0.49976477	-0.57434209	-0.216141246	1.037273972	0.869567395	-0.720398663	0.809822733	-0.53604064	-0.479054176	-1.003581441	-0.806633322	-1.033341591	-0.95992694	-0.875333267	0.701946865	-0.883427117
Mga	2.035735525	-0.897148788	-0.405011246	-1.187300407	-0.886585936	-0.267034185	-0.548730497	0.729960675	0.418585486	0.587885843	0.223387615	0.081846085	1.089266275	-0.626767573	0.839275404	-0.473885461	0.559977451	1.249214577	0.133277278	0.26490578	1.002064734	0.044367905	-0.022431729	1.128642239	-0.196780595	-0.167735134	-0.740290272	0.846667456
Zfp532	0.461389286	1.280037008	0.248940878	1.840892694	1.664796864	-0.094537729	-0.437294581	0.27866405	0.947404091	0.512090585	1.088042474	0.686852492	0.052451613	0.207143355	-0.129803498	0.753379147	-1.218603324	-1.306099928	0.853066753	-1.509589202	-2.128328698	-2.022397902	-1.412833248	-1.98801022	-1.381755868	-1.072615485	1.534377805	-2.107276711
Mbd2	-0.464696736	1.63450214	-0.085573699	1.643425408	1.040957661	0.727905855	0.904567465	0.977358579	1.266460628	1.164805979	1.474934881	-0.91491097	0.973451456	1.0761565	0.851792446	-0.273789297	0.08768944	-0.652875749	0.046348615	-0.218017797	-0.973472454	0.055899673	1.455672153	-0.83308991	2.232611428	2.034538254	0.489153261	0.274620057
nt9	-0.18687093	-0.924744609	0.590561587	-0.707080617	-0.578607201	0.175651707	-0.233400998	0.202992735	0.491415405	0.256151064	0.52024365	0.621912205	-0.070576547	-0.195884782	1.287905163	0.628633412	1.224245819	0.89904333	0.371528539	0.615093327	-1.258424373	-0.378248603	0.075584195	-0.933116517	-0.381528818	-0.407475037	0.038666627	-0.870606015
nt10	1.109649502	-0.424801839	1.418444747	-0.240902945	-0.495060827	0.057078332	1.315914188	-0.010565903	1.081195595	0.274634785	1.446555361	0.162239688	1.260212426	0.852472991	0.261981685	1.075046854	1.191912791	1.988981342	0.41376542	0.070558487	-1.148132932	-0.934314971	0.639416904	-0.377214676	0.147277639	0.251704861	-0.084268538	-0.502187881
Jdp2	-0.835131145	-0.963481977	-1.413405195	-1.149084679	-0.951347513	-0.603631886	0.36827304	-1.031312818	-0.664639722	-1.123346633	-0.770833474	-0.217402832	-0.710490212	0.632637489	0.865994813	-1.558580026	-0.073639398	0.760735228	-1.132318452	1.529295746	0.758908999	0.428975102	0.771860829	0.598094364	0.41981767	0.035522609	-1.043217955	0.42715346
Prmt5	0.461389286	-0.041769417	0.593419079	-0.213928655	0.045691769	0.08395018	-0.358566632	0.260562052	0.732683108	0.274766811	0.714488788	0.107116802	-0.284055768	-0.683554614	0.794579205	0.586563163	0.105129097	-1.020712516	-0.061981747	0.047001239	-0.191917787	-0.474485753	-0.09477505	-0.085569637	-0.510090284	-0.476785149	-0.318010736	-0.751068095
Suv420h2	-1.575999963	0.170314636	-1.62102456	0.88078868	1.487195137	-1.320704819	-0.684356869	-0.525260902	0.191401099	-0.626398596	0.451709019	1.205938463	0.127060082	0.611075629	-1.01730218	-1.451145845	-0.265139323	0.359537094	-0.679609584	-0.296843972	0.32992772	0.05730321	-0.446029694	0.329669787	-0.314378791	-0.34818404	-0.174770136	0.340799568
Atr	0.553997889	-0.709594354	-0.075384484	-0.353188264	-0.815256248	0.231691529	0.189659573	-1.19564963	-1.031401013	-1.282630697	-1.276384929	-0.48836309	0.711820117	-0.349696579	0.456215285	-0.321377757	-0.213540999	0.104525761	-0.58563095	1.104812264	-0.601335928	-1.038290543	0.848730245	0.069878459	0.113702626	0.246103741	-0.601551782	-0.673575846
Phf20l1	1.480083911	-0.968916138	-0.279093597	-1.180795602	-0.82596227	0.014707634	-0.297854398	-0.204651001	0.462554525	-0.388126631	0.172776892	-0.076614034	0.179917037	-0.574747143	0.480406708	-0.666143812	0.305396894	2.298589598	-1.028709053	1.151473735	0.976579255	0.510494075	0.576645162	1.419840731	0.161067377	1.332810813	-1.14860408	0.506154073
Hdac3	1.109649502	0.697458568	0.556271681	0.551547472	0.445098612	0.117315759	-0.382847893	-0.540170515	-0.13734185	-0.426954447	-0.107718367	0.070574255	-0.210116234	-0.296084868	-0.443853107	0.527010443	-0.439127526	-0.948296192	0.568613003	-0.652467806	0.215170252	0.094819387	-0.525125058	0.394270305	-0.31095277	-0.51621763	0.042249939	0.362859405
Dpy30	0.553997889	1.496978412	-0.454678972	0.986104566	1.332187712	-0.20546931	-0.308151687	-0.07524123	-0.229908248	-0.175371803	-0.272333479	-0.455783865	0.31116194	-0.037414871	0.918643635	-1.559385783	-0.006114775	1.505149195	-0.888276144	0.033863544	1.449783907	0.983410332	0.298327424	1.591265299	0.439003392	1.046539684	-1.192798261	1.651380145
Creb3l2	-0.464696736	0.722625713	-0.407003971	0.643182618	1.64095462	-1.040290448	1.071412602	1.099319456	-1.262817007	1.026394116	-1.258599967	1.361489722	-0.529710727	2.464773599	0.301604356	-1.948663773	-1.9741056	-0.562270708	-2.742040903	2.234201079	0.941482111	2.129986635	2.597657839	1.680326688	2.845098467	2.383919325	-1.969733805	1.483763092
Rbbp4	-0.001653725	-1.393600338	0.672864881	-1.004572182	-1.625892534	0.869045842	-0.303629597	-1.063461303	-0.268620838	-0.962370228	-0.198762091	-0.844807457	-0.639962243	-0.443104787	-0.587684984	0.974888896	2.010735914	0.223383324	0.801576784	-0.811026204	-0.791724586	-1.268091352	-0.700010398	-0.812201417	-0.872306433	-0.890174737	1.128177233	-0.915291326
Ruvbl2	0.461389286	0.293964558	-0.766408809	-0.213541464	0.901450979	-1.575431283	0.568843159	0.018922262	-0.394841733	0.087397093	-0.244023432	1.992639504	1.513136471	0.692469664	2.323449033	-1.06010984	0.231794815	0.720387671	-0.281097371	0.354604531	0.45424831	0.789077294	1.056188628	0.67708363	1.437774382	0.518911217	-0.764362779	0.744664278
Fbl	-1.390782759	-0.808805732	0.55920437	0.140479951	-1.056634335	1.749933005	5.602510265	0.960947363	-0.483176523	0.637335798	-0.82012422	-1.718919724	-0.81969373	-1.644145994	-1.374151999	0.089411487	1.170749791	0.123514657	-2.057375393	1.646175936	-0.290607268	0.565838971	0.834855167	-0.401030535	0.747944903	-0.135685947	-0.559195197	0.607025978
Mtf1	-1.298174157	0.395908195	-0.906125136	0.091306725	0.154065604	-0.842787746	-0.548349116	-1.394026711	-0.692773295	-1.324483122	-0.655196482	0.53213753	-0.121382104	-1.319271465	-0.71791138	-0.553435589	-1.330159477	-1.696033984	0.6138713	-1.133126263	-1.023909429	-0.342439431	-0.947684247	-0.273963005	-0.820916107	-0.835256807	0.759831136	-0.638694908
Bptf	-1.205565554	0.262179272	-1.701936707	0.558129715	0.759579777	-0.280846817	-0.599254408	-1.85169628	-1.317431181	-1.865936119	-1.448537809	0.126351635	-1.028925219	1.324208312	-0.950679213	-0.332926931	-0.792244548	-1.251102915	-0.414102632	-0.280535108	-0.853714978	0.076231999	-1.008823628	-1.898105352	-0.78674154	-0.977007068	1.306148395	-1.085170926
Kdm6b	-1.390782759	0.409842719	0.353088948	0.064590563	0.325953075	0.02173952	2.544451574	-0.220009913	-1.461305811	-0.934032524	-1.068314762	1.256370814	-0.439527239	0.781393352	-0.16277265	0.365956838	-1.570735462	-0.632532701	-1.441887725	0.910011947	-0.295510189	0.534088678	1.448623317	0.5160785	2.694696112	1.466174371	0.766354601	2.359746025
2_Pou5f1	0.553997889	-2.315312898	-0.805736925	-2.60980053	-2.220700685	-0.641159193	-0.533529737	-0.82580608	-0.023815776	-0.904986677	-0.077150463	0.06104774	0.698887388	0.027610667	-0.109895607	0.425656059	1.193426149	0.286351365	1.487123542	-0.520637824	1.409638211	0.394379801	-0.373537977	0.845630448	-0.04637824	0.314994518	0.083595847	0.797645596
nt11	1.480083911	-0.938284473	0.150921376	-1.065335318	-0.848096804	-0.310445315	-0.688552061	-1.472843114	-0.505061865	-1.373020893	-0.4429927	0.16722111	-0.183258523	0.001983806	0.885692038	0.17716568	1.061307536	0.631044454	0.794589759	-0.546913216	-0.418665728	-0.778142979	-1.127986061	-1.218212196	-1.228270093	-1.125242048	1.226948012	-1.15512135
Ilf3	0.368780684	1.028881644	0.039178393	0.899631963	1.174421681	-0.393966893	-0.234145599	-0.272412298	0.396931561	-0.083637336	0.807651424	0.469960659	1.400030836	0.590027318	0.400494257	0.35902245	-1.109089005	-1.563419474	1.050340055	-1.214670582	-0.297985921	-0.108010742	-0.979812101	-0.863653596	-0.675224532	-0.820415338	0.900499102	-0.204474354
Jak2	-0.927739748	-0.283695816	0.112345232	0.490500396	-0.294010943	0.571231141	-0.136221469	2.048687038	0.843895023	1.911404271	0.760618534	-0.245255161	-2.045225896	0.44978481	-1.589943703	0.287529885	0.404245638	-1.057274605	-0.386909885	0.233647125	0.361189907	0.105668352	-0.276560829	-0.341441272	-0.558568492	-0.648712565	-0.193973013	-0.290451155
Suz12	-0.927739748	-0.372646041	0.46539591	0.361178683	-0.352204408	1.129835513	0.600824686	1.727214011	2.081342461	1.902414462	2.303741925	-1.432251624	-1.270399339	-1.338077516	-1.673735909	0.965756991	-0.689288115	-0.026519165	0.820082959	-0.369327811	-1.333327407	-1.172574938	-0.08312592	-0.984568696	-0.40242755	1.943857025	0.57441771	-0.857030731
Suv39h2	1.480083911	-1.517098467	-0.007744636	-1.479513271	-1.391345283	-0.00936581	-0.850639015	-1.179758654	-0.418875937	-1.339186082	-0.817588474	-0.551376259	-0.623963565	-0.419835916	-0.755286952	0.24589914	-0.952011984	-0.387431294	0.243433079	0.176113077	2.598329461	1.340136447	0.108676627	2.051903704	0.335366234	-0.186200858	-1.380049283	2.175159867
Kdm5a	-0.001653725	0.114546184	-0.572588122	0.189136923	0.207267305	0.580379768	-0.609805951	-0.66842157	-0.430083083	-0.681477684	-0.643316682	-0.410405657	0.531899098	-0.190908411	0.682154044	-0.08414355	0.088265958	-1.071677852	-0.4655926	0.891437963	0.247791664	0.116896652	-0.048178531	0.345298945	0.01982963	0.60445559	0.338378518	0.243321484
Foxc1	-0.001653725	-1.081637021	-1.681069494	-1.923246786	-0.315094579	-2.518564983	-0.605683403	-3.12714811	-3.306650005	-3.015047438	-3.134739833	1.72633342	2.353262161	2.340769392	2.11766394	-0.047664762	-0.412271415	0.919478706	1.468113798	-0.334444963	2.700950987	4.055526227	-0.750539424	-0.004198786	0.874365105	1.029601539	1.007447183	2.740608169
Phf2	0.368780684	0.705928572	-0.408507914	1.027275849	0.646608264	0.078245742	-0.623281415	-0.583693345	-0.911461409	-0.461677437	-0.967857513	-0.729325736	0.55710677	-0.39770264	-0.325546867	-0.423489063	-0.137776979	-0.650228998	-0.073752681	-0.458573537	-0.422306511	0.299508255	-1.162710855	-1.466939073	-0.916073861	-1.058522828	1.264067449	-0.433180186
Bard1	-0.279479532	0.234583451	-0.683278345	0.237406704	0.745392657	-1.217666171	-0.316269655	-0.452037081	-0.670226765	-0.308406583	-0.54845197	1.231645508	1.261962804	2.586231755	0.884533378	-1.166127844	-0.622844464	1.650412711	0.200755575	0.162975382	-0.167742991	1.349240474	1.538625827	1.250103119	1.33191031	1.182793659	-1.159537776	0.635873457
Smek2	-0.742522543	2.525279451	-0.163515558	1.869802938	1.357277897	0.822047015	-0.255430295	-0.094998537	-0.584007778	0.148345362	-0.29505099	-1.487010904	-0.094256819	-1.396224378	0.711278551	-0.305995135	-2.179225753	-2.423951925	0.416346213	-1.458850515	-0.196432358	-0.849306121	-0.839206366	-0.263791648	-0.710683857	-0.791975428	0.387809847	-0.642842911
Pdp1	0.461389286	0.014909788	-0.46400342	-0.048211011	0.370813274	-0.08470744	-0.201128895	0.207308365	1.528721068	0.306213142	1.456976238	-0.668421491	-0.041321821	-0.671120921	-0.384831653	-0.087268908	0.811122925	-0.509520355	0.633321667	-0.891664475	-0.707889499	-0.412009369	-1.03627699	-0.608724672	-0.717193299	-0.542485983	1.21877071	-0.581942677
Hells	-0.001653725	0.792632273	-0.17911897	0.745013787	0.669530972	0.285506979	-0.355370295	0.266048223	0.268528744	0.269089669	0.202267972	-0.239691967	0.608547815	-0.870125105	-0.087617729	0.209957523	0.449934657	-1.048411068	0.16531688	-1.151700247	-0.869054809	-1.299500244	-1.052378017	-1.026047984	-1.091743127	-0.984734816	1.206642577	-1.284840734
Wdr5	-1.390782759	2.044067837	-1.512439858	1.37174656	2.759832365	-2.913965032	-0.234000311	0.664528635	-1.650504915	0.699220255	-1.61325713	3.639744812	1.565937682	2.132904665	0.151224293	-2.587408817	-2.173844922	1.19914175	-0.966140558	0.187438677	1.206822348	-0.6380927	1.776505504	2.140965093	0.85141076	1.244271189	-2.414707651	0.434129648
Ncoa6	-0.742522543	0.197758665	0.913946984	0.289032139	0.318662471	0.353744969	0.864213716	0.889130556	0.189549771	0.912083105	0.152699336	0.657582094	-0.93122737	1.328627733	-0.252077271	0.758506688	1.56554423	0.627720628	-2.405467723	3.770405441	-0.40284046	1.051424998	1.644284174	-0.277485767	1.878103828	3.285624709	0.026262855	1.06368346
Yeats4	1.665301116	-0.281267141	-0.816678112	-0.613122326	-0.302352444	-0.917985868	-0.716574489	-0.108595726	-1.011829832	-0.106657971	-1.049730866	0.120642998	1.788135346	-0.253026244	1.049168474	-0.155684948	0.906440499	0.890549108	0.753674748	0.175660053	0.627598106	-0.081760799	-0.497374902	-0.719567649	-0.562594067	-0.338404545	0.27902417	-0.013854736
Zfp518b	0.183563479	-0.653127657	-0.295223388	-0.524455643	-0.688031934	0.750974744	-0.789418273	-1.727370675	-1.287611578	-1.650288708	-1.221015339	-1.180235313	0.744798576	-0.306616256	0.461920809	1.000526599	1.086626267	1.078099079	1.270399872	-0.83095926	-0.063713696	-0.908482295	-1.420030481	-1.097594793	-1.120436059	-1.200812234	1.4293592	-0.571761214
Foxp1	-0.18687093	-0.715149948	1.541730495	0.172229593	-1.086190836	2.089364986	-0.263366653	0.68827051	0.262181333	0.713095048	0.377095543	-1.602638067	-1.481905204	-2.06592955	-0.476910036	1.989800077	0.608693187	-1.029329843	0.808941487	-0.727669789	-0.735462359	-0.688088981	-0.840393538	-0.49316814	-0.93157661	-0.893694157	0.950941109	-0.759552647
Aurkb	-1.112956952	1.817229583	-0.622067855	2.190655012	1.7401331	-0.313710119	0.011772546	1.177769326	-0.261314704	0.885017657	0.150684633	0.464688351	2.005215664	0.425756463	0.125768877	-1.787097414	-1.089223169	-0.935308648	-2.0013533	0.509991761	-0.997161813	-1.447516546	0.170483792	-0.113205957	-0.661863047	-0.409272188	-0.525107793	-1.317647671
Creb3l1	-0.18687093	-0.849212814	-0.743210484	-1.524143459	-0.869311804	-1.228572769	-0.522923711	0.292509535	0.817778075	0.329185766	0.892928929	0.809642722	0.36336111	0.376896897	0.549013442	-0.425540079	-0.07106909	0.473008828	1.080113595	-0.471711233	0.582064052	0.126304146	-0.5663793	-0.015511319	-0.4811404	-0.268854813	0.185674299	-0.196555438
Hr	0.646606491	-1.361541827	1.144275893	-1.256413957	-1.495975294	0.826567513	0.579503668	1.422045788	0.68292867	1.414912326	0.744188286	-0.769867965	-0.048100355	-0.323440439	-0.046520399	1.077146704	2.117103409	0.588142475	-0.132859136	0.526300624	-0.635365109	-1.052325918	-0.168305542	-0.343574776	-0.225559178	-0.29790875	0.943039446	0.250486218
Pole3	-1.575999963	-0.370095933	3.24799171	0.355758013	-0.52008533	1.657872708	0.435105531	0.566215045	1.114651736	0.820072583	1.513422652	0.106389587	-2.249206251	1.240123565	-1.846639627	2.096697088	0.044138341	0.508001332	0.815047265	-0.065801735	-2.135901526	0.162492653	1.268173106	-0.276443823	0.939887771	0.227428351	-0.250111568	-0.821018518
Glis2	1.85051832	0.417553762	1.258650777	0.821935684	-0.064192731	1.128077541	-0.315906435	0.149443456	1.110816842	0.128673402	1.071924851	-0.483563472	-1.12233074	-0.425275204	-1.558572097	0.374820158	-0.171695431	0.044296799	-1.011398856	0.437507922	0.046869008	-0.628912807	0.058444393	0.065561835	-0.367824731	-0.370348899	-0.584002742	-0.234453107
nt12	0.368780684	-1.694847126	0.242661915	-2.00475044	-1.558963481	-0.225273396	-0.19451829	1.046030297	-0.299828937	0.893959457	-0.474290066	-0.144208656	-0.322474892	-0.261423869	0.400669812	0.666723713	0.913670991	0.658712229	0.731580641	0.093209687	0.007305837	-0.154137811	0.233403931	0.141673351	-0.212368994	0.05491686	-0.34732039	-0.623799804
nt13	0.461389286	0.056075831	-0.061510608	0.392283007	0.191832244	0.081510546	0.900935264	-0.089677897	-0.265381014	-0.116824017	-0.457512455	0.07181052	-0.473185782	-0.448761068	-0.290892391	-0.624342149	-0.775885861	0.080643454	-0.88915739	0.940817578	0.340995699	0.554003736	0.522109428	0.336715312	0.463499447	-0.065462284	-0.856793852	0.1975049
Kdm6a	-1.112956952	0.435404524	1.873989158	0.505342708	-0.068199279	0.969034948	-0.43420721	-1.057076535	-0.683086883	-0.797601059	-0.454733554	-1.077407131	-1.135196575	-0.608106184	-0.899610382	0.222800791	0.673287179	1.132819107	0.775328231	-1.185224023	1.066579402	1.265862762	-0.206072466	0.785594637	0.15841221	-0.29582705	0.000904032	0.719776256
Kmt5a	-0.927739748	-0.77617041	1.206727136	0.090790471	-1.295122453	1.938035941	-0.17570349	1.575481202	0.71007046	1.96743155	0.904843465	-1.747753794	-1.19356109	-1.400043453	-0.336817472	0.983654549	-0.51112016	-0.489423517	1.210286278	-1.276281845	1.019783209	0.580822682	-0.700678182	0.705315346	-0.455445237	-0.6491319	0.04188242	0.657933294
Ncoa3	0.368780684	0.724325786	-1.945575513	-0.396037375	0.186840479	-1.252861475	0.650422386	-0.218957609	-0.691748453	-0.295467979	-0.743357097	-0.065560368	0.948712037	0.873383873	-0.12550241	-2.37708199	-1.421201213	0.655265299	0.295363671	0.461971217	1.012501644	0.772121044	2.080050657	2.427053099	2.130344679	1.447079645	-2.27174269	1.70191037
Uhrf1	-1.205565554	0.103890372	-0.048689491	-0.041757832	0.27485317	0.030206484	0.803156423	1.62620463	0.738270152	1.651443941	0.669609546	0.08111887	-0.176524585	0.513978541	0.209877082	0.15555676	-0.056055611	1.356592629	-1.702673715	1.668374112	-0.436966729	0.480147319	1.737403012	1.186842244	1.157611454	0.945464934	-1.712102861	0.329486831
Gtf2i	-0.279479532	-0.802946553	-1.857106052	-1.132332226	-0.188264352	-1.639794561	-0.538415047	0.139440655	-0.543741395	-0.207358242	-0.769409288	1.359344438	0.13623563	-0.0324385	0.801443389	-1.09517245	-1.268424053	-0.164088639	-0.785296207	0.538532272	1.051142483	-0.179211818	0.121290334	0.195904046	-0.234638135	-0.309230799	-0.937004913	-0.117931916
2_c-Myc	-1.575999963	0.236921051	0.934663802	-0.25729402	-0.807965645	1.467473646	-0.175467397	0.776049235	1.511001215	0.567493738	0.467722432	-1.590420858	-1.569502146	-0.878971182	-2.529371434	0.527572031	0.1180527	-0.988489868	0.542930964	-1.214217558	-0.907210211	-1.547167705	-0.534770834	-0.602522625	-0.984765597	-0.752303326	0.098756013	-1.844821213
nt14	-0.18687093	1.336139403	0.267251387	0.62524278	0.820269125	-0.072150502	0.095985118	0.570826265	2.185149064	0.271202094	1.670083162	0.752229108	0.455306125	-0.023896213	2.535290758	-0.440995951	-0.491278346	0.001856462	-0.271529552	0.382238994	-0.907404386	-0.30807173	0.645872155	-0.517529779	0.204492203	0.308704491	-0.4864264	-1.085548018
nt8	0.787852625	1.625106314	-0.277412822	1.001119269	1.078478438	0.524536142	-0.6879412	-0.770712516	-0.261321388	-0.830208661	-0.424867953	-1.307476425	-0.128553949	-0.77081329	-0.941141706	-0.316638459	-0.770641184	-0.616435908	-0.390347176	0.208271671	0.217424667	0.169642991	-0.102776668	0.803901555	-0.071328084	-0.233578421	-0.527784144	0.375517882
2_Trp53	0.553281617	-0.150667715	-0.047964735	-0.099494596	-0.305991306	0.088767072	-0.326804584	-0.133846735	0.15514982	0.048284334	0.320052495	-0.185084382	1.226820484	-0.194671024	-0.741534004	0.209549721	1.822885168	1.35746064	1.330122558	-1.207778576	-1.076284419	-1.259996612	-1.03887351	-1.30150774	-1.04714402	-0.70407882	1.446799441	-1.388316442
Setdb1	1.374280145	-0.946040022	-0.637208608	-0.793431324	-0.744397264	-0.245593422	-0.783788707	-1.350037362	-0.996159045	-1.396791295	-1.058953645	-0.146603706	0.934184241	-0.52204255	0.283778259	-0.902189732	0.612014858	-0.071342598	0.534388879	-0.323104554	1.269614329	0.973837315	-0.323579479	0.856453922	-0.145358781	-0.291706139	-0.187316232	0.79367344
Mbd3	1.726136657	2.597593883	1.864943816	1.960746141	1.887173762	0.945092717	-0.087237254	0.981335478	0.82140895	1.142578689	0.9779397	-0.118264069	0.095666932	-0.703528681	-0.924227052	1.838634609	-0.749818194	-0.879491049	0.033090168	-0.52405544	-1.237121647	-1.658918925	-0.673123639	-1.069115791	-0.846319102	-0.564871133	0.932839952	-1.297322821
Top2b	2.664420689	-1.022264285	0.165501429	-0.677526769	-1.350382655	0.522069251	-0.519343175	0.913545999	1.253981203	0.892533202	1.2489169	-0.668112543	-0.10663307	-0.722340313	-0.684300204	0.450368623	0.348220195	-0.323778201	0.257000916	-0.057824878	0.445211512	-0.162960251	-0.097061262	0.363623209	-0.288186643	-0.269687749	-0.283369508	-0.151982951
Mga	-0.971429935	1.158142444	-0.171396279	0.344133413	0.888130404	-1.113479595	-0.565254981	-0.184218568	0.368515434	-0.137560782	0.116528847	1.341174055	-0.83037785	0.451992604	-0.000279488	-0.998023536	-0.740045102	0.041749841	-0.674597745	0.951626574	0.017419277	1.10997787	0.375255628	0.472807479	0.245205481	0.322332299	-0.743671328	0.079269744
Zfp532	-1.440571951	-0.15208302	-0.367385134	-0.207100111	0.933036899	-1.34766496	0.237569662	-1.45337974	-0.581354518	-1.353691437	-0.468137638	1.580753471	-0.283392002	2.596443812	-0.966944974	-0.209380907	-1.388836529	-0.128678435	-0.678868621	1.713565349	-1.066110186	0.153869534	1.249929932	-0.439592265	0.386368127	0.292593984	-1.957833141	-0.488211479
Mbd2	-0.150431407	0.705995946	0.631189143	1.068236749	0.556125086	1.209437035	-0.525824323	0.316399418	1.197161178	0.632298467	1.347580067	-0.78230023	0.309133349	-0.652719829	-0.733852993	0.201604717	-1.183412445	-1.558754728	-0.394764065	-0.267965591	0.92851394	0.431089297	-0.106285494	0.369260902	0.059938428	-0.246244356	-0.505865009	0.451983109
nt9	0.787852625	0.348674858	1.044413778	0.898469006	0.158652155	1.19836021	-0.5526454	0.175462793	1.098138983	0.269427129	1.147720641	-0.68137881	-1.054785982	-0.566648514	-0.977911978	0.612208801	-0.260217821	-0.889514346	0.417104036	-0.729907567	-0.206914654	-0.457944051	-0.730530923	-0.929759947	-0.672042468	-0.632510407	0.672462975	-0.556156296
nt10	-0.854144431	1.318360702	1.036438393	2.213101418	2.296630169	0.873141724	-0.350803936	0.173142762	1.102879082	-0.138128079	0.897836616	-0.28464516	-1.326156726	0.488127459	-1.282844002	0.391656391	-1.37390892	-1.391259314	-2.720311162	0.984709951	-0.798917956	0.636622983	0.563647016	0.318634983	0.298206892	-0.01377499	-1.157249559	-0.011614641
Jdp2	1.139709137	-0.614772092	0.92459608	-0.356660094	-0.439638583	-0.066913109	-0.485908682	0.736234361	1.090570115	0.708279466	1.025622384	0.213987872	-0.20807331	-0.264594175	-0.028884065	0.826701461	0.397274811	-0.094886066	0.408635289	-0.392743021	-0.16023443	-0.939059681	-0.476231487	-0.422905826	-0.656579758	-0.46109486	0.431445572	-0.408250699
Prmt5	-0.150431407	-0.597326297	-0.286011284	-0.310950915	-1.154169025	0.780197971	-0.314239093	0.216505734	0.465565137	0.436352513	0.683782312	-1.217344476	0.802003588	-0.370043286	-1.055034257	0.192717085	1.276506285	-0.45603093	1.486137317	-1.304169651	-0.065556074	-0.118487166	-1.155460577	-1.172775689	-0.861068149	-0.774395165	1.44209916	-0.797567942
Suv420h2	-1.088715439	-1.334931068	0.111854504	-0.733194796	-1.505095619	0.628943683	-0.386810314	0.260015014	0.609664144	0.230666727	0.488208433	-0.863896273	0.17700263	-0.490234051	0.384165374	0.508721759	0.586951607	0.388246511	0.523072881	-0.769525932	-0.101798485	0.057263411	-0.861659722	-0.781055163	-0.696687648	-0.599610797	1.298717307	-0.537695405
Atr	-0.619573423	-1.525766121	-1.371286719	-1.649868092	-1.737575027	-1.149757407	0.122070022	-0.738768553	-0.656492731	-0.753815083	-0.654885521	1.814550157	1.621914366	1.305765779	1.377176316	-0.647006981	0.114942799	0.554887849	-0.602978428	1.956381003	0.086003097	1.233822183	2.232943754	0.847841566	2.898749225	3.861378522	-0.89617452	2.281905237
Phf20l1	1.256994641	1.331502816	-0.197440895	0.938675035	0.868515349	0.283990068	-0.3375918	1.01498637	0.919070278	1.111708875	0.995958115	-0.586729101	0.273493196	-0.765756974	-0.06964682	0.196016282	-0.649328742	-0.758615246	0.492483184	-0.714591188	-0.817210489	-1.212172297	-0.732375769	-0.989678144	-0.759394884	-0.579646904	0.988591806	-0.78740899
Hdac3	0.318710609	-0.671239858	-0.742664382	-0.691860742	-0.089973408	-0.96367642	-0.224002702	-0.096099212	0.461513116	-0.11734437	0.408471771	0.618056236	-0.097114465	0.484602281	-0.074033622	0.225596833	0.380030032	-0.494432081	0.174065601	0.47314291	0.162784291	0.085055939	0.069987785	0.33237509	-0.168386325	-0.055999385	-0.424703714	0.233838739
Dpy30	0.435996113	0.080460193	1.280933789	0.621377754	-0.009368774	1.006281292	-0.444038409	0.033160624	0.456757727	0.125252577	0.541785735	-0.416946404	-0.651783856	-0.905026429	-0.345711387	1.507862103	0.170255346	-0.68448797	0.374103243	-0.644544284	-0.507687125	-0.804531748	-0.573972181	-0.540107519	-0.640926738	-0.528699547	0.469745886	-0.917399877
Creb3l2	0.201425105	-0.039349675	-0.462715908	-0.559261418	0.42941561	-1.461674029	-0.768405901	-0.444319761	-0.077130318	-0.628110846	-0.336623923	1.482808456	0.199491504	0.790641139	0.553131183	-1.185830859	0.060749429	1.205048515	-0.199617855	0.099014838	1.686046215	1.290868679	0.408426692	1.590912201	0.41429616	0.373597861	-1.347541151	1.484482151
Rbbp4	-0.033145903	-0.793360427	-0.416701675	-0.324454984	-0.421221875	-0.042921383	0.555674984	-1.347571023	-0.859001989	-1.337269286	-0.96690201	0.196044396	-0.511420324	0.533466944	-0.046850237	-1.143973705	2.554196169	2.213163349	0.08390265	0.155583329	-0.056963328	0.456210921	0.81364181	-0.054642637	1.787337218	0.576501849	0.163250305	0.788648582
Ruvbl2	2.664420689	0.214249804	-0.501097448	0.13656878	-0.06676331	0.1590251	-0.746578688	-0.416298252	-0.038353251	-0.519786535	-0.20275236	-0.167608627	0.220838146	-0.466302009	-0.032112554	-1.109096485	-1.098291968	-0.00250092	-0.288430188	0.015897957	1.618200423	1.054795968	0.273029425	1.83797915	0.375520442	0.145998412	-1.301143324	1.512555813
Fbl	0.905138129	-0.458077653	2.346862685	0.2068125	-0.682524693	1.446742292	0.610243016	2.13396563	1.798756184	2.008849006	1.766113903	-0.636945321	-1.187921616	-0.056021146	-0.829442557	1.715285057	-0.688957053	-0.464023784	-0.405057973	0.140675387	-0.960440496	-1.114860652	0.564696047	-0.264710453	0.189967924	0.39580994	-0.327393926	-0.925811052
2_Pou5f1	-1.909713967	-2.50079835	-3.361799504	-2.732514132	-2.58398676	-2.154676966	-1.138314847	-3.418396777	-3.860463207	-3.230870776	-3.639171491	-0.89774226	1.2103611	0.619833804	2.204228134	-1.155711663	1.5092635	1.616245405	1.483874117	-0.75972345	0.669123714	1.210615548	-1.427955264	-0.252783474	-0.889757423	-0.934597452	1.678183593	-0.154058436
nt11	-0.267716911	-0.062225619	0.128864504	-0.464692648	0.385202896	-0.526504608	0.010435556	0.490018515	-0.172329853	0.558093036	-0.131714243	0.507567796	0.503237988	0.863320338	-0.041871957	-0.158007704	-0.340719724	-0.210556845	0.294526225	0.434954073	0.030624694	0.779062841	0.776057584	0.478275192	0.732399785	0.405107054	-0.483340888	0.346024151
Ilf3	-1.088715439	0.108795169	-1.449233646	-0.542099326	0.004380687	-1.197644118	-0.556804504	-0.539656989	-0.461659375	-0.450428917	-0.261810064	0.366953876	2.123616622	-0.915929555	1.53817359	-1.383625545	-0.081717029	1.683878487	1.515668421	-1.395659485	0.795616316	0.125396681	-0.827511974	0.221689323	-0.463319673	-0.467057741	0.843581142	0.701805931
Jak2	-0.033145903	-0.554347251	0.848269153	0.005870984	-0.767607362	0.976291634	-0.477193669	0.501110072	0.755720353	0.565983625	0.807617092	-1.012992949	-0.670159445	-0.919931878	-0.586665109	1.171725598	-0.249341316	-1.116488841	0.583558716	-0.714591188	-0.437548176	-1.236840371	-0.684120371	-0.463842845	-0.742029071	-0.562795884	0.719745014	-0.507000078
Suz12	-0.267716911	1.702023787	-0.271150899	1.368049645	1.673552559	0.048474517	-0.481499738	0.517998222	0.136128262	0.542518147	0.308486298	-0.002014158	-1.283962779	-0.642087322	-0.239688792	-0.567130515	-1.121542469	-0.700328647	-0.571001608	0.224609141	0.203244	0.646046741	-0.06370933	0.634770757	-0.00096086	-0.135716607	-0.507959194	0.091722652
Suv39h2	-0.619573423	-0.39043187	-1.030463627	0.165969942	-0.31658722	0.733593076	-0.90554317	-0.574687359	-0.619672866	-0.805910655	-0.965723086	-1.272057195	-1.399371962	-0.744602346	-0.337668917	-1.488100101	-1.742969239	-0.056823321	-0.110805522	-0.29206336	1.834943217	1.651969971	-0.075972133	1.532778801	0.277463073	-0.091327036	-1.014612305	1.132086689
Kdm5a	0.201425105	-0.577136543	0.174224506	-0.993317331	-0.793340297	-0.632701854	1.498483604	-1.146055824	-1.385993955	-1.402979993	-1.561175131	0.748656676	0.219589804	-0.114638802	1.166930208	0.111224687	-0.28097776	0.75369398	-0.301206314	0.920381162	1.410366672	1.031992488	0.750555293	1.92996704	0.52291575	0.268320491	-1.553981236	1.430956492
Sfmbt1	0.201425105	1.514597019	0.863814923	1.586241884	0.923639332	1.435568726	-0.368542588	0.478710979	0.227443974	0.52773158	0.291423768	-0.943515131	-0.055594623	-0.809073934	-0.317484699	0.879174397	0.548001107	-0.615130624	-0.167531525	-0.188116205	-0.728779008	-0.315781362	-0.381674058	-0.812841554	-0.589305076	-0.478665299	0.527312699	-0.9035269
Foxc1	0.670567121	0.046521766	-1.476649032	-0.278020646	-0.048157389	-0.773967652	-0.531262021	0.276826526	0.210547815	0.188045755	0.024652458	0.148974663	0.910915153	-0.022699313	-0.149093939	-1.020265058	-0.393967311	-0.082977358	0.380454803	-0.382532102	1.771789169	0.696844327	-0.09485468	1.360843322	0.136300426	-0.110343232	-0.749535046	1.269287154
Phf2	0.553281617	0.043084597	0.530531061	0.169055896	-0.581295868	0.590900352	0.748331148	0.673043141	0.427170335	0.726175116	0.493784423	-0.388181566	-1.243703762	0.208993898	-0.140041026	0.704204763	0.328453329	-0.498541311	-0.143037865	-0.198939779	-0.409055052	-0.323290132	-0.211477921	-0.514327113	0.024588294	0.171032829	0.925114737	0.038415465
Bard1	-0.971429935	-0.2216929	-0.495645525	-1.273969918	0.917458382	-2.028502738	3.247717506	-0.467993826	-1.144998151	-0.606067294	-1.156963624	2.447036415	0.229688888	2.97983362	0.83209564	-2.134114201	1.507844825	2.970727992	-2.937906853	2.657258483	-0.891751244	0.842786598	2.30333731	0.013632945	1.09356111	1.701113739	-0.872021588	0.220074998
Smek2	-0.385002415	-0.364407595	0.602807988	-0.300089647	-0.494131858	-0.027370294	1.349314327	1.388490375	0.534128374	1.197024493	0.409810009	0.878789395	-1.345680789	1.07100317	0.298754176	0.126778042	0.519769482	0.366830174	-0.124603739	0.798871226	-0.379955691	-0.960023764	0.98166754	-0.537132857	0.215612233	0.16119615	-1.061801269	-0.323920476
Pdp1	-0.150431407	-0.712283691	-1.531074804	-1.483452194	0.17820414	-2.6119225	2.477563139	-1.520695459	-1.628610566	-1.628064399	-1.663518451	3.348696069	1.841241747	3.157125145	4.395945025	-1.875789358	-0.004162816	2.114928595	-1.131435535	3.079990529	-1.29110307	0.862969568	3.84099882	-0.067136218	4.297196704	4.192408369	-1.423536791	0.606333633
Hells	-0.854144431	-1.644767243	0.141793351	-1.192663497	-1.908118792	0.227420867	-0.512670973	1.446177619	1.396551146	1.217653485	1.270758851	-1.145783174	-1.295016844	-0.823755054	0.251961623	0.577421354	0.236160663	0.753371687	0.294526225	0.152111616	0.778457182	-0.753532584	-0.035313162	0.766222499	-0.153684856	-0.155777345	-0.374070979	0.490980375
Wdr5	0.318710609	1.225903762	0.913443002	1.082498206	1.026886426	0.646211922	-0.306685102	-0.03738781	-0.695866133	0.04482161	-0.567326541	-0.161209355	-0.893288027	-0.534914791	-0.878453157	0.900765057	0.401152521	0.515471476	-0.297702005	-0.436854191	-0.540529338	-1.050506964	-0.393321913	-0.648753517	-0.594776496	-0.335936607	0.500134834	-1.001074683
Ncoa6	-1.088715439	-0.660639515	1.413026103	-0.111878698	-0.688074934	0.685537069	-0.244254452	0.033780692	0.345166624	0.115623258	0.446659339	-0.643897355	-0.828536547	-1.008627492	-0.473758357	2.119694731	1.336342827	-0.601384849	1.018421568	-1.003560196	-1.588791641	-2.077217897	-1.260870045	-1.977549319	-1.308868226	-0.939688729	1.966529572	-1.610502545
Yeats4	0.318710609	0.183344173	-0.550632066	0.371600819	0.187601706	0.183694012	-0.82586914	-0.748027774	-0.851570738	-0.812010943	-0.89901831	-0.678721304	0.915209448	-0.251554578	0.703687211	-0.084415422	-0.214599551	-0.507501042	-0.067111169	-0.293084452	1.042697302	0.667817135	-0.428120783	0.498162934	-0.185419094	-0.304344404	0.006419132	0.483115381
Zfp518b	0.201425105	1.522482287	1.068776087	1.699205517	1.185320575	1.120459657	-0.150358638	1.190347232	0.75278455	1.4377943	0.905627071	-0.56602182	-0.15611109	-1.031783282	-0.642099827	0.561643564	-1.533635918	-1.049870981	-0.07959527	-0.767687967	0.341597755	-0.416192265	-0.517360713	0.082418469	-0.367165407	-0.454267291	0.038297278	0.082546825
Ehmt2	-1.206000943	0.698139562	-0.474211678	-0.064259934	0.525157265	-0.607815276	-0.732765466	-0.595275017	-1.232613528	-0.667932168	-1.192522511	0.507907957	2.41298221	-0.22202142	0.195705406	0.267072446	-1.383130305	-1.431143012	0.557130385	-0.612481998	2.016234344	1.900137345	-0.306216217	1.834381226	0.320996548	-0.208979806	-0.779598232	1.715407138
Ncor1	-1.557857455	-0.248670339	-0.222675512	-0.136614672	0.031753466	0.369170369	-0.682283055	-0.96726717	-0.902213343	-0.969233332	-0.932155624	-0.613729355	0.075499973	-0.696293165	-0.517536011	-1.17772875	1.035063628	-0.323762087	0.28992682	-0.602679516	-0.038169991	0.470497742	-0.798537031	-0.140086269	-0.418073406	-0.552571825	0.592465115	0.588855866
Foxp1	-0.619573423	-0.033110781	-0.205104742	0.287450164	0.262593029	0.222922419	-0.324658898	1.001330936	0.464739442	0.91020046	0.438773296	-0.565660399	-0.327608262	-0.578505931	-0.465880186	-1.218508614	0.156446913	-0.112579924	0.365671	-0.749308313	-0.522315879	-0.609253329	-0.471239549	-0.292700609	-0.516606551	-0.40200561	0.430282136	-0.640377282
Aurkb	-0.385002415	0.552045465	0.835994537	1.155175237	0.178708707	1.384755605	2.446582958	1.760391955	0.100210544	1.486714481	0.021752943	-0.691179689	-1.602183783	-0.172020866	-0.706012409	0.50145006	-0.841385759	0.459070288	-3.17576183	1.972310037	0.668912849	0.726778619	1.153057401	1.185989841	0.910863246	0.854135546	-1.173211901	0.977299222
Creb3l1	-0.267716911	-0.397190671	-0.394707059	-0.570154916	-0.459568994	-0.529164981	-0.513964264	0.591598228	0.098742643	0.837851638	0.308470367	0.251256726	1.585930918	-0.333591522	0.947877637	0.384631571	0.966510118	0.281954443	1.546221616	-1.197363438	-0.562538365	-0.368670317	-1.11107574	-1.046819989	-0.896608592	-0.774651112	1.689957566	-0.826406256
Pole3	-0.854144431	-0.845697814	-0.258190898	-1.164777111	-0.584449414	-0.979396805	2.190761321	-0.225233641	-0.94146442	-0.06362058	-0.795034056	0.611465623	0.066193586	1.12138829	0.576174216	0.664636849	1.564418416	-0.010074794	0.771805818	-0.166673275	-2.563330291	-2.255311815	-0.119886716	-2.550525932	-0.701445405	-0.489415088	1.403100785	-2.889110383
Glis2	0.553281617	0.542253868	0.272546049	0.431950149	1.155803385	0.169763333	1.365142436	-0.128649309	0.118803965	-0.112636539	0.184922352	0.581361403	-0.467584808	0.600235239	-0.478777712	0.928191031	-1.341846873	-1.14533402	0.246780014	-0.241825639	-0.98571793	-1.170420512	-0.276083724	-1.062571534	-0.50604433	-0.367487306	0.486638976	-1.053071038
nt8	0.087884932	0.478870466	0.609489303	0.327784857	0.222111074	0.132734722	-0.184785818	-0.488911792	-0.416474789	-0.260221335	-0.148033525	-0.119606545	1.808962554	1.531045183	0.598199964	0.118015622	-0.861911257	0.30991265	0.232679797	-0.662704566	-0.164359358	-0.554470786	0.033775027	0.415695547	-0.392726468	-0.087848843	0.154958706	1.96294721
2_Trp53	1.650283715	-1.45470779	0.09333207	-1.864521261	-1.974229593	-0.093923828	-0.268302719	0.020383914	0.454921944	-0.025030123	0.313446893	0.133080715	-1.219302615	-0.864958074	-0.479427248	0.943108696	1.396331446	0.07116633	0.943642628	-0.140444513	0.735326123	-0.684458604	-0.10362355	0.61801083	-0.604156381	-0.379880491	-0.265911787	1.264317921
Setdb1	-0.20506484	0.164863295	-0.337418337	0.686554949	0.435979516	0.59791075	-0.284096836	-0.407168737	0.297906887	-0.373862145	0.293270352	0.285080521	-0.31028491	-0.282894524	-0.860283367	0.333949911	-1.03231369	-0.721937452	0.607050755	-0.906814944	-0.61177887	-0.386296636	-0.318807725	-0.345481059	-0.733710827	-0.518976246	0.393813217	0.344814873
Mbd3	1.454983867	0.246711911	2.405093489	0.948533739	-0.091202431	2.163002382	0.012927843	0.90466784	1.429163837	1.193999852	1.699782846	-0.71970774	-1.647774878	-1.3055335	-1.803366533	1.443423794	-0.473620356	0.342738708	0.068471697	-0.592194596	-1.024324945	-1.393947008	-0.148036069	-0.565348808	-0.908738025	-0.496156589	0.161814716	-0.746700237
Top2b	0.576134551	-0.290932588	1.137876468	-0.015435527	0.173140878	0.32343394	-0.167125975	0.874287744	1.046709641	0.983490376	1.057519818	1.048904384	-0.628981839	0.546753035	-0.624969237	0.938764095	-0.52625742	-0.434873424	-0.071583439	-0.085495365	-0.753695843	-0.782579972	-0.278895901	-1.178438018	-0.971247738	-0.590086465	0.417366925	-0.719458107
Mga	-0.107414916	-0.013006081	-0.591341478	-0.160228106	0.54520494	-1.500067566	-0.307977255	-1.091407454	-0.104574841	-1.119507864	-0.251012492	1.435311734	1.259838456	0.911838194	3.070358797	-0.771992396	-0.89172283	-0.681334336	-0.100545623	-0.101542461	0.369032128	0.715172837	-0.274055531	0.286638721	0.012728694	-0.324583064	-0.303398675	-0.496636374
Zfp532	-0.302714764	0.127280204	-0.016196778	0.063214449	0.194137875	-0.568806963	-0.336230333	-0.34713801	-0.030218148	-0.226057619	0.192851246	0.134620582	0.011741981	-0.555525209	-0.249802366	1.020498488	0.395390197	-0.556401672	1.229951448	-1.544808602	0.044178872	0.802998434	-1.425723953	-1.113493889	-0.844880063	-1.074680673	1.352106358	-0.334319914
Mbd2	0.576134551	0.069425566	0.497933393	0.156963418	0.249195149	0.265334755	-0.415539328	-0.919811403	0.325997194	-0.836334977	0.328523868	-0.056024926	-1.036195956	0.059802194	-1.473542395	1.064122347	0.952216283	-0.808109757	0.3214366	-0.328146916	-0.601875235	0.462674245	-1.281531873	-1.014183876	-0.998212713	-1.107900161	1.283767429	-0.859830338
nt9	-0.888614308	-0.402044888	-0.147786805	-0.145016434	-0.139146716	0.515950253	-0.486049572	-1.836659531	0.673851141	-1.61987526	0.876515487	-0.577394196	-0.374719154	0.496632742	0.295185691	1.917747508	1.423631893	1.792675969	1.615917967	-1.390659219	-1.261169308	-0.463440741	-1.64973968	-1.886541506	-1.557613365	-0.388418136	2.16940899	-1.057239857
nt10	1.064384171	-1.184472811	0.942467813	-1.448127102	-1.282901736	0.719082219	-0.380330961	-0.684322749	1.850578153	-0.506371618	1.75545478	-0.2589397	-0.775953773	1.268697195	-0.264719992	1.691523374	2.577784019	-0.570987561	0.797121765	-0.649575123	-1.205926694	-1.255295314	-1.308536044	-1.81522306	-1.960126893	-1.223860634	2.146629347	-0.858620233
Jdp2	0.576134551	-0.813934034	0.121035234	-0.938434691	-0.99044844	0.327259401	-0.207463979	0.348900885	0.464736629	0.240179416	0.251687731	-0.664769248	0.304799236	0.468631475	0.411558394	-0.050305906	0.768131434	0.852339043	-0.407961569	0.780075299	0.616622988	0.387310389	0.557214354	0.718013703	0.219378453	-0.058937631	-0.630607238	1.48377497
Prmt5	0.185534855	0.425366137	-0.748337333	-0.143551606	0.292830604	-1.882470187	-0.483440225	-1.279867033	-1.46097231	-1.302462421	-1.437397114	0.834614461	1.14456817	1.80301131	0.836196983	-1.635221411	0.508744999	2.391478226	0.186564734	0.150834603	2.083906125	1.41985457	0.62336608	1.60852428	1.304473539	0.67102313	-1.441385603	-0.649508109
Suv420h2	-1.279214004	-1.529380637	-1.50561344	-2.172574513	-1.968416092	-1.272643924	-0.359416113	0.008540826	-0.567955398	0.008371222	-0.633520197	-0.198586836	1.101897235	-1.02318589	0.626570091	-0.128889828	-0.791986057	0.547315945	1.439793691	-0.739049843	1.740088463	0.476322818	0.198347613	1.576606503	0.290835635	0.071068136	-1.057227933	-0.46017088
Atr	-1.376863927	-0.017535786	-1.188277081	0.400575522	0.092162229	-0.644837996	-0.439526615	-1.45871483	-1.623442181	-1.567781551	-1.5759521	0.049133109	-0.445359705	-0.438266534	0.730346534	-0.079905088	-0.153258632	-0.709818983	0.31160442	-0.917999284	1.592236333	1.153707406	-0.439222547	1.156455863	0.440000971	-0.255587529	-0.328942838	0.480184351
Phf20l1	-0.498014612	2.289406706	-0.885907188	1.48049153	1.84332551	-0.427073642	-0.376528262	0.021971575	0.241069308	-0.119230493	0.035228321	-0.185622147	0.293479428	-0.338124734	-0.988205813	-0.968617347	-0.505170401	0.78937298	-0.22494408	-0.076742403	0.837874394	1.15163045	-0.714359377	0.179614861	0.23666055	-0.422552935	0.173757441	0.434288889
Hdac3	-0.20506484	0.434492819	-0.888576151	0.355954619	0.769264107	-0.779159486	-0.312283122	-1.425974698	-0.43236144	-1.43073121	-0.546525242	0.568515454	1.688156077	-0.143211485	-0.468334167	-1.436690933	-0.990429396	-0.271180401	-0.225264695	0.177579764	1.091786723	1.336182887	0.390943393	0.88582453	1.004304346	0.150353032	-0.914025807	-1.74242517
Dpy30	-1.279214004	-0.506833541	-0.726580214	-0.281583442	-0.305959997	0.586864732	-0.24890628	-1.152682563	-0.03726561	-1.322093454	-0.339337768	-1.705222823	0.635248971	0.150164206	-0.0355708	-0.017911951	0.672740841	-1.222136604	0.298245479	-0.209981932	0.241549175	0.399772129	-0.466226718	-0.107506553	-0.247238174	-0.58782975	0.282347779	-1.518393332
Creb3l2	0.576134551	-0.368812107	0.392492451	-0.458264191	-0.577963448	0.47702619	-0.315319938	-0.949419124	0.535629315	-0.841338031	0.586868245	-0.18393326	1.185311231	0.130056817	-0.560884335	1.057643556	1.437056758	-0.022533168	1.115598915	-1.005528901	-0.937439869	-1.035968688	-1.220730031	-1.284722828	-1.689496604	-1.029262295	1.38317956	-0.381705872
Rbbp4	0.087884932	0.395317604	-0.508198204	0.524184439	0.421274778	0.272507494	-0.405164281	-1.157145176	-0.47235678	-1.096398517	-0.360481815	-0.189099266	-0.85955334	-0.618397843	-1.007899362	0.576815645	-0.727533824	-1.138744051	0.446369415	-0.983160221	-0.245028324	-0.377810784	-1.560999561	-1.787323875	-1.336745711	-1.158715719	1.308648107	-1.825125547
Ruvbl2	1.650283715	-0.846449238	0.996725472	-0.847457627	-1.113626267	0.784545416	-0.159253407	0.412278572	0.263246914	0.594014492	0.410540196	-0.412827086	-0.403163007	0.211016222	0.384558252	1.627929596	1.609809347	0.730873261	1.145896993	-0.707928201	-0.503435919	-0.219071952	-0.427843432	-0.363033526	-0.333403524	-0.058401069	0.685414764	-0.401539795
Fbl	0.771434399	0.498267467	1.242540371	0.882729174	0.699296913	0.840301507	2.318637289	1.430612526	-0.001371335	1.335562471	-0.202596857	0.048735724	0.357666245	0.322186104	-0.736946568	-0.988104534	-0.02528779	0.603379477	-3.402875797	2.713021023	-0.379991682	-0.243758066	2.583291398	0.603414567	1.987300233	2.813782663	-1.095378306	1.430500816
Mtf1	-1.083914156	1.874602403	-1.294562633	1.326797307	2.208823736	-1.051914838	-0.373758614	-1.134145555	-1.541759313	-1.218311044	-1.471179214	0.235755094	1.656660618	-0.332197589	1.066107278	-1.371267849	-1.38358158	-0.095087812	0.126876986	-0.309182165	0.24225156	1.728727701	-0.241191965	1.404176606	0.598849184	-0.137165185	-0.281393098	0.289268081
Bptf	-1.083914156	0.02998126	-0.120522838	0.135216361	-0.382014268	0.954634965	-0.545507941	-0.559927412	-1.181980424	-0.434279984	-1.07367516	-1.11813599	-0.788521029	-1.019791253	0.1323286	0.933962168	-0.496671205	0.446870083	1.381067787	-1.165999867	0.339883133	0.515488287	-0.833840093	0.437959467	-0.329726482	-0.560906972	0.089716039	2.203344987
Kdm6b	1.162034095	-0.919148748	-0.516069956	-1.280933929	-0.929851242	-0.936242469	-0.264678132	0.173485867	-0.365948072	0.087371836	-0.431452444	0.153744741	-0.553526761	-0.275225158	0.664206652	-0.820646845	0.483376188	1.127565701	-0.046896117	0.403211668	0.0958042	-0.993628442	0.274349916	0.648450503	-0.089615641	0.029168972	-0.683354276	1.414341481
2_Pou5f1	-1.376863927	-0.740606643	-2.531846723	-1.311323469	-0.695190985	-2.608064456	-0.53601455	-1.834891649	-1.848184538	-1.782736598	-1.468720135	2.365540613	0.907955314	1.952851318	-0.354073526	-1.155155711	-0.401956685	-0.126133579	1.836661105	-1.157246905	1.556063484	2.261022029	-1.074499901	0.152500918	0.119485479	-0.582621944	0.63311005	-0.28194596
nt11	-0.790964384	-0.391505477	-0.911988703	-0.584126689	-0.160143713	-1.261836997	-0.415116311	-0.464195781	-0.673388609	-0.562929958	-0.718479356	0.416565321	1.296406179	-0.638586057	0.109057865	0.196320067	-0.623998169	-1.474032087	0.668501883	-0.634986853	0.869130545	-0.142995995	-0.363984513	-0.029305692	-0.362574724	-0.547903239	-0.271551407	-0.137869625
Ilf3	-0.400364688	-0.430658267	-0.267383388	-0.710439903	-0.626112915	-0.167659584	-0.266935707	0.933031179	-0.292606692	0.87895036	-0.253511884	0.291687049	-0.468566343	-0.123660889	-1.151348317	0.497469512	-0.598178643	-1.178160306	0.620730311	-0.694798759	-0.028166826	-0.539427685	-0.375448548	0.290888266	-0.675368428	-0.451858678	-0.102694538	0.494705616
Jak2	-1.474513851	-1.096322972	0.084953552	-0.958378883	-1.609620491	0.862489179	-0.031493388	1.268885715	1.773792674	1.331369435	1.807236531	-2.091977886	0.471235467	-1.219437236	0.004501292	0.857029702	0.530057376	-0.359351629	0.851786551	-0.770171485	-0.155930733	-1.113528185	-0.508686105	-0.500312298	-0.990981197	-0.590922871	0.36638918	1.500893535
Suz12	-0.790964384	1.080244764	0.397120906	0.913152517	0.561756319	0.720468949	-0.037664982	-0.404165055	-0.190378682	-0.292717365	-0.129187306	-0.705203184	-0.151704501	-0.173008857	-1.846216652	0.154423886	-1.787711891	-1.05063529	0.119716594	-1.062909429	-0.188310701	-0.280490528	-0.398546454	0.315507911	-0.429742024	-0.29153717	-0.076486891	-0.083562454
Suv39h2	-0.107414916	-0.385630316	-0.651883026	-0.781202346	-0.961996483	-0.613230126	-0.235356379	0.268530942	-0.642909333	0.332807397	-0.486519686	-0.460513299	-1.033793847	-0.174634332	0.988607929	0.843792643	-0.493194261	-0.396175531	1.209004629	-1.188368547	0.084214841	-0.682737697	-0.395149703	0.514358891	-0.603543541	-0.307050118	-0.174240311	-0.775964128
Kdm5a	0.478484627	0.538429349	0.374147551	0.712471131	0.63432249	0.150810024	-0.209962005	0.652401478	-0.141046451	0.616552062	-0.185463931	-0.035062862	-0.631631375	-1.20126964	-0.306504566	-0.62209096	-0.493902528	0.290704253	-0.940502387	0.423148969	0.391157269	0.694699978	0.790316391	0.876863533	0.629613769	0.147449286	-0.88372667	1.657469373
Sfmbt1	-0.302714764	-0.664924704	-1.016618821	-0.434826949	-1.095159852	0.338257601	-0.189381118	1.432758013	-0.368436583	1.053437843	-0.515444098	-1.079241922	-1.659311185	-0.441310931	-1.406546272	-1.359783874	0.348966561	0.611031603	-1.139604041	1.464265144	1.008202858	-0.454183449	0.946482017	1.187449825	0.451277233	0.291358316	-1.34318986	1.390582093
Foxc1	-0.400364688	-0.76789699	0.51462286	-0.553365308	-0.633431087	0.09926194	-0.093213785	1.242110037	-0.175527252	0.914400575	-0.443888933	-0.465629633	-0.891265298	-0.958211814	-0.846031706	0.114915965	-0.711533445	0.552438184	-0.726438719	0.832106794	0.751129795	-0.160472102	1.111394278	1.113221364	0.591372532	0.345961369	-1.715957709	-0.051199512
Phf2	0.087884932	1.100157524	0.964900619	1.848163267	1.315459622	2.11001975	-0.179055052	0.647810136	0.034084962	0.553084741	-0.081376362	-1.334859897	-1.856840806	-1.647089691	-1.912946389	0.718967939	-0.612633714	-1.391826394	-1.380064976	0.64343184	-0.704528864	0.071316264	-0.460452241	-0.712789535	-0.579275064	-0.720786606	0.294511666	-0.708921335
Bard1	-1.18156408	4.6778166	-0.681714603	2.923121397	3.014027817	-0.107504214	-0.194777924	-0.143102196	-0.587485228	0.01508961	-0.421454878	-0.594730122	1.530390118	-0.571160298	-0.064131203	-0.482962101	0.425169576	-1.183501178	0.153327689	-0.435613835	-0.40703352	-0.113829589	-0.179710772	-0.653896387	-0.287563068	-0.448355245	0.383860945	-0.338496253
Smek2	-0.595664536	0.642657395	-0.241876207	1.207357515	0.978002989	0.12867017	-0.1887978	0.598978851	-0.620831268	0.327423157	-0.843227219	-0.88616243	0.604763841	-0.473164842	0.580333062	-1.115495348	-0.835415659	-1.01018834	-2.163379831	1.345127609	0.271751748	0.784009116	0.368185162	0.775382557	0.683298581	0.046039106	-0.775468075	-1.211262668
Pdp1	-1.474513851	-0.25047919	0.533575878	0.106708562	-0.449108909	0.796834709	-0.234238724	0.668964637	0.927042149	0.692646139	0.88536414	-0.810013507	-0.924379345	-1.807921859	-0.952167569	-0.589773226	2.306035118	1.120069741	0.095349886	-0.56155923	-0.677697741	-1.301492765	-1.205274814	-1.752311321	-1.251438337	-1.00377561	1.584657763	-0.098172264
Hells	-0.302714764	-0.481090469	-1.734941578	-0.831344523	0.11486908	-2.379875722	-0.486993567	-1.165598395	-0.392326283	-1.113742439	-0.318334816	1.286292316	0.321026356	1.129633813	0.812964303	-0.163545007	-1.069368895	-0.509364525	1.479122413	-1.602675404	0.582908488	0.684611903	-0.961473012	-0.046627206	-0.491761465	-0.564142124	0.65688492	-0.880653006
Wdr5	-1.376863927	-0.868447455	0.011202326	-0.78661094	-0.978821438	0.589972919	-0.135203781	0.676259293	0.716175727	0.231269214	0.263217183	-1.125288922	-0.303789938	0.192749841	-0.434217709	-1.617004576	0.833742648	3.886797277	-1.831062819	2.073568538	0.227150273	0.001589861	1.983934687	1.394661322	1.052718732	0.930939977	-2.217662761	2.006481492
Ncoa6	0.478484627	0.043077039	-0.376540609	0.41984364	0.155768769	-0.102961479	-0.256106473	-0.539716924	-0.099796901	-0.563692329	-0.104999645	-0.601435996	0.095815784	-1.18045279	0.478250075	-0.167584724	-0.301125319	-0.895874953	0.043356888	-0.420053014	-1.211194585	-1.038401694	-0.834519443	-1.137928771	-1.136101787	-0.734074401	0.750104528	-0.670006115
Yeats4	0.380834703	-0.930966343	-0.524211984	-1.199523316	-0.627002038	-1.482518265	-0.359465094	-0.644202142	-0.729808119	-0.703587263	-0.829722441	2.04634102	1.625278564	2.46543257	1.902464727	-0.467997365	-1.085562438	0.137880373	0.345696437	-0.086954191	0.552354722	0.423805485	0.369289106	0.585354002	0.015302623	-0.149442981	-0.685234149	0.41008678
Zfp518b	0.673784475	-0.434829183	-0.578908839	-0.699171998	-0.637397946	-0.428077825	-0.498063252	-0.465268525	-0.815313338	-0.509706988	-0.768043905	-0.468212636	0.012484264	-0.103930682	0.846681181	-0.324955825	0.638808447	-0.319841674	0.099357568	0.114850205	0.653849415	0.559401086	-0.378845299	0.54650762	-0.047452227	-0.383573299	0.09402869	-0.483103853
Ehmt2	-0.595664536	-0.213142766	-0.716951675	-0.854556407	0.114116744	-1.734472674	0.22085625	-0.873812161	-2.023972917	-0.871213414	-1.7805394	1.52750508	0.759498814	0.652363974	0.610967472	-1.108076497	1.224126154	1.974890259	0.253359438	-0.367048968	-0.578836993	0.954319564	-0.11678596	-0.503499456	0.380800595	-0.195618858	0.636538055	1.121422177
Ncor1	0.380834703	0.262453755	-1.258345814	0.292290956	0.374629982	-0.40981125	-0.440060952	-0.544179537	-1.649919932	-0.636498684	-1.599111785	-0.675647666	-1.109197378	-1.058093179	-0.394640335	-0.280112429	-1.402189667	-0.909773712	0.679669958	-1.161623386	0.332508086	0.412233869	-0.612626685	0.656395304	-0.193063089	-0.444236344	0.051455085	0.78582452
Foxp1	-0.888614308	0.569599096	1.399975422	1.497844103	0.807222848	0.831024765	6.291745897	1.908283754	-0.129121508	2.122519126	0.140968712	1.278245268	-1.664094784	0.788598492	-0.559685597	-0.770722045	-0.522522925	0.48531811	-1.003823766	1.351935468	-1.024149348	0.754338306	2.552465883	0.063953339	3.639885464	1.67363619	-0.419619087	-0.324845673
Aurkb	0.283184779	2.266758184	2.346579002	2.09909951	1.925535253	0.848860975	2.608158983	1.528403824	1.032773982	1.866267438	1.275511114	1.043738377	1.430006719	2.697749692	-0.503344921	0.661573474	-0.10908857	0.096496428	-1.254811547	2.153317745	-3.071111171	-2.608758975	3.49446985	-1.339643574	2.522800113	4.341737064	-0.367646115	-0.988824627
Creb3l1	0.283184779	-0.042897645	-0.665430548	-0.440686259	-0.386801857	-0.161634484	-0.039370408	-0.034326004	0.295637366	-0.096740571	0.270191292	0.687880007	1.558617471	0.532123765	2.303490084	0.300107756	1.888158002	1.732302259	-0.029743236	0.337564454	-0.048360407	-0.122552807	-0.079761374	-0.115081829	-0.259004708	2.374101833	0.66241396	-0.064451642
Hr	-0.009764992	-1.075311423	-0.139712346	-1.249541546	-1.236667305	0.106482497	0.632518516	0.799281518	1.612278391	0.790610711	1.486165486	-0.048275917	-1.606588509	0.639369158	-0.173653976	1.148753141	1.020370818	0.032405971	0.168770624	2.317678916	-1.79571973	-1.454208423	0.759236119	-1.487500017	0.459979566	1.132355806	1.269281345	-0.47816013
Pole3	0.771434399	0.6059937	-0.376641962	1.293782345	0.979097295	0.745573535	-0.039267994	0.602754908	1.04599295	0.531071301	0.853577522	-0.39628593	-0.45497845	-0.038660249	-0.041450323	-1.127944789	0.455914772	0.840501673	-0.414961654	-0.73272826	-0.532865868	-0.172192072	-0.594029474	-0.61865288	-0.45278482	-0.574636642	0.940303489	-1.075406196
Glis2	0.869084323	-0.025025495	0.475737078	-0.107043594	0.330994528	0.147223654	-0.040853194	0.361687988	0.792981114	0.333093286	0.634155123	0.558729845	-0.171570868	0.440172201	-0.191159353	0.528135788	-0.035976172	-0.363755505	-0.524024047	0.330270319	-0.274282676	-0.489224675	0.014498465	-0.008381303	-0.432561089	-0.309101678	-0.244237952	-0.404756905
nt12	1.259684019	-0.818620708	1.192843599	-0.590774753	-1.148712455	1.086852453	0.012161959	1.151742124	-0.161034167	0.992257633	-0.192599291	-0.182145027	0.089671334	-0.699051911	-0.729031093	0.545310936	-0.186579342	-0.58547975	-1.148153763	1.135056526	0.327942581	-0.170856886	0.965249066	1.308654231	0.370137173	0.18974298	-1.301390321	1.111933179
nt13	0.185534855	-1.194518887	2.343977607	-0.86696237	-1.629523182	2.099117187	-0.345763799	0.950624172	0.464617181	0.857746939	0.375145585	-1.13110068	-1.359212557	-1.305291026	0.306392938	1.921812632	0.010511852	-0.773472176	-0.19731779	0.328325217	1.052453139	0.971528634	-0.026092709	0.610851271	0.029397951	-0.450785554	-0.338121044	0.871314042
Kdm6a	0.771434399	0.250905251	0.349011998	0.115948244	0.506220286	-0.25268045	-0.268703472	-1.04746788	-0.927296309	-1.032216474	-0.867052065	0.702334891	-0.272407883	-0.075094226	-0.940008943	-0.394316998	0.623612915	-0.711505574	-0.182409212	-0.266876183	0.100369706	0.140745959	-0.381392862	0.020672649	-0.170142861	-0.437261041	0.190897464	-0.91058098
Nfrkb	-0.20506484	0.052719479	0.277727029	0.620750384	0.646291463	0.323290486	-0.168003178	-0.006520493	-0.188766127	-0.147581135	-0.405168519	0.242113256	-0.461762087	-0.73103155	-0.683745444	-1.208967785	-0.778722161	-0.432218605	-1.074091795	0.539855126	-0.863759638	-1.362644304	-0.051823098	-1.147351675	-0.634308126	-0.366987227	0.094692175	0.159624468
Kmt5a	-0.69331446	0.521992353	0.266375488	0.927688115	1.496840852	-0.879673468	0.022167423	2.103136884	1.823164722	1.875892362	1.595554183	2.062882175	1.466842488	0.27204785	1.780478887	-0.386212158	-0.787382326	-1.041640138	-1.916132554	1.569300685	-1.235391763	-0.829163143	0.756858393	-0.702211863	-0.307419094	-0.187444181	-0.449697063	0.819796016
Ncoa3	0.380834703	0.433954636	-0.414514213	0.807234211	0.895314487	0.090415562	-0.175399295	0.458363633	0.2809452	0.31584466	0.189847944	0.382092162	-0.224334782	0.055769939	1.898678238	-1.573507752	-1.108742062	-0.342079688	-0.590391265	0.504843279	0.703016394	0.368914486	0.90538133	1.186710773	0.956870504	0.47191136	-1.485839081	0.974409123
Uhrf1	1.357333943	-0.174707553	2.15360282	-0.001350646	-0.194135595	0.81027164	1.107522003	1.174741745	1.220865557	1.403318124	1.387721705	0.766711279	-0.260263317	-0.258269933	0.291418229	0.819783006	-0.081273021	0.732122587	-0.72440816	1.418555233	-0.669198877	-1.063087808	1.451239214	0.424656544	1.145012485	0.977242103	-1.018524656	-0.929662277
Gtf2i	0.283184779	-0.4886923	0.233672242	-1.111712533	-0.123758037	-1.415716156	0.772011689	0.953070027	2.482420915	1.643274149	3.130140343	2.110171004	-0.486009982	2.656475213	0.81629413	1.762027863	1.988667429	-0.343735046	1.311547859	0.24176815	-1.673610025	-0.873906724	0.108248793	-2.3764863	0.790300503	0.948346672	2.539854642	0.077115937
2_c-Myc	-1.865113547	0.016728512	-0.717728715	0.57500269	0.188803133	0.467605993	-0.548535852	-2.136641524	-2.166873142	-2.083000872	-2.072041029	-2.667624995	0.65149671	0.172058718	0.77258777	-1.852171981	-1.56257979	-0.081501385	-0.063995561	-0.063126684	2.904292293	3.301874037	0.167776854	1.654345458	1.854681586	0.400217235	-1.910026999	-1.638341345
nt14	3.798582041	-0.274540441	0.923616148	0.179611907	-0.236676744	0.848765339	-0.063224111	0.620433721	0.975120172	0.574335811	0.859563968	-0.547043908	0.765220575	-0.470587433	-0.273929343	0.300006128	-0.069972954	0.214745194	-0.418862465	0.37500768	0.430139659	0.430629771	0.286153626	0.374955347	0.515257763	2.197430971	-0.368973085	-0.101581219
nt15	0.155162507	1.706155684	0.674757344	1.035587466	1.322880837	-0.386590732	-0.471464893	-0.110897699	1.623594336	0.416441128	2.124322333	0.96921896	0.311542956	0.609350708	0.336035442	1.596595903	0.443688322	-1.776618452	2.151148455	-2.413563746	-1.019039624	-0.644278851	-2.311003958	-1.622190422	-1.492523741	-1.325909279	2.276241051	-1.068145441
3_Trp53	0.479236098	-0.528774327	-0.028976171	-0.217133546	-0.418409503	0.103734602	-0.239651901	-0.027179789	1.149756193	-0.014068678	0.956725421	0.241077619	-1.701534932	0.208927977	-1.426735233	0.817281777	1.004562456	0.813627753	0.136518685	-0.21196014	-0.865052429	-0.829760695	-0.652382069	-0.614771922	-0.643485032	-0.573139965	0.894710619	-0.815794703
Mybl2	-0.276935614	-0.218712402	-1.398171579	-0.422784336	0.149819131	-1.268935387	-0.532999111	-0.006482169	-1.113154717	-0.182948163	-1.232861691	1.730617967	0.650729598	1.399960375	-0.076871024	-1.084661425	-0.525910215	0.113141864	-0.268956041	0.464817584	0.821287341	1.135328632	0.16396076	0.282083552	0.189746332	-0.455005522	-0.514316076	0.364062804
Zfhx3	1.775530461	0.746719292	0.220563245	1.069014021	1.358502606	-0.040190541	-0.628238295	0.032311729	-0.806679968	0.063219659	-1.072780934	0.173260533	1.788931417	0.291117034	0.125052214	-0.675076763	-1.979164525	-1.496593264	-0.767066346	-0.277354306	0.214217823	0.812567837	-0.144217226	0.436965812	0.132238628	-0.427930793	-0.521839483	0.403548463
Ruvbl1	0.911334219	-0.780308132	-1.158868415	-1.121997022	-0.422647265	-1.406676247	-0.722454344	0.030796165	-0.395299265	0.148698288	-0.324137199	0.721676099	1.194267117	-0.052184382	1.337841294	0.710346001	1.907967662	0.922106455	1.375843	-1.184568616	-0.000364333	-0.638862796	-1.446123327	-0.616780605	-1.031977216	-0.90303553	1.219829288	-0.678651096
Shprh	1.45145687	-0.810849218	0.005953719	-0.856676511	-0.823576418	-0.183071585	0.533369884	0.102344329	0.20028333	-0.090245647	-0.068441127	0.051693683	-0.08312117	-0.51028602	0.502403052	0.421702949	1.047475929	1.974936666	0.076033862	-0.255556251	0.901120703	0.297176006	0.155809374	0.398629889	0.200316888	0.679795774	-0.12327803	0.713259028
Foxm1	-0.817058265	-0.531919844	-0.775694908	-0.861967204	-0.395132519	-1.348648392	0.080618356	0.689003074	-0.566784217	0.411681577	-0.833038796	0.370664942	-0.252618342	0.49886784	-1.125256237	-0.984605708	1.066958517	0.899348131	-1.478134979	2.181154954	0.083468695	0.33732703	0.883042728	0.40623724	0.462544264	0.109740344	-1.10463485	0.709684195
Sox11	1.127383279	-0.681883029	0.047109782	-0.643454939	-1.279412229	1.042500804	-0.337843558	0.918667475	0.499677455	0.916242259	0.510592806	-1.630170041	-1.494323647	-0.82461655	-0.359947379	-0.004492143	0.706368834	1.551489101	0.828503871	0.232823993	0.126625107	0.60007793	0.232321251	0.453291702	0.418322487	-0.016932636	-0.462279176	0.105049876
nt16	0.587260628	-0.135450304	-0.556723543	-0.671015244	-0.158309172	-0.76166351	-0.468190863	0.873110093	-1.01575211	0.995245966	-0.914504921	0.565171902	0.291940751	0.215308422	-0.224583087	0.383223761	-1.043892451	-1.156064238	0.839565801	-1.108275422	0.385483581	0.41954275	-0.54715508	0.367260248	-0.254992848	-0.56314231	0.005694666	0.241543514
nt17	0.263187037	1.927712983	0.665576375	2.091844457	2.510621169	0.07791321	1.348340174	1.219540734	-0.397553792	1.887504659	0.013602516	1.4064397	0.4994525	1.476517754	1.978705454	-0.085725983	-1.226463498	0.794014888	1.078399989	-1.526071486	-1.708582285	-1.15678212	0.538276132	-1.17758773	0.029054483	1.134310747	0.644199071	-1.238599996
Tlk2	1.34343234	-0.024819521	0.975337314	-0.07567945	-0.372285454	0.410017265	1.666125676	0.603068369	2.001509405	0.953956261	2.177598364	0.042623411	0.365169587	0.512090736	0.079499355	1.222173256	1.672795787	-0.169685162	0.021177039	0.933994778	-1.674305135	-0.966064756	-0.062332844	-1.983539625	0.093835506	1.322577383	2.116368648	-1.317083838
Morf4l2	0.479236098	-0.779931745	-0.379295179	-1.342933266	-0.413434739	-1.343508208	-0.560126785	-0.259988418	0.400795315	-0.320322806	0.27716727	1.180900649	0.512420482	1.030404343	0.513783828	0.231223597	1.448282161	1.576811371	0.783027047	-0.326659432	0.012314612	-0.798744751	-0.520663074	-0.111789217	-0.673063194	-0.058071632	0.506986454	-0.355291167
Baz2a	0.047137977	-0.939197057	0.254578555	-0.688713608	-0.660821783	-0.302821801	-0.717163278	-1.116960332	-0.453141971	-1.247058039	-0.741249537	0.410599337	-1.788849472	1.519707235	-0.312966345	-0.584554842	-0.301439739	-0.473050188	-1.332389198	0.997831941	2.213611561	1.70314788	1.232533423	2.227428677	0.861994914	0.441108537	-1.608344876	1.638328411
Hes1	1.019358749	0.492980937	-0.574417133	0.31437081	0.714424171	-0.650507038	-0.208899408	-0.762884012	0.35345025	-0.75059101	0.305104701	0.717098971	0.559076372	0.48172587	0.447700941	-0.79432293	-0.975800485	0.012751486	-0.072752333	-0.414370655	-0.137992889	-0.534224605	0.065310458	0.771432857	-0.333738643	-0.22715358	-0.299451149	-0.135601407
Ncoa2	-1.033107326	3.334000954	-2.669225605	2.505027664	2.761754641	-1.285319723	-0.704827202	-1.200791344	-0.517783484	-0.995961546	-0.430941924	0.122072281	0.950086868	-0.423429121	0.224176544	-1.434856435	-0.161027027	-0.270313432	0.340485151	-0.991500125	-0.069478586	0.145273705	-1.369704079	-1.248105315	-0.64115757	-0.635030848	1.143341314	-0.629578383
Sap25	-1.465205447	-0.278799838	0.201357081	-0.04236358	-0.066061073	0.247900691	5.108884778	0.973295618	0.374375078	0.709600451	0.098966888	0.559209038	-1.977744535	0.707478931	-0.756757114	-0.360707204	1.26146076	-0.054043271	-2.126972169	2.55639291	0.354926122	1.829522506	1.569889668	-0.136192575	1.897133599	0.130235535	-0.431916854	1.481685712
Aebp1	-0.709033735	-0.779367165	-1.033113776	-1.112810253	-0.144121881	-2.184329817	-0.480760799	0.240713002	0.066103753	0.16309774	-0.059381314	2.62920485	0.637917856	0.909733473	0.926794432	-0.866858411	0.234903163	-0.384977323	0.300765706	0.627783999	1.503670597	0.887851007	0.257794334	1.589052208	0.196146853	-0.383225067	-0.785785687	1.434075431
Actl6a	-1.897303568	-0.589023072	0.85461286	-0.51071167	-1.095161699	0.152887608	-0.057300143	2.423848103	2.271700362	2.582785606	2.341144228	-0.177330704	0.29706064	-0.212651388	0.405480493	1.214605191	-0.431841465	-0.549572079	1.414139273	-0.999804146	-0.571476842	-1.149813462	-0.436833475	-0.064264638	-0.482211317	-0.211143823	0.12194922	-0.611866708
Six5	0.695285158	0.656010115	-1.192461613	1.145053898	1.245741282	-0.003365944	-0.379119717	0.414165836	-0.028938646	0.371285798	-0.170878373	-0.368772248	0.729174471	-0.159242042	0.173654823	-1.530562972	-1.281221866	-0.514390512	-1.318480923	0.714976221	0.270333157	0.555774597	0.092728758	0.160237712	0.239204898	0.086637656	-0.388746827	0.358700554
Phf19	-0.060886553	-1.029476078	0.730194913	-0.802363894	-1.077596482	0.484549929	-0.275987784	1.577779198	0.943220393	1.527880748	0.765783549	-0.18165588	-0.035912427	-0.831594416	-1.348616989	0.93016389	0.31725647	-0.346756026	0.043494968	0.18455687	-1.099032972	-1.749587437	-0.06446332	-0.722257817	-0.85111403	-0.592567838	-0.00057484	-0.730323687
Sox9	-1.357180916	1.350255245	1.127685102	2.273034092	1.32263517	1.363200077	0.203365235	-0.693620504	0.175730123	-0.520852094	0.441651601	-0.812039837	-0.520222685	-1.115273318	-0.752844507	0.868243358	-1.068704163	-0.965935753	-0.138671086	-0.583046085	-1.139789583	0.690887126	-0.225638462	-1.342342452	0.07725234	-0.708000213	0.529914933	0.039077951
Hnrnpab	-0.601009205	0.540459421	-0.404797868	0.981905748	0.826018575	0.052212292	1.28247956	-0.403989558	0.764478684	-0.530926879	0.886809655	0.424582674	-0.122301541	-0.274607822	-0.326801798	-0.355891162	-0.253822829	-0.458644512	-1.318222164	0.751825315	-1.112391861	-1.239431125	-0.356431163	-1.175664523	-0.510625748	-0.442494944	1.017772065	-0.903378121
Brcc3	0.911334219	0.018249863	-1.859963721	-0.566186469	0.043629409	-1.409808546	-0.568604183	-1.709274164	-1.684994326	-2.031514119	-1.901735759	-0.237589229	0.780072899	-0.054709477	0.720661051	-2.38528746	0.864710704	2.265693422	-1.037792531	1.497630214	1.762009115	1.263364182	1.759502033	2.375814772	1.210241403	0.907931433	-2.185228994	1.917652891
Msl1	0.803309689	-1.115372883	-0.220017695	-0.803780649	-1.079316153	0.451901731	-0.635020213	-0.04740238	-0.597361238	-0.101649241	-0.225959147	-1.841683762	-1.141916634	-0.061368718	0.473556875	0.251224912	0.226531907	2.214123746	0.50156238	-0.221302164	1.570305056	0.827443936	0.414152747	1.92274997	0.495613618	1.119489901	-1.22653196	1.516459091
3_Pou5f1	-1.249156386	1.506724543	-0.408737594	0.52367417	1.62302495	-1.31363089	0.049164285	-0.548578828	-0.060361114	-0.370527608	0.050347096	1.323757445	1.732792915	2.376646451	-0.197209717	-0.963130095	-0.148362267	-0.478865323	0.395341975	0.172100838	-0.564997381	-0.219840643	0.721682328	-0.527885709	0.974585884	0.11311793	0.105917197	-0.392014456
nt18	-0.601009205	0.015158116	1.860825856	0.100750775	-0.473009077	1.386170272	-0.371402362	0.30671918	0.600778895	0.391362887	0.631582816	-0.793227419	-1.262919083	-0.239121075	-1.448916589	1.190475841	1.454236971	0.355289376	0.961505791	-0.709163406	-0.396251413	-0.536463241	-0.634689856	-0.301246463	-0.771204504	-0.61230645	0.447067889	-0.409888622
Cit	-0.817058265	-0.372251261	-0.754061593	-0.068263625	-0.250250186	-0.265595627	-0.515284272	0.482366188	0.395229452	0.326976073	0.199346727	0.261905653	-0.828617882	-0.634868	-0.36149457	-0.856120604	-0.337405934	1.166447859	-1.508280356	1.320131762	0.97799431	1.289108498	0.720756034	1.073290861	0.657663154	-0.085484119	-1.443635996	1.209998375
Taf1	-1.357180916	-0.872737933	0.969005612	-0.59032664	-0.787340481	0.617993916	-0.403733405	-0.474248362	0.546353207	-0.554821272	0.531563926	0.63093138	-1.094816058	0.169267256	0.178861714	0.483107476	-0.243250882	-0.859201591	-0.142358396	-0.066120768	0.921319023	0.045401644	-0.284272867	0.50350877	-0.095367752	-0.449858081	-0.281896532	0.707409301
Phf10	0.155162507	-1.386532562	0.897738787	-1.007881863	-1.514085987	1.133578434	0.206142314	-0.737911147	-1.489484572	-1.023214201	-1.545479375	-1.321402839	-2.038990907	0.120199162	0.228267673	1.011422302	0.449643133	0.619825159	-0.495693264	-0.028752673	-0.588195452	-0.568851253	-0.508158106	-0.368174062	-0.525948205	0.328621417	0.900980125	-0.43247507
Sfpq	-0.060886553	1.074471388	-0.580854364	1.146714158	1.338910633	-0.234473421	-0.438812294	0.338342427	0.233713736	0.550529989	0.319289986	0.745779509	0.469093721	0.10749403	-0.461675155	-0.452261133	-0.972111091	-0.633944403	-0.225549286	-0.247771231	-0.525840637	-0.42586739	-0.769187732	-0.334496573	-0.703514154	-0.740965451	0.401927446	-0.452299146
Atm	-1.033107326	0.084843411	-0.976304337	-0.070034569	0.013043821	0.051449296	-0.585909768	-0.548307384	0.036301726	-0.731818569	-0.227763891	-0.369822048	-0.190554711	-0.078717794	-0.531551634	-0.508923335	0.624641213	0.891312671	-0.477580162	0.516198714	0.437839227	0.413729518	-0.46193604	0.107798271	-0.2785584	-0.347990091	0.034982215	0.175084112
Hdac11	-0.817058265	-0.134589991	1.014664219	-0.11286926	-0.379778309	0.593537886	-0.279232581	-0.630600213	0.142017901	-0.479659029	0.294673283	-0.201182162	-0.747144342	-0.570171399	-0.299666457	0.510873429	-1.279042751	-0.056765811	0.984082479	-1.275912849	0.804448742	0.867811602	0.293734538	0.685358665	0.54642987	0.915862005	-0.672486757	0.58748989
Cbx8	-0.276935614	-0.357921684	-1.683555465	-0.068817045	0.571261509	-1.139226065	-0.635546396	-0.61553506	-1.052916577	-0.774606204	-1.249320952	0.465440894	0.244419527	1.18643451	0.617728252	-2.08199971	-1.302732541	-0.479288242	-0.956283572	0.321054218	2.382877486	1.712102425	0.417765293	1.99420779	0.769284348	-0.066448045	-1.365804557	2.222001206
Prmt2	-1.033107326	2.490464757	-1.127843075	1.082406779	1.199740066	-0.373740273	-0.771877576	-2.791024484	-2.167885804	-2.934016717	-1.757247988	0.173386509	0.613352004	-0.703611125	-1.244851088	-2.104802192	-0.233304622	0.578273375	0.178243509	-0.501043876	0.335527735	0.515406931	0.074666026	0.819940409	0.015477622	-0.045358399	-0.899263746	0.218144605
Sfmbt2	-0.925082795	-0.333107052	1.212846496	0.324110998	-0.556474567	1.789714849	-0.247953905	2.828797587	1.373729348	1.500773054	1.011481342	-2.007762136	-0.21953136	-1.516962579	-1.225198793	-0.002821271	-0.623884113	-0.607432673	-0.73122828	0.281610117	-0.711105231	-0.714687571	-0.339016837	-0.667980645	-0.726788773	-0.652661846	0.085765214	-1.148579192
Cbx4	0.263187037	0.954215861	0.206105858	1.066689658	0.965496226	-0.182348746	-0.019970358	0.064590966	-0.088754062	0.258192111	0.037244658	0.812840739	0.715245007	-0.603093223	-0.496814232	-0.014148797	-2.021732792	-1.762027749	0.005457454	-0.739265483	-0.407530475	-0.568670718	-0.547988745	-0.225814015	-0.599651166	-0.703001385	0.043759524	-0.524445783
Ctbp2	0.479236098	0.038225239	0.906814226	-0.071916196	-0.030193637	-0.178734555	1.493128289	1.137677692	-0.168684086	1.683085585	0.354554675	0.896824746	0.872194846	1.72963265	0.511864717	0.835735078	-0.013861215	0.220748296	0.88607766	0.110339681	-1.162867664	-0.49627611	2.528789131	-0.36471229	2.716497169	1.636963074	0.051909881	-0.684175838
Pcgf6	-0.384960144	1.37377941	1.555637813	1.824874755	0.919495011	1.828989065	-0.22664348	-0.164666268	0.262106684	0.337944784	0.707454237	-1.785624438	-0.850683883	-1.024425653	-1.546702005	1.706332846	-0.564422307	-2.079745586	0.752299463	-1.630909753	-1.233301807	-0.841206625	-1.661579292	-1.41260361	-1.112177674	-1.059917638	1.675174553	-1.073182706
Eid1	1.019358749	-0.122841352	0.768572063	0.026039105	-0.355457239	1.061896966	-0.276133946	0.334270765	0.048067538	0.293973301	0.09156744	-1.297425405	0.474754443	-1.280686961	0.167183401	0.214195451	-0.527377343	-0.189113	-0.114735916	0.114491692	-0.014123189	-0.902010874	-0.085397563	0.062154161	-0.531669883	-0.509938578	-0.396091106	-0.214410234
Nfix	-0.709033735	0.757526965	-2.193081605	0.169817564	0.729594131	-1.528715451	-0.728958555	-1.462938566	-1.462641612	-1.470660276	-1.464735147	0.717686859	1.031524352	1.26307951	1.601190971	-1.49532724	0.466450371	2.255411205	0.395794802	0.006020415	1.485392117	1.150854657	-0.29140533	0.664459817	0.11730408	-0.063421728	-0.50518051	1.182699647
Aurkc	0.155162507	-0.268986901	0.077185368	-0.43296726	-0.153702909	-0.893942925	1.420251897	-0.225379285	-0.299658007	-0.221966814	-0.325075665	0.950868454	0.197282896	1.946695242	0.75931106	-0.16150492	-0.203638445	0.393484241	-0.268244455	2.03012557	0.876842722	2.938477902	3.500749339	1.122354005	4.357260839	3.100173798	-1.063435239	2.929655722
Nfib	-1.033107326	-1.594970098	-0.06809202	-1.890376112	-1.692563333	-0.309327346	-0.964071885	-1.167629913	-0.051378234	-1.162763258	-0.093851917	-0.758416048	0.395239922	-1.629532434	-0.187271993	1.158532709	2.090430831	0.110789377	1.450559545	-0.60069213	0.616064407	0.619070231	-1.764490547	-0.794955037	-0.894172075	-1.160434593	1.365013134	0.196045635
Plagl1	-0.060886553	-0.538614149	1.681990447	-0.415700563	-1.073665804	1.628040009	-0.231174503	-0.256097718	0.889146975	-0.03924356	1.031513995	-1.286171548	-1.584029872	-1.65139004	-1.697329926	1.822704131	0.993278521	-0.991178726	1.139078881	-1.044957261	-0.840974431	-1.413683681	-1.097466297	-1.125490193	-1.343760134	-1.024804255	0.869990852	-1.476326416
Vrk1	0.479236098	-0.206775569	-0.487778342	-0.892803754	0.02667836	-1.49699088	2.508515965	-0.350085267	0.14973261	-0.379152784	0.187435419	1.97967254	-0.000457796	2.303649696	-0.431594201	0.095367001	0.035007069	-0.319345594	0.805280287	0.564465837	-0.047320429	0.113499513	1.244204727	0.105148519	1.529200662	1.743262456	0.19897458	0.430522206
Smarcd3	0.155162507	0.509515064	0.60574179	0.958662117	0.655464001	0.333757821	0.796753876	0.142699031	0.306668817	0.471091399	0.614473847	0.347443364	0.344317457	-0.418705521	0.52805071	0.36882478	-0.209852161	-0.021452081	-0.077798125	-0.25140424	-1.878528153	-1.262720163	0.113107224	-0.772517624	-0.476198707	-0.296461642	0.57308496	-1.414904279
Hmgb2	1.775530461	0.361111194	0.1173565	0.609786288	0.652086075	0.042453974	-0.154147109	0.619558603	0.311389233	0.757775801	0.327194762	0.275511062	0.055584558	0.223544852	-0.79875441	-0.386654855	-1.200616167	-0.855580348	-0.27290211	0.101516659	-0.139152792	-0.408969297	0.166461754	-0.038750093	-0.122618452	-0.342383299	-0.513151739	-0.315480523
nt19	1.775530461	0.942225259	0.361654674	1.523150292	1.013462781	1.021980227	-0.330009273	-0.775596648	-0.941176588	-0.819230011	-0.923492545	-0.988742187	-0.016827019	-0.857307371	-0.788548903	-0.114229086	-0.198223019	-1.228251211	-1.829852606	0.259812062	-1.218743018	-1.046908409	-0.541967834	-1.003003283	-0.959244031	-0.822176125	0.390463206	-1.154753904
nt20	0.155162507	0.002307201	0.349765144	0.474087758	-0.228999958	1.488090477	0.607941756	2.099585404	1.106673593	1.699248729	0.704422267	-1.100314941	-0.323491549	-1.034892451	-0.162249162	-0.623255174	-0.455207625	-0.114705703	-1.387246021	0.464817584	0.157142569	-0.336502476	0.806716109	-0.062384169	0.197892449	1.217210215	-0.422154338	-0.138363778
Gli2	-0.384960144	-0.451937686	0.613797123	0.176790653	-0.167828783	0.903193795	0.010314416	0.384058152	-0.75109179	0.030651769	-1.111727301	-0.685181994	-1.374931679	-1.217846345	-0.880472847	-0.739159599	-2.015195445	-0.935776348	-2.223359747	1.339853812	0.943197204	0.847591662	1.399822105	1.779278737	0.688017136	0.105565648	-2.23843023	0.793692779
Nfatc4	0.911334219	-0.618676961	1.812775272	-0.281108872	-1.053828163	1.690605682	-0.18633199	-0.271004528	0.434084814	-0.151515801	0.534812465	-1.149109649	0.386478421	-1.32536601	-0.340533114	1.454424395	0.584424665	-0.081400838	0.070147104	0.013805435	-0.918447989	-1.570207682	-0.585411019	-0.753541982	-1.16522441	-0.802613148	0.636048713	-1.315296422
Twist1	-1.249156386	-1.280391533	0.155487417	-1.328655036	-1.138829074	-0.450722555	0.083892386	-0.343276542	-0.392833376	0.000524056	0.034970681	-0.098553705	2.821346232	0.229152634	4.130817694	1.297362474	1.074509907	0.449177376	2.12255563	-1.942829547	-1.070595337	-0.571125996	-0.797717585	-1.34238519	-0.301445108	4.084375295	2.497196356	-0.642902762
Ncoa1	-1.033107326	-0.562030774	0.507635584	-0.948787699	-0.880018497	0.918052138	-0.180076255	1.272246147	2.903003118	1.007108603	2.241883331	-0.707395764	-0.9342847	-1.271877008	-0.4405203	0.738529671	1.484162053	-0.390607431	-0.45028113	0.913753727	-0.421249334	-0.585063312	-0.224804797	-0.610840032	-0.663268458	-0.6630513	0.049312515	-0.909227848
Phf8	0.803309689	-1.414976637	-0.464984215	-1.795387141	-1.579679175	-0.85880495	-0.790548314	-1.17651971	-1.798566118	-1.39972606	-1.946529495	0.070842037	1.241668156	-0.305633833	1.219332452	-0.293380911	0.535836861	0.789072023	-0.27102611	1.257332602	1.508550191	1.199165872	-0.070669489	0.685144975	-0.033399078	-0.445318605	-0.683950996	0.680760543
3_c-Myc	-1.465205447	-0.885427539	-0.923680857	-0.980565063	-0.811845801	-0.27422953	-0.743071961	-1.125533444	-0.997821576	-1.124831814	-0.999183491	-1.06970277	-0.851753531	0.235094972	0.844942104	-0.244704493	-0.523946854	-0.443974512	0.975219997	-0.925586957	0.265773536	-0.818531407	-0.164317804	0.473335791	-0.471737738	-0.42622849	-0.534557624	-0.564093935
nt21	2.531702172	-0.256458604	0.487374137	0.273639114	-0.430447204	1.199597668	-0.329746181	-0.105152131	-1.262975074	-0.03298608	-1.184963796	-1.099727053	0.274441788	-0.867909585	1.219838265	0.655354671	0.327871568	0.177425539	0.279547501	-0.452776753	-0.395611466	-0.222368135	-0.386350456	0.055102402	-0.382421387	-0.3333719	-0.131607516	-0.50949648
nt15	0.478466083	0.833696085	-1.137779163	0.889316279	1.452971409	-0.737840557	-0.272357263	-1.206915751	-1.236020079	-1.235278193	-0.88424593	0.493958222	-0.194391117	0.762576222	0.065826146	-1.205056396	-1.267383182	-0.194883836	-1.908660673	1.283733881	-0.193087829	0.037514903	0.498507636	-0.19282836	0.431135216	0.113237003	-0.092811691	0.093643499
3_Trp53	-0.691450985	0.365976057	-1.051425503	0.943606142	0.169472207	0.441378802	-0.086748263	0.009984294	-0.033651319	0.023388541	-0.00797966	-0.958194386	-0.431923427	-0.784783095	-0.871771652	-1.147126446	-1.237736734	-0.140620743	-1.228681671	0.804797413	0.409571375	-0.810884956	0.294641283	1.068390751	-0.082214918	-0.066814126	-1.183136488	0.220885881
Mybl2	0.838440565	-1.318605074	1.759964082	-0.497040488	-1.575886917	1.625216852	-0.24446989	-0.028747416	0.437677005	0.164742664	0.514758495	-1.422096772	-2.02955126	-1.370252258	-1.57818293	1.734959464	1.586264875	0.14833822	0.947654767	-0.637630015	-1.208883072	-0.73628094	-0.78251593	-1.294553857	-1.055453281	-1.007826243	1.197096084	-1.195955273
Zfhx3	-0.601457364	1.37246262	1.140597556	2.210328684	0.792725559	1.462173868	-0.017266165	1.079593026	0.932463939	1.521251786	1.140202262	-1.487512344	-0.142923448	-1.345170314	-1.21519009	0.752779978	-2.685957126	-1.876799841	0.529479164	-1.611420684	-1.862114391	-1.164031015	-1.002843542	-1.388317729	-0.922626106	-0.978322967	1.165607571	-1.207035887
Ruvbl1	0.838440565	0.074978736	1.305315462	0.390267147	-0.145822502	0.928408348	-0.105331553	0.255469816	-0.019334667	0.406850449	0.014333752	-0.270051805	0.030015022	-0.254809132	-0.025034376	1.367528379	0.52215081	0.32408028	0.084162857	-0.179292965	0.160427893	0.249640348	-0.1149908	0.173727138	-0.073525289	0.879847554	-0.022453085	0.137411923
Shprh	0.02849798	-1.496710271	-0.445318004	-1.239595625	-1.341132837	-0.456778742	-0.282158891	0.906570668	-0.726427772	0.770746502	-0.771836308	-0.226672875	-0.354250128	-0.104293489	-0.687659964	-0.381765331	-0.507959196	0.518265394	-0.4290748	1.387667309	0.588627968	-0.449381616	0.512366046	0.769360024	-0.009387557	-0.039622731	-1.256858852	0.107678943
Foxm1	0.388472462	-0.428719755	1.129072402	0.481896646	-1.051202184	1.900917111	0.148615193	2.006045791	1.888977266	2.319543918	1.865068547	-2.169698088	0.300488882	-1.218529676	0.105408153	0.42396886	0.663773188	1.848910495	-0.174508922	0.109567056	0.580117766	0.709766392	0.23723792	1.198899925	0.223246205	-0.026915041	-0.841995359	0.626251669
Sox11	0.478466083	0.832954261	0.531940244	0.896931599	0.859218403	0.365025076	-0.164489601	0.178155053	0.113281226	0.356808021	0.22154632	0.075408197	0.478817957	0.336726697	-1.397296205	0.7118655	-0.610118259	-0.570221328	0.742916437	-1.130611541	-0.199837299	-0.311826215	-0.693808038	-0.528393208	-0.447593096	-0.473689871	0.586013371	-0.258350667
nt16	-0.961431847	1.735248272	1.269652081	1.94956538	0.91447302	2.017966986	-0.015275986	0.540714128	1.103315066	0.569789959	1.001905596	-1.8343976	-1.286021412	-1.663762157	-0.735360534	0.509381376	0.343243925	-0.98670922	-1.823202253	0.83241936	0.064957128	0.38328889	0.075720616	0.296422656	0.027274398	-0.352951503	-0.637460182	0.331322665
nt17	-1.41139995	2.015826338	-0.58076406	1.994397507	2.812562774	-0.820040318	-0.609617846	-0.117103284	-0.696817026	0.044187097	-0.590714162	1.289104599	1.072046141	0.005889621	0.911713058	-0.834763618	-2.707329007	-1.967869088	-0.710781381	-0.076295875	-0.563428316	0.05151165	-0.457159863	0.036407413	-0.289110828	-0.480150889	-0.276603693	-0.06831814
Tlk2	0.928434186	-0.666609222	0.697406096	-0.152877144	-0.946936409	0.796533447	-0.470852667	-0.993580521	-0.821613382	-0.822401933	-0.548063005	-0.505767134	-0.925299288	-0.585286524	-1.030292217	0.865494593	1.247986914	0.466854045	0.007612155	-0.117026542	-0.163008669	-0.451386004	-0.478404734	0.059848381	-0.527454917	-0.533492567	0.512945071	-0.150314682
Morf4l2	0.298478842	0.22034252	-0.547888473	0.409796759	0.360912286	-0.36711802	-0.534513494	-1.462793696	-0.376129777	-1.432602202	-0.412787947	0.066820119	-0.104647346	0.198879913	0.795935286	-0.985247427	0.162941625	0.212302573	-0.179519514	-0.443808218	0.37362311	0.278211376	-0.433945268	0.081177551	-0.312696962	-0.528470733	-0.063472246	-0.151976774
Baz2a	1.55838953	-0.855774341	-0.830203746	-0.6440653	-0.328755867	-0.647598462	-0.331092399	-0.481486776	-0.131941745	-0.577041915	-0.270162247	0.416738611	0.745816418	-0.022829125	1.421032573	-0.709519428	-0.509501496	0.218512446	0.245893611	-0.127326251	0.451046379	-0.53611388	0.0222567	0.745602286	-0.207759356	-0.303161854	-0.629517975	-0.497137895
Hes1	0.478466083	0.868460655	-0.577296314	0.614427784	1.281822573	-0.639426934	1.292096988	-1.267243159	-0.478042489	-1.185957027	-0.479699128	1.562497836	0.654045331	1.287122958	1.153055805	-0.93471663	-1.110509164	-0.5352808	-0.596651244	0.503296841	-0.830472566	0.448210691	0.947112099	-0.484309406	0.600210554	0.761773208	-0.140278054	-0.133139731
Ncoa2	0.208485221	-1.237004435	-0.91472154	-1.437078075	-1.183797656	-0.870199936	-0.428934537	-0.637048782	-0.534159164	-0.6402113	-0.62552076	-0.120692339	1.284363123	0.473454464	1.644982983	0.201478665	0.875998665	1.164891697	1.259564079	-0.545400803	0.928987114	0.05429741	0.049410741	0.38532939	-0.152559527	0.076568427	-0.307625017	0.007768741
Sap25	1.108421427	-0.914783067	0.802832355	-0.314027147	-0.97534415	0.800732256	-0.151379302	1.054186322	1.978125734	1.032380801	2.011994228	-0.550388594	-1.199538163	-0.881178329	-0.915124139	1.44799094	-0.181432097	-1.270977465	0.324184101	-0.329106914	-1.160316233	-1.323328934	-0.421212414	-0.654362014	-0.871398679	-0.780404519	0.456602124	-1.185982721
Aebp1	0.208485221	0.283903348	-0.248404462	0.277634105	-0.082841604	0.684942023	-0.074185263	1.589862354	0.649839435	1.337408809	0.579781171	-0.902645967	-0.600069209	-1.080690886	-0.926307219	-0.271113197	-0.788266234	-1.013680856	0.346870945	-0.193338022	0.450508378	-0.240279741	-0.207075361	0.728496715	-0.090490754	-0.370282955	-0.604009477	0.18339647
Actl6a	0.208485221	0.323793247	0.792973079	0.786018144	0.213488597	1.170324344	-0.18289875	-0.256583387	0.283988611	-0.258716469	0.30222906	-0.760522414	-1.579421694	-1.001536491	0.50211068	1.242206845	-0.023897093	-0.809128186	-0.029271364	-0.505138304	-0.449225326	-0.852331631	-0.369858916	-0.453160372	-0.611206382	-0.745098575	0.41614359	-0.678121254
Six5	-0.331476503	1.28856907	-0.777065647	-0.665560155	1.000554719	-1.413009045	-0.503466713	-0.466796835	-1.54857156	-0.806586638	-1.699963828	1.971692339	0.571962386	1.14143507	0.913654454	-0.903547378	-0.06267494	-0.449994997	-0.268666285	-0.055696457	-0.575949072	-1.381999761	-0.292828668	-0.419529974	-0.709606077	-0.617485806	-0.00582117	-1.114143408
Phf19	0.928434186	-0.788032322	1.449396884	-0.217484539	-0.979012182	1.545051898	0.067913465	1.426164797	0.12164698	1.321186985	0.035455953	-1.393957112	-1.305257558	-1.23868795	-1.341797962	0.214059802	0.578848723	-0.299971937	-1.98639443	1.051990429	-0.169855957	-0.588058116	0.568151421	0.811965567	0.024874406	-0.031355077	-1.095585341	-0.014023132
Sox9	0.208485221	0.396390841	0.673437856	1.365150966	0.39782674	1.064611253	-0.10697345	0.469710498	0.293993018	0.553830411	0.450491221	-0.947523242	-0.446852694	-1.22838501	-0.910086137	0.135453475	-0.821095207	0.48279183	-0.392330463	-0.949898465	-0.220672619	-0.078094143	-0.559093039	-0.096847099	-0.308972836	-0.599955318	0.34428998	-0.48494922
Hnrnpab	-1.951361673	1.95641298	-1.692448439	-0.53069529	1.283383438	-2.11944251	5.592698063	-0.899440574	-0.718636983	-0.900547329	-0.772039685	3.263777793	0.053371198	1.793325825	2.543913315	-1.802686201	1.312273926	1.829428019	-1.075371493	4.351174488	-1.346317933	3.098453809	5.935787893	1.928315272	5.806539247	3.548860574	-2.601427694	2.367939485
Brcc3	-0.691450985	0.217375224	-1.504782217	0.533607127	0.553288884	-0.387240005	-0.589243396	-0.278138543	-1.219346067	-0.417590687	-1.25032534	-1.032453851	0.36034609	-0.443115543	0.92793414	-1.105438538	-0.615308223	0.553898869	-0.729014366	-0.253731771	0.928791477	0.982736914	-0.067998832	1.273340837	0.237811677	0.01512751	-0.61699732	0.932445965
Msl1	-1.771374432	-2.327451986	0.745716549	-3.030399593	-2.948511505	-0.579028681	2.219321039	0.816903922	1.125451255	0.873729518	1.304908942	0.101866785	-0.11525105	-0.933460354	0.661385341	1.491921796	2.767373468	-0.198961564	1.678226824	-0.483602549	0.443465452	0.736434949	0.029854204	-0.253964938	1.736813928	1.442155191	2.318535642	2.961306355
3_Pou5f1	-2.131348914	-0.302238765	-0.950180937	-0.373721431	0.662237253	-1.724140792	-0.761219675	-0.015449438	-1.127926483	0.041420076	-1.006069023	0.787122311	2.232072662	0.931435735	0.240150633	0.125940278	0.782505863	0.209504133	1.48545824	-1.477992635	-0.606028232	-0.854132183	-1.314059811	-1.844730271	-0.949191541	-0.935943585	1.648867477	-0.619578678
nt18	-0.061495641	0.398919786	0.986554866	-0.315009769	0.692283903	-0.711646448	-0.4014452	1.081079589	-0.004040573	0.972293169	-0.002110767	0.604068344	-0.120295984	1.05045907	-0.491226029	-0.776060238	-0.859701687	0.278878804	-0.435477222	0.537473148	1.616846149	1.256930454	0.723407819	2.135007592	0.614113959	0.178337122	-1.959510533	1.449725953
Cit	0.478466083	-0.512815621	0.568793539	-0.176337244	-0.437157934	0.248039797	0.062415597	1.707692702	1.588557566	1.606085242	1.531994392	0.506748976	-1.388984778	-0.444794067	-1.698966615	0.115911462	-0.804766404	-1.071995024	-0.125446882	-0.342215634	-0.168046316	-0.578070146	-0.316957778	0.031814251	-0.430131081	-0.532895459	-0.151490581	-0.594831973
Taf1	-0.781444605	-0.997327846	0.436951219	-1.167053558	-1.324899843	0.528423343	1.50910105	1.150326372	2.252010756	1.051540127	1.846735523	-0.258759396	1.113601449	-0.643259545	0.608919526	1.388282099	0.927971752	-0.370599244	0.910632064	-0.081913898	-1.61297091	-1.803261053	-0.228109191	-1.238802365	-0.740557705	0.341041488	1.326320455	-2.197458085
Phf10	0.208485221	-0.717828797	-1.087870827	-0.769779498	-0.589966607	-0.570986347	-0.368756522	-0.448322918	-0.634461971	-0.589604977	-0.687056965	0.407748538	-0.319636275	1.27972946	0.416657185	-0.232879946	0.292201115	1.864528458	-0.333734381	0.290280132	0.908298521	-0.293650829	0.617324154	1.616402571	0.010805484	0.113941284	-1.172391149	0.328367835
Ywhaz	-1.591387191	2.05510929	-0.015317575	0.77754303	1.002037541	0.177112223	-5.99E-01	0.322581355	-0.890753036	0.06746417	-0.897988435	-1.116909374	1.014048085	-1.20939371	-0.261467478	-0.72021855	-0.739524635	-0.101096104	-0.316336494	0.715377212	0.681261999	0.175477977	0.537550364	0.941630021	0.087191454	-0.145846773	-1.51100946	0.267609136
Sfpq	2.098351254	-0.318963524	-1.015796119	-0.316115218	-0.063174706	-0.803794157	-1.032249613	-2.3354329	-2.403517155	-2.317760435	-2.490753462	0.387100606	0.130885674	0.432802212	0.509106122	-1.582181144	0.104187311	0.606562853	-0.002130661	-0.333320431	2.677540041	2.871482302	-0.471229314	0.602475114	0.38487329	-0.325407967	-0.080384474	1.885194076
Atm	-0.421470123	-0.622605572	0.129613784	-0.132733394	-1.070791038	0.815621879	-0.544638526	-0.928252857	0.22105859	-0.742328803	0.350226138	-1.192923	-1.42703666	-1.559749622	-1.177517389	0.828756641	0.015762069	-0.963282276	1.034017877	-0.764035534	-0.244980493	0.403706474	-1.208820313	-1.375963705	-0.715895712	-1.042887219	1.516092472	-0.197037937
Hdac11	0.02849798	0.990490702	-0.138184554	0.912407895	0.584037922	0.248007499	-0.511775707	-0.090318131	-0.374807355	-0.049078561	-0.285880418	-0.282732924	0.974781682	0.072231283	-0.176190473	0.156310319	0.148816108	-0.57848339	1.212728968	-0.944280442	1.177739322	1.169926408	-0.241826906	0.716723436	0.400431863	0.45571691	-0.155134653	1.332825477
Cbx8	1.018427806	-0.124538199	-0.884565754	-0.589284125	0.85047756	-1.233332318	0.262652407	-0.52862432	0.461710581	-0.414849894	0.489859284	1.710139686	0.03443401	0.896650323	0.556710425	-0.527273403	0.55718307	0.566718391	0.497467052	0.091776649	-0.603387135	-0.682230398	0.315464071	-0.200589221	0.568845134	0.229320987	0.491734708	-0.027689223
Kmt2b	-0.961431847	-0.830720921	0.24734714	-0.670596093	-0.588795959	-0.013513705	-0.589417537	-0.395171552	-0.364084241	-0.617878424	-0.475137662	0.274213063	-0.348280289	-0.665719794	0.400644683	0.659916747	1.65620699	0.212915565	-0.310003663	0.047768802	1.632594912	1.697997821	-1.177586131	-1.497128168	-0.510323936	-1.062209033	1.47227018	0.415165976
Prmt2	-0.871438226	1.833809705	-0.748031779	1.623580543	1.499016923	0.243485704	-0.606284297	-0.469540219	0.897391017	-0.613196782	0.583151426	-0.692987232	0.495148595	-1.167038955	-0.168601382	-1.321431917	-1.036992829	-1.129163164	-1.403147678	1.008918919	0.450557287	0.232382224	0.123416057	0.74797806	0.129812012	-0.21998007	-1.151274224	0.545547865
Sfmbt2	0.02849798	0.448621994	0.04971965	0.101253462	-0.116868458	0.553357809	-0.063214405	1.411015374	1.650855125	1.526130136	1.605239328	-0.256347425	-0.290319603	0.207648203	-0.033265252	0.389396513	-0.386386728	-0.91690812	-0.168663232	0.677923725	1.534238505	0.611823141	-0.101624821	0.359195879	0.306335602	2.889913249	0.163955174	1.060611731
Cbx4	-0.331476503	0.219668134	2.046733027	0.61516475	-0.265696926	1.414372043	1.809941371	0.225130427	-0.050986542	-0.033512428	-0.161471526	-0.193599639	-1.741672377	-0.660955983	-1.956113285	1.417956052	0.474706702	-0.148403073	-1.423885959	0.31415673	-0.452306606	-0.104015302	0.583768512	0.392351122	0.75472042	0.721430119	0.306447702	0.794676999
Ctbp2	-0.151489261	-0.00304766	1.513006214	0.917812316	-0.066062306	1.277458571	0.216604658	3.087533509	1.928966147	3.266809315	2.472440775	-0.611089859	-0.536475013	-0.150237088	-0.665855364	0.737388709	-1.116531481	-0.586052505	0.580698542	-1.11422564	-0.167899589	-0.280843126	-0.179147499	0.538804377	-0.292090129	-0.388732072	-0.082813854	0.102877343
Pcgf6	1.918364012	-0.507555414	-0.108572728	-0.36450935	-0.448552248	-0.072070942	-0.463041217	-0.330573656	-0.309836205	-0.268092867	-0.261736609	0.216033404	-0.155152741	-0.664664722	-0.399948348	0.551636466	-0.872823484	-0.542663353	1.424426453	-1.409640021	0.15935189	0.172250572	-0.77688815	0.389711373	-0.436668992	-0.653695068	0.419787661	-0.066102017
Eid1	0.838440565	-0.556212324	-0.440660346	-0.940952244	-0.26772605	-0.899300912	0.942646564	-0.716377161	-0.411173951	-0.616776861	-0.274752766	1.093844599	0.528155543	1.605922619	0.46559319	-0.090671844	-0.286039256	0.159585286	0.126056968	0.76593942	0.954762264	1.839052409	1.42118227	0.931176616	2.399377392	2.96355661	-0.108322353	1.807999133
Nfix	-0.511463744	0.369954931	1.416827275	1.180172381	0.738953763	1.366764008	1.369937836	-0.195107271	0.826986439	-0.006038925	0.783565376	-0.4063647	-1.831154559	0.494212211	-1.876066817	0.611345307	0.37029539	0.434632003	-1.154288307	0.768748432	-1.188585753	0.082087066	0.255387513	-1.483401475	-0.100670033	-0.016764199	0.460900259	-0.636014921
Dppa3	-0.151489261	0.446261645	0.938278411	0.586177402	0.094550692	0.580908455	-0.396643895	-0.055316341	0.485772906	0.2471894	0.679726661	-0.498458131	1.478284781	-0.997516026	-1.042758864	1.479469564	0.782995483	-1.225509471	1.155315942	-1.408703684	-0.94443101	-1.35516134	-1.237592342	-1.999789107	-1.08839111	-1.15266329	1.88106022	-0.949965646
Aurkc	-1.051425467	-2.137207851	-1.535243981	-2.330048069	-1.769121991	-1.186305657	-0.870555093	-1.841177904	-0.64190778	-1.730443824	-0.673430676	0.416921336	1.271162213	1.030676466	1.405244695	-0.100520194	-0.883717513	-0.558414575	2.067104386	-0.902613437	2.071946286	1.130620012	-0.765984325	0.754630227	-0.21918001	-0.639701298	-0.073656958	1.285917545
Dedd2	0.568459703	1.662178609	0.443818714	1.561306876	1.36041212	0.66236535	-0.508715808	-0.844059364	-0.069500445	-0.771362853	-0.171117428	-0.74802402	-0.626863414	-0.547951355	-0.843902196	0.451374083	0.532188006	0.439269418	-0.701525705	-0.591281324	-0.809197063	0.377989151	-0.999537221	-1.696957141	-0.709026768	-0.99828782	1.204384226	-0.665378548
Nfib	-0.601457364	-0.243196318	-0.820480459	-0.425309084	0.440048136	-1.177068277	-0.39642	0.215967797	0.765982553	-0.176741831	0.571733235	1.028209757	0.955872522	1.094268546	1.596351825	-1.697783234	0.548345442	1.522425778	-1.415604565	1.397498849	1.893574421	0.73606125	1.098569746	1.985122663	0.610141557	0.687042803	-2.045379801	1.43384374
Plagl1	-1.50139357	-0.924190744	-1.578352816	-1.141014076	-0.223553574	-1.154039425	-0.701340186	-0.411658882	0.352610795	-0.633129825	0.037867429	0.293983915	-0.351213825	0.878034693	0.547581053	-1.326923274	-0.088184105	-0.733197169	-0.255513482	0.369400624	1.445077027	0.237070454	-0.491489324	0.118345212	-0.423758687	-0.676767947	-0.158965599	0.308792084
Vrk1	1.918364012	-0.153705369	0.036902591	-0.051421426	-0.034220662	-0.106888758	0.408681737	-0.292044659	-0.068609247	-0.277403696	-0.059114561	0.20543535	0.542234646	0.974469892	0.952209607	0.409505708	0.122082896	0.833103269	-0.209791836	0.855827789	-0.722725591	-0.623865325	1.184745137	0.282695963	1.121919282	1.70068779	-0.463385703	-0.019748116
Smarcd3	-0.601457364	-0.599305555	-0.021539119	-0.969485129	-0.303938116	-0.640395889	1.224132401	0.842486311	-0.116618903	0.598181431	-0.26670483	0.96341545	-1.385789653	0.605818069	0.662749131	0.251364937	0.488489485	-0.154453035	-1.199035672	0.63297954	-1.722625343	-1.978695998	0.062213942	-1.296876836	-0.529027326	0.089230186	1.182519799	-2.243257956
Hmgb2	-0.421470123	-0.573173118	-1.412003029	-0.479721776	-0.149568578	-0.581483369	-0.508143632	0.283957759	-0.968258443	0.12071949	-1.004558219	0.697258126	1.099363525	-0.062034649	-0.026237721	-1.004969907	-1.898918612	-1.419534674	0.114435179	-0.018242969	-0.469620464	-1.080560128	-0.54931477	-0.7899923	-0.722764657	-0.737504582	0.147883885	-0.837128062
nt19	1.018427806	0.543238272	0.258396328	-0.064441167	0.431619465	-0.433330009	1.063500138	-1.01389237	-0.96426243	-0.770444884	-0.787525426	0.708258174	0.654484427	1.097217953	-0.367490139	0.369622471	0.918497619	-0.217031493	1.090804579	0.060409354	-1.526792893	-0.220745447	0.241177367	-1.474795895	0.18757735	-0.246589667	0.766815366	-1.564939713
nt20	-1.051425467	1.581623267	-0.602114492	0.961538993	1.938790607	-1.681345238	-0.220314101	-1.510715065	0.092381214	-1.120309124	0.367600383	2.237922753	1.806121409	2.928567541	0.040202933	-1.194718208	0.38045499	2.449135991	1.679201105	-2.038390438	-1.183010103	-0.652572244	-0.359095785	-0.436213185	-0.465220627	0.518734805	0.980320565	-0.778770163
Gli2	-0.241482882	-0.856819638	0.915840058	-0.511042851	-0.905261316	0.423259327	-0.012539491	0.845405379	0.37144093	0.818874309	0.370854422	-0.467139056	-1.050292199	-0.396444583	0.918435742	0.857038419	0.237437198	0.42445101	0.819954279	-0.624521294	-0.948979566	-0.86724564	0.429356281	0.237503466	-0.131207869	0.19943495	-0.194752247	-0.718380817
Ezh2	1.918364012	-1.176444622	1.671060609	-0.957804211	-1.695761341	1.128174761	-0.318031854	0.443411856	1.011406762	0.421878914	0.862446773	-1.051018717	-0.887779927	-0.440214094	-1.001829111	1.520332479	1.294304898	0.348066912	1.403618581	-0.83519716	-0.193283465	-0.354665771	-0.648785793	0.082708605	-0.740888738	-0.759505727	0.577136787	-0.462603315
Nfatc4	0.208485221	-0.112062068	0.208386	0.105798088	-0.072852068	0.155924387	-0.521701721	-0.171997982	-0.661686608	-0.435582881	-0.772417386	0.050740313	-0.697819476	-0.221390518	0.530782365	-0.174021879	-0.4364503	-0.551405148	-1.792790748	1.164350891	-1.066801836	-0.97568645	0.047863102	-1.068855347	-0.618075326	-0.620670384	-0.325284747	-0.94738017
Twist1	0.928434186	-0.368868047	0.427601905	0.032347096	-0.318844375	0.431463153	-0.378085483	0.473521504	0.94005349	0.381409592	0.850505611	-0.103443094	0.466915649	-0.40092864	-1.109167429	0.542509986	1.129890743	0.826093842	-0.542230655	0.912476189	0.157884614	-0.367167719	0.299143507	-0.31958909	0.059301885	0.11574792	-0.443109717	0.377861243
Ncoa1	-0.331476503	-0.483581012	-0.218996621	-0.711497732	-0.379483977	-0.191607804	-0.593994947	-0.576505146	0.135273673	-0.584411895	-0.006468856	0.065943038	0.678971042	-0.354953069	1.381755413	-0.036093427	1.262944783	1.179496891	0.07664697	-0.045396748	0.333811019	0.050016851	-0.141863453	0.344413286	-0.229690323	-0.034937727	-0.39536304	-0.23674347
Phf8	1.648383151	0.420736156	0.680271354	0.365455943	0.403523897	-0.027337476	-0.361168968	0.702330497	-0.13490282	0.67316639	-0.12608385	0.538835497	-0.457456398	0.120964429	0.045112578	0.851856434	-0.312527659	-0.851771088	0.265588019	-0.409163743	-0.074336283	-0.230665471	-0.346362931	-0.279412115	-0.491289512	-0.665499441	0.021088894	-0.270539342
3_c-Myc	-0.601457364	-0.82009935	-1.914146161	-1.10437456	-0.219417282	-1.91147227	-0.689871784	-1.589489362	-2.054800316	-1.544371493	-1.974174739	0.35424664	2.109079039	1.081327926	1.008429856	-1.038562575	-0.290592716	-0.763367022	1.705367527	-1.11422564	-0.353020923	0.199360774	-0.743402855	-1.296190501	-0.479951616	-0.714768534	1.100107726	-0.971203489
nt21	-1.231412708	0.219196064	-1.474252459	-0.192427678	0.080268778	-0.90023757	-0.599990359	-0.269894878	-2.118391548	-0.498752267	-2.148730699	-0.327683289	1.194731462	1.962169351	0.997118419	-2.709714016	0.054001335	3.074787316	-0.494351671	1.158732868	0.926590563	1.952928849	1.069797717	1.299579938	0.972705951	2.465552947	-1.816644254	0.777132694
nt15	-0.109653896	0.435841099	-1.606800079	-0.470420292	0.257755085	-1.667931124	-0.508429663	-0.514777906	-0.330092346	-0.375192838	-0.240225876	0.912090227	2.538909472	0.752886848	1.357261718	-0.810269373	-1.078846336	-0.752479685	0.971280432	-0.763527122	0.490139218	0.456660693	-0.78746151	-0.053960961	-0.424127055	-0.465125222	0.330510967	-0.16022987
3_Trp53	-0.590444053	0.755842839	-1.838489242	-0.336324249	1.32193533	-2.315723681	-0.293967915	-0.049018076	0.247613743	-0.647313089	-0.276462687	2.039597465	0.355054015	1.346582085	2.231340667	-1.884391406	-0.725135147	-0.388409606	-2.192208662	1.612410189	-0.143893919	-0.536730246	0.772855596	-0.454895779	-0.132987228	-0.198701633	-0.814375745	-0.336701119
Mybl2	0.851926419	1.399298131	1.297359216	2.016670249	1.354871727	1.535954515	0.001754351	0.932743673	0.230402058	0.939427293	0.42871623	-1.062796583	-0.203944156	-0.790072832	-0.616099452	0.49444686	-0.73964983	-1.019855413	-0.419197808	-0.528207741	-0.895049097	-0.788886554	-0.281879308	-0.507236398	-0.529876214	-0.373386819	0.066056868	-1.119374957
Zfhx3	0.371136262	-1.399747106	1.214587548	-1.34191786	-1.506132773	0.17210157	0.552112322	0.956837687	1.511256691	1.196733723	1.753562238	-0.309165266	0.485929099	0.908522725	-0.946431337	1.734405451	1.198917759	0.612411077	-0.312065142	1.958111342	-0.121968674	-0.549197934	0.789473455	-0.305188827	0.373430812	1.876235089	-0.013592682	-0.168973941
Ruvbl1	0.691663033	0.075514698	-0.32666127	0.015086907	0.479033654	-0.525477019	-0.3653063	-0.198617637	-0.216298405	-0.380725187	-0.395548869	0.451844795	-0.05471464	0.023930236	0.982983615	1.737137841	2.106544772	2.275368352	-1.458218859	1.438043379	-0.549829541	0.578355395	0.901042117	-0.132258833	0.959754077	0.918470103	-0.661178161	0.309724196
Shprh	1.653243348	0.356904304	0.215708962	0.041748818	-0.153274701	0.524950845	0.427959455	0.180395075	-0.185911848	0.164306895	-0.165500912	-0.547431057	-0.717455256	-0.619180125	-0.119974854	-0.281766592	-0.169351399	0.374745709	-1.383498772	0.611696325	0.783862555	1.206770018	0.448190788	0.947364071	0.787461183	0.30847986	-0.230388976	1.257581483
Foxm1	0.210872876	-0.987590003	1.334569435	-0.705361453	-0.837247992	0.206385855	-0.474410923	0.139530587	0.597249943	-0.024280103	0.381770864	0.88677908	-1.301710022	-0.140376825	-1.394728564	0.683703903	-1.828251055	-0.335134047	-0.558796538	0.512534678	2.464498243	1.979658925	1.036098919	2.475397646	1.077194538	0.025568075	-2.296165216	1.995899034
Sox11	-0.269917281	-0.844834816	-0.260668678	-0.700013341	-0.638748962	-0.308944688	-0.542836745	-1.259820298	-0.197881702	-1.230419216	-0.318885793	-0.168204813	0.741988132	-0.188496081	1.410959031	-0.464426865	0.563027659	0.815306396	0.477710667	-0.35838963	1.293127925	0.96611129	-0.051812981	0.964976654	0.178810166	-0.179731343	-0.492589361	0.776816566
nt16	-0.590444053	0.156565394	-1.821046154	0.031096288	1.248841189	-1.601577088	-0.686717374	-1.383982474	-0.749880723	-1.5101334	-1.038806104	0.858998553	0.048453791	-0.379292524	0.599267802	-2.127300879	-0.45549582	-0.67800245	-0.421872113	0.108306926	-0.660879975	-0.223744552	-0.691747342	-1.026452491	-0.755878779	-0.44698925	0.394054709	-0.856416898
nt17	-1.07123421	2.365752086	-0.371405474	0.857825265	1.329743781	-0.270723451	0.033540126	0.762698867	1.255411119	0.547778723	1.095524456	-0.543903371	0.656915128	0.111603865	1.214707708	-0.297321698	-1.021599078	0.437090194	-1.349749041	-0.014811204	-0.707166605	-0.761076781	-0.060855915	-0.234063821	-0.294116245	-0.351120976	0.073147822	-1.041314252
Tlk2	-1.712287753	-0.728623799	1.626428314	-0.067502973	-0.972516186	1.098761522	0.418076157	0.232023868	1.72522786	0.434757004	1.841775675	0.965270093	0.325849327	0.851818337	1.902455174	2.75836861	2.285696993	0.914241718	0.620037189	-0.501218791	-0.588470444	-0.591774911	-0.401081616	-0.752072601	-0.273458678	6.02601467	1.797898656	0.031503758
Morf4l2	-0.910970824	-1.485908625	0.257746039	-1.67867414	-1.473783478	-1.144617318	0.145285473	-1.265583794	-0.482025131	-1.362456211	-0.596955845	1.482693436	0.574740191	0.000883006	1.520740203	-1.187300162	1.091649964	3.994227322	-0.367316287	1.217279836	0.80938579	2.240115048	2.008801496	1.683648143	2.607612534	0.451831217	-1.468502491	1.117358382
Baz2a	1.332716576	1.183466203	1.944541212	1.919844953	0.711819413	1.919041765	0.0000456	1.874143614	1.325623547	1.851134086	1.510299885	-1.357229015	-0.82075669	-1.316069044	-1.888430455	1.721699837	-0.63426527	-1.708673553	0.718612078	-1.005517929	-1.984265331	-1.579021831	-0.953698817	-1.275407766	-1.188632817	-0.552999693	0.892950032	-1.896484387
Hes1	0.371136262	-0.442926117	0.091410995	-0.407641147	-0.403145115	-0.262876888	-0.324044986	0.869041873	-0.096660124	0.678119478	-0.142106536	0.096577418	-1.503328773	-0.698643209	0.466573366	0.725080095	0.941266825	-0.200325698	1.05889067	-1.087394518	-0.453958124	-0.52825078	-1.229508295	-1.219871316	-1.046403275	-0.61664246	1.213307232	-0.675017172
Ncoa2	1.332716576	-0.434791613	0.226843935	-0.563155854	-0.650197442	0.242255858	-0.441304786	-0.312830199	0.76681617	-0.260309605	0.663443063	-0.474790123	-0.267477653	-0.33782472	0.218312188	0.31750509	0.582074353	0.108087792	0.642340894	-0.734112199	0.034806205	-0.039567687	-0.745828783	0.112541861	-0.667271006	-0.461443797	0.362832524	0.298118429
Sap25	0.210872876	-0.369073387	-0.443910493	-0.304917199	-0.472012126	0.016099868	-0.400800738	0.800573271	0.144604721	0.824691937	0.161550503	-0.37292819	-0.43837968	-0.632731066	-0.646702702	0.10010443	-0.024617962	1.085693427	1.305140692	-0.99914975	0.992845754	0.619710754	-0.484875553	0.680121538	-0.151095562	-0.207696616	0.11470411	0.529597834
Aebp1	-1.07123421	-0.841490037	-0.302961144	-0.422689266	-0.850692617	0.441427326	-0.442935822	-0.795429839	-0.534142193	-0.802558115	-0.609543781	-0.790811993	-0.803340279	-0.633540984	1.130479466	0.043465888	-0.118718428	-0.687263958	0.844839283	-0.917879654	1.350845667	0.38264502	-0.788988239	0.138960735	-0.485484422	-0.493017493	0.328642034	0.138976339
Actl6a	0.531399648	1.773351507	0.306729704	1.703561013	2.006378302	0.258605142	-0.435829167	-0.914556539	-0.482225967	-0.975357041	-0.591630933	0.260879393	-0.339824358	-0.778116417	-1.685622154	-0.536249689	0.039243581	-0.539342434	-1.056912623	-0.093655326	0.207772034	1.093087693	-0.438780079	-0.263145888	0.024449799	-0.390495539	0.026424483	0.61433583
Six5	0.851926419	0.835475348	0.767400903	1.105306525	1.127487301	0.352845918	1.62183859	0.673949692	0.24809575	0.957955443	0.314661308	1.067014437	0.517429841	1.163495049	-0.277860623	0.282803736	0.209898283	-0.222227678	-1.417355476	1.738864032	-1.871191029	-0.372207057	1.326060001	-1.402708388	0.623519221	0.779707491	0.048851686	-1.297912987
Phf19	0.210872876	-0.707351001	1.125967465	-0.276795917	-0.952026342	0.694595178	-0.195309685	0.880742203	2.073659041	0.799204857	2.005888689	-0.765941807	-1.004280014	-1.304031637	0.044564318	1.177915189	0.823847938	-0.288353799	0.408927537	-0.248311105	-0.225523297	-1.529366656	-0.308831948	-0.413598534	-0.704630434	-0.402900794	0.086615138	-0.948786083
Sox9	0.05060949	-1.277702794	0.433453869	-1.061692522	-1.381080145	0.368238305	-0.472022621	-0.679249888	-0.361603587	-0.646043085	-0.27644311	-1.08114055	-0.690280615	-0.034839442	-0.097507561	0.801469913	1.577723426	0.024891783	1.402004026	-1.113776974	-0.757163661	-1.848891598	-0.946945977	-1.428807679	-1.380792136	-0.588291315	1.153171546	-1.883924722
Hnrnpab	-1.231497596	2.21796635	0.454523486	2.116204555	1.481626948	0.882584611	-0.364316028	0.392015057	-0.174665006	0.524988228	-0.112897826	-0.493633846	-0.386921468	-0.849581561	-0.631057559	0.540487632	-1.104537937	-1.008668071	0.579976097	-0.941532891	-0.599002058	-1.247496288	-0.717643016	-0.663192975	-0.906107634	-0.515236406	0.794995926	-0.370564521
Brcc3	1.97377012	-0.102935975	-0.347322264	-0.2822052	0.163173027	0.01484223	0.504210363	-0.149848925	-1.441842676	-0.197974991	-1.356401883	0.077086953	-1.132138027	0.757619807	0.004547466	-0.378942092	-0.596631208	0.314642195	-1.146555333	1.50354465	-0.278181366	-0.110134086	0.99746093	0.05380958	1.128882406	0.962334336	-0.17789393	-0.326685183
Msl1	-0.109653896	-0.346596469	0.352316692	-0.280405019	-0.264647863	-0.193570138	-0.370005235	1.097414994	-0.167916901	1.266410008	-0.024449467	-0.327332848	1.359668686	-0.655429019	-0.078945527	0.528874975	1.205654531	1.322921106	1.308296372	-1.162296435	-1.368372055	-1.679984958	-1.152291037	-1.463216131	-1.327521986	-0.607981204	1.401849647	-1.212380075
3_Pou5f1	-2.353341296	-0.736651269	1.344938241	-0.133463021	-1.160388677	1.998436953	-0.683105796	-0.105422336	-0.457964922	-0.624713965	-0.998830108	-2.06145509	-1.68742611	-0.622556471	-0.544430716	0.726504841	-0.576160605	-1.581691091	-0.193700394	-0.222838389	1.060532923	1.425331834	-0.727977797	0.450021669	-0.057916753	-0.439339603	-0.054819158	1.076976673
nt18	0.531399648	0.185250223	-0.579471127	0.112672473	-0.123332523	0.143832071	-0.383810786	0.716764235	-0.542035066	1.051640036	-0.255260922	-0.563864194	0.081018558	-0.865790045	0.206427665	-0.046449261	0.272871796	-0.123519954	1.419280038	-1.372143099	-0.590719188	-0.413885786	-1.192397035	-1.056209233	-0.972475559	-0.573065024	1.250905778	-0.572155101
Cit	-0.109653896	-0.194395624	-1.299107065	0.124644554	0.242549155	-0.378743557	-0.11216571	-1.386625882	-0.68063231	-1.201922399	-0.584035102	-0.293996216	-1.425521939	1.023566521	0.271913075	-0.806307408	-1.193953284	-1.211720958	0.089775956	0.124378998	0.028172412	0.338594915	0.438090888	-0.231045536	0.025416749	-0.219950652	-0.586805599	-0.044808134
Taf1	0.371136262	0.157154075	-0.280537965	-0.346076688	-0.011959361	-0.721586414	-0.774890375	-1.21957116	-1.763622859	-1.245911534	-1.758256569	0.145935625	2.456167522	-0.273405864	-0.011989619	-0.861111345	-1.183786881	0.252910475	0.28767454	-0.032096261	2.7614073	1.817578972	0.706031839	2.762738408	1.084490615	-0.014338365	-1.745159627	2.964265142
Phf10	-0.910970824	0.576295078	-0.771600489	0.17926171	0.299028323	-0.359441559	-0.39351933	-0.605919149	-0.52432129	-0.566215461	-0.537794503	0.128062016	0.324036284	-0.630367118	-1.344382061	0.022270348	-0.228129741	-0.030117027	1.246252492	-1.066167254	-0.648436929	-0.753747074	-1.114357692	-1.523262254	-0.880703222	-0.535557247	1.042409748	-0.417464538
Ywhaz	-0.750707439	0.474479992	-0.053650121	0.207575244	1.279546599	-1.520268104	5.110235134	0.992805371	0.636915145	0.858964667	0.636544425	2.064791022	-0.426304396	2.387316648	-0.220884821	0.113610243	-1.384573329	-1.393694721	-0.690051437	0.519509351	-1.011533993	0.233751355	1.555480404	0.485814982	2.642159017	0.000538555	-0.022332695	1.23182622
Sfpq	-0.590444053	-0.146418108	0.039132808	0.485205175	-0.305275289	0.944345537	-0.569923584	0.286365404	0.049528738	0.404346481	0.106676498	-0.675897622	-0.293329262	-0.735307186	-0.993210074	0.255050461	0.334666375	-0.458982652	0.869228946	-0.643744705	0.167182219	0.253584681	-0.800614868	-0.525630183	-0.550797494	-0.49214146	0.381851672	-0.149419018
Atm	0.531399648	-1.348959975	0.619479427	-1.079135057	-1.543883401	0.308828613	-0.156708512	1.790507917	1.377238518	1.958127631	1.486925086	-0.344677305	-0.25503836	-0.519028697	-0.640977399	0.964866836	1.257068356	-0.126286151	1.233950688	-0.718343375	0.128016609	-0.729314716	-0.896563918	-0.44505972	-0.914898087	-0.567537672	0.760090843	-0.394253004
Hdac11	-1.552024368	-0.567780044	-0.718760445	-0.335188212	-0.602642218	-0.169948429	-0.41773244	-1.039680742	-1.152276662	-0.925722474	-1.04454213	-0.424020842	0.381052628	-0.536163525	1.386044924	0.023168134	0.183226787	-0.777217893	1.030543035	-0.740480378	0.379463575	-0.008380501	-0.887697145	-0.083114046	-0.680808304	-0.478302221	0.654606034	0.281425203
Prmt2	-0.430180667	1.772388211	-0.55270633	1.127852488	1.566052149	-0.345990308	0.589451384	-0.746704462	-1.032477711	-0.612727208	-0.955330273	0.378263145	1.51770441	0.590022454	-0.70495615	-1.075252654	-0.237423425	0.767895876	-0.413207364	0.10891342	0.440329557	1.898133894	0.70286094	0.176778074	1.116839485	-0.06064819	-0.44795483	1.178248912
Sfmbt2	-0.109653896	-1.518366365	-0.039756943	-2.080184521	-1.345736633	-1.375175039	-0.47610021	0.270591625	0.427563215	0.081391246	0.151585869	1.071629826	0.423970639	1.355440564	0.697803275	0.116674423	1.17743664	0.588845878	1.047391158	0.404275633	1.02305387	-0.17193358	0.316128724	0.360041257	-0.268272311	-0.22239103	-0.641664296	0.522920543
Cbx4	-1.07123421	0.077789148	-1.889388327	-0.898356638	1.142047419	-2.500569021	3.5616252	-1.696710646	-2.543651601	-1.621606757	-2.257584557	2.800401743	2.591690715	2.569244489	1.680626814	-2.030769443	-1.044749079	0.796590796	-1.261871372	1.314015509	0.823477914	0.360943337	1.449959937	0.410144793	1.644442518	0.373066449	-0.177674055	1.01592716
Ctbp2	-1.391760982	0.661814399	-1.801738723	0.386020419	0.686397917	-0.284694161	-0.3599666	-0.322875149	-0.456318063	-0.411970782	-0.557723771	-1.053624599	1.501359025	-0.061171902	0.73108235	-2.456300154	0.103503206	0.986285401	-0.083893423	-0.298346798	1.376106548	1.882540301	-0.33954269	1.208143923	0.445776246	-0.239134735	-0.268812051	1.336278121
Pcgf6	-0.269917281	0.011348449	0.934910738	-0.104660117	0.218830253	-0.188812989	-0.068263672	1.146383045	1.51846672	1.354614443	1.721377842	1.009954116	1.765790255	0.697412524	1.114508885	1.127405008	0.971980384	1.953141383	1.179127432	-1.34242493	0.354277651	-0.094504563	0.158053545	0.928544174	0.349432874	2.22970926	-0.077136424	0.727849769
Eid1	-0.750707439	-0.013162094	-1.460462017	-0.600557683	0.715929124	-1.891899919	0.239866114	-1.200061942	-1.015788201	-0.887570141	-0.71061923	2.378372909	0.774958909	0.879547907	1.070297494	-0.50351956	0.914166625	0.04182161	-0.287568506	1.271864228	-2.032613309	-0.751303838	0.425466013	-1.489812551	0.438392265	0.621953731	1.135636552	-1.34258724
Dppa3	-1.231497596	-0.400781896	-1.310727277	-0.100395609	-0.466317241	-0.1743775	-0.244182498	0.182154458	0.768824534	0.543690351	1.068978202	-1.193614938	-0.432359538	-0.944053438	0.35678014	-0.450628296	0.202059129	-0.757136701	1.168269753	-1.278439892	-0.722308142	-0.969218915	-1.275075286	-0.798092575	-1.294206166	-0.611751275	1.349244664	-1.206338717
Aurkc	0.210872876	-1.795001032	-0.793563968	-1.825493796	-1.73809659	-0.883985663	-0.644446371	-0.706706664	-1.003235922	-0.780454814	-1.045853782	0.147552481	-0.012328641	0.584808606	1.223386062	-0.075022253	1.287659428	0.610555274	1.363226601	-0.575817461	0.391306955	-0.232906686	-0.910832963	-0.291198187	-0.802028662	-0.493617158	0.843038512	-0.224141079
Dedd2	0.05060949	1.304895076	0.223115251	1.327358038	1.090206354	1.090286141	-0.244260167	2.291542078	1.712896501	2.049289612	1.697866005	-0.750096617	-1.198324586	-0.822707467	-1.608107582	-0.068366932	-0.823201122	-1.002785525	-0.260183621	-0.641318732	-0.964272907	-0.870699024	-0.730033009	-0.70683383	-0.716409642	-0.470256274	0.576000888	-0.98392135
Nfib	-0.109653896	-0.311409389	0.600836009	-0.367040938	-0.657594921	0.569788348	-0.23243516	-0.58672194	0.005043462	-0.699278898	-0.319708022	-0.587293909	0.091973816	-0.295724168	0.154646822	-0.167259934	1.238940313	0.351005434	-0.489211117	0.62109697	0.120895589	-0.324887328	0.268095478	0.142760223	-0.250603499	-0.302010974	-0.625558487	-0.365795028
Plagl1	1.97377012	0.622426276	1.026672109	1.088440747	0.410871166	1.39058805	-0.227076043	-0.407403538	-0.556655961	-0.427671867	-0.398661593	-1.014937643	-0.959870968	-1.068056953	-1.433311078	0.894117452	1.816832924	0.109943595	0.207124468	-0.868450454	-1.579304165	-1.132448625	-1.342897289	-1.755244113	-1.359167619	-0.648419521	1.795425068	-1.45769101
Vrk1	-0.109653896	0.952890486	-1.224558931	0.677108017	1.070244902	-0.29418112	-0.277113881	0.259324639	-0.565553016	0.408234783	-0.267613935	-0.278827166	0.72324869	-0.481812963	-0.535137646	-1.119048962	-0.853378802	-0.822072307	0.055223933	-0.579759667	-0.548217942	-0.600074727	-0.669433609	-0.796956279	-0.761153052	-0.47129917	0.571823271	-0.910948103
Smarcd3	0.05060949	-0.184334528	-0.656496537	-0.027418349	-0.094270997	-0.383227307	-0.638543576	-0.772280518	-0.70800632	-0.594694881	-0.650968466	-0.506039541	-0.848456342	0.013477232	-0.126652365	-0.56316373	-0.343206067	-0.543439207	0.672827973	-0.939713411	-0.957114408	-0.844110869	-0.808894438	-0.51316644	-1.055809061	-0.506241422	0.918235604	-0.959437951
Hmgb2	-0.750707439	-0.006178195	0.143535949	0.577573711	-0.089045793	1.349441439	-0.364976209	0.293125595	0.334194343	-0.239885146	-0.149310829	-1.224070627	-0.722187367	-1.534215408	-0.680463908	-0.43573677	-0.780391994	0.243543921	-2.100426507	0.921917623	0.661643364	0.143639069	0.937566174	1.307569792	0.595389769	0.010159277	-1.732846653	1.092398034
nt19	1.172453191	-0.175691618	0.960475205	0.489749323	0.067592897	1.072788579	0.062646342	0.534499084	0.798528247	0.581051106	0.828632805	-0.845402934	-0.704455949	-0.178670762	-0.721999472	0.940587599	0.086860316	-0.159935716	-0.951491512	0.839737787	0.213431371	-0.364553981	0.366686944	0.401551558	0.052403442	0.367299231	-0.323890622	-0.222551248
nt20	0.371136262	-0.262522092	-0.235206366	-0.273344113	-0.196896345	-0.107449325	-0.224085811	-1.075891099	-0.541151386	-0.876966472	-0.368160809	0.667298217	0.255504669	-0.247427742	-0.018353745	-0.181722084	-1.082689358	0.228539927	-1.463139581	1.23941684	1.285219845	0.893317235	0.61348857	0.967675356	0.883628747	0.221893367	-0.52117305	0.97141189
Gli2	-0.910970824	-1.736767084	1.581505339	-1.824480102	-2.072861886	-0.122595652	2.412405369	0.852314733	1.003080186	0.840784463	0.988615096	1.6976765	-1.572168395	3.479592371	-0.080970477	1.128166174	-0.092812475	0.647426233	-0.437329597	2.605542887	0.389582919	1.249850014	3.569177323	0.633533416	2.537728427	0.5204121	-3.006579844	0.436592716
Ezh2	-0.109653896	2.45758635	1.720692501	3.02992774	2.100255838	2.13844479	-0.188416619	1.948765723	-0.065048464	1.997010652	0.299430492	-0.958024309	-0.786840891	-1.077112849	-1.81212121	1.226024771	-2.231201928	-1.955845536	-0.346510192	-0.745635571	-1.114676347	-0.870986463	-0.530559985	-0.173272004	-0.555016911	-0.438536572	0.212713184	-0.952283711
Nfatc4	0.531399648	-0.720462537	-1.001246537	-0.66047052	-0.793685058	-0.109308441	-0.519031393	-0.650978423	0.231486575	-0.411187902	0.307750668	-0.066989622	-0.658478866	-0.15969337	0.065561112	-0.149538433	0.688193834	-0.715923863	1.561980962	-1.108621782	-0.497733657	-1.056097506	-1.059982649	-0.439662316	-1.186083585	-0.579567485	0.994751943	-0.699818537
Twist1	1.653243348	0.474560266	-0.599723498	0.651853044	0.626748401	-0.12811832	-0.273036293	0.104056918	0.697407088	-0.128437885	0.514932825	-0.472732306	0.123404557	0.708847555	-0.197163988	-0.633835046	-0.800877907	-0.848998962	-0.626884348	0.436419775	-0.374802364	-0.077042613	0.433628142	0.510742468	0.421250881	-0.218939042	-0.454551066	0.044699356
Ncoa1	1.172453191	-0.133199539	-0.493047392	-0.271246814	0.085088523	-0.48837672	-0.632252439	-1.134973436	-1.144725211	-1.333124322	-1.245322647	0.486151541	1.120382048	-0.269275282	-0.986942374	-1.197644209	-0.835021096	0.42677823	-0.174284938	0.094660828	1.298787262	0.435569819	0.575085462	1.940664015	0.539570388	-0.07648979	-1.364941585	1.102096004
Phf8	2.614823663	0.611482158	0.016862862	0.55293045	0.221237369	0.20906517	-0.333190434	-0.272130382	0.205719257	-0.120104566	0.41540395	-0.270037349	-0.107817891	-0.496847066	0.752898767	-0.258346107	-0.384744395	-0.410451646	0.537454645	-0.155820884	-0.177625067	-0.147357503	-0.053633312	0.413447153	-0.13536065	-0.268554849	-0.29942958	0.117354636
3_c-Myc	-0.910970824	-0.951305836	0.810612771	-0.937715946	-0.893081348	-0.393069686	0.247302859	-1.970177709	-2.009466774	-1.87479872	-2.116219882	0.526396559	0.296959646	1.585259871	-1.04493065	0.247516871	-0.756032436	0.002674666	-1.220419642	1.786776999	0.035255953	1.830837119	1.915964625	0.833521451	1.659298385	0.21283581	-1.485212956	1.040569541
nt21	0.210872876	-0.723379184	1.408657868	-0.060573148	-0.654718124	1.168724431	-0.170882987	1.963239466	2.291225182	1.68307593	1.985744076	-0.72040526	-0.278698918	-0.614264935	-0.705823985	-0.385441277	0.168421198	0.46097053	-1.22346835	0.810626111	1.058846366	0.512998836	0.670975791	1.43412472	0.512759504	-0.126658333	-1.581518003	0.987628167
nt15	0.956268106	0.031875359	0.45717716	0.412881734	0.345201153	0.298353898	0.097850297	0.548164653	0.549849001	0.559420058	0.553066837	0.20353731	-0.04030842	-0.347774941	-0.274862166	0.783853505	-1.865136497	-1.4288308	0.142059976	-0.231036122	-0.211848797	-0.083585968	-0.212405503	0.121002018	-0.188753739	-0.296008312	-0.468100142	-0.120927384
3_Trp53	0.690892268	-1.353808054	1.555448988	-1.177238355	-1.467827839	0.736105257	-0.06182074	1.263499901	0.72637102	1.271047216	0.783888156	-0.489595869	-0.328112856	-0.411018868	-0.620050964	1.301152749	1.224121724	0.023787779	0.352753309	-0.142937087	1.043162472	0.071835313	-0.126484593	0.693357293	-0.025830769	-0.221855801	-0.61541872	0.424199799
Mybl2	1.088956025	-0.754088687	1.579279066	-0.143550385	-1.013085534	1.246800707	0.006526227	0.887539049	0.274669816	0.900090808	0.198958726	-1.005241687	0.002805282	-0.905522004	-0.891469499	1.053679104	0.780740696	-0.380247032	0.358142111	-0.41952169	0.668210117	0.193536194	-0.201466906	0.90442355	-0.10402765	-0.285512319	-0.076256389	0.683791797
Zfhx3	0.558204349	-0.365686626	-0.504071714	-0.13739534	-0.547812829	0.68495107	-0.902607392	-1.287808409	-0.359730673	-1.357466882	-0.595553542	-0.746176067	0.395145511	-0.562658531	-0.688681728	-0.14545243	0.488297216	-0.309799305	0.320243814	-0.330958976	1.014550987	1.466473121	-0.636673077	-0.093754209	-0.117777396	-0.529153544	0.386051793	0.70957484
Ruvbl1	0.823580187	-0.285249716	0.463748857	-0.084957547	-0.235050927	0.241318173	-0.387089696	0.687547866	1.027848338	0.620012822	1.025823181	-0.431232511	-0.184447729	-0.592123776	-0.382148018	0.195414869	-0.553412804	-0.267567633	0.075892552	-0.415580417	0.572277492	-0.283945979	-0.248838086	0.312716435	-0.182762229	-0.297925388	-0.128143294	0.517403095
Shprh	0.558204349	-0.754749053	-0.739209489	-0.407066278	-0.634531129	0.321077035	0.014143522	0.849007898	1.521648937	0.684391293	1.308563403	-0.413076589	-0.291705456	-0.158327803	-0.245321879	-0.303459644	0.285335196	0.367016375	0.41953912	-0.278099554	-0.62623682	-0.702098564	-0.467080726	-0.538559536	-0.581812124	-0.483757177	0.808128395	-0.700805623
Foxm1	0.160140592	0.203826296	0.225048854	0.342618291	0.167129377	0.139595782	2.072253311	-0.259316876	0.489262579	-0.344902814	0.445296851	-0.028964258	-0.692882731	0.213200162	0.250881102	0.306217256	0.393790846	-0.516860792	-1.20593565	1.462320071	-1.253577451	0.465948622	1.21446382	-1.29274831	1.307740977	0.343739214	-0.664939061	-0.521605471
Sox11	0.823580187	-1.176872414	-1.217653597	-1.076439489	-0.950128138	-0.291905086	-0.382853228	0.965367137	0.819365694	0.906664855	0.756551264	-0.43398234	1.119555464	0.179393328	-0.41343933	-0.28618768	0.253759099	-0.486195855	0.589595584	-0.268362293	1.35287272	0.85623527	-0.408859165	0.667855503	-0.183607186	-0.429877748	0.065737422	0.62389827
nt16	2.813898972	0.000987244	0.399751584	0.340380092	-0.2001746	1.017442434	-0.309643713	0.408176871	0.851729183	0.2879752	0.727212963	-0.574082602	-0.848026781	-0.3080125	-0.799980743	0.293517282	0.080106417	0.299864628	0.108092854	-0.086136393	0.089842316	0.054370043	-0.096182917	-0.184076463	-0.056556459	-0.224232976	-0.062707813	-0.202119946
nt17	0.558204349	-0.257045672	0.370240365	-0.095668926	-0.338374859	0.294490748	-0.126995573	1.81562187	1.187673841	1.994170912	1.275410652	0.1712797	-0.588174508	-0.694764175	-0.418143439	0.547223684	0.287094707	-0.365399719	0.61954319	-0.403061081	-0.759526079	-0.75341506	-0.573996684	-0.98623484	-0.66738317	-0.512772127	0.70920604	-0.867995041
Tlk2	0.292828511	-0.165915084	0.100063776	-0.203781904	-0.53075718	0.14161417	-0.424737919	-0.779739315	-0.814587653	-0.604497228	-0.636664837	-0.616052749	0.374182928	-0.311590869	-0.201612478	2.764854048	2.620286113	2.468034355	0.708016721	-0.214807353	0.097498445	0.536005942	-0.395582884	0.24186902	-0.05694053	0.610874209	0.433146407	0.950590236
Morf4l2	1.221643944	-0.488621321	-0.445325656	-0.363789112	-0.74334527	0.619646467	-0.490371877	-0.605422132	-1.137237766	-0.631812232	-1.160610159	-0.72518218	-0.300554819	-0.427794039	-0.110398207	-0.160985475	-0.262792241	-0.236040196	0.456686519	-0.196260187	0.510500445	0.023691347	-0.350108317	0.251093944	-0.197741003	-0.361687345	0.097745193	0.502830071
Baz2a	0.027452673	0.362782923	1.649725201	0.799610451	-0.006532231	1.463679702	-0.253338334	0.441589343	-0.108074328	0.351506445	-0.077376988	-0.80646078	-1.26825759	-0.82529959	-1.837780879	1.225753981	-0.237318954	-0.128551196	-0.291959456	-0.191855236	0.496772212	0.363969759	-0.058559438	0.06511948	-0.005244557	-0.129251431	-0.18671574	-0.03861382
Hes1	-1.432114436	-1.674746213	0.469215035	-2.137145712	-1.629789002	-0.856879968	1.236375119	-1.586223305	-1.430568258	-1.395399025	-1.262164004	-0.019516127	0.836449751	0.064869865	2.605632819	0.726469162	1.804110584	1.060050125	0.943092176	0.1739876	-0.344940053	0.89453458	0.543416219	-1.359659757	0.21382961	-0.093028275	-0.003366233	-0.254006317
Ncoa2	0.292828511	1.060854306	-2.064788331	0.912959215	1.550887034	-0.926915845	-0.406623364	-1.201838802	-0.252210477	-1.100671532	-0.295671841	0.637939783	-1.269507709	-0.080692199	-0.268236661	-2.34704175	-1.430600581	-1.051271643	-0.918606482	-0.180958776	-0.089647726	0.460584756	-0.305339465	-0.216425196	-0.116241111	-0.290717181	0.096443583	-0.067920011
Sap25	0.558204349	-0.51092467	0.235919792	-0.864042451	-0.642226422	-0.034875372	-0.603754799	-0.718506626	-0.310648285	-0.821483669	-0.43664167	-0.361534922	0.635580914	0.162724508	0.956771844	0.313368319	0.293562101	0.569149293	0.5970604	-0.427172396	-0.076414502	-0.682311132	-0.330965773	-0.391452751	-0.419810925	-0.217925795	0.312806652	-0.341444461
Aebp1	-0.768674841	0.571756993	-0.246424342	0.871552544	0.810383855	-0.025694964	-0.696602328	-0.215465524	-0.130410955	-0.51191363	-0.138549464	0.490964948	-0.856691397	-0.075155736	-0.579730035	0.213272986	-1.068696028	-1.102189918	0.064629072	-0.659243802	-0.207426722	0.232980232	-0.593668514	0.146339809	-0.383861868	-0.513625226	0.497931083	0.032489726
Actl6a	-0.503299003	2.341369015	-0.020069302	2.416708825	1.463853722	0.731938263	-1.011169506	-1.022876519	-0.855948461	-1.233482291	-1.210362831	-0.49257485	-1.541553258	-0.193038613	0.211279514	-1.360449163	-2.648578772	-1.460666273	-2.649383749	0.46842385	1.805178386	1.959163817	0.276787933	2.313212919	0.899627004	0.035089933	-1.644400534	1.995524098
Six5	0.690892268	-0.150918372	-0.221519452	-0.421694503	-0.110216177	-0.305230784	1.365890013	0.827334125	0.778721091	0.69270269	0.542165045	0.416931091	-0.433818711	0.260191285	0.722456136	-0.360492296	-0.454452175	0.509837051	-0.9816378	1.213092537	-1.203548604	-0.673218726	0.994104032	-0.474190068	0.279121701	0.251422406	-1.019272783	-0.866874039
Phf19	1.75239562	0.17649564	-0.920023283	-0.025325546	0.270048294	-0.614781981	-0.511429003	0.52299446	-0.175442311	0.321381653	-0.35107555	0.503251043	1.067087425	0.462850864	-0.321439464	-0.950865236	-0.754868936	-0.473612603	-0.358171051	0.488130213	0.621514326	1.20073282	0.272024351	0.523208698	0.512944199	0.070402478	-0.556195468	0.601478233
Sox9	0.027452673	-0.837294876	0.995012212	-0.509016217	-1.145030555	1.076952311	-0.514955915	-0.626813772	-0.440527489	-0.68042586	-0.634969526	-0.760471652	-0.156132231	-0.372776608	-1.645537126	0.317354157	-0.06036917	0.855945779	-0.388560361	-0.004760706	0.514823518	0.073208986	0.053869925	1.048783358	0.052673368	-0.150971906	-0.619086893	0.473363737
Hnrnpab	-0.768674841	1.751491241	0.609554546	1.701764294	1.645570637	0.149383877	-0.425322259	-0.669133551	-1.401271019	-0.510498011	-1.232213508	0.050551631	-0.989832124	-0.43744375	0.331021315	0.378372646	0.487694861	-0.47575345	0.619852383	-0.851206963	-1.567148766	-1.28679264	-0.922311585	-1.672856171	-1.045001896	-0.703041948	1.574717479	-1.539315003
Brcc3	-1.564802355	2.145772694	-1.482886059	1.00216741	1.46169364	-1.387607372	-0.45195149	-2.293275969	-2.384328794	-2.259408941	-2.345868095	0.793305121	3.701063028	-0.036469308	1.221489155	-2.410756542	0.086383593	1.926939132	-0.384850039	-0.217589428	0.60171399	-0.578631532	-0.309970725	0.089022282	-0.099188354	-0.040720849	0.374041483	0.488257047
Msl1	-1.034050679	1.14033262	0.289476052	0.594495551	0.017588687	0.791990718	-0.338213789	-0.283660824	-0.388378851	-0.405259641	-0.455007541	-1.111742917	-0.952815061	-0.162187688	0.20637664	-0.304651488	1.37406063	1.177796709	-0.283037013	0.062240929	-0.508094818	-1.21487105	-0.288225854	-0.611456934	-0.621294635	-0.262593672	0.531299628	-0.828119404
3_Pou5f1	-1.564802355	-0.980509216	-1.758436699	-2.546080554	0.054265082	-3.323653367	0.658754552	-2.645618354	-2.487775577	-2.486647892	-2.431858043	3.202948543	-0.450174944	3.300529142	0.258301668	-1.657335476	-1.532477877	0.351599196	0.249924362	2.044932902	0.059349799	0.761255598	2.126998578	1.668001246	1.761252156	1.45582558	-3.17420635	1.324204136
nt18	-1.962866112	1.894492559	-2.070684433	0.419276587	2.569050779	-3.085505342	0.37409726	-1.805369226	-1.595877201	-1.858831787	-1.752980121	3.070339803	-0.349303292	3.283763355	3.144693352	-3.422377847	0.543412723	2.116226969	-2.034751101	2.643774502	-3.974440562	-2.129213925	2.572305307	-0.889762637	-0.418505084	1.253459007	-2.214742339	-2.657274127
Cit	-0.635986922	2.280466175	-0.972658276	1.715353356	1.99253384	-0.427354081	-0.316593191	-0.602903097	-0.838602884	-0.327647281	-0.614602246	0.350723669	0.38227483	0.004997863	0.621985089	-0.198948628	-0.859710455	-1.380946676	0.833814334	-1.118517983	-1.649716165	-1.832533276	-0.913490136	-1.716438812	-1.206849466	-0.733101704	1.660091258	-2.00308948
Taf1	-0.768674841	-1.304003633	1.231869683	-0.957527204	-1.52489001	0.536805766	-0.199391185	0.90402361	0.246961655	1.080957527	0.36853693	-0.5567199	-0.451831506	-0.502426815	-0.228275402	0.723225784	1.761105589	-0.033060179	0.669367525	-0.685209833	0.023214187	-0.600643005	-0.569762388	-0.689848287	-0.761634223	-0.56398682	1.022775705	-0.625858643
Phf10	0.292828511	0.00183933	0.515646838	0.500491216	0.195750466	0.342129034	-0.228399517	1.179142475	0.648953794	1.003538206	0.492647832	-0.313342406	-0.241121833	-0.112709848	-0.008280249	-0.280814614	0.242599675	-0.188263884	-0.426944535	-0.091005024	-0.370383484	-1.130292044	-0.361664414	-0.520232688	-0.576742385	-0.358092827	0.589339598	-0.581659142
Ywhaz	-1.299426517	1.915219549	-0.359371545	1.575386018	1.893125057	-0.384598991	0.438103412	-0.673184158	-1.032671914	-0.410096338	-0.559080807	0.292571837	0.000434367	1.406433114	-0.67004513	0.282692997	-1.315836052	-0.158061	-0.158343663	1.396013955	-1.838941372	-0.285058	0.81092665	-1.324687046	1.125691265	1.60523292	0.203530582	-1.319438498
Sfpq	-0.105235246	-1.371829671	0.76383588	-1.048062331	-1.283140811	0.326741542	-0.423548368	0.340545834	-0.402143406	0.464166088	-0.427811925	-0.726839128	0.200268623	-0.537075066	-0.136285001	0.646439788	1.375978656	0.877831704	0.795518502	-0.515503271	1.592720785	1.284788521	-0.186955623	0.925702374	0.107518724	-0.252854925	-0.053714871	1.336375014
Atm	-1.166738598	-1.04531035	0.867386171	-0.724930424	-1.353658494	0.85610165	-0.078829222	1.242541534	1.053877894	1.59017268	1.383204185	-1.234050375	0.156218871	-0.831539841	0.544343638	1.242303024	2.252136088	1.05680035	1.362756192	-1.052211867	0.523865671	0.100845977	-1.132072402	-1.826276905	-0.863643513	-0.804062282	2.001527208	-0.397654696
Hdac11	-0.635986922	-0.7046251	1.938112147	-0.056500453	-0.764271066	0.908362695	-0.360189165	0.627463857	0.236173825	0.954527776	0.246615805	-0.425433192	-1.763606374	-0.548870548	-1.096888541	0.623892449	-1.029653896	0.49786987	0.058533541	0.311004784	2.219104401	1.064150481	0.834347597	3.652302863	1.134985787	0.554790142	-2.109785248	2.373141576
Cbx8	1.088956025	-0.083901815	-0.202602792	-0.466130736	0.196425492	-0.212428364	-0.222931759	0.533765852	0.350318912	0.620463246	0.418218965	-0.115672007	0.850108684	-0.382692195	0.442481235	0.234335404	0.862835378	-0.41394612	0.914204662	-0.736446377	-1.257735522	-1.591257436	-0.854827502	-1.622508587	-1.201395657	-0.710834863	1.63045005	-1.931185219
Kmt2b	-0.503299003	-1.559245968	2.023974132	-1.395934323	-1.945791027	0.93219269	-0.360606551	0.535891917	-0.027747521	0.407101646	-0.016698977	-0.597491403	-0.741655838	-0.98428054	-0.447049569	1.624142393	0.014655763	-0.00359658	0.501475416	-0.244250978	1.145992214	-0.268541218	-0.111752773	0.521568711	-0.347835997	-0.276502061	-0.317350046	0.140586332
Prmt2	-0.370611084	-0.232036951	-0.913789383	0.334065175	0.323870342	-0.242921208	-0.827313034	-0.852277431	-1.38855839	-0.851780051	-1.419239289	-0.178195362	0.083496445	-0.457740988	-0.113985445	-0.685181782	-0.339877864	-0.737059995	-0.098095087	-0.224080935	0.267583328	0.81989835	-0.51965656	-0.115525029	-0.122616692	-0.419535122	0.527039814	0.327313211
Sfmbt2	-1.034050679	-0.251059769	-1.015128636	-0.086316454	-0.408127513	0.634274351	0.013684398	0.658538666	0.681563478	0.88754328	0.881580459	-0.510149078	0.850040943	-0.721523747	-1.157521375	-0.048815398	0.094927527	0.221546593	1.601983675	-1.150511843	-0.826187208	-1.687676194	-0.836434782	-1.155768441	-0.962272977	-0.665793156	1.49585175	-1.559973465
Cbx4	-0.503299003	0.649957177	1.423247326	1.457001308	0.5382585	1.229676967	-0.319974018	1.070743385	0.535771107	0.999462941	0.49629746	-0.840674998	-1.487016057	-0.810473129	-0.921539825	0.568618255	0.480434895	-1.112416697	-1.271263835	0.114636671	-0.361176328	0.912915632	-0.273891	0.494262937	0.00197598	-0.358869243	-0.090869918	0.216974601
Ctbp2	0.160140592	-0.766784767	-0.160593065	-0.826376768	-0.590519454	-0.041993986	-0.445273313	-0.659460458	-0.115213991	-0.688469147	-0.216816328	0.156314285	0.450175369	-0.469974382	0.580443174	0.382651561	0.999887051	1.281774104	0.38058073	-0.199505941	0.51432851	0.113765044	-0.138084798	0.558099409	0.127874493	1.631305157	0.636730032	0.761781497
Eid1	1.221643944	-0.022998974	0.170079987	0.297454643	-0.243736258	0.491923772	-0.152435254	-0.185559547	0.033846063	-0.192927582	-0.015780683	-0.630119182	0.261271955	-0.449739704	-0.668189988	-0.020132996	-0.374671806	-0.701451087	-0.264308717	-0.231036122	0.532181812	0.45008597	-0.221182844	0.405170672	-0.039580516	-0.330975783	-0.101223634	0.493862056
Nfix	-0.105235246	-0.705881926	0.69001177	-0.823427143	-0.442958839	-0.107059854	1.053226117	-0.120145261	-0.696615349	0.102368304	-0.702004953	0.221869503	0.224353423	0.348540101	-0.322669915	0.200299474	0.42359158	0.883915406	-0.05507301	0.498562993	0.094066387	0.955270548	0.449335469	-0.325976291	0.687082045	0.399027694	-0.201684255	0.216814458
Dppa3	-0.90136276	-1.541671696	0.298934382	-2.287744492	-1.094268623	-2.135778051	6.054992825	-1.92244387	-2.379986804	-1.92952692	-2.353920823	3.391593863	2.347917235	3.075504753	3.570486148	-0.931561276	0.220550302	2.515779863	-4.843553836	5.007842561	-0.68286578	2.970383341	5.342416619	0.42120154	5.824570988	6.183565739	-2.548723614	2.23477792
Aurkc	-0.768674841	-0.336992633	0.733526231	0.687940336	-0.295533229	1.340796797	-0.338380743	0.687386648	-0.181753863	0.514130988	-0.18575917	-1.116239593	-1.884670831	-0.786963492	-1.362628072	0.345587175	-0.086111932	-0.599876369	-0.169077097	-0.253292721	0.608677108	-0.088819008	-0.300178917	0.295824575	-0.045034326	-0.352111549	-0.084894345	0.58898707
Dedd2	-0.237923165	0.574909711	-0.433257073	0.386423031	0.846565232	-0.318144124	-0.100428951	-0.119792596	-0.567318061	0.372461889	-0.241374793	0.181380034	0.980810756	0.287548295	-0.096210162	-0.484619887	-0.008091074	0.172846175	1.302949322	-0.918672277	-0.270028783	-1.068476762	-0.41662204	-0.0343047	-0.367269996	-0.203020527	0.371379099	-0.468277812
Nfib	-0.503299003	0.955131747	-1.887935981	0.974269865	0.876671378	-0.057989164	-0.284746635	0.133944705	-0.215572142	0.159936791	-0.15383081	-0.266771585	0.463581815	-0.331393891	-0.179842962	-0.717439716	-0.362735661	-1.706124389	0.539241202	-0.749197553	-0.524793101	-0.917241912	-0.773714282	-0.846712992	-0.706788867	-0.633806738	1.135009979	-0.430644179
Plagl1	-1.166738598	-1.01020441	-2.066538736	-1.441353765	-0.959128481	-1.207276383	-0.497968303	0.109358929	0.254459421	0.252263005	0.38520749	-0.031361544	1.013252262	0.227516768	0.396755787	-1.082163428	0.793580374	-0.680781903	1.060585733	-0.566739815	0.349028708	0.03870363	-0.571482571	1.102000919	-0.355824677	-0.468420567	0.280858045	0.705250975
Vrk1	0.160140592	-1.163579874	0.433039993	-0.822643773	-1.215773247	0.519204559	-0.320620966	1.65825275	1.047409673	0.60787282	1.018571017	-0.59549954	0.265964519	-0.678442556	-0.291558438	0.881780073	0.942568193	0.158537924	0.462517027	-0.28575026	0.632635514	0.767044648	-0.36492835	0.306443487	-0.072457004	0.104267631	0.370609966	0.58898707
Smarcd3	0.027452673	1.177781796	-0.572306811	1.170511907	1.428887391	-0.238884433	-0.280969291	-0.191635458	0.820372857	-0.387156883	0.656739821	0.380601619	-1.16513203	0.467742971	-0.754927311	-0.286617525	-1.651157715	-0.666489054	-0.649210541	-0.449428994	-0.626632827	-0.335229769	-0.494559539	-0.380423842	-0.475654866	-0.497176711	0.596261796	-0.343526321
Hmgb2	0.292828511	1.028389833	0.547338386	1.302245872	0.904122422	0.369583445	0.041419701	1.582732097	1.637741205	2.082378962	2.081319178	-0.15607334	-0.631608437	-0.506596366	0.273616049	0.457151561	-0.758704988	-1.264201208	0.616804618	-0.848888567	0.332726432	0.099832076	-0.365237101	0.284508668	-0.234842273	-0.344500756	0.158033399	-0.520484469
nt19	2.283147296	0.430012501	0.730670307	0.499052374	0.381427532	0.088007533	-0.306033324	-0.551968221	-0.459730721	-0.58230848	-0.564590568	0.028817406	0.52475142	0.021888768	0.453933893	0.383706635	-0.785842678	-0.605652035	-0.068147481	-0.348810622	1.202918179	1.51150997	0.298400483	1.537048327	0.76735291	0.361817244	-0.994305538	1.364079773
nt20	2.150459377	0.308079007	-0.324762655	0.264840895	0.543613704	-0.167719996	1.826872046	-0.014577565	0.03523371	-0.19573737	-0.007563134	0.345594181	-0.147855583	-0.047054275	0.428965205	0.324075373	-0.644194083	-0.92979783	-0.209537284	-0.290387051	-0.370581487	-0.689114084	-0.276537435	-0.103840125	-0.392234619	-0.29696685	0.345465229	-0.598794455
Ezh2	-0.105235246	0.415143602	0.959482056	0.491858165	0.381517535	0.43974954	-0.256197428	0.207681881	0.80609353	0.076361675	0.723021777	-0.185087562	-0.045616806	-0.165922454	-0.224612445	0.634755812	-0.264694416	-0.541904081	-0.375706743	-0.062256918	-0.761836118	-1.523947462	-0.321659145	-1.013335616	-0.880465828	-0.502074841	0.239324855	-1.335933239
Nfatc4	-0.635986922	-0.235189668	-1.076423529	-0.392262194	-0.125741768	-0.635139481	-0.195217325	-0.608142689	0.113859531	-0.712523938	0.004045038	0.254761688	1.546985234	-0.029081101	1.811490354	-0.63508527	-0.036972424	0.521865839	0.11127313	0.015641176	0.740613344	0.288090682	-0.090757726	0.103577162	-0.051717163	-0.206538362	-0.229728032	0.557599018
Twist1	0.42551643	0.536011989	0.134979755	0.523192943	0.410183626	0.507571701	0.072932349	1.820659938	2.13825622	1.87018632	2.16752104	-0.325170197	-0.730706522	-0.556565293	-0.956673931	0.486420117	-0.725099905	-1.045619191	0.370377343	-0.471453753	-0.046978003	-0.963652434	-0.299340879	-0.125938943	-0.438860853	-0.39648228	0.047810703	-0.261212757
Ncoa1	0.027452673	-0.030944675	-0.886489203	0.247095178	0.119697572	0.21820438	-0.0124231	0.593466968	1.745485214	0.413418308	1.513813779	-0.391659652	-0.176337353	-0.569977923	-0.184026495	-0.327491902	-1.034647104	-0.711277421	0.159993203	-0.283663704	0.428659058	-0.418533221	-0.22188856	0.590448142	-0.231462448	-0.312648534	-0.107140042	-0.215251682
Phf8	0.027452673	0.199587168	-0.002657376	0.569875368	0.354786518	0.356236043	-0.29386652	-0.307722641	0.640627917	-0.312686767	0.616711642	-0.089531004	-0.363929066	0.006408567	-0.77526761	0.161906476	-0.492400557	-0.375010428	0.653466142	-0.899429593	-0.681314753	-0.713513132	-0.651228467	-1.011203634	-0.758023954	-0.529220641	1.059694096	-0.961999053
3_c-Myc	-1.564802355	0.259147974	-0.290061638	-0.723723396	1.285511935	-2.916004196	-0.04297576	-0.592494447	0.601012857	-0.57127309	0.839009313	3.247897671	1.953791122	3.561962814	0.660554992	-1.360546855	0.500677202	2.410216085	-0.681499184	1.25969229	-0.405100072	1.47376667	1.584214841	0.448261316	1.373647581	0.803080277	-1.480930159	0.236992491
nt21	0.558204349	-0.291022598	-0.006127477	-0.565346875	-0.58619929	-0.106560683	-0.162327303	0.300392425	0.723774779	0.316158878	0.586643416	-0.091205579	0.685819677	0.047628631	0.601351374	0.144986203	-0.329178132	0.21329124	-0.252912725	1.035503429	0.840539038	0.037035598	0.421018619	0.83177215	0.387660199	0.59833653	-0.505136861	1.09087561
nt22	-0.066287269	1.287120262	0.227506548	0.964868058	1.029141132	0.668649618	0.238343866	-0.022150769	-1.590618839	0.159323112	-1.459740632	-0.758850166	-0.943945736	-0.162460694	-2.677143696	0.802118194	0.87594264	-0.553848765	1.141828184	-1.884409214	-2.39454686	-2.003121079	-1.811238018	-2.204303061	-2.335816449	-0.859312784	2.263685478	-2.075944672
4_Trp53	0.418295528	-0.33799608	0.289501831	-0.028234499	-0.518666425	0.576424444	-0.211845428	0.812628017	-1.116854524	0.744023926	-1.057528926	-0.848618325	0.224230427	-0.113575738	-0.069411993	0.221457774	0.578041491	0.839082621	0.089587457	-0.163983595	0.105806332	0.075834305	-0.083408266	0.036060899	-0.012011005	-0.293510697	-0.103469263	0.240924979
Ep400	0.418295528	-0.609436016	0.034455193	-0.938839678	-0.769665771	-0.065972998	-0.254983616	0.50439367	-0.618328799	0.368266454	-0.567505402	-0.478091023	-0.167218217	-0.123264748	-0.536548926	0.634752008	1.398894998	0.689316008	0.396307755	0.043400709	-0.880329004	-1.227958931	-0.990953885	-1.195392009	-1.320533987	-0.62865934	0.915465851	-0.70353008
Ino80e	1.387461122	-0.478482827	0.498785732	-0.258454264	-0.398254576	0.443445769	0.805083176	0.033578935	-0.103465341	-0.008377487	-0.055000312	0.099722605	0.330455565	-0.492964783	-0.211930991	1.012061423	0.076659949	-0.470882815	-0.191951134	-0.22879119	-1.617329724	-0.910176775	-1.259802991	-1.351933041	-1.254177846	1.025652721	2.000618234	-1.185251229
Hic1	1.872043919	-1.361254764	0.837893771	-0.866510142	-1.717175256	1.31989057	-0.029644263	0.542246864	-0.360372464	0.428116267	-0.1947716	-1.815315477	0.268032027	-1.41596113	-0.371291409	1.324647195	1.912504308	1.268889029	0.534629814	0.015749468	-0.499826769	-1.499271341	-0.402494869	-0.349578682	-1.16453003	-0.524579094	0.512396381	-0.979165033
Ebf1	0.902878325	0.212019156	-0.861994426	0.089938696	0.606199407	-0.369505077	0.04278874	0.177174387	1.124053082	0.008965706	0.778216919	0.762895064	-0.064472177	0.585319656	1.137949575	-0.517061865	0.163050852	-0.567229274	-1.292923786	1.235860455	-0.753509937	-0.809882086	0.234500896	-0.527621809	-0.383337286	-0.2178426	-0.255633844	-0.453709237
Nr2f2	-1.52003566	0.692575613	2.549050545	2.051872946	-0.130491501	2.456790999	1.523470346	2.497636892	1.150882939	2.965971277	1.511153303	-1.352959135	-0.724261939	-1.034779454	0.173132205	1.457472312	-2.261771507	-1.210886104	-0.956552913	-0.899333772	-0.15737926	-0.63905296	0.39332465	-0.627081048	0.094393412	-0.049175973	-0.679424363	-0.482083423
nt23	-0.066287269	-0.35513872	0.571397391	0.041986063	-0.555585767	1.461957276	-0.014891982	-0.589898685	0.093157042	-0.533246041	0.232129406	-1.821498121	-0.38734003	0.316864817	-1.417245918	0.405631405	1.144307703	0.767799147	0.251246929	0.329418228	-0.160441652	-0.488742943	-0.030161752	-0.156541942	-0.294359734	-0.357352602	0.442034903	-0.389493973
Parp1	-0.187432969	0.218207086	0.40490509	-0.647730673	0.29310251	-0.87061013	-0.34216191	-1.010450844	-1.756903998	-0.986661696	-1.718760617	0.952735789	-0.9765967	0.515297044	0.136760982	-0.232751826	0.866900981	0.305152759	0.341262669	0.782207291	0.807634576	0.613819694	0.532001074	1.039765166	0.560226923	-0.151120426	-0.491763723	1.246821885
Tdrd7	0.539441227	-0.736333001	-0.124102001	-0.200015675	-0.280256183	0.048055299	-0.220095519	0.508660696	-0.867891437	0.463030852	-0.955848811	0.014172064	-1.905954024	-0.955540735	-1.021758733	-0.157731241	-0.337189719	-0.46911686	0.02418595	-0.199411747	0.735578288	0.55682636	0.153649924	1.185555151	0.709360673	-0.164228093	-0.448429701	1.261328988
Taf7	-0.066287269	-0.898462701	-1.315020157	-1.061277948	-0.328851431	-1.647453374	-1.020158592	-0.48928186	-1.036334975	-0.456456774	-1.105197309	0.867760377	1.077423026	0.580029743	0.121029604	-1.988843711	-1.351556265	-0.592665826	0.775948605	-0.33853205	1.691675159	1.434734928	2.129919799	2.712348485	1.684259726	0.314506866	-2.307828624	0.974813708
Ppm1g	0.660586926	0.547855019	-1.194652927	-0.144876038	1.142116929	-1.664162309	-0.761091748	-0.348986686	-1.357064183	-0.346280105	-1.295466612	1.568747613	0.453275252	1.006885034	1.853978759	-0.975875125	-1.256877175	0.436071193	0.222873174	-0.793913417	1.576204957	1.465174121	0.169479968	1.321461886	0.817608316	-0.132081356	-0.447979243	1.822412522
Phf1	-0.187432969	-0.676940712	0.313053517	-0.446965843	-0.175694865	0.173983618	2.279542256	0.116185906	-0.120372647	-0.057361474	-0.159199108	0.397160509	0.474612889	1.086607653	-0.190302514	0.039572354	0.379921511	-0.09785867	-0.754602708	1.673959796	-1.513163353	-0.989650603	0.893475565	-0.765398332	-0.318656806	-0.097933077	0.039235708	-1.124022721
Baz1a	-0.672015766	0.507766704	-1.025986625	0.453412583	1.066973674	-1.02657378	-1.148370601	-0.476872479	-0.297569614	-0.415907407	-0.334200846	1.279361525	-0.46378008	1.560775224	1.063264555	-1.703607492	-1.188074452	-0.712716841	-0.412131477	1.137352911	1.360036094	2.137589848	0.890859029	1.283327006	1.427045899	0.05239014	-1.27646088	1.771424322
Aire	0.660586926	0.460246951	1.431649881	1.007636623	0.307126641	1.167513229	-0.999015986	-1.082381915	-1.450504032	-1.112145312	-1.374229832	-0.431409663	-1.166745704	0.067062145	-1.393987067	0.475639721	-0.96747949	-0.997884699	-0.529173219	0.185113316	-0.708429722	-0.098087774	0.32634132	-0.030084557	-0.036140511	-0.272421266	-0.377437582	0.195270273
Hcfc1	-0.308578668	-0.281386879	-0.173198207	-0.277658881	0.294667994	-0.920859197	-0.738557813	-0.689815451	-1.640081704	-0.565237913	-1.498204944	0.865459858	0.716372692	0.861802845	0.772572281	0.780407444	1.753715547	0.43892389	1.978641172	-2.243011239	-1.199853606	-0.467318579	-2.759601604	-2.25873325	-1.988954806	-1.007073049	2.962074957	-1.179491056
Mina	0.418295528	0.823706446	-0.668254638	0.665134649	0.78107707	-0.240397984	0.293577527	0.711527818	0.509754276	0.774049767	0.543046673	0.460664412	-1.432533815	0.596647328	0.000260493	-1.339591485	-0.674443615	-1.046210751	-0.111298733	-0.200275848	-0.113289819	-0.210754279	-0.073857908	0.015667657	-0.252970929	-0.31466115	-0.103649446	-0.27386383
Brpf3	-0.914307164	0.222648185	-0.979752854	0.107965116	0.303799987	-0.310453253	-1.017410892	-2.049480201	-0.646147914	-1.984430666	-0.69120066	-0.547250368	0.254078089	-0.689857327	1.704695442	-0.519568	-0.814761558	-0.229388396	0.726010795	-0.525177924	-0.785980302	0.10261476	-0.670820668	-0.405840888	-0.753490605	-0.44689725	0.426358978	-0.668329022
Chuk	-0.308578668	0.202011881	-0.797245408	0.616946377	0.991178133	-0.531377984	-0.967120294	-1.353888163	-1.152887472	-1.353817786	-1.236977225	-0.207061157	0.414266798	0.582207295	0.843614975	-0.834414741	-0.720405383	-1.018057344	-1.206667569	1.268696303	1.709779301	2.478795473	-0.556478031	0.128867024	1.075157276	-0.33968044	-0.042116937	2.437471012
4_Pou5f1	-1.035452863	-2.172080907	-1.95837974	-2.571149652	-1.950823815	-1.313845211	-1.596378515	-1.580357276	-1.892312338	-1.618766651	-1.879552015	1.139892575	0.072977244	0.488462557	1.301698128	-1.358142327	0.862638484	2.94787125	1.76349717	0.028710987	2.739914008	1.737165472	0.065210996	1.812538867	0.98802295	-0.121316959	-0.679874821	1.889827882
nt25	0.05485843	-0.107591894	-0.833768637	-0.272946092	-0.130034901	-0.216434926	-0.777179426	-0.407674972	-0.456870017	-0.400749667	-0.394929061	0.724553085	-1.10731319	-0.602832208	0.246689839	-0.558249638	-0.873876788	-1.094333039	0.484479201	-0.856128708	0.533055084	0.84069918	-0.024667026	0.952503303	0.391823082	-0.272287016	-0.459510958	0.706645646
Shox2	-0.914307164	0.919989459	-1.127150173	0.049055248	0.986416451	-2.010567071	-0.113683327	-0.625285004	-0.062336219	-0.524082938	0.081101786	1.958637615	2.315005953	1.403078626	2.30859303	-1.047572359	-0.320010566	1.247629641	0.504553633	-1.001297721	0.973003757	1.437412974	-0.216851618	0.446818397	0.544475718	0.856229413	0.311492287	1.346878226
Carm1	-0.066287269	0.140665508	-1.947545964	-0.364963306	0.717870633	-2.320334435	-1.157424727	-1.187057416	-0.899008075	-1.105799599	-0.621828081	1.843276185	1.768762454	1.579185441	0.951289058	-0.906248177	-0.489218763	-1.321767735	1.183821342	-1.388415088	-0.602371873	-0.530460102	-1.398348589	-1.182182202	-1.085606439	-0.620274827	1.281687888	-0.892549096
Pbrm1	0.902878325	1.486466367	0.569730656	1.493289576	0.593349388	1.276325077	-0.330157328	0.361548281	0.227576125	0.202496778	0.122706677	-1.012721996	-0.908766794	-0.687008912	-0.363434393	-0.793118006	-0.318309873	2.108872569	-1.919487245	1.344737214	0.35313954	0.298904178	2.327599117	1.847636456	1.796864086	4.138784657	-2.035391861	0.681471556
Twist2	1.508606821	0.48082404	-0.727423718	0.601040713	0.335305362	-0.087450094	1.071812816	-0.170738309	-0.642460682	-0.244792587	-0.6409825	0.175783506	1.353823638	0.472317875	0.975276374	0.23417913	1.018822387	0.923169273	-0.768931454	0.664689519	-1.207374481	-0.908026795	-0.129328478	-1.342628323	-0.207225408	2.402763256	1.257182994	-1.177997677
Sirt1	-0.914307164	-1.551511421	0.944202457	-1.10606123	-2.060603415	1.276528845	-0.078375734	-1.159313408	0.248920101	-0.933034718	0.512107311	-0.398483488	0.13011956	-0.846179206	-0.964279365	2.296863858	1.209343067	-0.151822196	2.446666271	-2.98786653	-0.766435034	-1.058261374	-1.90647994	-1.169984825	-1.963819904	-0.848621614	1.622684299	-1.978448407
Rad54l	-2.489201254	-1.487796462	-1.521151755	-2.155363802	-1.623180958	-1.24236357	-1.060311366	-1.726802969	-1.208855453	-1.645062302	-1.188811324	-0.0766505	1.225772788	-0.920589917	-1.449766682	-0.563180185	0.051041914	-0.013432411	1.462309754	0.251649114	1.000700393	0.785063728	0.026355432	0.290132732	0.081825961	-0.271383881	-0.419870688	0.496079316
Pcgf2	1.387461122	0.73529898	-0.536292732	0.735355212	0.502420831	0.457383467	0.298891145	-0.206132963	0.135455286	-0.366317812	-0.037400634	-0.451826767	0.817616962	-0.169444259	0.413508352	-1.131881985	-0.779951169	-0.488100882	-2.133567231	1.7448161	-0.181292941	0.143841573	1.269471833	1.320594089	0.933563996	0.029164916	-1.284839391	0.486692367
Pa2g4	-0.672015766	1.217572661	-0.702277765	0.772350609	0.374116332	0.394378553	-0.31175543	-0.453653853	-0.133352902	-0.606234903	-0.161002608	-1.078286781	-1.355392939	-1.038606667	-0.684357969	-0.892900288	-0.858032356	-0.723482378	-0.372691957	0.373487392	1.19394635	0.899088115	-0.000202411	0.047245845	0.407574287	-0.297843305	-0.47086249	0.435064148
Phc1	-0.187432969	-0.305605669	0.646726551	-0.237128892	-0.092006674	0.461418063	0.526957223	0.277741208	0.148945158	0.254930094	-0.295083542	-0.822449924	-0.059316103	-0.713909385	0.477058262	0.413177048	0.403300659	-0.484331246	0.104696481	-0.640967493	-0.264698094	-0.556448459	-0.211618545	0.557317949	-0.504655078	-0.413395811	-0.004188406	-0.517071142
Prkcb	-0.550870066	-2.320620846	-0.508972776	-2.55573883	-2.331497459	-0.594016116	-1.319343252	-1.41771855	0.224848173	-1.420197628	0.237384433	-0.71950171	1.464366362	0.299367412	-1.069247721	0.89563514	0.633626168	0.205546074	2.282027554	-1.464455999	0.103914854	-0.445215274	-1.496337873	-0.515376221	-1.265237203	-0.622398416	0.896276357	-0.355146274
Prpf31	-1.156598563	2.271474924	-0.046490139	2.250517022	2.25511117	0.032894996	0.434318488	-0.559804478	0.580501161	-0.407209479	0.975731319	0.608664452	-0.712460536	-0.600082773	0.101326357	-0.015780525	-0.598945759	-1.724032029	-0.94357192	-0.280637266	-1.435117386	-0.477993042	-0.888647315	-1.012190308	-0.640383547	-0.601467644	0.998079777	-0.79675955
Rlim	-1.762327059	0.442985881	-0.559989351	0.525871721	1.499895363	-1.356188099	4.471899094	0.759906901	1.745876239	1.083804805	1.74626136	2.892408593	0.223241762	3.6652808	1.342127942	-1.597341949	0.170047374	0.455734428	-0.421991357	1.142537518	-1.524061866	0.233310923	2.023557598	-0.824601408	3.235250726	0.383035311	0.07608314	-0.001428974
Brd8	0.902878325	0.046958331	-0.310993684	0.025962579	-0.147777059	0.384964495	-0.280502966	-0.666096782	-0.295561122	-0.613554854	-0.301147035	-0.745047053	0.690279453	0.031715408	-1.016971676	0.580652196	0.397940247	-1.275479324	0.252240011	-0.424078076	-0.409441162	-0.536155663	-0.777575349	-0.639905167	-0.656469884	-0.513009198	0.474017393	-0.767105325
Uhrf2	0.902878325	0.530771594	-0.349147415	0.576180748	0.933777035	-0.747982844	0.171713893	0.569674179	-0.595815702	0.382862471	-0.846270608	0.639002543	-0.091228698	0.761591436	-0.288072941	-0.385408093	-1.330416005	-1.501997081	-2.054262584	1.001689012	-0.110452603	0.702798698	0.673032381	0.681364785	0.653561191	-0.1136159	-0.58924275	0.438904264
Smarca1	-0.187432969	0.774765541	-0.760867112	0.375769377	0.697780249	-0.94486301	-0.077536741	-0.945095329	0.216334565	-0.788750941	0.235891881	1.137112782	-0.091466478	0.642111986	-0.075048925	-0.728802973	0.856825989	-0.230169492	0.457949739	-0.990928506	0.01024168	-0.365213381	-1.06264698	-0.935052749	-0.366580685	-0.445554752	0.761139074	0.39154284
Foxd1	2.114335317	0.750161856	-0.656007761	0.720509925	1.130897624	-0.818323388	0.454314471	-0.20001578	0.953690984	-0.204374873	0.835400323	0.402480459	1.91231907	1.022655794	0.840822526	-1.4381207	-1.195566113	-0.273333521	-0.963078877	1.270424505	0.486128426	-0.057464465	0.446047856	0.574722111	0.277040364	-0.13446124	-0.459330775	0.642643722
Dnmt1	0.418295528	1.659106666	0.284936427	0.914676851	1.02131371	0.225740565	-0.195065582	0.513861135	0.586556615	0.495856531	0.3538035	-0.09543807	0.111247328	-0.296831084	0.23902361	0.457551969	1.149151449	1.02539093	-0.234866439	-0.564062481	-0.090817264	0.059992346	-0.591147137	-0.45342512	-0.255987118	-0.056169169	0.585460606	0.50098613
Klf9	-0.793161465	-1.034241884	-0.254433405	-0.980135496	-0.986876743	-0.10114327	-0.477994766	0.544955426	0.3510834	0.516613945	0.489283701	-0.70924523	0.112411199	-0.859761416	-0.201559035	0.588034396	-0.955101028	-0.548958426	0.661105829	-0.33853205	0.137060746	-0.595336696	-0.153138959	0.131807893	-0.409812716	-0.343085504	-0.383293531	-0.900229327
Rad51	-0.550870066	0.108867243	1.839311442	0.140954642	0.106418485	0.554336046	1.297921245	2.087268925	1.281764678	2.042551591	1.408633628	0.762751281	-1.321127573	-0.070959495	-0.430748039	1.14303418	-1.227039699	-0.814972458	-0.062566808	0.313864405	0.475094807	0.305731308	1.260183129	1.272768803	0.916304697	0.00391374	-1.314479502	0.978013804
Chd3	0.781732625	-0.487690704	1.080186266	-0.108941019	-0.393297209	1.137600159	1.214861006	0.57615806	1.486091276	0.534448645	1.507235354	-0.705746525	-0.910055812	-0.218857106	-0.394151339	1.488608307	0.491047811	0.211251469	-0.580955323	1.000824911	-0.278568929	-0.783554258	0.964383699	0.274271321	0.644009929	4.486162241	0.293203708	0.030145309
Prdm1	-0.550870066	0.353098049	0.781261026	0.518449077	0.415340757	0.408846046	0.927715886	2.730906579	2.747064582	2.715214691	2.862068462	0.122919502	0.538738431	-0.838942693	0.605233435	0.445266463	-0.772674786	-0.656817556	-0.266574111	0.421012962	-0.500592367	-0.755415922	0.104328214	0.140630501	0.026026479	-0.168279997	0.355006492	-0.058817366
Hdac7	-0.550870066	1.834589269	0.516141513	1.553142002	1.304601173	1.058579119	0.586246013	1.242364285	0.583768708	1.509178202	0.883783888	-1.11643705	-0.767863303	-0.379182163	-0.114646208	-0.540924622	-0.199648857	-0.531910163	-0.151731335	-0.792185215	-1.577833871	-1.514698391	-0.178650188	-0.705038193	-1.077228139	-0.402655823	0.336988188	-1.312828397
nt26	1.024024024	-0.672736472	1.170624738	-0.401958703	-0.791647782	0.771878237	-0.313363498	-0.259979174	-1.08603766	-0.276433381	-1.13650981	-0.898462898	-1.049257298	-0.606989354	-0.188585418	0.874768848	2.515238546	1.002841036	0.747787653	-0.742931443	1.237045017	2.281600801	-1.486002555	-0.826770902	-0.038318869	-0.588713908	1.116910494	0.815662256
nt27	1.508606821	-0.537431007	1.242294329	0.133178539	-0.648079809	0.899151422	0.718457219	0.820470345	0.744717873	0.817170772	0.554893806	-0.772844988	-0.42459642	-1.046547036	0.327861667	0.198030867	-0.155086393	0.172094801	-0.960312436	1.350785923	-0.015563478	0.052184524	0.839182437	0.234063369	0.266986403	-0.15296331	-0.790957668	-0.084844815
E2f8	-0.914307164	-1.185328052	-0.397084153	-0.69839316	-1.183997331	0.408764539	-0.449909498	0.761190342	0.285942306	0.508662056	0.104298534	-1.198105466	-0.630101013	-0.685579206	-1.965676091	-0.18401841	1.110659813	2.660869516	-0.538465624	1.187470784	0.426411778	0.887583835	-0.479159383	-0.178815412	0.190408736	-0.284271866	-0.022386893	-0.076097885
Pcna	-0.308578668	0.725143668	2.287409435	1.360860192	0.493875895	1.292748738	0.592258791	0.461923419	0.755479794	0.618768509	0.717768558	-0.149931608	-1.491027723	-1.249268382	-1.2473401	1.533745965	-0.305608494	-0.20075954	-1.280581203	-0.22187838	0.259286225	0.284533258	0.458999711	0.064119686	0.313067057	-0.036031692	-0.3868071	-0.016789436
Trim16	0.781732625	0.023183651	0.582774666	0.105137442	-0.592961709	0.972466971	0.224919989	-0.385389758	0.984987487	-0.234857114	1.111087141	-0.915812644	0.183632601	-1.572327001	-1.667057423	0.596860347	0.988037689	0.951050994	0.449437612	0.027846886	0.54093624	-0.056823243	0.356823968	-0.207886629	0.389644724	0.016130476	-0.278607182	0.264392351
Crebbp	0.297149828	-1.336266184	-0.760468545	-1.337812651	-1.154383583	-0.742032833	-0.762119513	0.586292248	0.433791306	0.326321556	0.187694885	-0.034186758	-0.530984249	-0.304034604	0.151694517	-0.860620189	-1.014646814	0.019169845	0.296219332	0.788255999	0.635780329	-0.392371025	0.957711532	1.189267396	0.327980432	0.013408866	-1.393039309	-0.495097148
Ezh1	-0.066287269	-1.494606146	1.794237139	-1.007846698	-1.770532185	1.215113318	0.264072964	1.982260063	1.482763775	1.75212333	1.440225982	-0.970977166	-0.320361126	-0.772384369	-0.209138541	2.406452752	1.02215919	1.184089203	0.660183682	-0.398155038	-0.778414392	-1.827954274	0.320454113	-0.637783884	-1.100519814	-0.303542822	-0.150136672	-1.82441711
Hoxc8	1.387461122	0.081687721	-0.052070076	0.228730346	0.270794356	-0.326428626	-0.118577449	0.061806317	0.784647895	-0.024333926	0.624732808	-0.613150645	1.764945457	-1.004843605	1.028887939	-0.386797363	-0.419791736	-0.809131221	-0.507892903	0.635310076	-0.018851047	-0.347447755	0.760817174	0.237968458	-0.041502623	-0.204637297	-0.653207731	-0.459042731
4_c-Myc	-2.004618457	-0.714068295	-0.004604372	-1.177071185	-0.726614947	-0.751202371	-0.69099394	-0.081089076	1.107955168	-0.230731962	0.76664964	0.933037597	2.107373853	-0.072136253	1.068693354	0.479807532	0.302830601	-0.010511793	0.210175918	0.501374379	0.759176722	0.185219261	0.510937957	0.268196738	0.346747825	-0.118009531	-0.806993959	0.51783997
nt28	-1.277744262	1.38523893	0.257290372	0.765281425	1.004289066	-0.325287528	-0.603144453	-0.096948748	0.411398118	-0.207543341	0.384058776	1.137160709	-1.0012132	2.420435585	0.032659847	-0.127875554	-0.946167008	0.96127316	-0.832843339	-0.151886177	0.694416134	0.552337805	0.550970962	0.437127991	0.629096554	0.068378076	-0.810867894	0.656297466
nt22	1.964523049	0.937940434	0.149856733	0.601215907	0.600672198	0.342352863	-0.176788111	-0.639849433	-1.005251134	-0.731019874	-1.091848422	-0.39118453	-0.802870085	-0.382056562	-1.317368996	-0.597816764	0.29381197	0.119695948	-1.764600796	1.9614745	0.350919783	0.168179627	1.313137932	0.652139989	0.392843262	0.106522083	-0.755240564	1.062168931
4_Trp53	-0.883499454	-2.075063668	-1.340548534	-2.507858826	-1.908992864	-1.192508589	-0.611357672	-0.308024403	-1.13393916	-0.535917633	-1.082276325	1.110609246	1.629029017	2.001049447	1.006095852	-0.452157353	1.727831366	1.011605922	1.249074178	1.327392082	1.421649305	1.489121938	2.062047862	1.585074062	1.58303547	1.140953602	-1.415369004	-0.536598978
Ep400	0.586447645	-1.433006842	-1.226309731	-1.690981439	-0.9387673	-1.590001569	-0.601078016	-0.925377894	0.16662631	-0.974865941	0.150603896	1.666593579	1.187372224	1.692605054	1.167652388	0.122644107	1.207449753	0.970880105	1.431783265	-0.669400262	0.80051095	0.029990657	-1.046149154	-0.68057326	-0.5949697	-0.112769246	0.772664769	-0.651912682
Ino80e	-0.516012679	0.316516878	0.898538033	0.459988853	0.057151688	0.53080974	-0.355089345	-0.057089878	0.394512448	0.18017656	0.504102295	-0.421127806	-0.398781566	-1.205787674	-0.362603282	0.657155745	-0.8283615	-0.708220486	0.626091075	-1.331215906	-0.8506075	-1.546984117	-0.653760419	-0.438826663	-1.078497758	-0.676431048	0.527421234	-0.692633346
Hic1	-0.240397598	-0.263366848	0.278341504	-0.858495949	-0.767652076	-0.770739098	-0.084583889	0.427897332	-0.017639872	0.276987214	-0.056549076	1.157644421	-0.567727956	0.414799231	0.053730253	-0.418422327	-0.08173546	0.267097128	-0.482264703	1.955171493	1.991955422	1.235404496	1.509278444	1.65611167	1.460091076	0.832167494	-1.674002568	0.875378775
Ebf1	1.413292887	0.910577437	1.381967253	1.420584192	0.47937533	1.908815634	-0.049670188	-0.237769062	0.827571992	-0.130565331	0.812795137	-1.960610302	-0.829597499	-0.986211689	-1.589906845	1.524409564	0.412166312	-0.81404922	-0.747897133	-0.276722979	-1.417568167	-1.584469656	-0.835683168	-1.522137757	-1.208228043	-0.974966994	0.984433231	-0.641845287
Nr2f2	1.137677807	0.669947042	-0.700744975	0.674228922	0.747662491	-0.50987125	0.146356614	0.323957381	-0.432278031	0.284984248	-0.410018381	0.540778312	0.973869588	1.175509518	0.655890284	-1.117617072	-1.054994521	1.272309534	-0.048669522	0.037797027	0.062839457	0.789940954	0.908685639	1.038894776	1.224181542	0.66094321	-0.609083245	-1.544261134
Hoxd8	0.310832564	-0.2794567	0.072844179	0.360924245	-0.392109802	0.905247011	-0.447107908	-0.041591795	0.299160848	-0.11613682	0.276292216	-1.250842148	-0.967604691	-0.350833915	0.430721103	-0.068775671	-0.812623482	-0.738086084	-0.624834661	0.190960076	0.11483331	0.535066001	-0.150753174	0.673018782	-0.013911078	-0.448986182	-0.208206371	0.764391385
nt23	1.964523049	-1.073769301	1.987917816	-0.5218591	-1.116529952	1.443690249	1.613767855	1.348649522	0.930433447	1.4782348	0.929464156	-1.036046738	0.043360796	-0.176026149	0.396754677	1.198296106	1.219329598	1.423476758	-0.485835565	1.426349279	-0.414072876	0.356319636	1.95099851	0.468257476	1.618827723	1.895058741	-0.906650894	0.671201346
nt24	1.2295495	-0.774723519	1.049250127	-0.356637159	-0.671600492	0.487139925	-0.301257949	0.483405772	-0.721289673	0.580789879	-0.67626232	0.01296316	0.116502285	-0.506844374	0.904484587	0.704838195	-0.043653341	-0.184156594	-0.500185138	0.579855555	0.07385156	0.680066476	0.416449428	0.579362482	0.117016717	-0.202322264	-0.664909367	-1.702612438
Parp1	-0.424140986	0.095939015	-0.884978764	-0.660549551	0.331189994	-1.248700339	3.22540698	-1.629987175	-1.576314064	-1.501062312	-1.5001318	1.200612158	1.264408822	2.186370962	0.938009392	-0.935339511	1.959294043	2.775661441	-0.257564928	1.059514321	0.784991785	0.584660882	2.145200237	0.632255424	2.348111511	1.441838543	-0.697148437	0.970414161
Tdrd7	0.678319338	0.080737351	-0.49470552	-0.099434815	-0.255352065	-0.014365346	1.933727059	-1.521461057	-1.521704078	-1.44499845	-1.478543667	-0.34999089	-0.589789684	-0.867836955	-0.019060433	0.283261269	0.375249971	-0.251244713	0.172393265	0.454425732	-0.374763851	0.028120832	-0.246507658	-0.809972066	-0.074318821	-0.259552331	0.75474273	-1.162130712
Taf7	0.035217483	-0.005041031	-0.512264503	-0.137712374	0.500363274	-0.797352571	-0.557496961	-0.055468905	-0.097762429	-0.023303526	-0.090211434	0.928872598	-0.478003225	0.289405054	-0.881757739	-0.366772501	0.336085343	0.02274223	-0.062291698	0.007542597	-0.236531759	-0.040662015	-0.975814308	-0.9238112	-0.598828344	-0.784115981	0.837966911	-1.369117169
Ppm1g	-0.607884373	-0.860091969	-1.470418747	-1.064806278	-0.276340008	-1.493872168	-0.58515041	-0.030758951	-0.282813613	-0.194033854	-0.29500775	1.645347699	-0.040294321	-0.489064526	0.747632277	-0.933959554	-0.785116645	0.067438449	0.526371457	-0.56540066	0.987437911	0.487652581	-0.03873443	0.792375883	0.273225287	-0.203797666	-0.519885051	0.539259012
Phf1	-1.802216391	0.365093883	0.248644836	-0.405541025	-0.797976293	-0.336587192	-0.22872383	0.12228462	0.748339104	0.037922443	0.640322831	0.020838415	0.563584784	-0.779472137	-0.596854498	-0.060298791	2.259565447	1.984033316	-0.268409767	1.450300702	0.661024315	-1.065815822	0.721269664	0.956473255	-0.137387699	0.031606605	-1.050336208	1.781157254
Baz1a	-1.985959778	-0.546630227	-0.571416892	-0.900646968	-0.347519759	-0.954312769	-0.964520559	-1.541545308	0.482118693	-1.419526416	0.730050326	1.23644024	0.40413866	0.837527966	1.616800293	1.727090778	0.445668584	-1.474070191	2.558720749	-2.468278213	-1.854335114	-1.46818435	-2.071659213	-1.643284468	-1.975832162	-1.487630362	1.741690882	-0.557430899
Aire	-0.240397598	0.821827044	-1.585049089	0.927317857	1.809756988	-0.876286111	-0.632503278	-0.490443167	-1.20168485	-0.570232948	-1.320385865	0.540129252	0.573876739	0.099571774	0.607100748	-1.356423595	-1.41796819	-1.176903106	-0.682100701	-0.136165943	-0.424713263	0.109413699	-0.367035518	-0.066836165	-0.274968329	-0.465137952	-0.138578219	-1.555681783
Hoxc4	-1.067242841	0.614230379	-1.006506202	0.137657528	0.422610786	-0.789748722	-0.496102395	-0.355388443	0.612559891	-0.36886848	0.563804247	-0.153542227	2.764490206	-0.704776221	0.356970372	-0.465094451	-0.041904672	-0.691900965	0.142900593	-0.586830881	-0.478565698	-0.917031177	-0.872520101	-0.24723888	-0.808525708	-0.716266902	0.320081782	0.226944231
Dnajc2	-0.056654211	0.226570849	0.071278026	0.767123416	0.96389059	-0.120086759	0.011040371	1.305318147	0.152757938	1.178621057	0.102539751	-0.324417947	-0.211552442	-0.713655867	-0.495934466	-0.065251851	-1.727843394	-1.400938887	-0.441133667	0.274790058	0.599365832	0.939482433	0.081470299	0.382455578	0.42158351	-0.012170125	-0.761420578	-0.467808531
Mastl	0.310832564	1.036392563	1.300226122	1.296724867	1.034846271	0.886551308	0.044566514	0.619014	-0.214387589	0.879726624	-0.051952142	0.205301113	-1.200593427	-0.330412783	-1.553060281	0.102462233	0.736141892	0.705271878	-0.504417271	-0.827605716	-1.359301598	-0.388004266	-0.397409832	-0.312609387	-0.53482807	-0.417886261	0.374774901	-1.507682249
Hcfc1	0.862062726	-1.205425965	-0.45410602	-1.150319488	-0.88364594	-0.746985788	-0.900927397	-1.695142382	-1.135953999	-1.596180472	-0.966712898	0.315987386	-0.654159261	0.522762991	1.069382082	0.938617731	0.913895458	-0.366853482	1.823321631	-1.186246765	-0.019728081	0.056791482	-1.339013543	-0.777063111	-1.09819015	-1.054561049	1.297759914	0.260755094
Mina	-0.148525905	0.664412953	0.028750952	0.676856934	0.756998765	0.221667911	-0.797222076	-1.279817475	-0.754364432	-1.140984223	-0.673905664	-0.370890604	-0.241056045	0.076129096	-0.046498546	0.821198158	-0.678420095	-1.524079742	0.880217395	-1.796377759	-1.241932098	-1.655389447	-1.590086324	-1.645968885	-1.550849053	-1.238190359	1.524154408	0.570240343
Brpf3	-1.52660131	0.935822449	-1.636942961	0.150569063	2.020682083	-2.347107801	-0.891468549	-1.494497555	-0.248352017	-1.329824236	-0.268822683	1.977579601	3.082242423	0.884474987	1.827107963	0.169094452	0.314795995	-0.691638218	0.995543001	0.355468536	-2.143391196	-1.855772357	-1.86227033	-2.737532073	-1.848363841	-0.287779101	2.931034477	-1.040583835
Chuk	0.035217483	0.069737494	0.65364594	0.437365102	-0.657633426	1.300437908	-0.191122956	-0.275209584	-0.309372854	-0.189887244	-0.276736392	-1.538332218	-0.855913235	-1.095449842	-0.054025307	-0.095906615	0.936211802	1.531086334	-0.41468284	-0.155074961	1.22185166	0.782461654	0.278149363	1.283226367	0.74970134	0.222360553	-0.516898044	-0.305356455
4_Pou5f1	-1.802216391	-1.090234924	-1.061231196	-1.174668586	-0.772133487	-1.142978926	-0.756943801	-1.055016197	-1.199905512	-1.187062371	-1.160278729	0.885904861	0.431056079	0.482948464	0.432871606	-1.045612877	-0.168835818	0.160188211	0.286197948	0.829454597	1.497200694	1.202860637	0.232480183	1.171723669	0.803190134	0.158724135	-1.12480537	-0.072924709
nt25	-0.883499454	0.750977039	-0.540666083	0.450733682	1.585761109	-1.387488034	2.919196328	-0.418843605	-0.022009717	-0.335949472	0.051886194	2.90595098	-0.260974935	3.496714935	-0.852879556	-0.824474735	-0.86130864	-0.617076401	-0.503028602	1.022956886	-1.419194427	-1.184193551	0.808299611	-1.110179284	0.957269796	1.346209198	0.948589152	-0.208742271
Shox2	0.310832564	-0.013478809	1.158669999	0.736729892	-0.419297031	1.215260841	-0.247631754	0.173562717	-0.754312099	0.391569055	-0.680888348	-1.267847506	-1.5183562	-1.014340848	-1.49163654	0.947686021	0.43295604	-0.598362961	-0.013159286	-1.137713618	-0.660660343	-1.147153209	-1.329858165	-1.608735037	-1.195720713	-1.061976886	1.37367108	-0.763822745
Prdm14	-0.883499454	-0.949559744	-0.858956532	-1.270636711	-1.15521947	-0.797806012	1.62467289	0.416906344	1.394186577	0.536446538	1.738524526	0.917925128	-0.551271385	1.549102153	0.079497886	0.502329475	2.159919085	2.682648932	1.953856463	-0.179656685	-0.899488226	-0.142522957	0.526098545	-0.387375351	1.022999807	4.684519762	0.98402123	-0.255778124
Carm1	-0.883499454	-2.437204898	0.397881132	-2.292327604	-2.91992458	0.00631852	3.867221067	-0.127345219	-0.520957113	-0.112624895	-0.436057975	-0.033985474	-0.398939904	0.425909067	-0.053986905	1.42746757	1.258272173	0.628870831	0.896683035	2.158758592	0.470519583	-0.034162148	1.714682045	0.366895906	1.362959683	1.457155545	-1.114093347	-0.276876595
Pbrm1	-0.240397598	2.936668971	2.400418382	2.954314563	2.339758573	1.477175091	1.018505369	0.895053839	0.151318768	1.58452342	0.474716832	0.044853614	-0.327350124	0.016170926	-1.684970597	0.878959224	-1.702362792	-1.662022023	-2.583650653	0.583637358	-0.982845662	0.70076811	0.810669238	0.051129016	0.568611167	-0.016654571	-0.739378529	-1.220607718
Twist2	1.137677807	-0.099188869	-0.678427297	-0.348981647	0.214897369	-0.489850104	-0.70753891	-1.836562391	-1.109368592	-1.787643851	-1.142734735	0.195392138	0.398839623	-0.273188394	1.16957248	-0.298982103	1.036801889	-0.330711145	-0.282957722	0.389504769	-0.201869191	-0.230226653	-0.674871644	-0.992412949	-0.900334833	-0.92037712	0.882875009	0.913269906
Sirt1	-0.883499454	-1.2667792	-1.812562909	-1.190356672	-0.965506388	-0.998924345	-1.219567444	-1.593100156	0.077319227	-1.619579201	0.070419403	-0.73773901	0.547613782	0.332004748	0.912145754	-0.737118515	-0.291048333	-0.381304578	1.437602447	-0.838951127	0.305802687	-0.230805408	-1.300453245	-0.851133115	-0.884900255	-0.924085039	1.203205708	1.376103518
Rad54l	-1.342857922	-0.705000828	-0.680023569	-0.92678997	-1.091583428	-0.433972274	-1.296420582	-1.404988218	-1.001613957	-1.433235617	-0.995778322	-0.880618633	0.104521394	-1.014094191	0.4431825	0.491585523	0.54850696	-0.509875542	0.870695097	-0.242056446	0.557733579	1.739856564	-0.775257672	0.26036435	-0.261130432	-0.600447845	0.364165878	0.668740883
Pcgf2	-0.148525905	-0.296503061	-0.696407937	0.007171044	-0.272157358	0.111656252	-0.333718994	0.479728931	-0.149494074	0.272925229	-0.288577861	-0.953313292	0.092234384	-0.474532327	-0.21594666	-0.929006493	-0.301706885	-0.297575803	-0.234420454	0.14368753	1.467835087	0.98333428	0.014797604	0.303513856	0.420119887	-0.140510686	-0.423888841	0.165514669
Pa2g4	-0.699756067	-0.105986917	-1.471141587	-0.818127407	0.215046749	-2.128758727	0.800453523	-1.502088453	-1.281127072	-1.593049358	-1.309242664	1.768322831	1.163938236	0.800303336	-1.127683114	-1.319238677	-0.468135739	-0.296787562	-0.116912655	1.140823101	-0.700759265	-0.132060841	0.760476224	-0.105064241	0.971906033	0.492592077	-0.05195503	-2.131409643
Phc1	1.137677807	0.400211436	0.276534404	1.126589687	0.348742189	0.893352916	0.143591269	1.3350887	0.778064521	1.211159253	0.626735691	-0.841458712	-1.235543849	-1.907176988	-1.500756977	-1.152978476	-1.367534363	-0.173092018	-1.338940862	0.073724162	0.337677381	-0.009186628	0.565951367	0.754694633	0.54346345	0.177127834	-1.004089107	0.098159492
Prkcb	-0.883499454	1.776764875	-0.633460639	1.656762444	1.729240963	0.363106489	-0.152671958	0.612490572	-0.763470458	0.553667664	-0.885393719	-0.351115926	0.650744443	-0.876223288	0.249272415	-1.890590244	-1.143260657	-0.938182676	-0.827778631	-0.107172114	-0.132822842	-0.232675233	-0.39363997	-0.533874883	-0.181163354	-0.318063668	0.250350629	-0.71645883
Prpf31	-0.883499454	-0.079512108	-0.10382991	-0.141368738	-0.305917324	0.179288658	-0.421995059	0.180758256	0.92077792	-0.003712909	0.849657891	-1.110645305	2.008923526	-0.009419722	0.518411702	-0.218969227	-1.383438921	-0.174785278	0.814883852	-1.172380151	0.698521222	0.17659384	0.145773367	0.726707108	0.253665951	-0.074680578	-0.215622387	0.489557658
Rlim	1.045806113	-1.242866469	1.652550277	-0.427821992	-1.444793335	1.557852632	-0.37470082	0.52234866	0.607195709	0.512878559	0.500930993	-1.453002534	-0.42973132	-1.272826951	-0.912383205	1.86545613	1.313396874	0.154057443	0.214185572	-0.089523697	-0.027580594	-0.547562664	-0.47183767	-0.283080808	-0.584591277	-0.64925259	0.164242442	0.246258866
Hltf	0.678319338	-0.417672285	0.151543359	-0.38588807	0.271661913	-0.460899668	0.489435275	1.223399708	0.623392921	1.392636918	0.780034709	1.312163843	0.035486131	0.422568922	0.689491893	1.021686226	0.139457258	-0.029836404	0.65393057	-0.558467354	0.118829263	0.262694828	-0.111008062	0.642346841	0.013099432	1.846001625	-0.170920289	-0.285303681
Brd8	0.770191032	0.469592517	-1.083338046	-0.155651409	0.248433264	-1.193101549	-0.591980715	-0.928461696	-1.476932786	-0.88964887	-1.480987607	0.954099375	1.429280654	1.284192693	2.20340758	-1.522757722	0.181314281	1.026348959	-0.349613806	0.33908072	1.153223492	0.323286062	0.263823889	0.368287826	0.121540645	-0.130609962	-0.384130755	0.792953261
Uhrf2	-0.883499454	-0.475370289	0.441853885	-0.517288645	-0.087448519	-0.306032273	-0.433056438	-0.347283578	2.542513956	-0.195472474	2.677637394	0.181242642	-0.633079227	0.000446552	-0.395302447	0.600035374	0.27915646	-0.192798058	1.294040583	-1.37659755	-0.362590134	-0.524501489	-0.657853411	-0.617986592	-0.723236361	-0.455722557	0.789041804	0.867505293
Smarca1	-0.975371148	0.744623084	0.179583519	0.851448307	0.827805065	0.36366457	-0.677677093	-1.543008137	-0.838830668	-1.510794152	-0.867733346	0.087518456	-0.645556243	-1.018225693	0.201999752	0.027008145	1.82953172	2.527423724	0.32560968	-0.787896777	-0.016010916	-0.475752481	-0.681549684	-0.603918262	-0.578337612	-0.477640042	0.624550446	-0.606312099
Foxd1	0.402704257	-0.515543677	0.490043204	-0.109147031	-0.28881327	0.471583425	-0.252644552	0.011663098	-0.917095387	-0.070693357	-0.897758889	0.125336987	-1.060316728	-0.093478322	0.180782736	0.370198573	-0.326382544	-0.085130093	0.224303013	-0.668769961	-1.05523746	-1.800968678	-0.92109746	-1.123949345	-1.240560822	-0.8797065	0.788320803	-1.06016502
Dnmt1	1.872651356	0.800954646	-0.640508327	0.853847796	0.740940374	0.357246642	-0.084349372	0.598692534	-1.158378895	0.384502893	-1.369992019	-1.312243173	-0.533833119	-1.5745705	-0.441442256	-1.413272903	-1.078948507	-0.570482564	-2.215322887	1.765451009	1.686172095	1.517258352	1.322724151	1.942697961	1.518369912	0.585192965	-1.524240241	-0.045100972
Klf9	-0.240397598	0.397786002	0.598920945	0.753412052	0.438295726	0.779504453	0.008568172	1.159430579	2.195961653	1.18120211	2.135984743	-0.627658526	-0.384816175	-0.392292821	-0.860291111	0.330426235	-0.696045565	0.088866943	-1.330145962	0.764533634	0.021764778	0.121834679	0.485922591	0.61202288	0.429034686	0.749777941	-0.687775417	2.339477337
Rad51	-1.159114535	2.879790833	1.485062277	2.41865726	2.051080991	1.684292791	0.322791484	2.437785224	1.01500435	2.243538254	1.005109904	-1.483205434	-0.891402005	-0.469732795	-0.336701241	0.312437507	-0.878656544	-1.318319489	-1.478402848	-0.32840763	-0.391537561	0.318789578	-0.00932951	0.039496546	0.014563056	-0.365101813	-0.12529119	-0.62390441
Chd3	1.2295495	-0.02201907	-0.799231895	-0.230492606	0.260159624	-0.266234143	-0.107175683	0.756361809	1.17119362	0.469508402	0.870227716	-0.122949891	-0.4167054	0.182582082	0.051522147	-1.373303429	-0.94954702	0.481469651	-0.521742562	0.453795432	0.996591431	-0.021073373	1.616019382	2.123995481	1.052538395	0.859171233	-2.215165749	0.844192405
Prdm1	-0.424140986	0.105299141	0.674216756	0.231808897	0.21146162	0.041442724	0.118116872	0.697650958	0.810537445	0.743353924	0.807063516	0.462545012	-0.088967348	1.019231847	2.196034427	0.619379417	-1.235551508	-0.538544182	-0.032534517	-0.57548547	-0.020146263	-0.503176581	0.253806828	0.342935005	-0.272174139	-0.110323184	-0.390619769	-0.136445664
Hdac7	-0.148525905	0.944772643	0.918175181	0.614584487	0.251495562	0.571898432	-0.467706308	0.752012857	0.337154954	0.769672205	0.362441085	-0.5888015	-0.35806765	0.223434623	-1.807798878	0.726745016	-0.495004173	-0.722116893	0.266822717	-1.138974219	-0.244151948	0.227746909	-0.821896245	-0.574787375	-0.559576617	-0.675382736	0.434412031	0.092336396
nt26	1.597036275	-0.129250588	1.363083064	0.742557222	-0.625068504	1.799571336	0.393136779	1.459271045	0.141401573	1.625439461	0.259010072	-0.882782164	-1.338632287	-1.025954274	-1.111419935	0.833519204	-0.065053716	-0.139022464	-0.652475775	-0.334080335	-1.154439315	-1.249592906	-0.147306444	-0.495646807	-0.675335948	-0.364364112	0.371272893	0.663245848
nt27	0.402704257	1.398362988	-0.477809141	0.13114463	0.877772802	-0.804816901	-0.370987636	-0.574259331	1.943504947	-0.719087792	1.75155887	0.753107296	1.752638028	1.467386793	1.30303807	-1.080432154	-0.218686755	0.504007522	-0.151166476	1.086617248	0.967039965	1.198497712	0.901576758	1.060370106	0.826608114	0.985395757	-0.912006906	2.947334744
E2f8	0.678319338	-1.127299657	-0.472237251	-1.216248298	-0.974693281	-0.572062368	-1.092928326	-0.493408362	-0.757739942	-0.576960612	-0.719322207	0.508498421	-0.122471618	0.192808064	0.808787205	1.190312068	1.552409359	-0.496679794	2.020248038	-1.889031949	-1.265443169	-1.32509822	-1.732371671	-1.656507704	-1.961462038	-1.327588072	1.960257359	-0.642029822
Pcna	-0.056654211	0.365845426	0.60063769	0.629666988	0.270765631	0.982436548	0.574516047	0.612451036	0.223067968	0.652128499	0.278677966	-0.643452306	0.039001229	-0.932008846	-0.117695555	0.410710174	-0.782535277	-1.083160743	-0.228270637	-0.167050673	-1.245045224	-0.770784151	0.066175432	0.056746406	-0.480673992	-0.364169981	-0.172465293	-0.715864218
Trim16	1.137677807	0.605348507	0.895435846	0.38046294	0.65668984	0.537925269	-0.261663681	0.500959724	0.27723312	0.448394539	0.157557486	0.298679134	-0.852092017	0.825606218	0.407199977	0.311969307	-0.56034332	-0.226546476	-0.498598089	0.189699475	-0.337963913	0.016590245	0.043448552	0.1421009	-0.204581334	-0.320315598	0.082666264	0.741796133
Crebbp	0.127089176	-0.716478939	0.036190178	-0.283624143	-0.614313116	0.299310889	0.109478834	1.534547449	2.046366401	1.420182257	2.017482769	-0.287464828	-0.580204971	-0.581951386	-0.891415801	0.571351978	-0.548630015	-0.584670913	0.279915877	-0.828866317	-0.49933536	-0.5680417	-0.928637183	-0.418643829	-0.777124326	-0.776738971	0.588912368	0.472395928
Ezh1	0.494575951	-0.946656055	1.746700158	-0.527800691	-1.153949737	0.986552393	-0.248198503	0.78973013	-0.113253139	0.659998596	-0.190820279	-0.468465876	-1.033061521	-0.692022006	-1.961617443	0.944926106	0.482557168	0.661860202	-0.795111859	1.065817328	1.175108304	1.400260732	0.536654157	0.20230142	0.609725688	0.0747427	-0.529773072	1.501546128
Hoxc8	0.678319338	0.40000647	1.064038224	0.772836485	0.441507404	1.163743016	-0.267370259	0.707218652	1.930683244	0.689574928	1.717780134	-0.373703195	-0.802722304	-0.351892484	-0.486372408	0.361007072	-0.198674213	0.525056492	-1.254761105	0.767685137	-0.246382248	1.237051723	0.108074751	-0.402040218	0.036251299	-0.216047385	-0.196670346	0.806075731
4_c-Myc	-1.802216391	-0.609930642	-1.065718827	-0.206154934	-0.443421963	0.045488809	-0.387315874	0.375828517	-1.283586746	0.001703072	-1.460126837	-0.889878548	1.851134671	0.16630273	0.557159157	-3.3352083	-1.089079683	1.152467616	0.025723429	-0.643557937	2.924499317	3.140889712	1.264022021	2.053007585	2.338930599	1.320059639	-2.082604459	0.40217021
nt28	0.494575951	-0.959637252	0.306743083	-0.645067135	-1.158356458	0.856066149	0.261865952	1.540319694	0.200224404	1.660474086	0.281645607	-0.853920654	-0.806247958	-0.505559703	-1.015338535	1.081517228	-0.068384513	-0.755339817	0.722768847	-0.792308881	-0.770734906	-1.189135232	-0.423798863	-0.349793523	-0.774862362	-0.555797522	0.105944314	-0.653142913
nt22	0.784288157	-1.251084826	-0.403603051	-1.405987265	-1.213252958	-0.707602159	-0.368000074	-0.101168754	-0.234375717	-0.007667882	-0.145994272	0.368254561	0.995075703	-0.708249014	0.547361973	-0.393474932	0.687958192	0.639128671	1.051725902	-0.623468634	-0.090323789	-0.496633887	-0.627203197	-0.474998544	-0.785500623	-0.599440948	0.672226511	-0.911496946
4_Trp53	-0.91500285	-0.747840743	0.182333798	-0.559552117	-0.838788937	0.029630851	-0.213422904	-0.024068321	0.821307299	0.027273074	0.885937616	-0.600908303	-0.949026863	-0.516451428	0.052829175	-0.373126522	1.687421101	0.450484106	0.731129572	-0.259473497	-0.023792189	-0.226586407	-0.479915981	-0.324489506	-0.478693744	-0.465709933	0.552836944	0.166958223
Ep400	-0.653573464	1.260082116	0.997793779	0.973577559	1.079687353	0.302648667	-0.200294622	0.457548909	0.582706024	0.729487588	0.845545226	0.135816449	0.472113536	-0.251690671	1.01476494	1.335493	0.762355623	-1.261978744	1.286166259	-1.245165715	-1.387498308	-1.420179014	-1.150103626	-1.722162192	-1.209111106	-0.916997859	1.783675358	-2.014226496
Ino80e	2.614293858	-1.483157892	1.413429291	-1.378470756	-1.657777322	0.209532893	-0.302208822	1.389796931	1.067277468	1.345682207	1.123492858	-0.187991915	0.602403847	-0.101941396	-0.495390195	1.419495413	1.484917123	0.526340538	1.083047546	-0.623468634	-0.265069437	-0.790424839	-0.602156446	-0.422221698	-0.854854909	-0.613753771	0.800060134	-0.525300322
Hic1	0.91500285	0.855537996	1.668602823	1.338626072	0.670683634	1.592092436	-0.231484378	1.718896361	1.498957114	1.458134837	1.345598379	-0.464293464	-0.518201758	-0.749823897	-1.00768876	1.439092498	0.344210185	0.045725831	-0.148965707	-0.603863445	-1.698862014	-1.914409041	-0.804247184	-1.682543008	-1.103980996	-0.47035983	1.44233613	-1.810965115
Ebf1	0.91500285	1.249757549	-0.606176243	0.692568399	0.751740923	-0.002994404	-0.523503946	-0.653514812	-0.339426864	-0.778214668	-0.546466186	-0.871947192	0.049379415	-0.472765844	-1.276986658	-0.674199519	-0.895559162	-1.186486256	-0.538727092	-0.544339256	0.694393607	0.417455264	-0.456233816	0.085517874	-0.268982865	-0.463353986	0.045548564	0.073370249
Nr2f2	0.784288157	-0.916056237	-0.276526817	-0.887387906	-0.931049685	0.004878883	-0.36615589	0.9303601	0.941473559	1.094146804	1.064388204	-0.3844963	1.046520654	0.060160408	1.106934997	0.513312858	-0.057770999	0.070474057	1.040956405	-0.485287482	0.017646299	-0.836082707	-0.463144782	0.282590417	-0.740317336	-0.544164753	0.338979503	-0.326572109
Hoxd8	0.784288157	-0.070457232	3.162916607	0.881224812	-0.801667797	2.899984398	-0.033384474	2.722925126	2.611993217	2.953153724	2.813174502	-1.712634479	-2.03112782	-1.214426574	-2.091108641	2.859390693	-0.90026032	-1.324611859	1.091714631	-1.066356942	-1.462463982	-1.900949805	-0.807240469	-1.204992962	-1.072462563	-0.770061139	1.092787402	-1.704801257
nt23	0.261429386	0.543503936	0.700292442	0.709277497	0.239066481	0.83244886	-0.350918323	0.87651202	0.322042455	0.679632569	0.21966315	-0.667632162	-0.074919526	-0.37513312	-1.184027251	0.433421867	0.068194268	-0.884360331	0.285375386	-0.672127296	-0.185886726	-0.264858951	-0.778760245	-0.712969487	-0.595497348	-0.672059041	0.79630722	-0.365615842
nt24	0	-0.013466586	1.028332917	0.759322479	-0.51295929	1.858626368	-0.248554603	0.394484041	1.011589041	0.353911791	0.90732306	-1.746727466	0.015311192	-1.113610046	-0.701107621	0.378804646	-0.123329609	-0.329171663	-0.286952565	-0.092002665	-0.689491557	-0.184138049	-0.346890886	0.089392074	-0.353444025	-0.402781338	0.187279695	-0.369856547
Parp1	-0.91500285	-0.475170607	-0.466228397	-0.96892501	-0.574036215	-0.457175017	-0.232475627	1.459423751	-0.366105816	1.801977534	0.124312694	0.3743983	0.919076683	-0.272123041	0.565073675	0.60476592	1.097892704	0.855415687	1.333148725	-1.0616328	-0.778781216	-1.324411377	-1.223395083	-1.854067757	-1.184596769	-0.874422523	1.889167416	-1.154533216
Tdrd7	-0.784288157	-1.58877314	0.960014358	-1.079188593	-1.719680309	0.699812271	-0.341409251	1.264869384	0.719319126	0.935106232	0.378938404	-0.746619686	-1.136507512	-0.679669733	-0.880744078	1.046274256	0.911923277	0.342929841	0.028023032	0.27057523	0.476885112	-0.669878405	-0.101353501	0.736237376	-0.459192143	-0.378424739	-0.546708129	0.237149203
Taf7	-0.91500285	-0.147637605	-0.666573811	0.28216662	0.310882206	0.223349741	-0.470456003	1.654278665	0.356378843	1.454216318	0.382853456	-0.773075863	0.083192874	-0.476415186	-0.88190107	0.351068197	-0.018455153	-1.007772177	1.004957968	-0.875029193	-1.633027445	-1.597254237	-1.026586613	-1.544497201	-1.259375796	-0.866832121	1.574215862	-1.064747254
Ppm1g	-0.784288157	-0.225253207	-1.289485604	-0.641574855	0.694174759	-1.881030724	2.512614811	0.229233048	-0.52660124	-0.363285879	-0.912776116	2.157987541	0.244054979	1.435583645	1.964579327	-2.391083626	-0.28669484	-0.202380332	-3.147734192	2.588239272	-0.078230302	1.533812565	2.766213263	0.836710748	3.040589905	1.883267056	-1.990172559	1.371172232
Phf1	-0.522858772	-0.333286386	-0.179804074	-0.239190151	-0.434380186	-0.209217926	-0.131794725	-1.033526976	-0.541272444	-0.684091233	-0.347577343	0.840060351	-0.651874293	1.053992652	0.487393045	0.642624399	0.513934858	-0.001569623	0.25255202	0.366711519	-0.241579496	0.655752753	0.391922214	-0.047447614	0.324442615	2.324360637	0.15602496	-0.10298459
Baz1a	-0.784288157	-0.427488998	-0.87672764	-0.446448811	-0.297925146	-0.586518204	-0.464416301	0.372944809	0.230064438	0.281878148	0.14062541	0.369826215	-0.481111495	-0.127948383	0.283092123	-0.449761767	-0.592447189	-1.163765721	0.578254207	-0.772987727	0.860461221	0.067308077	-0.583844587	0.077550178	-0.474711023	-0.591203989	0.379440604	-0.369856547
Aire	-1.307146929	0.543189605	-0.125130661	0.780311739	0.282589599	0.541188689	-0.24099345	0.015093008	0.917191718	0.204593491	1.004631042	-0.67465698	0.279291607	-1.081046078	-1.590466495	-0.179701834	0.376490394	-0.968258203	-0.096362509	-0.703779047	-0.676213118	-1.446269224	-0.894221801	-1.464564402	-1.036961409	-0.840562422	1.456937309	-1.311146841
Dnajc2	0.784288157	1.218856384	-0.110216918	1.022223257	0.6668631	0.609115089	-0.301713197	0.074731635	0.254657016	0.270803642	0.403796878	-0.568070258	1.066875495	-0.552305721	0.368439174	0.149128482	0.457504865	-0.096299176	0.621761257	-0.705904911	-0.59957457	-0.28608313	-0.728578707	-0.575508465	-0.6939667	-0.581957338	0.880689139	-0.637313429
Mastl	1.437861622	-0.097417168	0.401955689	0.145448338	-0.248774485	0.376106952	-0.29054436	0.87256483	0.634687809	0.817165699	0.578858631	-0.708137974	-0.69663386	-0.578044432	-0.283639112	0.275768642	0.118474115	-0.220629549	0.240366613	-0.51882889	0.197933343	0.03248662	-0.550478266	-0.01411487	-0.46042816	-0.520552138	0.22656801	-0.230790667
Hcfc1	1.307146929	-0.295058889	0.823779477	-0.018185584	-0.216816229	0.160852307	-0.344233157	0.914441105	-0.039876836	0.848661911	-0.031784211	0.174869671	-0.069999927	-0.077619024	0.653978205	0.646965393	-0.344863617	-0.914758362	-0.024880511	-0.311911472	-0.057807297	-0.21588804	-0.496731198	-0.377047057	-0.483843815	-0.52135812	0.311360404	-0.314727381
Mina	1.045717543	1.961209715	-0.692657391	1.413528924	1.917003978	-0.315610224	0.108548511	0.064202457	-0.582822359	0.029000381	-0.560547744	0.368540316	-0.734734398	0.498980976	-0.226957338	-0.479626973	-0.823254713	-0.59415792	-0.721079127	0.251678662	-0.709356938	-0.064350854	0.005480352	-0.932154213	0.707333205	0.423527358	1.025586792	0.206879343
Brpf3	-0.522858772	-0.799366863	0.471728493	-0.721992532	-0.616165353	-0.285995343	0.003268676	-0.650569447	-0.227828054	-0.677280708	-0.273675478	-0.01780083	0.598064058	0.127959267	1.476015308	-0.092172363	1.521447694	1.020854458	0.259116693	0.612603108	-0.527780386	-0.061728028	0.758643611	-0.525947936	0.894315106	0.586247154	0.016873957	-0.411093748
Chuk	-0.784288157	-0.98373414	-0.57486357	-0.905043578	-1.077623979	-0.021622705	-0.516839527	-1.083257557	-1.041336325	-0.750854122	-0.879519225	-0.860612232	0.302431293	-0.460306792	0.228540511	-0.44763301	-0.536145996	-0.159625519	1.482162517	-1.110055255	1.892589737	0.6797378	-0.220512644	0.874758322	0.166163776	-0.082886194	-0.046280543	0.655809155
4_Pou5f1	-1.8300057	-1.1856556	0.469500714	-1.512365777	-0.540890496	-1.220755237	0.04502791	-2.252286858	-1.795005615	-1.894824974	-1.492372177	2.273551741	1.458642497	3.034153302	0.755112244	-1.637691547	1.136902653	2.503373707	0.295758726	2.043545705	-1.403843682	1.203405591	1.915460119	-0.277377764	1.502984795	2.254080777	-1.517070876	0.307632646
nt25	-1.307146929	-1.992473402	-1.119029561	-2.199949262	-1.663921155	-1.469895894	-0.612500792	-2.241376987	-2.181495289	-2.103690954	-2.096931955	0.323629111	-0.23982273	0.00674193	0.158656058	-0.325646897	0.703124256	-0.286936771	1.575440946	-0.945418908	1.412997621	1.59179081	-0.693583687	0.326339644	-0.289102475	-0.519046457	0.311536322	0.785516238
Shox2	-1.045717543	0.570246258	-2.156834274	0.102235155	0.475526596	-1.194485217	-0.394245113	-0.105386436	-0.167789314	-0.136534866	-0.076470529	0.052399719	-1.114351747	-0.49523001	0.391178924	-1.400898657	0.152605808	2.75771892	0.560147723	-0.93715166	0.518846373	-0.4979453	-0.803939052	-0.526423074	-0.604080799	-0.601929749	1.320894188	0.123673785
Prdm14	0.130714693	0.726855682	0.324447541	0.541116479	0.081340357	0.932768949	-0.2307006	0.427884878	0.484024976	0.516495811	0.533351416	-1.045495902	0.006983013	-0.927473872	0.358750721	0.564820425	1.04056112	0.20031559	0.367884319	-0.623704841	-0.882220603	-1.529405886	-0.650004983	-0.356140993	-0.870236453	-0.614108049	0.836240568	-1.026288446
Carm1	-0.130714693	-0.292447523	-0.429810397	0.041078211	-0.262456129	0.471821425	-0.350318963	-0.229682833	1.005907001	-0.271590545	0.77212748	-0.719044301	-0.408002739	-0.643835166	0.436334034	-0.42229663	2.842923806	1.654585814	0.854528266	-0.709448018	0.824320168	0.687985896	-0.634202201	0.404152598	-0.294801886	-0.59207197	0.297814731	1.084705292
Pbrm1	-0.392144079	1.526296375	2.05106918	2.43056149	0.92722737	2.530557407	-0.238377014	0.712593454	0.800443559	1.049671112	1.029215884	-1.038828278	-1.263055414	-0.92315384	-1.047848262	1.850130394	-1.448444289	-0.182346054	-0.007460528	-0.48056334	0.290917266	0.037973846	-0.106371655	0.313364727	-0.05370991	-0.105958536	-0.588224737	-0.095526798
Twist2	0.522858772	1.412484339	-1.146288913	1.463656217	1.687358871	-0.081958845	-0.304744574	-0.11136733	0.215748362	-0.145990639	0.3080044	0.008369592	-0.469146327	-0.529987528	-0.395272578	-0.925831096	-0.963114155	-0.701677523	-0.157289542	-0.168533764	-0.050697582	0.272992803	-0.669021145	-0.60880466	-0.431175759	-0.601070626	0.522168603	0.216676834
Sirt1	-1.437861622	-1.085649953	-1.758494991	-1.43757816	-0.862589835	-1.161293907	-0.443461764	-1.225496635	-1.401036069	-0.900725161	-1.350272634	0.678513362	-0.80386355	1.766431029	1.991027938	-0.354218152	1.296130221	-0.065935807	0.160989845	1.546565972	-0.077568123	1.24229933	0.513150245	0.104961975	0.419478587	0.406353741	-0.554038039	0.511771414
Rad54l	0.653573464	-0.503000998	-1.400503264	-0.504280398	0.111956262	-0.648629693	1.095221351	-1.151481823	-0.459548733	-1.361244989	-0.751690677	0.105002504	0.308018552	0.481937562	0.648452759	-1.135117109	-0.560247479	-0.070892384	-0.699497227	0.837944679	1.060648497	1.778977715	0.890172063	1.229064931	1.157243382	0.217328818	-1.337282855	1.88005684
Pcgf2	-1.176432236	1.591242015	-0.634147248	1.50678709	1.720917621	-0.602419157	-0.089124925	0.320258845	0.050702866	0.640101911	0.388410303	1.126291895	-1.945526796	1.749861043	-1.419166864	0.544158962	0.450050632	1.020577167	0.232858	-0.071925061	-1.298208648	-1.236753792	0.192516628	-1.216432819	-0.556700149	-0.042843945	-0.092488293	-1.346534794
Pa2g4	-0.522858772	-1.081249318	0.441993831	-1.595475018	-1.059657141	-1.652319446	5.739325339	-1.36443971	-1.206204256	-1.442951552	-1.359723485	1.229282863	1.972055371	1.084449864	0.895140662	1.079812611	1.056596576	2.190554745	-0.973411436	2.547847858	-0.228335908	0.500971545	2.95919209	0.763795369	3.47649189	4.556169099	-1.044496947	1.654568315
Phc1	-0.261429386	0.922224547	-0.298309546	0.918676238	0.866666734	0.029682311	-0.036185328	0.223863268	0.650557568	0.255396062	0.65760169	0.169249817	-0.197663523	-0.587797052	-0.247274975	0.019003005	0.153603999	-0.242604865	0.525608102	-0.664332462	-0.614560734	-1.031759283	-0.859887065	-1.369463742	-0.906561619	-0.768945164	1.26078893	-1.493643391
Prkcb	-0.522858772	-0.001449467	0.128712392	-0.398181743	1.040397801	-1.970081205	1.935523638	-0.438863841	-1.287395276	-0.539431727	-1.292767679	3.299008397	-1.4181897	3.998408121	0.348705439	-0.786501876	-0.696162456	1.98457949	-2.740681545	2.854444671	-1.121267352	0.537725611	3.827420735	1.087291119	3.114888259	2.092636382	-2.167263174	0.448453301
Prpf31	-0.261429386	-0.091106367	-0.978896066	-0.144697323	0.429783439	-0.467647004	0.501221318	-0.843791387	-1.268174001	-1.230038737	-1.538910777	0.565973406	-0.406526859	-0.379011286	0.153054921	-0.803302358	-0.430257248	0.975274742	-2.670915801	2.703035921	-0.116357893	1.640071504	1.185406778	-0.006037527	0.976647569	0.99853795	-1.308080495	0.406777406
Rlim	-0.653573464	2.737583341	-0.958227226	1.893236418	3.271796527	-1.06002182	-0.400538389	-0.657111363	-1.151736579	-0.755463565	-1.116527201	0.959291743	1.283996729	0.685843073	2.388860029	-1.214340254	-2.083406477	-1.836768422	-0.752486583	-0.329154591	-0.160201137	-0.728615888	-0.155760853	0.29377443	-0.244880534	-0.352314465	-0.405387473	0.319916068
Hltf	1.699291007	0.774102063	-0.457007867	0.445965164	0.245158685	0.250957706	-0.203913832	0.245101952	-0.142109159	-0.005624725	-0.367699868	-0.357754368	0.056916944	-0.145149607	-0.086226074	-0.536435561	-0.802904496	-0.582095759	-0.574296465	0.044761245	-0.21146776	0.109721924	0.140002089	-0.107790116	0.237784092	0.244174219	-0.188891264	-0.030600141
Brd8	-0.130714693	-0.541639544	-1.005010588	-0.961525267	0.263177153	-1.834048297	-0.374131984	0.666218986	-0.107328861	0.696915511	0.025278722	2.078571384	0.93452071	1.563803773	-0.223918883	-0.996601825	0.473137825	1.014112819	0.702725561	0.039564689	1.788209358	1.707160616	0.367975936	2.011763097	0.84075437	0.021811754	-0.785839099	2.63460988
Uhrf2	-0.130714693	-0.024830864	0.191956566	0.042559806	0.051602141	0.168313919	-0.427982148	-0.452719077	-0.590035886	-0.222742299	-0.481320566	-0.379686086	0.936602754	-0.316017723	-0.580293912	-0.097410775	-0.129350955	0.265045719	0.193469961	-0.443242619	1.026528834	0.169943375	-0.400858049	0.397646865	-0.1841097	-0.443310719	0.071994877	0.480185473
Smarca1	-0.130714693	0.639665072	-0.595965589	1.282819332	1.12052577	0.216917317	-0.442758669	-0.233549877	-0.696729498	-0.23367862	-0.642616491	-0.393783347	0.872683106	-0.876280506	-0.870114894	-0.861154455	-2.326884586	-1.409861525	-0.398208759	-0.196642409	1.128783268	0.867580412	0.04373277	1.438966195	0.256461682	-0.20405806	-0.965216645	1.21382745
Foxd1	2.483579165	0.073240438	1.204141819	-0.041397237	0.001728676	0.158073499	-0.240082884	-0.08398746	0.248020572	0.101330134	0.388389255	0.119837966	-0.175718597	-0.512746852	-0.81375751	1.35452659	-0.122089921	-0.29343578	0.708174669	-0.715825609	-0.532032275	-1.03120711	-0.710266848	-0.865050135	-0.869206439	-0.683077081	0.888312245	-1.021755278
Dnmt1	0.261429386	-0.483343215	0.735132433	-0.358878323	-0.708529359	0.400318597	-0.32402782	-0.493172761	-0.868167288	-0.604733808	-0.862659243	-0.870732732	1.599527515	-0.53397616	-0.254043916	0.29064907	0.097141807	-0.097061727	-0.834008669	0.216720012	0.196783242	-0.674157751	0.003323426	0.685251435	-0.28264772	-0.34632717	-0.65689133	-0.021095113
Klf9	-0.130714693	0.540674956	0.003090403	0.341101172	0.275309931	0.26245888	-0.465430602	-1.205930998	-0.98651352	-1.156751563	-0.981521059	0.187728659	-0.809415669	-0.094816302	-0.236916116	0.049619536	-0.508744042	0.226068996	-0.034191191	-0.45859608	-0.089313094	0.32420692	-0.006536806	0.706340244	-0.109056003	0.119778425	-0.322471536	-0.080903677
Rad51	1.568576315	0.595731256	-0.464681328	0.792987607	0.676053034	-0.017248657	-0.388216937	-0.158863842	0.185584722	-0.455454988	-0.151045951	-0.166631708	0.642841194	-0.161435536	0.855759697	-0.532762412	-0.052039451	0.448543069	-1.346696778	0.759760129	0.630127357	0.813191296	0.238296277	1.057905673	0.410139792	1.47935493	-0.762852502	1.010273607
Chd3	0.392144079	-1.076897041	1.750318999	-0.480665422	-1.649878109	1.563944147	0.22982664	1.661591985	2.215338019	1.661187196	2.112990635	-1.225259789	-0.356329379	-0.903979999	-0.265819279	1.827423655	1.194475735	0.215427952	-0.33299109	0.577880664	-0.787389548	-0.494942855	0.247672301	-1.147647484	-0.083992326	0.399622463	0.218123954	-0.885760253
Prdm1	0.653573464	1.06227114	0.803729464	0.784674213	0.454513656	0.907914061	-0.30409911	0.952490409	1.201449069	0.821962678	1.091330496	-0.909357321	-1.218014727	-0.904559948	-0.823532467	0.174256161	0.684078127	0.384852781	-0.286480595	-0.102868191	0.705546101	-0.391272231	-0.429778462	-0.230302572	-0.27372093	-0.532819007	0.223694686	0.403267857
Hdac7	0.130714693	2.042234599	-0.069312418	1.5167467	1.750191176	0.160852307	-0.20233475	0.52631416	0.966332483	0.553588498	0.836389057	0.423357705	0.319219425	0.694254314	-0.325636824	-0.979112627	-0.642759237	-1.215775123	-0.719920655	-0.119402688	-1.100321574	-0.227759776	-0.01432815	-0.664907471	-0.013745361	-0.269732308	0.203288217	-0.74625568
nt26	0	-0.262150841	0.331935354	-0.361298262	0.434068633	-0.868515684	2.360965283	-0.138075978	0.197481492	-0.130059932	0.164199916	1.540517994	2.152376247	1.004921822	0.655394709	-0.158810799	-1.78398137	-0.005607674	-0.919049077	0.828023981	-0.538863178	0.733126101	1.145745756	0.831228389	0.966622098	0.863301254	-1.093402104	0.543211124
nt27	-0.91500285	-0.832976111	-0.738357804	-1.1523053	-0.380376413	-1.605131182	-0.696317786	-1.454954576	-1.947022371	-1.559954404	-2.106593292	1.767550569	1.901107724	0.773892822	3.358635223	-2.664712357	-1.770312593	1.847233768	-0.873654147	0.98273963	2.010109148	1.106084966	1.501990657	2.776734968	1.020526172	0.884540209	-2.660771325	1.924949821
E2f8	-1.437861622	-0.405244028	-0.062938494	-0.046006643	-0.077005314	0.193194536	-0.287559088	0.432583436	0.347389679	0.269323093	0.293522918	-0.209828382	-1.699652262	-1.149125049	-0.682606569	0.53261776	0.5536854	-1.114425246	0.44863409	-0.682047994	-0.609193596	-0.306996711	-0.831142728	-0.962745778	-0.658259543	-0.735350771	0.900567854	-0.881227086
Trim16	1.568576315	0.127764793	1.633855657	0.564575064	-0.009939443	1.19171262	0.365039881	0.02439996	-0.2373943	-0.069515349	-0.153403402	-0.425287867	-0.16187344	-0.13687645	-0.643549993	0.415014382	-0.00438388	-0.504003668	-2.178994371	1.321696815	-0.457589374	0.308642522	0.771673203	0.400826633	0.640244951	0.344842257	-1.16019224	0.454741243
Crebbp	-0.91500285	-1.471769435	-0.019342095	-1.590577524	-1.650600913	-0.273748007	-0.565142155	-0.93278348	-0.467161779	-0.951409288	-0.615253226	-1.337563998	1.527508099	0.154009652	0.14582102	0.333161595	-0.660565676	-0.655075297	0.493428331	0.056807807	3.086464275	2.043434436	0.144932205	2.016989613	0.502497726	-0.124221557	-1.319104679	2.168424785
Ezh1	0.392144079	-1.05540163	0.708182493	-0.617638867	-1.116603758	0.773630772	-0.320350978	0.294592095	1.704731292	0.199835993	1.512998418	-0.609004703	-0.526995542	-0.331617181	-0.923617644	0.857774928	0.691709458	0.128341233	0.287048734	-0.144913054	0.311479678	-0.793910436	-0.204621824	0.096044004	-0.397116624	-0.373739415	-0.277905686	-0.0449308
Hoxc8	-0.261429386	-0.389696728	-0.645904971	-0.368920244	-0.690717407	-0.157861451	-0.578467535	-1.464031108	-0.799205971	-1.398367287	-0.839126835	-0.206423131	0.429717134	-0.612561291	-0.463816219	-0.001261925	-1.46159787	-0.66119303	0.377838594	-0.053264701	0.762179863	0.689918504	-0.030571121	1.975652624	-0.019444773	-0.237537313	-0.961170535	0.388206042
4_c-Myc	-1.045717543	-0.145727439	-1.315259771	-0.439567626	-0.388275627	-0.321708162	-0.526372804	-1.507780795	-1.496565361	-1.718027684	-1.283358926	-0.096383533	-1.879226413	0.576646867	-1.007083232	-0.750396491	-1.290875006	-0.523587348	0.801882161	-1.032579327	2.20726434	1.733803	-0.489247986	0.721069516	0.053342893	-0.461759736	-0.148019688	0.702749374
nt28	1.437861622	-0.196794153	-0.066929932	-0.203796496	-0.295653477	0.522148713	0.723606816	0.393041413	0.912907993	0.499568201	0.925656448	-0.721211278	-0.638995486	0.223169616	-0.359373401	0.07670901	-0.242549037	-1.002850261	0.5080594	-0.29584939	-0.71594388	-0.842708792	0.020798927	-0.403069989	-0.050482532	-0.312830203	0.215895662	-1.074983438
nt22	0.812532934	-0.561606807	1.223772955	-0.430213677	-0.755209765	0.483560441	-0.274692993	0.64009015	1.066799685	0.585164541	1.021322516	-0.116265196	1.238118804	-0.417445493	-0.334498338	0.708935212	0.566097435	0.107467102	-0.129196034	0.053264358	0.588240347	-0.178980634	-0.013591081	0.672975235	-0.109308819	-0.208662179	-0.444139251	0.617917679
4_Trp53	0.947181249	-0.626132106	0.421900242	-0.260159463	-0.917117674	0.672425198	-0.31847728	0.79394559	0.742845237	0.506230756	0.491394164	-0.941886164	-0.360226384	-0.42366319	0.350343464	0.165857126	0.702685821	-0.023838073	0.561707019	-0.242098967	0.272446172	-0.260657382	-0.329383204	-0.271485867	-0.591495681	-0.429419256	0.19451186	-0.243454261
Ep400	0.004643045	0.210660135	-0.605556836	-0.016368759	0.197572703	0.24302308	-0.379227799	-0.766655033	0.438091397	-0.681512155	0.286978964	-0.580295574	0.127580818	-0.204861526	0.565774679	-0.565789739	0.865949843	-0.104057465	0.583228007	-0.501736415	-0.103485384	0.641134974	-0.574660894	-0.171516492	-0.618142313	-0.674935767	0.586205869	-0.682138685
Ino80e	0.273939675	-0.077914511	-0.31497793	0.306284951	0.270496372	0.070596002	-0.343281517	-1.036164644	-0.180272377	-1.140761349	-0.533863124	-0.227676815	1.368866937	0.010203589	0.234470628	-1.441814701	-0.342405985	-0.207612878	-1.139095667	0.028712006	0.55446256	0.664748101	-0.295390705	0.12733057	-0.14706246	-0.333522052	-0.025705911	0.662462913
Hic1	0.947181249	0.464649982	0.056767266	0.215455766	0.352578907	-0.013337281	-0.313978731	0.141852437	0.087643086	0.186221224	0.217594366	-0.088226327	0.390858816	-0.199541391	0.462050907	0.471564012	-1.234695441	-0.903323457	0.505028473	-0.581421295	1.03108151	0.818938294	-0.352122302	0.788459078	-0.117104105	-0.366021783	-0.225135124	0.80680424
Ebf1	1.081829564	0.944002524	0.444786727	1.156006522	1.063931941	0.40599205	-0.249295331	0.610645717	-0.107215799	0.501069823	-0.058968741	-0.16091182	0.159280152	-0.091543248	0.297791913	0.115128025	-0.978237793	-0.675950207	0.099799179	-0.689187008	-0.37833363	-0.542399576	-0.519813468	-0.533941324	-0.613353052	-0.547609467	0.548191388	-0.622827074
Nr2f2	0.13929136	-0.795001854	1.38372206	-0.45092661	-0.707201683	0.408629216	0.607845851	0.859912994	1.434116747	1.012920432	1.499746504	-0.178111624	-1.03340342	0.322679957	-0.474112089	1.26818512	-0.095953737	-0.145019319	0.487722425	0.066349145	-0.494336677	0.339245262	0.689875556	-0.201885846	2.274673162	1.043402235	0.287492697	0.62936162
Hoxd8	0.67788462	0.261366741	0.879399277	0.816092035	-0.019939505	1.224207711	-0.282685097	1.325463847	1.710888305	1.288033011	1.677411016	-0.530396407	-1.112233436	-0.6281513	-1.572634074	0.215868846	1.716457789	1.823800833	0.23948725	-0.482329766	-0.037430119	0.185554352	-0.457068012	-0.481146252	-0.505441833	-0.472022612	0.207118104	-0.307441891
nt23	0.004643045	2.83484121	0.390556266	2.768434659	2.673157655	1.033915316	-0.1707095	1.478577182	1.642917159	1.540338274	1.718047912	-0.51096503	-0.672354822	-0.400178285	0.018454796	0.288980241	-1.525862379	-1.410408486	0.017235941	-0.640376344	-0.788230511	-0.634238191	-0.606020717	-1.138059184	-0.769411628	-0.693033469	0.791350957	-1.179150295
nt24	1.620422823	0.044283842	0.896749949	0.541212537	0.130682599	0.895969687	-0.233794478	0.860175585	0.787026481	0.748952937	0.721097125	-0.083960533	-1.390547702	-0.223971308	-0.712699602	0.750338357	-0.605658832	-0.492350204	-0.523516072	-0.018481437	-0.317654472	-0.138949923	-0.264030882	-0.379972427	-0.344848745	0.490153405	0.420641255	-0.537797359
Parp1	1.081829564	0.131212171	0.513523067	0.121264931	-0.135054726	0.378866907	-0.297535097	0.707085083	-0.486886741	0.467908979	-0.407424323	-0.456268742	0.656700959	-0.432282955	0.253589417	1.050675132	0.582409172	0.93843046	0.149436296	-0.22798504	-0.411944716	-0.962795465	-0.369544425	-0.379140783	-0.777359763	-0.434431416	0.299355094	-0.675739922
Tdrd7	-0.264653584	-0.080198593	-0.020298422	0.073878602	0.301054862	-0.168255952	0.051250848	0.035674373	0.70955426	0.290759149	1.022228138	0.400351344	0.268980609	0.067453854	-0.204987493	0.385375782	0.091036447	-0.297839664	-1.22775817	0.445807952	-0.687022176	-0.753243651	-0.105734757	-0.907779757	-0.024223013	1.881408344	1.20011429	-0.554163426
Taf7	1.620422823	0.065563866	-0.122326524	0.077886723	0.036880188	0.276354488	-0.358796248	-1.603281095	-0.835424914	-1.415145698	-0.697803975	-0.315497528	-0.107902163	-0.218162851	-0.331008908	0.050748184	0.118836469	-0.1359005	0.467837825	-0.440723085	0.308120182	0.531997688	-0.484298146	-0.246049024	-0.547016694	-0.602457719	0.472632224	-0.012729635
Ppm1g	-0.399301899	-0.231899663	-0.515087305	-0.386900116	-0.002403098	-0.647665095	-0.210071808	0.797758867	0.596484011	0.898862749	0.758552733	0.160556014	0.365325823	-0.07044064	0.302213076	0.000347029	1.721395308	0.436283578	1.580581995	-0.953676118	-1.439927168	-2.039395445	-1.078712614	-2.462094197	-1.498551123	-1.104086065	2.210767048	-2.065378968
Phf1	-1.341840103	-1.565100822	1.747906772	-1.215630772	-2.293942599	1.423165083	-0.306221126	1.488167459	2.240914397	1.225911837	1.960870785	-1.097607393	-0.547254004	-0.801683382	0.028237989	1.841844143	3.076165672	2.193360661	1.222262504	-0.47145028	0.150421052	-0.302920179	-0.565807874	-0.35238478	-0.555932871	-0.612410663	0.596345674	-0.297474587
Baz1a	-1.207191788	-1.475441112	-2.244798098	-2.055021735	-1.505368608	-1.910015316	0.573010806	-1.761121067	-2.428306379	-1.931703416	-2.55198429	0.650105254	2.782547235	0.12380458	4.357844547	-2.248971064	-0.966195462	0.691960129	-0.431332854	1.249566688	1.218036662	1.846667325	1.570041243	1.767390401	1.868757827	1.229605548	-2.040081907	1.835651496
Aire	-0.130005269	2.073842402	-0.308750141	0.934590181	1.270114935	0.138349374	-0.29828645	0.568151657	0.777674247	0.463455167	0.617461428	-0.46659166	0.86351355	-0.333823887	0.185792162	0.058639378	-0.512318547	0.13054092	0.892455843	-0.650226689	-0.159455239	-0.806138229	-0.653615378	-0.972389912	-0.874673468	-0.750839847	0.877715474	-0.900557999
Hoxc4	-0.668598529	-0.743952636	-1.761695929	-0.767076821	-0.195737636	-0.800501792	0.02962431	0.693555943	0.658451866	0.414843185	0.152714658	0.099741878	-0.356515734	0.967897049	-0.124036364	-1.713476723	-1.105032618	-0.184466226	-0.319711324	0.775426954	0.7625679	0.382976537	1.046087006	0.968897204	1.350040113	0.568190825	-1.358405137	0.236945175
Dnajc2	0.543236305	0.309085007	3.488407273	0.829538633	-0.111918823	1.623867347	0.231752754	-0.394426707	-0.219566645	-0.201376484	0.058135184	-0.234295627	-1.8086582	-0.2565643	-1.264221416	2.618870495	1.128844191	-0.470995268	-0.735552349	-0.013629775	-1.085875117	-0.95912427	-0.146154084	-1.082224309	-0.392690404	0.161333534	0.71195511	-1.171274894
Mastl	0.947181249	1.26674322	0.208079479	0.940731657	1.136334727	0.315634391	0.034596643	2.30883256	0.625359345	2.232568255	0.866762983	0.013393699	-0.333570126	0.180519075	-0.876976865	0.508642373	0.087744768	-0.782797717	0.120378003	-0.193141283	-0.380229854	0.805721992	0.070757808	-0.616962363	1.296441151	0.145757772	0.647005549	-0.024419682
Hcfc1	2.293664398	-0.182982254	0.129271035	0.150097541	-0.105017119	0.497103184	-0.321061553	-0.194058424	-0.940532119	-0.480816226	-1.071175781	-0.511587441	-0.233537501	-0.522454397	-0.446635109	0.228556245	-0.027170681	-0.667574294	-1.399578961	0.249536155	0.063611514	0.315074113	-0.154903862	0.131976307	-0.26827152	-0.323196369	-0.21487787	0.012496258
Mina	0.947181249	-0.211019352	-0.113253942	-0.196740651	-0.0730262	0.007304001	-0.168517653	1.001529415	-0.122124799	0.985015508	-0.040229326	-0.086799336	-0.876425095	0.001182491	0.141087262	-0.422231507	0.472545309	0.223244063	0.197089912	-0.068174222	-0.559079172	-0.779969951	-0.022908691	-0.654472387	-0.124186097	0.059488356	0.326133575	-0.69961223
Brpf3	-1.341840103	-1.320435737	-0.978301554	-1.278959077	-1.508320281	-0.304218748	-0.381731672	-1.745377029	-1.538554164	-1.572580552	-1.480563487	-0.341669163	-0.30746388	-0.322469917	2.442823276	0.141445668	0.544587453	-0.723816726	1.893380133	-0.760197703	0.940771252	0.929632167	-0.555974054	0.467444394	-0.41154175	-0.592203412	0.311883039	1.324365723
Chuk	-0.533950214	-0.332589583	-0.125530119	-0.613708025	-0.915598431	-0.168315437	0.306634461	-0.000129327	-0.908357456	-0.166125937	-0.894881313	-0.267404871	1.040974045	-0.020020945	-0.346117593	-0.675405591	1.053151868	0.937367083	-0.350604355	0.461245059	-0.035117143	-0.029283984	0.669949809	0.080127589	0.88757074	0.397039852	-0.556577551	0.56574315
4_Pou5f1	-0.668598529	-0.758190076	-0.279328322	-0.879465816	-0.405957477	-1.27086922	-0.353309453	-1.25765437	-1.501740594	-1.190006575	-1.45193189	1.004014378	-0.600357361	0.73089305	0.6038387	0.182992289	-0.848933469	-0.16981202	0.957465095	-0.517614583	1.797010016	1.432644631	-0.220049699	1.192724219	0.083739155	-0.133511509	-0.559983586	2.28258048
nt25	-1.072543473	0.815903627	-0.990577731	-0.182615259	1.226317326	-1.840576536	1.115047738	-1.25803113	-1.748570119	-1.077320918	-1.579136987	2.112878019	0.311238641	1.871054678	1.43211253	-0.940508699	-1.102832734	0.743031346	-2.362519203	2.624204366	0.07267588	1.852834933	2.086174883	1.287646374	3.016397205	3.128999882	-0.875805232	1.15738262
Shox2	-0.668598529	-0.802177677	0.490457181	-0.969202465	-0.514040772	-0.836767791	-0.305196988	0.896287544	1.242234699	0.692319872	0.90656392	0.808774587	1.786373196	-0.030228249	0.66841143	0.591694623	-0.542090318	-0.324773686	0.414828756	-0.10581136	1.369192779	1.791834356	0.072796842	1.995174895	0.126536805	-0.125580877	-0.979356522	1.03531391
Prdm14	0.947181249	0.281390521	0.038519588	0.405259671	0.051247887	0.589245391	-0.337576973	0.228838531	-0.603033056	0.072575148	-0.586807195	-0.673505458	0.027811579	-0.5535587	-0.322029562	0.546602088	0.585163101	-0.122601007	0.539789331	-0.527170888	0.152025549	0.36946654	-0.5795649	-0.278110344	-0.545335358	-0.641135413	0.652486525	-0.11461763
Carm1	-0.399301899	1.4215278	-1.850448333	1.26241566	1.695589821	-0.09742919	-0.379412526	-1.788019509	-1.719446715	-1.784885943	-1.706736842	-0.229878025	0.945674629	-0.516430446	0.497721654	-2.097521639	0.821577358	1.120224179	-0.700493966	-0.498207934	-0.424405615	-0.03618583	-0.765349264	-1.084145694	-0.745312474	-0.682366769	1.075813593	-0.339066547
Pbrm1	-1.072543473	0.265078373	1.471961889	0.64012261	0.192754531	0.428378224	0.349810965	-0.63652411	0.10317226	-0.199708943	0.676466202	0.496809911	-0.538872118	0.075713803	-0.882101395	0.843597916	-0.936831078	-0.922143768	-1.481447973	0.816298535	-1.684665049	-1.531742592	0.719738367	-1.530394532	1.883380358	1.531247142	1.027815906	-0.72040821
Twist2	-0.399301899	-1.302848311	0.190754435	-1.306298339	-1.564271834	-0.165876553	-0.227300296	2.387838174	0.606778911	2.490087222	0.876585501	-0.114124709	-0.204472031	-0.139104185	0.78543523	0.532848865	1.138100001	-0.054705132	1.694236613	-0.702712854	0.66333914	-0.531914643	-0.383869282	0.370055984	-0.455052695	-0.402534413	0.152621547	0.363689903
Sirt1	-2.015081677	-1.683324874	-1.22933528	-1.457501457	-2.16728113	0.526587897	-0.499625734	-2.032503065	0.915923588	-2.225443903	-0.463085261	-0.750942529	1.104767793	0.042076949	-0.264262135	-0.475502188	0.016712941	-0.013146039	-0.775172786	0.82658994	1.791842285	3.656008471	0.116623162	2.63339017	0.392340785	-0.136334814	-1.296587562	2.35247466
Rad54l	-1.611136733	0.550912121	-0.669372454	0.40060508	1.637207478	-1.30794818	-0.327512665	0.146658993	-0.230010387	0.370305069	0.006096736	1.019620203	0.718767201	-0.027361584	-1.256338227	-0.917532003	-1.038205015	-1.868228582	1.373157358	-0.644051845	0.695929182	0.761109629	-0.38141728	0.521931432	-0.20468644	-0.354236863	0.237694118	0.151423247
Pcgf2	-0.130005269	0.496227407	0.057177327	-0.037708769	0.509495017	-0.794652437	0.092010578	-0.893600613	-0.432584246	-0.673934343	-0.258461071	0.884723944	-0.774533272	0.609405765	-0.068278556	-1.306865044	0.558308215	1.408035101	-0.261247626	0.229541425	-0.370811248	-0.83682942	0.364043128	-0.550631564	0.123989326	0.149612059	-0.311421341	-0.715855244
Phc1	0.004643045	-0.345266234	-0.830782399	-0.000665977	-0.352089456	0.244867114	-0.338601111	0.158509835	-0.78020456	0.206411133	-0.894904534	-0.363908981	-0.072771059	-0.497263331	-0.668688934	-0.602335189	-0.38066768	-0.003517381	0.569045974	-0.384855458	0.498180141	0.350904977	-0.256958791	0.660529249	-0.296344741	-0.323124993	-0.122288531	0.609180906
Prkcb	2.024367768	-0.652836824	-0.249265783	-0.624943692	-0.849055583	-0.002193764	-0.320803126	0.294178	0.027709405	0.048058076	-0.20465782	-0.615909644	0.200817744	-0.371116233	-0.403473962	-0.128023218	-0.489244203	-0.006561843	0.12226233	-0.130510732	0.361318633	-0.595881545	-0.134255419	0.743779707	-0.352185485	-0.270957295	-0.347321731	0.242851725
Prpf31	0.13929136	1.494523233	-0.552197753	1.895698718	1.589807093	0.849829185	-0.339591749	-0.203100685	-0.844107359	-0.29662684	-0.832532703	-0.713643395	-0.597049537	-0.472542794	-1.230706443	-0.703321969	-1.582423855	-1.376467831	-0.971291466	-0.252831433	0.020206746	-0.195574435	-0.431902723	-0.29264978	-0.452199518	-0.554302921	0.377302398	-0.109326345
Rlim	-0.533950214	1.094161839	-1.216930959	0.993742284	1.028945942	0.008354902	-0.217173774	-0.351418882	-0.503383388	-0.093060207	-0.089063266	-0.162991584	-1.215659098	-0.196146864	-0.017846241	-0.188631683	-0.474578306	-1.492681797	1.63869858	-1.01762985	-0.950138841	-1.543930959	-0.91667654	-1.696293222	-1.186077325	-0.933291971	1.740929987	-1.607744361
Hltf	-0.130005269	2.33418961	0.089879627	1.695874511	1.374812489	0.846735967	-0.30628334	0.158007487	0.468231887	0.067931364	0.318582859	-1.018769138	-0.188289258	-0.368822901	-0.34581615	0.111500126	-0.908167397	-0.439967975	0.048327323	-0.581127254	-0.556453631	-0.94244236	-0.473509335	-0.667434566	-0.740319415	-0.485512618	0.457168043	-0.89981968
Brd8	1.216477879	-0.44114055	1.180716634	-0.190877159	-0.694700482	0.867654845	-0.327838092	-0.409474308	-1.274731853	-0.520351719	-1.201376397	-0.451760055	-0.421053161	-0.62985746	0.348041536	0.708873722	-0.124943326	-0.45066001	-0.005326385	-0.157856466	1.160399797	1.052631887	0.031448335	1.54835251	0.139885596	-0.109212052	-0.763053733	1.262716102
Uhrf2	-0.399301899	0.628704126	-0.968665139	-0.527565756	1.359533244	-2.168735247	3.50303575	-0.749906299	-1.856530128	-0.669628288	-1.735275554	2.376583051	0.121948996	2.395990462	3.027713909	-2.02902198	0.102198824	1.918281127	-1.087177523	1.710621635	-1.711462232	-1.592713799	2.189417097	0.829008905	1.873801836	1.29950614	-1.185519505	1.012795187
Smarca1	-1.072543473	-0.273393808	-0.619165709	0.190825218	-0.066862413	0.208264034	-0.274501566	0.209680812	0.370269093	0.057936673	0.278201395	-0.252679531	-0.411873368	-0.655426135	0.256302404	-0.147494994	1.442710678	2.681945848	0.615509489	-0.465863518	0.099285525	-0.15915618	-0.427050339	-0.660179187	-0.545386307	-0.213349183	0.571837883	-0.416220862
Foxd1	-0.668598529	0.769612912	1.633525606	1.471419756	0.437786742	1.612010012	-0.175365977	1.081539724	1.327669964	1.660791716	1.756060826	-0.506547428	-1.02134187	-0.722946968	-0.638133582	2.080219676	0.232578647	-1.10698195	0.718254851	-0.851056108	-0.772477268	-0.612622195	-0.862267893	-1.235562304	-1.031903884	-0.928993568	1.366540201	-1.266394967
Dnmt1	-1.880433362	-2.041209968	0.741695937	-3.115790251	-0.75186743	-4.010191409	6.16822534	1.563690889	0.046860399	1.788210834	0.445346755	5.508131533	-2.815181778	6.160653075	-1.5760961	-0.691638903	1.454084896	2.655944102	-3.074893657	5.668107947	-4.575114239	-1.110906159	5.763585123	-1.618003953	3.724137875	4.953838344	-4.642057641	-2.981263447
Klf9	-0.533950214	1.149569846	-0.1172264	1.269850077	1.036021274	0.468986625	-0.318974992	-0.520607348	-0.656293658	-0.392267696	-0.491879405	-0.654984927	-0.761371696	-0.428427785	-1.183772692	0.494007796	-0.529754669	-1.481960629	0.174477999	-0.514674182	-0.412882409	-0.87962087	-0.545649832	-0.746727545	-0.733339322	-0.657171151	0.470870482	-0.192510264
Rad51	0.40858799	-0.024923824	-0.830397967	-0.136786925	0.08020032	-0.658669813	-0.29918616	-0.157295696	-0.359825352	-0.104247506	-0.39857709	0.21859207	0.664997632	-0.278625758	-0.319544942	-1.052502157	-0.15038051	0.990084349	0.464515461	-0.468509879	0.247024272	-0.260569273	-0.357232791	0.05047517	-0.50218106	-0.41228116	0.151486202	-0.226965141
Chd3	1.755071138	1.291734877	0.518290017	1.092717005	0.652217056	1.051205612	-0.30649391	-0.205292748	0.006400203	-0.329808792	-0.199642066	-0.869261395	-0.4384754	-0.454376046	-0.498309735	1.434166639	-0.200244559	0.186623117	-0.166039569	-0.408819729	0.299660107	-0.411705031	-0.409266867	0.103155532	-0.483941109	-0.153147754	0.160608111	0.059748662
Prdm1	-0.264653584	0.338949371	1.014232195	0.812536444	0.182987969	0.979149493	-0.286805577	-0.107597512	1.248510867	-0.229101989	0.977365005	-0.723844867	-0.045603521	-0.595064055	-0.44098077	0.428275179	-0.882143578	-0.882740562	-1.089805662	0.068995506	0.126249409	-0.46592124	-0.163111618	0.302119251	-0.334658828	-0.360541716	-0.190918176	-0.203954205
Hdac7	1.755071138	-0.831014204	-0.29634582	-0.71168718	-0.6404418	-0.260279189	-0.29271112	0.437678225	1.18813066	0.338600685	0.919265853	0.048279092	1.031740026	-0.127155135	-0.017343836	-0.041138103	0.823793538	0.662666286	0.920869498	-0.509381459	0.068716732	-0.496083779	-0.597090265	-0.416994935	-0.73242223	-0.658202133	0.684119584	-0.595878438
nt26	0.004643045	0.208090543	-0.298011689	-0.212139592	0.913396651	-1.205475418	-0.308566114	0.384098262	-0.523154557	0.286759161	-0.365463825	0.840031778	0.694543394	0.174394297	-0.412425903	-0.333378718	-1.713634745	-1.276408452	-0.027640773	-0.285322869	0.902325837	0.890834978	-0.158336665	1.349933661	0.058468161	-0.247101953	-0.557634596	1.156398194
nt27	-0.533950214	-0.862477424	-0.962821782	-1.049339019	-0.137789363	-1.645743455	-0.013174124	-0.094547885	0.257025196	-0.082495597	0.123525756	0.90992401	2.729327678	0.992135195	1.014056857	-1.730488907	-0.283514262	0.78258022	-0.208684845	0.309667365	-0.057621776	-0.042793982	0.40281058	0.753931502	-0.097386616	0.173308788	-0.929557943	-0.215767306
E2f8	-0.937895159	-0.757714226	1.63965088	-0.307901351	-1.08262836	0.902691488	0.403367633	0.066055	0.512214675	0.241703896	0.717172761	-0.344841942	-0.562646618	-0.076003947	-0.235899096	1.85986066	1.788141434	0.413981801	0.10639432	0.654282415	-1.717380117	-1.061477188	0.362391253	-1.679717692	0.077319507	0.138287117	0.508336865	-1.687975005
Pcna	-0.264653584	-0.834725836	0.168021723	-0.580679818	-0.95002014	0.113464831	-0.211316088	0.413280104	0.113516774	0.599708031	0.433968424	-0.363225846	-0.671812556	-0.293779543	-0.624157592	0.582758102	-1.107916911	-0.701398414	0.16902337	0.173526778	0.79815856	0.534317883	0.119488133	1.033220586	0.025299982	0.015790572	-0.791359057	0.360859681
Crebbp	-0.668598529	-0.350519622	-1.326135115	-0.206030441	-0.417590538	0.017872496	-0.355505607	-0.341497512	0.966033702	-0.325154453	1.650962201	-0.593533199	1.333697099	-0.369224234	0.048379858	-0.451480165	-1.05058955	-1.187201342	0.681113791	-0.355157403	0.671778377	-0.718881265	-0.27510361	0.811458343	-0.342810762	-0.385190121	-0.267221187	0.53904062
Ezh1	-0.668598529	-1.161711117	0.045208695	-0.886764475	-1.322234703	0.178501724	-0.385266384	-1.099049459	-0.752792839	-1.112793101	-0.918450713	-0.497150536	-1.436431171	-0.154418107	-0.100578623	-0.022650164	1.525540404	0.131036191	-0.940150497	0.116188949	0.682676454	0.293634334	-0.170441815	0.40446885	-0.149049494	-0.366648303	-0.444687348	0.695933366
Hoxc8	-0.533950214	-0.846146243	-0.667194009	-0.603086506	-0.743706925	-0.039014956	-0.395228278	-1.702597544	-1.391895254	-1.587461771	-1.450840499	-0.114762301	0.275441323	-0.377681884	-0.568646419	0.112176514	-0.342943734	-0.2628065	1.045433373	-0.61214849	0.598596646	0.641751735	-0.422068902	0.338453502	-0.349026611	-0.449380657	0.103410215	0.432476605
4_c-Myc	-0.399301899	-0.522910662	-0.530182646	-0.221300087	-0.457177673	0.08572501	-0.329690154	-0.692809901	-0.485299094	-0.832350724	-0.643211208	-0.438537611	0.24348635	-0.399334101	0.426325352	-0.491837983	-0.013319556	0.213469738	0.47676358	-0.24724467	0.829269131	1.09985814	-0.146721916	0.715016286	-0.125510786	-0.252288587	-0.386745606	0.840643852
nt28	1.216477879	0.949979203	0.53002799	0.817514271	0.9624465	0.238244455	-0.324837464	-0.735018536	0.511396045	-0.952983584	0.052446019	0.098709586	0.464506316	-0.423902409	0.014545173	0.039987466	-1.119926651	-0.019642833	-2.339560177	0.64546121	0.315913453	0.225526323	0.352402569	0.658923315	0.492966213	1.014280954	-0.912018821	1.020670587
nt29	1.496715335	-0.23328917	0.837381713	0.426823757	-0.571172143	1.883372087	-0.161188921	0.386846555	1.839846056	0.419345377	1.868963853	-1.582118712	-1.657137538	-0.865329219	-0.718840165	0.549235198	-0.931696448	-0.844837805	-0.319756388	-0.239092398	-0.340990616	-1.007621154	-0.382855079	-0.135711353	-0.599321084	-0.438380638	-0.002276194	-0.123121812
5_Trp53	0.331818966	-1.022154416	-0.392499079	-1.094152539	-1.130444493	-0.240205879	-0.509987213	-0.044460514	-0.047166763	-0.130136811	0.008122346	-0.176201562	0.659799848	-0.147318995	0.261720323	0.273355066	2.384836991	-0.11357797	0.606327774	-0.023318701	0.593786682	-0.653260691	-0.578292245	-0.564453821	-0.767440922	-0.593707725	0.336816667	-1.304234147
Cul5	-0.197679384	-0.454508535	-0.036183309	-1.132233045	-0.445584945	-1.081794599	0.261081012	-1.462866202	-0.443611095	-1.424451201	-0.169172557	1.04146589	-0.757846975	0.240068477	0.449950246	0.732002869	2.320976406	0.550797066	0.844867517	0.047470213	-1.840548928	-2.389337378	-0.39627929	-1.749307628	-1.280906224	-0.403722348	1.270375237	0.101535153
Top2a	2.449812365	0.929124121	-0.108943038	0.998757018	0.948502763	0.14779708	-0.253566822	-0.760451517	-0.098893477	-0.767444478	-0.116418201	0.197137049	-0.27268927	0.308897647	-0.156340483	0.144121758	-0.039708277	0.043208761	0.014353087	-0.44880929	-0.182163713	0.092507869	0.08028021	0.169872837	0.210588224	0.111248413	-0.079562098	0.712352054
Ash2l	0.755417646	0.285196853	-0.423430584	0.438657628	0.159632392	0.376272451	-0.348011536	-0.601530353	0.144248484	-0.660621243	0.1559415	-0.398022123	-0.467401824	-0.804411256	-0.390198988	0.226650365	0.441487895	-0.662075263	-0.103041926	-0.440859732	-0.48434839	-0.869030897	-0.932038353	-0.844561576	-1.218514709	-0.739645931	0.990874481	-0.49649819
Tle4	0.437718636	0.840669817	0.88776179	0.916701397	0.961892807	0.377096528	-0.479711597	-1.060607164	0.199319977	-1.02949953	0.337451719	-0.091925054	-0.312273309	-0.326671232	-1.18251887	1.140785661	0.502149392	-1.28046263	-0.032374167	-0.639977214	-0.409307335	-0.216809973	-0.986339893	-0.893086536	-0.909423774	-0.734858532	0.996083045	-0.209732429
Phc2	-0.515378394	-0.52192777	-0.424603016	-0.747286124	-0.54807273	-0.205354286	-0.486868268	-0.07965205	-0.271619038	-0.110368877	-0.311895584	-0.102339008	1.289708417	-0.188678851	0.679984113	-0.118671725	0.371350312	-0.370470582	0.009065023	0.395357981	0.567205038	-0.550459015	-0.155490059	0.21370827	-0.547805929	-0.463657796	-0.220882705	-1.69139908
Zgpat	1.073116656	-1.236718808	-0.291497541	-1.602283368	-0.84944393	-0.800200593	-0.00635862	-0.067056488	0.60996495	-0.112804647	0.530443954	0.892376655	0.488384874	2.32211886	0.221615032	-0.342608254	1.583198824	1.749644787	0.219097296	1.123688846	-0.340801198	0.535977807	1.370516229	0.631375473	1.372166461	0.640434186	-0.704130245	-0.583470606
nt30	-1.150776414	1.286753734	-0.927886539	1.527485483	1.539695456	0.428738692	-0.623213953	-0.020387894	0.758338172	-0.05892967	0.633341688	-0.576157309	-0.507482401	-0.503083908	-0.710293486	-1.518264426	-2.002033783	-1.265343078	-0.460995761	-0.489314177	0.317583826	1.11429232	-0.402809988	0.291135348	0.033699849	-0.30623138	-0.38702059	0.197552538
nt31	1.073116656	0.198247443	1.403666196	-0.000591135	0.403762737	-0.302286353	0.81524677	0.3233398	1.608058739	0.611032345	1.957296729	1.316820168	2.035826826	1.31520205	1.166087168	0.55125016	0.544367661	2.385714342	0.718915456	-0.551396433	-0.866183291	-0.13273671	1.042288216	0.068299685	1.421658108	1.94794415	0.144252978	0.41398863
Brdt	-0.727177734	0.266870593	0.241924372	0.449486738	-0.142817627	0.666141564	-0.447613872	0.391678711	1.14876777	0.513645372	1.113132652	-0.790525073	0.135743327	-0.807634753	0.076641988	0.002268423	-0.027784404	-0.457809876	-0.524933257	0.21933207	1.018461596	0.108592271	-0.423550999	-0.09363865	-0.286098819	-0.410787247	-0.012693322	0.533482739
Prmt7	-1.150776414	-0.802373061	-2.307459265	-1.518329862	-1.011266747	-1.882797522	-0.794733114	-1.321416834	-2.232158314	-1.392485632	-2.116333655	0.18685618	0.89848584	-0.075572532	0.571163522	-1.128952531	0.307295842	0.347556733	1.363386193	-0.70092382	2.278721971	1.4357915	-0.387148408	1.011426686	0.259826933	-0.250269938	-0.504979254	1.965301553
Blm	0.543618306	-0.459859268	-0.594640087	-0.387000545	-0.199170043	-0.682769609	-0.269054746	-0.228969512	-0.857600846	-0.272763987	-0.846013783	1.209220393	0.128354836	-0.351774421	0.552456978	-0.418455671	-1.172670185	-0.783963551	0.317503353	-0.26294107	0.309438856	-0.598775173	-0.257562441	0.346478415	-0.398993735	-0.276352742	-0.24133398	-1.860700826
Kdm5b	-0.515378394	-1.43345857	-0.559329204	-1.381101604	-1.722779465	0.152913225	-0.395917184	0.135078582	-0.478789955	0.080598005	-0.571106018	-0.874235967	-0.940960394	-0.611636133	-0.832361429	0.202428399	0.799858472	-0.054427671	0.353269892	-0.269754976	0.530047561	-0.046900773	-0.41508528	-0.057984944	-0.684139819	-0.538288545	-0.016523149	-1.613391235
Rcc1	-0.621278064	-1.719756224	0.617688713	-1.660548441	-1.764155338	-0.160545095	-0.545721627	0.061450196	0.100648997	0.061030443	0.119419254	0.356274254	-1.232924952	-0.444209163	-0.638928716	0.977128315	0.999631832	-0.042709435	1.256519234	-1.192282168	1.040876047	1.254173107	-0.81871866	0.391544433	-0.50446912	-0.583203334	0.349914675	1.088783622
En1	0.014119956	0.387262084	0.365098661	0.837883344	0.043944943	1.181533106	-0.336706179	-0.206087024	-0.410691428	-0.236102203	-0.530745947	-0.983033512	-2.135105368	-0.959222607	-1.156483549	0.07648266	-0.655556978	-0.699419859	-0.639155432	-0.242499351	-0.585844811	-0.483508872	-0.397851495	0.060250994	-0.611799387	-0.439627841	0.18553851	0.209954198
Hoxa2	-0.091779714	0.870366385	-0.846230124	0.358946454	0.331291499	0.227732557	-0.407263952	-0.337045601	-0.76840674	-0.418722346	-0.846454189	-0.316008072	-1.110736791	-0.506680418	-0.747589056	-1.381734833	-1.023985294	0.174462318	-0.04987285	-0.147861765	1.225874188	0.982123233	0.203698297	1.06051705	0.376684553	-0.050291447	-1.007452524	-0.528859084
Sap30	-1.256676083	-0.919052481	-0.590640026	-0.715959855	-0.702534195	-0.438602437	1.683195463	-1.041763411	-0.900232108	-1.164186973	-0.868443035	0.617687806	-0.136190874	0.619628252	0.164544582	0.142382527	0.306035596	0.97917662	-0.739532494	2.045458937	-1.572396332	-0.682533673	0.83227792	-2.014847917	0.855412958	0.091881912	1.068849753	-1.849223763
Sin3a	0.225919296	1.423498403	0.35227088	1.343502267	1.431877037	-0.083493888	-0.07579828	0.233407711	0.941332792	0.144140923	0.633624806	0.45219576	0.05165952	0.522483531	-0.237950584	-0.364369845	-1.402228994	-0.717171938	-1.143732849	1.08469816	-0.207482571	0.320711223	0.403065975	-0.012918925	0.76991972	0.378513877	-0.242329735	-0.635207836
Chek1	-0.197679384	-0.172190488	0.318649678	0.084043377	0.178733831	0.151745783	-0.496633867	-0.213051499	0.457044001	-0.097388539	0.462527045	0.142339019	0.41495678	0.643089073	0.272360939	-0.228031144	-0.793893304	-0.360406411	0.608683366	-0.999221492	0.458037193	-0.027385452	-0.347057182	0.825974199	-0.142008146	-0.207888287	-0.360977768	1.119415922
Taf6l	-0.409478724	1.310363843	-0.388671434	1.535411944	0.988990197	0.627409942	-0.311475244	1.12936758	-0.854578809	1.154403192	-0.847240628	-1.260317532	0.05941545	-0.918920548	-0.968125426	-0.781636689	0.932087448	0.930346756	-0.628819671	-0.064580689	-0.30285448	0.073527645	-0.915348793	-0.853175671	-0.696196558	-0.61101363	0.848021943	-0.581360112
Hdac6	0.225919296	1.290566132	0.435065244	1.502254775	0.34798146	1.891475512	-0.423331638	-0.088049091	-0.84774255	-0.120581579	-0.679634658	-1.893239767	-0.231188594	-1.754941928	-1.29245053	0.964465869	0.004327655	-1.083768668	-0.026509223	-0.647169671	-1.233906559	-1.181213085	-1.153114554	-1.438069398	-1.332590006	-0.782639564	1.403729805	-1.346444009
Eny2	-0.303579054	-1.077266966	-0.860920002	-1.228634445	-0.888916005	-1.096730996	-0.346080251	0.24782153	-0.390798795	0.351093721	-0.120602058	0.710149084	0.253095204	0.718003358	0.945561481	-0.810249151	-1.016157222	0.100821478	1.161814822	-0.770955634	1.227768367	1.353638293	0.601042857	1.756629054	1.100426121	0.250617503	-1.081980953	1.489857709
Prmt10	-0.938977074	-0.003976821	1.155938287	0.637600645	-0.23718254	1.461135592	-0.119397125	1.587292828	1.395635932	1.725024608	1.286589731	-1.320272632	-1.017844394	-0.934019206	-0.613491662	-0.31032644	-0.591672157	0.468326779	-0.620454916	0.063747878	0.284972379	-1.105071855	0.456339534	0.822149408	-0.068487334	0.028057671	-1.079912846	-0.629901454
5_Pou5f1	-1.786174433	1.5947553	-1.873694041	0.298526723	1.670994048	-2.865028731	0.263001003	-1.015525413	-1.540639926	-1.000764956	-1.436126469	2.470706307	0.559558683	2.214835992	3.276390426	-1.306163148	0.661764501	1.093982714	0.493980458	0.535043058	0.203017571	0.879604843	0.826593794	0.400025492	1.304294611	0.537931168	-0.591763128	-0.638584625
nt32	-1.362575753	0.167280076	-1.640242211	-1.021340734	1.858010457	-3.015731827	5.90243128	-1.231655551	-1.570009433	-1.071258273	-1.19242462	3.078641704	2.383363958	2.487691902	2.998399007	-0.353446629	-0.423816973	-0.66491746	1.22387746	-1.048054487	-1.213449427	0.848097042	0.058934505	-0.540806634	0.469344383	0.406076281	1.572931551	-0.043325073
Snai1	-0.091779714	0.187077787	-0.451120661	-0.079174743	0.89786174	-1.537783917	-0.37228624	-0.701986293	-0.549529096	-0.763117699	-0.472958378	1.954200773	1.177004139	0.889722757	1.106976199	-0.095361795	-0.086313175	-0.107101489	0.342164959	0.213653815	-1.476614018	-1.455434825	-0.376022035	-1.67291158	-0.874939815	-0.349534877	0.836532462	0.474770831
Ccdc101	0.331818966	1.491720248	-0.843471461	0.969172338	1.515771063	-0.742137495	-0.05327792	-0.495553524	-0.142316923	-0.490749759	0.037094775	0.460280715	1.660890706	0.968729046	1.185627013	1.254874938	1.412701968	1.666638676	0.23573066	-0.069123293	-1.16641065	-0.798460977	-0.036909526	-0.943839853	-0.142682649	0.097134107	0.29828861	-0.519231216
Anp32e	-0.091779714	-0.999614454	-0.5622258	-1.221779731	-0.757744333	-0.97614105	-0.515167423	-0.954916849	-0.00969937	-1.056969256	-0.054100741	0.582519914	-0.62395044	0.15552824	0.49605958	0.046109757	0.178556781	0.913060611	0.931639834	-0.687674558	0.914281755	0.216839351	-0.603447524	0.061614615	-0.461722501	-0.490662445	0.094312037	-0.340020202
Chaf1b	0.649517976	-0.496946536	1.084523406	-0.486784646	-0.034745368	-0.026975934	1.338124211	-0.105587005	-0.244332683	0.103008343	0.027531671	1.00796157	0.590999492	2.160220271	0.680368713	0.759830556	0.852958488	0.731858948	-0.202409449	1.655173531	-1.304306875	0.814637709	1.892730142	-0.421207075	2.519327199	2.715794937	0.353361519	-0.972967131
Actl6b	2.555712035	0.030769501	0.036300553	-0.129156106	-0.739721713	0.857327447	-0.44022379	0.273458952	-0.677246842	0.186982926	-0.744626012	-1.565982073	-0.441869822	-0.990577932	-1.283145333	0.204634252	0.007163211	-0.305100067	0.012334008	0.091382053	0.927541008	0.724300658	-0.333330624	0.232566154	-0.21207213	-0.373859203	-0.205103819	0.640997287
Mtf2	0.861317316	0.828764436	-0.369050446	0.317003193	0.803496826	-0.364641519	-0.571208561	-0.733155624	-0.594507572	-0.819797881	-0.664440649	-0.171310663	0.190581024	-0.394275585	-0.448562123	-0.681418835	0.113557127	-0.589110027	-0.187795164	-0.127041496	-0.268159436	-0.707368493	-0.785400009	-0.475286297	-0.86709872	-0.608968528	0.661356187	-0.894758287
Kmt2a	0.649517976	-0.880426877	-1.612759034	-1.364333231	-0.505554577	-1.773950674	0.003670508	-0.658469344	-0.984526407	-0.772647884	-1.020383132	1.04918486	1.484808272	1.50131862	1.463853466	-1.06407075	-0.066149226	0.563982993	0.511479142	0.391951028	1.262179284	0.380264429	0.827379897	1.479647651	1.1514354	0.592118639	-1.067504208	0.060169488
5_Trp53	-0.938977074	-2.07420884	-1.499136615	-1.923896747	-2.01018948	-0.379474906	-0.681946842	-0.874819877	-1.03252692	-1.095515788	-1.067884073	-1.063450536	1.184948753	-0.798860606	0.971564752	-0.486900753	-0.363712893	0.837416255	1.301371629	-0.561995843	1.690579417	0.905258048	-0.206223903	0.946105903	0.240940853	-0.027198831	-0.319692235	-0.989629976
Setd2	0.014119956	-1.244678023	1.501771137	-1.047765994	-1.213640459	0.468466074	0.434362046	0.282379431	1.35476508	0.460183662	1.551871477	0.007257051	1.819922014	-0.392237934	-0.015801029	1.992584392	1.467692355	-0.192204302	0.419851421	0.188290942	-0.502216811	-0.502016951	-0.643054994	-1.310221594	-0.766176229	0.038197971	1.672200661	-0.163804079
Suv39h1	-0.727177734	-0.929820831	-0.357946828	-0.310783711	-0.65424119	0.590772848	-0.654020391	0.219407133	0.123270265	0.055038073	0.008940243	-0.987990954	1.085750319	-0.445840397	0.933681597	0.115169933	0.41448953	0.952408722	-0.086745075	0.335925577	0.94806128	1.074443293	-0.104816685	0.276202033	0.051489862	-0.259263742	-0.269444908	0.192125556
Cdyl	-0.833077404	-0.33936745	-0.442879156	-0.193070178	-0.142944546	-0.313720422	-0.396602357	0.177129905	0.807013509	0.236493554	0.908343826	0.346126471	-0.324706629	0.160082334	-0.87434699	0.332488902	-1.327947137	-1.239343971	0.910487579	-1.513292862	-0.05487489	-0.428928925	-1.097422218	-0.922753612	-1.069365265	-0.677471716	0.842200606	0.476057227
Setd5	1.708514675	-0.620247488	0.918176046	0.034765348	-0.676134865	1.080411981	-0.020720902	-0.174983811	0.703648102	-0.080983095	0.805666295	-1.285603812	0.0006551	-0.50705343	-1.358494992	1.145939722	0.238660861	-0.638522309	0.660698683	-1.232029955	-1.399805063	-2.257608959	-0.961184614	-1.198238358	-1.720091898	-0.809357589	1.058509221	-1.585954825
Jarid2	-0.621278064	-0.844576967	-0.174909559	-0.663879655	-0.646054859	-0.367800481	-0.402343505	0.033553727	0.952306014	-0.130130549	0.763576057	-0.199025757	-1.10140187	-0.604064535	0.075146319	0.06144468	0.703086056	-0.559010702	-0.069823272	-0.125148744	0.871347033	0.309253841	-0.427783858	-0.116919988	-0.273367578	-0.451077316	-0.014148657	-0.025617031
Myo1c	0.755417646	-0.785351041	2.512096863	0.132774368	-1.175501042	1.939168973	-0.270413798	-0.270635144	-0.123480536	-0.282143894	-0.155079563	-1.815218285	-1.706493452	-1.499127681	-1.495850808	1.667751285	1.452011976	-0.640339451	-0.150201839	-0.484771573	-0.802823006	-1.073658483	-0.643296872	-0.807644026	-1.115905962	-0.706637667	0.842353799	0.121936586
Chd7	0.649517976	2.21992156	0.877796121	1.687354394	1.51799216	0.599356984	0.545939853	1.353068279	-0.863116798	1.444629271	-0.784954626	0.229044341	-1.454917324	-0.273653341	-0.86509521	-0.422634066	-1.802454307	-0.629366709	-0.765492079	-0.038460715	-0.380294828	-0.703654287	0.74568571	0.189828269	0.367663077	0.317338973	-0.848055135	-0.625258369
Prkca	-0.409478724	0.318939913	-2.133835932	0.482197346	0.818663749	-0.710376191	-0.585450373	-0.642876413	-0.440765099	-0.722003903	-0.491738551	-0.079581356	-1.245169588	-0.490189922	-0.020106419	-1.824687141	-0.533288799	-0.079028977	0.001277147	0.192076445	1.078128232	1.179763075	-0.145149788	0.974841726	0.311257776	-0.172850413	-0.553311667	-0.354713254
Kat2a	0.014119956	-0.093133409	0.595446996	0.001831459	0.041152706	-0.127410329	-0.381938899	0.264830497	-0.539260038	0.229493063	-0.60964155	0.118549953	0.186618648	-0.517737178	0.199212049	-0.007976069	-0.594507713	-0.603950019	-0.027807202	-0.508241694	0.022376041	-0.445926141	-0.484443705	-0.086288399	-0.53929033	-0.366771063	0.125027248	0.225571847
Snai2	1.390815665	0.236204204	0.388064528	0.373984402	0.221125063	0.599666013	-0.142203602	0.134489026	2.836443497	0.163602038	2.47398743	-0.266067669	-0.341688241	-0.170751978	-0.360285612	0.49644319	0.62977362	0.069627209	-0.058814485	0.242045091	-0.241325235	0.449354962	0.035835186	0.158963867	-0.121857373	-0.358458961	-0.288977025	0.232566624
Smarca5	0.225919296	0.667272627	-0.425706481	1.433149429	0.684255621	0.96105815	-0.301419764	0.686429176	1.422218123	0.645709196	1.148837001	-0.938449809	0.566301674	-1.118326386	0.985517206	-0.828617122	-0.832258126	-0.597473539	-1.052393568	0.113716524	-0.132883491	0.365155793	-0.246012781	0.136114897	-0.13534743	-0.307323651	-0.268832136	0.879965405
Kdm3a	0.331818966	1.389186828	-0.836988604	1.822550798	1.220365096	0.573844931	-0.283285264	0.011448131	0.498736378	-0.168702127	0.082834092	-0.926405554	-0.851682796	-0.893494452	-1.638911532	-0.462148534	-1.428500294	-1.327964583	-1.115898405	0.145136203	0.478873161	0.696412634	-0.316762003	0.417785827	0.033193972	-0.348891909	-0.323292272	-0.993710263
Trp53bp1	-0.515378394	-0.101627697	-0.225944819	0.554540261	-0.460371108	0.999995792	-0.454683955	-0.545307645	1.019612357	-0.624435342	0.700314869	-1.433195834	-1.650354824	-1.16250889	-0.910349876	-0.124207569	-0.417418796	-0.132704553	-0.526519676	-0.039974916	-0.032144742	0.556720705	-0.397730557	0.338762314	-0.321678845	-0.418487368	-0.138158447	1.861445193
Hcfc2	1.284915995	0.858661656	0.968211291	0.541366705	0.675371231	0.341455194	-0.298031545	0.017723872	0.502491919	0.217740003	0.753163599	0.014310593	0.078115085	-0.726145425	-0.014978411	1.36143462	-1.606679808	-1.431448485	0.754441629	-1.118086301	-0.383262375	-0.497043692	-0.757644546	-0.047674637	-0.808332658	-0.609619242	0.368221247	0.023607708
Tbx18	0.861317316	-0.107680714	-0.363050354	0.036886514	0.121366055	0.016837497	-0.055337204	0.146208518	0.934349832	0.113941131	0.852349339	-0.057821847	0.49648838	-0.141723806	0.223377784	0.349859997	0.554304223	-0.146892238	-0.28764342	0.390436826	-0.525357364	-1.015301377	-0.372998564	-0.885370435	-0.702098458	-0.260061641	0.477371309	1.073849371
Cul4b	-0.938977074	1.490583218	0.247062382	0.982234253	0.821963665	0.415450449	-0.484989689	-0.605111768	-0.480110262	-0.545307252	-0.475034578	0.178139068	-1.197869343	-0.900214246	-0.100968686	0.100577365	-0.513997328	-1.208126405	-0.13597214	-0.956823854	-0.347557102	-0.670541193	-0.949151199	-0.811302522	-0.967515333	-0.64339442	0.613483352	-0.191441488
nt33	-2.421572453	-1.268054037	1.714843347	-0.917291974	-1.821269274	1.150149504	0.065091383	5.276425907	-2.341039673	4.8306002	-2.496938878	-0.526250179	-1.05441941	0.836649192	-0.455025549	-3.089319799	-0.379465978	2.453321339	-2.646648607	3.341993871	2.253150556	0.65807447	3.890639785	4.009264796	2.286370774	1.519673342	-4.717712089	-0.252263889
nt34	-1.892074103	0.532835462	0.21626881	0.777151021	1.450788096	-0.969651443	1.773435021	2.422919627	-0.579162665	2.138479366	-1.058792833	1.631102007	0.090190898	1.647745539	-0.195056939	-2.185132052	-1.012109891	2.819009499	-4.674765231	4.083952548	-0.531671294	0.892321279	4.28429571	1.685155347	3.462366509	2.153353008	-2.750176891	2.499155806
Kmt2c	-1.256676083	1.162048215	2.127504801	0.397294897	-0.122637369	0.642071646	1.202211464	0.708413555	1.079495637	1.315264205	1.432615803	0.369017208	-0.033447155	0.135251945	-0.107453479	1.747946778	1.055664345	-0.108266324	0.558110248	0.598639517	-2.395574921	-2.368405622	0.489960532	-1.645406342	-0.107271249	-0.067667072	0.879043539	1.062834607
Dpf1	-0.197679384	-1.100509212	1.067419698	-1.058896532	-1.232551518	0.481307942	-0.348907531	-0.031220298	-0.287668109	0.129657797	-0.206544159	0.267472832	-0.596521661	-0.446836953	-0.548900135	1.354923111	0.354967103	0.407312745	0.565225097	-0.388998335	1.196830111	0.739000101	-0.091452943	1.058987133	-0.073293167	-0.211606655	-0.552392509	-0.111805549
Cbx5	0.649517976	0.067723001	-0.229393147	-0.012011938	0.44501169	-0.792097168	0.644740311	1.159231072	1.072248616	1.718011594	1.448250219	1.107809103	0.487540758	2.23048025	-0.058908342	-0.151356532	-0.306953314	-0.228057909	1.149027323	-0.548368031	-0.704357272	0.07220564	0.693923886	-0.079836142	0.964513795	0.205919618	-0.089519647	-0.567752457
Clock	0.331818966	-0.414444922	0.929831396	-0.563235924	-0.510504452	0.242050896	-0.364199692	-0.083084699	-0.336226085	0.02804423	-0.163195618	-0.178164576	0.617345818	-0.466829313	-0.112196885	0.489655949	0.081251184	-0.35267191	1.052832638	-1.078338514	0.019250646	0.708405114	-0.557853581	-0.18540038	-0.286604696	-0.304813753	0.40529397	-0.478971048
Parg	1.073116656	-1.15013726	0.16071624	-1.202722731	-0.974904208	-0.421880539	-0.537808254	0.741748265	0.414178018	0.50803496	0.263148923	0.033608017	1.136337647	0.036732088	-0.545673764	0.978676654	0.079118458	-0.054544154	0.456242913	-0.103571375	1.297221594	1.884329127	-0.490672055	0.582152073	-0.13180629	-0.434181981	-0.073510971	2.136633393
Hdac5	0.649517976	0.143870619	1.582599954	0.294842593	0.126823609	0.789959146	2.307644171	-0.09610452	1.075153292	0.033410438	1.246921726	0.075563278	-0.072316178	0.4279666	-0.286346155	1.401161189	0.146081189	-1.02559683	0.812994915	-1.102565737	-1.757804879	-1.637745698	-0.146480116	-0.91157857	-0.385082114	-0.324892941	1.343295139	0.766762576
5_c-Myc	-1.256676083	-1.099238413	-0.088184101	-0.82215211	-0.633235953	-0.327729733	-0.453682548	-1.034705268	-1.550292841	-1.33097774	-1.664948883	-0.026180726	1.423902876	1.206822412	2.348701832	0.562512738	1.572486726	2.475732756	-0.294806343	1.777445293	0.614748929	2.095220502	1.097557266	0.605632965	2.169934718	5.502200654	-0.069604548	1.965201054
nt35	-0.197679384	2.130062689	-0.660606608	2.291216781	2.29816852	0.364598026	-0.331390441	-0.616054369	-0.510389314	-0.666644922	-0.828428997	-0.218922066	-0.160163746	-0.608713274	-0.964931105	-1.919835774	-2.120933225	-1.116220959	-2.294655862	0.586904456	0.357361583	0.785742443	0.291741772	0.517429953	0.399280399	-0.120816498	-0.954983898	0.677478668
nt29	1.272059633	-0.526285444	0.430497324	-0.637102531	-0.582473926	-0.102835021	0.412414156	-0.393086864	-0.673836259	-0.29008706	-0.62072356	0.212090483	0.570137276	-0.091506236	-0.182978575	0.973512232	1.237284159	-0.135658587	0.892498043	-0.503746181	-1.758348795	-1.303265522	-0.901436321	-2.146084669	-1.045221384	-0.631710951	1.793842481	-1.994064254
5_Trp53	-1.210939651	1.663916318	-0.887850736	1.918206229	1.972671726	-0.586390835	-0.461470108	-0.824309285	-1.267551916	-0.72982635	-0.72467348	0.589448034	1.292132399	0.507616086	-0.223055897	-0.006954017	-0.172937538	-0.818281505	1.045921631	-1.319740271	-2.334885237	-1.277107681	-1.39328699	-2.530143337	-1.344149075	-1.002763167	2.329080295	-2.027021259
Cul5	1.07341969	-0.950160674	1.513146915	-0.538817013	-0.987901342	1.280906975	0.390110205	-0.988978271	-1.244782679	-0.903035912	-1.139732729	-0.75848547	-1.029268367	0.768113463	-1.1984017	1.356993616	1.813176045	0.764535769	0.706423668	0.25276333	-1.583147851	-0.407450409	0.591590708	-0.983541266	0.330784699	0.236927653	0.631584482	-1.013796302
Top2a	-1.111619679	-0.72959551	1.311007537	0.441889964	-1.071174228	2.172727475	-0.17524527	0.203288221	-0.900842435	-0.02439478	-0.724126206	-1.806563883	-2.334846287	-0.856673203	-2.181314754	1.434918437	0.183477313	-1.558850716	-0.311719139	0.446567922	-0.978300146	-1.436601066	0.391865437	-0.329139884	-0.452464117	-0.25882286	-0.831914091	-1.275179443
Ash2l	1.867979461	-0.057467249	0.77129948	0.253244339	-0.131349295	0.686165424	1.786563898	-0.090070342	-0.023041556	-0.129012597	0.108986205	-0.554302576	-0.114520409	0.064371842	0.237018369	0.575398005	0.685192898	0.438035694	-0.045597674	0.020101876	-0.405763726	-0.362707604	0.93869118	0.016192132	0.881381346	0.180631757	0.215456601	0.073947201
Tle4	1.172739662	0.795886429	0.13116529	1.175928969	0.701217129	0.562528441	-0.486644865	0.401330995	0.555733738	0.236920649	0.436320607	-0.530293859	-0.044919498	-0.522754487	0.781889497	-0.182021606	-1.864208743	-1.261245833	-1.302547632	0.351104769	-0.123406648	-0.14736012	0.066664994	0.408712085	-0.226204825	-0.283677787	-0.842271476	-0.301405482
Phc2	-0.317059909	-1.264831766	-0.40330014	-1.272157329	-1.405511073	-0.003646579	-0.114985956	1.794417509	0.946397704	1.666413061	1.059987934	-0.855499545	0.275414147	-0.220780861	0.797271388	-0.006493313	-0.42267565	-1.124539355	1.023662923	-0.829951931	1.234334005	0.283070295	-0.111610248	0.808066154	-0.057805116	-0.224108128	-0.813987847	0.40936184
Zgpat	-0.714339794	-0.024223052	0.277582134	-0.630710061	-0.180998994	-0.054100066	-0.532936605	0.736067438	0.868389674	0.740795827	0.894711102	0.083415366	0.103814058	-0.620740379	-1.248054504	-0.467197494	-0.090735213	0.023290952	1.04205971	-0.670207057	0.70606449	0.533504341	-0.093460223	0.299366245	0.042538776	-0.158915298	-0.382961265	0.668472083
nt30	-1.111619679	2.742805378	-2.113024442	1.79682231	2.218916904	-0.828606482	-0.363779906	2.01845408	1.319563668	2.413274615	1.329987307	0.184346271	2.602726513	0.843385174	0.586450705	-1.531095076	-1.423332391	-1.557499502	0.521191894	-1.416642567	-1.438480404	-1.513421122	-1.221611757	-1.888805808	-1.003950912	-0.852015983	1.265934509	-1.279400537
nt31	1.07341969	-0.201650471	1.300898999	0.082118042	-0.724817499	1.127082205	-0.245773234	2.45939687	1.328203501	2.35477965	1.280893585	-0.869824988	0.08664731	-0.86484975	0.296814199	0.896355251	1.413103595	1.055202688	-0.050161763	0.025378734	-0.564653471	-1.062190098	-0.360385586	-0.767081133	-0.704537685	-0.440125171	0.452003352	-0.642827063
Brdt	-1.90617945	-0.160294503	-1.852776664	0.055839049	0.770304386	-1.735147986	-0.984759999	-1.37156764	-1.779173556	-1.501100308	-2.069712687	1.765911428	1.161990537	-0.468444341	-0.616451047	-1.991667627	-2.497987077	-1.947584589	-1.03291533	0.248445901	0.480641053	0.22252035	-0.253585441	0.960601742	-0.074313305	-0.328034074	-0.882346591	0.528364226
Prmt7	0.080219977	-0.32431171	0.982574214	0.07471404	-0.809552263	1.305031264	-0.513613875	-0.752241249	-0.145527576	-0.612852223	-0.22469014	-1.191839183	0.441709201	-1.317283008	-0.768712854	0.851974081	0.269940366	-0.211040738	0.711900574	-0.758954209	0.155839302	-0.169549641	-0.61321093	0.016889491	-0.54212624	-0.556838052	0.484987641	0.22720539
Blm	-0.813659765	-0.692951872	0.764706955	-0.436829494	-0.887952222	0.801825827	-0.219383906	0.609078536	-0.306097484	0.681068392	-0.139733857	-0.293543249	-1.504998154	-0.852693159	-0.989210887	1.20285516	0.913429197	-0.493886206	1.501838959	-1.585981728	-0.921677618	-0.726734802	-1.400412	-1.500423516	-0.971905604	-0.924090135	1.744764408	-1.176308429
Kdm5b	-1.111619679	0.079987424	-0.807202179	0.001299711	0.341270352	-0.09706335	-0.324057894	-0.788782349	0.261729862	-0.643663995	0.195970622	-0.923101129	-0.695234058	-0.486159029	0.150970002	0.125246144	0.531826507	2.621701455	0.712462308	-0.835228789	0.04917206	-0.549615464	-0.556510853	-0.4035713	-0.534438604	-0.286040032	0.165741151	-0.885864678
Rcc1	-1.111619679	-0.296952065	-0.453685867	-0.178242121	-0.216787925	0.047131159	-0.804868144	-0.282730247	-1.247090793	-0.463154414	-1.329282784	-0.909501025	-1.124162071	-1.234602829	0.772794244	-1.415326697	-0.225552574	-0.275067493	-0.68513179	0.031135306	2.06349403	2.277250175	-0.016585119	1.85266296	0.610210069	0.027342592	-0.559116491	2.105917006
En1	-1.111619679	0.975752069	0.506217184	1.449877039	0.145757745	2.022242493	-0.666484273	-0.805227404	-0.638996207	-0.702901602	-0.716754099	-2.171082936	-1.450368804	-1.413502319	-2.261018273	0.674822355	-0.715120129	-0.878332574	-0.753452683	-0.141561856	-0.226118313	-0.18985421	-0.48128575	-0.251454128	-0.436117774	-0.468536304	0.053801715	0.626261141
Hoxa2	0.080219977	0.645373212	0.025653495	0.788730954	0.405917833	0.762559006	-0.079100886	1.513260116	1.184102302	1.358642961	1.131165782	-1.357288981	-0.131687158	-0.175380428	-0.282458812	0.676336097	0.113839182	-1.114119416	-0.123678695	-0.104623852	-0.682165216	-1.029186905	-0.703136052	-0.792464989	-0.737392218	-0.608974342	0.655167452	-0.937816607
Sin3a	1.76865949	-0.430749406	0.774972459	-0.347501775	-0.264001161	0.012274155	0.24256736	1.680129057	2.124066317	1.752449009	2.143784155	0.349614734	-0.33730302	-0.070139683	0.230295159	0.697572366	-0.378146088	0.008375628	0.820596096	-0.840025933	-1.518747504	-2.111182353	-0.48128575	-0.892838147	-1.14896402	-0.601142986	0.526576527	-1.862236235
Taf6l	-0.317059909	-0.899309713	-0.523189918	-1.063708606	-0.867919083	-0.398000888	-0.993477311	-0.996124224	-1.860986856	-1.192745574	-1.984981752	-0.485214048	0.051177707	0.115351319	-0.330918319	-0.294521179	0.707586491	0.229429041	0.756417991	-0.594891906	0.756375872	0.098047387	-0.670661008	-0.146850326	-0.471319059	-0.574118389	0.325165215	0.31438722
Hdac6	-0.317059909	-0.525464889	-0.997129689	-0.65028374	-0.099675278	-1.502173499	1.45893321	-1.268528604	-1.368516328	-1.212133289	-1.376895646	1.074590943	0.192834673	0.977428869	1.397136052	-1.542590742	-0.817001071	0.257440747	-1.500909937	1.437178031	1.339845684	2.8174377	1.751542285	0.928802186	1.90925886	0.778934519	-1.287400037	1.794530134
Eny2	-0.515699851	0.126126055	-0.333042657	-0.37439603	-0.1062808	-0.240349955	-0.725446203	-1.29364866	-1.749729501	-1.343628451	-1.75084494	0.07398596	-1.085495968	1.379853222	-0.060913007	-0.101661634	-0.047969395	-0.164008096	0.764001399	-0.126690712	0.103572353	-0.488569479	-0.130960274	0.260081706	-0.488312782	-0.40277859	-0.149203041	-0.149283742
Prmt10	0.576819834	0.86840004	-0.888258845	0.335001205	0.950494349	-1.1983177	1.073499955	0.223493483	-0.087356854	0.115901489	0.18357647	1.035386377	1.546292705	1.236187595	1.028087075	-0.894358022	-1.13730873	-0.026210253	-1.924878645	1.94903323	1.520202212	1.155604599	1.330416712	1.462560516	1.126576501	1.139549206	-1.181356344	1.316897091
nt32	-0.118419966	-0.434758403	-0.690294733	-0.637227669	-0.037247686	-0.889403582	-0.434280267	-0.339617031	0.930677573	-0.375364565	0.848257174	0.273526686	0.032027588	0.26148178	0.872842025	-0.408622248	-0.292891894	-0.489312866	0.72018615	-0.594412191	0.05334986	-0.355862253	-0.393985632	-0.080089856	-0.337958789	-0.340756818	0.224778248	-0.020702719
Snai1	-0.813659765	-1.678039782	0.202772671	-1.815558927	-2.069582556	0.387594919	-0.832761885	-1.04347787	-0.576084493	-1.074254559	-0.625938762	-0.44270919	-0.903699812	-0.724801076	0.336775102	1.311625223	2.054967404	2.807129591	1.536806898	-1.174866541	1.144866856	-0.595515696	-0.586360893	0.0104273	-0.536057053	-0.15072447	0.418541029	-0.140354504
Anp32e	1.967299433	0.696130395	1.383117205	0.867985059	0.646423787	0.912946713	0.796163573	1.425449139	2.310368582	1.41965027	2.263926955	-0.367890484	-0.031786887	-0.78310523	-1.679154934	1.351004462	0.133161088	-0.649769529	-0.816156237	0.134273888	-1.740259809	-1.142019463	-0.231385411	-1.194329548	-0.506034808	-0.387141554	0.69970421	-1.324858475
Chaf1b	-0.118419966	-1.428098751	0.171756409	-1.645965571	-1.70784904	0.436232599	-0.41625492	0.429446734	1.234101051	0.353183735	1.284821083	-0.90717994	-0.906655612	-0.604359356	-0.619405185	0.279582045	2.140578311	1.569183705	1.150685015	-0.464409606	-0.631587165	-1.241359734	-0.835061231	-0.602969391	-1.03211194	-0.749887397	1.124755377	-1.446296107
Actl6b	1.172739662	-0.040727928	-0.169328283	-0.227890646	0.123775436	-0.557629754	0.181038267	0.045749586	-1.154329545	-0.007045382	-1.062663634	0.653132788	-0.045757135	0.60916307	0.035627644	0.077661984	0.004665459	0.607794945	-0.791369726	0.397157346	0.124505799	0.030453674	0.315665333	0.254456346	0.244359475	0.513246137	0.117619144	0.608727365
Mtf2	0.179539948	1.415452287	0.749732505	0.946926319	0.470348739	0.417199053	-0.217120386	-0.070130323	0.097728973	0.160333644	0.231768799	-0.136942585	0.530075111	0.422156858	-0.149129683	1.050625336	0.199687897	-0.497446135	1.272440852	-1.242506262	-0.586698035	-0.19626966	-0.929111359	-0.660106312	-0.758270221	-0.683641828	1.066674346	-0.690070848
Kmt2a	0.775459776	0.32885001	-0.827199505	0.520309815	0.48323492	-0.487494219	-0.772298302	-0.922683167	-1.27494412	-0.809494532	-1.101681071	-0.05334728	0.99779439	-0.719138241	1.859524151	0.058136902	-0.312312886	-0.620588503	1.274687788	-1.267931122	-0.046428455	0.112994725	-1.1801367	-0.789629063	-0.704294918	-0.767308955	1.254621057	-0.070219401
Suv39h1	-0.317059909	-0.626486923	-1.611898353	-0.759748258	-0.244184596	-1.121048639	-0.792893572	-1.270416509	-1.205607115	-1.288119859	-1.136545662	0.602612935	0.571244497	-0.2623409	0.918958594	-2.210940878	-0.937331957	0.156411515	0.428997307	0.017703304	2.738875449	2.108100546	0.073340004	1.848897223	0.722287723	0.035071242	-1.080411671	2.216801903
Cdyl	-0.515699851	-0.472011597	0.675707866	-0.791794029	-0.535747983	-0.076278848	0.541269161	0.221043888	0.67026612	0.223410872	0.61582657	-0.102198853	-0.088312956	-0.349133791	-1.549522115	0.709726181	0.987684768	0.46046065	0.058042242	1.11193171	-0.060428531	0.026187731	0.126215075	-0.323607505	0.278427845	0.310889033	0.640428096	0.558561284
Setd5	-1.111619679	-1.245372892	1.509348365	-1.556012162	-1.476709932	0.138472722	4.157407655	0.274544925	0.588764727	0.220345496	0.631633139	1.501344072	-1.212364305	3.132483093	-0.036450415	1.363355721	1.044322724	0.738446945	-0.128453434	2.807242181	-0.731498815	1.628694451	3.215019274	0.223633093	3.972054146	4.436498738	-0.191827666	1.922299408
Jarid2	-1.90617945	-0.145641736	-0.618373424	-0.056993768	0.125670463	-0.342780909	-0.803316805	-2.02124093	-0.576084493	-1.929684156	-0.646123525	-0.135673242	0.020695416	-0.315743316	1.876288521	0.085450078	-0.069273035	0.438191604	0.68437561	-0.288834158	0.894109948	0.391372355	-0.040960152	0.850512052	-0.122138498	-0.19183267	-0.626359825	0.779356981
Chd7	1.371379605	-0.558263642	1.715694401	0.060114599	-0.621565619	1.569295992	-0.495202074	0.522172505	0.031698185	0.495723733	0.100616128	-1.366246917	-1.12470124	-1.266764378	-0.227625352	0.708278254	1.031778348	0.747073927	-0.860182136	0.627899942	-0.124739989	0.108199672	-0.213985387	-0.147408213	-0.302676582	-0.424616518	-0.032084913	-0.097169463
Kat2a	0.179539948	-0.196914697	-2.33393682	-0.890152545	0.448474717	-2.401776028	-0.676200846	-1.711203274	-0.360743653	-1.730561104	-0.533159676	2.047814384	2.359830983	0.748736932	1.535063741	-1.234160262	0.293067201	0.005153502	0.697857225	-0.338724449	0.196283964	0.268850483	-0.813386202	-0.298735046	-0.480948835	-0.303346045	0.80598692	0.195060135
Snai2	1.172739662	0.95097131	0.344951462	1.324738978	0.751191689	0.802539179	-0.354863847	0.587000971	-0.462799741	0.228372357	-0.751715268	-0.606962179	-0.487143797	-0.957905974	-0.567060186	-1.167972429	-1.844609394	-1.02215891	-2.318864803	1.040454273	1.747847884	0.56713585	0.958116206	1.723558624	0.607539627	0.238095937	-2.211358497	0.777246434
Smarca5	0.378179891	-0.562553972	-1.386716531	-0.705845038	-0.046993537	-1.445851066	-0.767150175	-0.365454803	-0.845447688	-0.513243294	-0.871568334	0.767119793	1.853243412	0.883765165	0.571403519	-0.264641222	0.237063399	-0.520390788	0.751011301	-0.627032766	0.352195916	0.518523934	-1.064036542	-0.637604872	-0.654446662	-0.764317634	0.896574207	-0.043106988
Kdm3a	0.974099719	-0.411735977	-0.975217391	-0.927558396	-0.298761364	-1.080355113	0.204115127	-0.409453906	-0.619969859	-0.429830297	-0.560104886	1.435447035	1.477375383	1.599349162	0.856659751	-0.121274469	0.150243635	0.549380925	-0.808081311	1.09322285	-0.164473536	-0.36985058	0.461165531	0.056452973	0.474988582	3.246273844	0.480685342	0.34393488
Trp53bp1	0.179539948	-1.115725214	0.707822881	-1.25675492	-1.245841542	0.158511446	1.279839107	-0.050455546	0.079045722	-0.040258892	0.032464384	0.394440677	-0.61364627	0.077638656	0.710888316	0.914278837	1.058194862	0.409010578	0.988835417	0.012906161	-0.525364371	-0.7486267	0.286415293	-0.365077101	0.622510288	0.065985841	0.751650482	0.095864421
Hcfc2	-0.019099994	0.65198454	0.030519407	1.225775629	0.37056205	1.349713079	-0.585107976	-0.482723336	0.641851359	-0.509245665	0.568020552	-1.247799078	0.25344302	-1.172255787	0.337051598	-0.233686289	-1.226625479	-1.510103072	-0.899433297	-0.387175597	0.977265952	1.558389053	-0.319735531	0.854789185	0.173390448	-0.38739832	-0.507727924	1.030349735
Tbx18	-0.813659765	0.387484521	0.154301914	0.809691579	0.640522132	-0.02702509	0.070705479	0.768505075	0.755635164	0.838777263	0.82533604	0.051464188	0.09517773	-0.712665433	-0.514526006	0.204311757	-1.304289633	-0.959145565	-1.182547214	-0.07008442	0.637264119	0.067722811	0.477290553	1.232385663	0.239746893	0.028806157	-1.206453085	0.167135973
Cul4b	-1.111619679	-0.66667067	0.985117045	-0.764722496	-0.526651855	-0.604062526	-0.540417262	1.384539334	1.519246758	1.429604842	1.410082507	1.490282655	-0.710234504	0.202214036	-1.750534478	0.549949584	0.843374902	0.595166292	0.10684288	-0.05569299	0.588419411	0.190972208	-0.261085451	0.333071914	-0.314653111	-0.45288643	-0.60843358	-0.142140352
nt33	2.165939375	0.252890069	1.45456762	1.000944248	0.086741201	1.68232996	-0.33959889	0.530613468	0.4562041	0.589059701	0.414268673	-1.013115684	-0.496348179	-1.341540329	-1.192871787	0.552011783	-0.162751425	0.26123454	-0.359115442	-0.216397293	-0.004206006	0.494846292	-0.328435543	-0.254615487	-0.279370904	-0.383739408	-0.079967903	-0.029794306
nt34	0.080219977	0.540248403	0.276232236	1.015856533	0.87090323	0.484092076	-0.465555485	0.066454129	-0.30466271	-0.063249214	-0.43506881	-0.112788801	-1.425335969	-0.463437865	0.579072636	-0.939046328	-1.411303266	1.043691384	-0.938895108	0.027777305	0.030816405	0.295570503	0.354215385	0.790678678	0.079277588	0.062031648	-0.985761102	-0.049438629
Kmt2c	-0.41637988	0.639863771	0.61078719	0.919187382	0.313548819	0.829289903	-0.643379809	-0.426257819	-0.120044745	-0.086034125	-0.161109746	-0.967165466	0.50715081	-1.106794536	-0.948798859	0.491900857	0.233595365	-0.259970275	0.522666445	-1.089477388	-0.617987092	-0.01088299	-1.162961677	-1.240634164	-0.713196392	-0.769401596	1.393967728	-0.585517592
Dpf1	0.27885992	-0.085553671	-0.909763034	-0.215345555	0.149764373	-0.796084086	-0.464699764	-0.476997211	0.230507935	-0.4316158	0.153508577	0.413734691	-0.315322264	-0.217617773	-0.054830102	-0.047759245	0.111778179	-1.15611099	0.035783534	-0.282597872	-0.533319969	-0.736027284	-0.564460863	-0.682886695	-0.740629117	-0.614250879	0.484270591	-0.721079655
Cbx5	0.179539948	-1.257939104	0.358073727	-1.544989585	-1.270368601	-0.348649856	-0.489267235	-0.097247501	-0.418352942	-0.201680976	-0.50576377	0.034563792	0.813254251	-0.087316716	0.028147708	0.431395041	-0.586069614	0.229143207	-0.111671631	0.615907084	0.818376207	-0.033337066	0.538265636	1.331317614	-0.053758991	0.001293704	-1.303573493	0.305295633
Clock	0.378179891	-0.547830872	-0.257197226	-0.636966964	-0.208991244	-1.057949355	1.794845068	-0.656941063	-0.028437554	-0.578358839	-0.076765123	1.61268359	-0.363500845	1.967796507	1.183623174	-0.999574081	0.6126218	1.445573609	-0.710831119	1.943276658	0.62170848	1.834418761	2.243317953	1.840110504	2.249942558	1.095077375	-1.627281626	1.600522151
Parg	-1.012299708	3.880188283	-1.095891994	2.784265886	3.647333851	-1.084700079	-0.515960206	-0.7420216	0.425356462	-0.580318152	0.324419114	0.508028745	1.333638766	1.292089758	1.535543971	-2.364552815	-0.815574223	0.847011793	-0.751486615	0.034493306	0.043394251	1.109671298	0.067414995	0.294438244	0.013082989	-0.10984736	-0.911267598	0.453520979
Hdac5	0.27885992	1.021257701	-0.480307112	1.014500871	1.45294713	-0.54316815	1.948985245	1.073503117	0.900110652	0.890525239	0.695406688	0.937755764	0.09672784	1.519399154	0.945283894	-1.333540736	-1.291765074	-1.027148008	-2.606683242	2.634065305	-0.209451556	0.102015707	3.048069047	1.15576919	2.641283738	1.668140061	-2.218528994	0.682434164
5_c-Myc	-1.111619679	0.016312361	1.403334282	0.020591829	-0.038168127	0.831332686	-0.401486833	0.925716057	0.964706666	1.312425303	1.244290594	-0.346565521	-0.78611288	-0.331935811	-1.034541626	1.243287437	0.577446023	1.321235936	1.036653021	-1.175825969	-0.121228859	-0.618366604	-0.387760623	-0.050056942	-0.620621059	-0.154293515	0.144229658	-0.543468999
nt35	0.378179891	-0.121306422	-0.907973635	-0.321285351	0.577065811	-1.169135092	2.36138751	1.047961794	0.816581862	0.91523786	0.860329401	2.420384698	0.097170729	2.003784484	0.20645832	-1.088906816	0.464685361	0.649162882	-0.75008228	1.744195207	-0.745454446	0.021359608	1.466991898	0.145714883	1.176748447	2.173288201	-0.626997202	-0.353032711
6_Trp53	1.411979495	-0.589018154	0.393183669	-0.04423607	-0.587296427	0.839663928	-0.003932128	0.259776219	0.436366483	0.103324965	0.420846492	-0.424755392	-2.02226606	-0.240271336	-1.27686325	-0.348267069	-0.035116378	-0.258359518	-0.798699579	0.810707353	0.364375193	-0.023588669	0.178713919	0.221616515	0.09668042	-0.212024497	-0.368996085	0.12327712
Jmjd1c	-0.750511623	-0.127889613	0.899319762	0.264371145	-0.368679718	1.057110569	0.943934111	0.460110439	1.428563318	0.644794521	1.503485768	-1.033691376	-1.543153055	-1.125655562	-0.84503294	0.877068844	1.484394335	-0.297903124	0.013781031	-0.941059177	-1.266454102	-0.949087506	-1.271234126	-1.664611935	-1.412480068	-1.239697583	1.950560605	-1.48498412
Brwd1	0.330733936	-0.637536618	-0.754111895	-1.109926239	-0.174275339	-1.794474063	1.803410155	-0.852820869	-0.661169302	-0.763085382	-0.59430582	1.682292546	1.540002852	2.218020385	-0.624374879	-0.346311522	-0.108832977	-0.09022515	1.608360604	-0.714798469	-0.349766517	-0.006788641	1.810625198	0.478023158	2.598290082	1.970759912	0.016394579	0.593579167
Trim24	0.006360268	-0.395698769	1.338595404	-0.397819216	-0.658467648	0.928561505	-0.164150342	-0.15742901	0.006722085	-0.074205	0.040669929	-0.815043659	-0.026801833	-0.61361812	-0.449263774	1.024922102	1.501350264	0.587818807	0.356316962	0.108246782	-0.494991677	-0.221150403	-0.38878737	-0.201438829	-0.716445582	-0.605474754	0.545122453	-0.484008582
Tet3	-0.858636179	0.243079317	0.669649772	0.872121784	0.386191238	0.62926575	-0.268268019	-0.240571199	-0.246985043	-0.19446009	-0.265462427	-0.314095371	-1.42191995	-0.913091821	-0.135870606	0.88721906	-0.157180539	-0.391875405	-0.48460361	-0.189926244	-1.048415571	-0.587179465	-0.713749886	-0.956542337	-0.943599694	-0.78409624	0.867860393	-0.652793533
Chd8	0.655107604	2.555831484	0.047035083	1.430882784	0.895193043	0.698694665	0.135989728	0.21382188	0.508238254	0.29017752	0.559864851	-1.095283643	-0.619527948	-1.351959223	-1.249038201	-0.383164255	0.138593876	0.175205135	-0.380837724	0.992680597	0.196302064	-0.146271456	0.200641001	0.357440204	0.111424008	-0.031206089	-0.347541347	0.358555689
Foxp4	-0.3180134	-0.73648875	0.005386852	-0.991022713	-0.946029781	-0.282376886	-0.5861037	-0.444431939	0.044702194	-0.361444138	0.132327756	0.07042969	0.937605562	0.623364386	-0.584067706	1.055768515	0.586100696	-0.277928393	1.965687601	-1.943446733	-0.063162942	-0.156697639	-1.285194895	-0.707100212	-0.735903689	-0.800497687	1.265414855	-0.378401071
nt37	2.493225054	0.119635807	-0.548971876	-0.223365576	0.061387719	-0.31501096	-0.232771359	-0.133610059	-0.332708383	-0.093177104	-0.273575221	0.220047705	0.275009381	-0.69258827	-0.655060729	-0.186748268	-0.33013102	-0.494831379	-0.047667563	0.137625595	-0.247996885	-0.290520919	-0.124637013	-0.140382193	-0.469319052	-0.52819677	-0.076881575	-0.226537131
nt38	0.871356715	-0.214189801	0.702521793	0.339643434	-0.238932031	0.931852858	-0.047687912	0.515887232	0.620279575	0.566712552	0.651498746	-0.866783739	-1.801109851	-1.083213118	-1.746410956	0.582689306	0.558544994	0.20708134	-0.750899884	0.412120175	0.012820823	-0.010950872	-0.254069899	0.22083574	-0.225621263	-0.509715794	-0.109399868	0.171829366
Chd1	-2.480504518	-0.014718553	-3.213032117	-1.462979657	-0.717641279	-2.46572374	-3.447318955	-4.252625086	-4.147906398	-4.244978029	-4.130474352	1.012794589	2.87547896	0.56352161	-2.449128961	-1.242673354	-1.250921378	0.66274873	2.320216288	-0.812143192	2.804331188	3.934624274	-2.94518546	-2.190573478	0.992096214	-1.353602112	1.199889273	3.019150708
Ep300	-0.209888844	-0.373644922	0.950178361	-0.281696761	-0.22123423	0.288921236	-0.335087844	-0.900598239	-0.393253145	-0.891376461	-0.436740512	0.075935324	-0.696256938	-0.485228581	0.000935886	1.510130353	1.007497237	-0.223971389	1.035106906	-1.15898858	-0.689886335	-0.307884153	-1.110488105	-0.696793976	-0.99640231	-0.933772022	1.301539499	-0.68519004
Zfp41	0.22260938	-0.965152327	-0.107804542	-0.713720376	-1.02083828	0.600575089	-0.017243376	0.839012084	0.053303572	0.700202768	0.061729691	-0.621638147	-0.335360596	-0.624049149	-0.700637799	-0.09202068	0.133182803	-0.206727963	-0.184613405	1.178161759	0.416327375	-0.090994831	0.699600438	0.482895196	0.216514929	0.133345034	-0.825963668	0.020135485
Tet1	0.114484824	2.2538969	-0.391217185	1.537643318	1.619717155	-0.290512117	0.023744722	-0.074735109	-0.3549826	-0.011941907	-0.40407395	0.382158035	-0.587460854	0.166462383	0.475542692	-0.331598366	-1.503092185	-0.073661809	-0.584942995	-0.095650949	0.009692701	-0.16094229	0.213813025	0.393168487	0.044220678	-0.110748077	-0.262028018	-0.161659087
Smarcc1	-0.3180134	-1.260644865	1.587492425	-0.644713138	-1.139022679	1.08586333	0.275604064	0.43775589	0.166528979	0.291369209	0.090519342	-1.153495257	-1.639697746	-0.436558087	-1.190482131	1.294554669	0.319549779	-0.083062328	-0.934046388	1.263667259	0.277210507	0.102322251	1.240521055	0.955326777	0.487985523	0.240625256	-1.184215006	0.366718588
Usp7	0.22260938	-0.356001844	0.075968664	-0.264704722	-0.355379223	0.159875364	-0.244808593	0.043612506	-0.166623601	0.00568032	-0.087100603	-0.613653368	-0.079724139	-0.125835686	0.554545957	0.116803713	-0.21812923	-0.134617099	0.566932587	-0.331558432	-0.05460288	-0.173964715	-0.264323571	0.171209655	-0.348627357	-0.395241072	0.014194093	-0.084536693
Taf9b	-0.642387068	-0.779783935	-0.831609236	-0.740604064	-0.659499115	-0.256822326	-0.030598554	0.308320657	-0.137088481	0.342274349	-0.179739624	-0.112769472	0.528650345	0.003784179	-0.056596318	-0.528992126	-0.073420101	0.020299503	-0.256055961	1.046176346	0.23861625	-0.101173753	0.425827405	0.762475253	0.063850222	-0.032329706	-0.818506465	0.17370003
Apobec1	-0.101764288	0.695937665	-0.554212792	0.690995611	0.837919482	-0.279364988	0.115297987	-0.065191589	0.419632893	0.011965687	0.373270576	0.21747197	1.285192437	0.637104305	-0.388328723	-0.350385577	0.010136496	0.058592631	-0.165025238	-0.585443994	-0.449422554	-0.569541496	-0.751925095	-0.843173749	-0.880082261	-0.856795906	0.681369209	-0.370663323
Nat10	-0.3180134	0.539703566	-0.17531623	-0.001990275	0.742644507	-0.724753339	-0.811902871	-0.677979203	-1.442554191	-0.810721289	-1.56379674	1.153461924	-0.578671408	0.425396443	2.053334405	-0.687577608	-0.931909001	-0.110814151	-0.026309037	-0.360498755	0.470181793	0.137941607	0.620962664	0.575620083	0.361550687	0.292278076	-0.860010075	0.031359472
Prkdc	-0.209888844	0.021641277	-1.196519683	-0.65361664	0.007479998	-1.720232321	-0.797488943	-0.340558994	-0.637755682	-0.377094279	-0.711594335	2.042637893	1.53943669	1.869089087	1.985668944	-0.823115581	-0.832471277	0.088801533	0.711359624	-0.945882564	1.721367031	0.548944742	0.836368643	1.670548278	0.979581308	0.728190974	-1.074190708	1.185134282
Irx1	0.546983048	-1.238126726	-0.09434562	-1.157937918	-1.213614027	-0.103060258	-0.344445255	-0.165806986	-0.031682508	-0.112444495	-0.059124624	-0.283605106	-0.379873991	-0.355432954	-0.124502688	0.041026299	-0.322718592	0.4204084	1.25651601	-0.737599935	0.4178703	-0.215834286	-0.035824442	0.415873436	-0.061984584	-0.093860288	-0.394607297	0.237812802
nt39	0.655107604	0.088760421	-1.513114461	0.226444669	0.19032109	0.07308922	-0.509979182	-0.242294611	-0.615436783	-0.294836127	-0.710086647	-0.8389658	1.180285242	-0.136526536	0.824695867	-2.23355325	-0.116875461	-0.246666457	-1.440311982	1.683740434	0.411191338	-0.312568379	1.514451836	0.909229798	0.450097931	0.600819818	-1.372050931	0.277011725
Set	-0.966760735	0.058639508	-2.025762935	0.288422827	0.275552834	-0.218785466	-0.724733971	-0.680888083	-0.781946049	-0.70025281	-0.77879412	-0.345422749	-1.769980174	-1.011174062	-0.840064182	-1.315726972	-0.486403537	-0.199258006	-0.20637169	-0.438549929	-0.181482029	0.060219156	-1.079648215	-0.347412599	-0.364742442	-0.823825307	0.801051194	-0.051885096
Gadd45g	-0.966760735	-0.208734375	-0.530365071	-0.138272948	0.001399772	-0.334169118	2.544886165	-0.781662871	-0.381747406	-0.725594648	-0.40639531	0.341590207	-0.740519737	1.065991544	0.034256684	0.075131956	-0.046197959	-0.292967029	-1.307021075	1.814848868	-1.207632734	-0.800002712	1.260397403	-0.821468193	0.2182293	0.862102585	-0.014595598	-0.959157351
Chd1l	0.438858492	-0.687622067	0.882139479	-0.456476387	-0.772254741	0.479850751	0.718389744	0.820114321	1.131402477	0.989540544	1.451817557	-0.32694185	-0.949303896	-0.186198103	-0.929441613	1.239682975	0.722378188	-0.004501633	1.146582421	-1.400157939	-1.207949773	-1.146237137	-1.417151761	-1.499993249	-1.690979581	-1.308657451	1.860890803	-1.482518244
Tshz2	0.438858492	0.271749318	-0.924829326	0.159403536	0.957406787	-1.409261578	-0.306356637	-0.866249538	-0.133826659	-0.840893157	-0.09849202	2.03887088	1.522952997	2.313122333	0.213613819	-0.054143614	-1.47981716	0.155098775	0.252551076	-0.637624274	0.133929856	-0.291468753	-0.113910095	0.125612372	-0.317082937	0.284463071	0.028680626	-0.12543622
Cdc73	-0.101764288	0.842508696	-0.572757574	0.503512704	1.173634836	-0.53857455	-0.555149559	-0.43930155	-0.570128747	-0.450704779	-0.753498474	0.915753767	0.081567308	1.257570958	1.87149289	-0.246392426	-0.006282033	0.026255724	-0.370329786	0.142887472	0.62086003	0.383430812	0.64959407	0.856386918	0.330692015	0.857021155	-0.758054226	0.449452975
Brca2	0.763232159	0.578384854	-0.256845045	0.360272258	0.620659966	-0.420955261	-0.054848748	0.570199622	0.480602139	0.446141085	0.380521834	0.85377514	-0.134530561	-0.172076095	0.296155443	-0.366868037	-0.706089377	-0.451316959	-0.845014458	0.886566079	0.147160965	0.038789848	0.829900943	0.388327679	0.251059498	0.362747279	-0.930975747	-0.061493509
Hirip3	0.655107604	0.090356423	-0.300788115	0.322763453	0.372185003	-0.161497296	0.172980059	1.155054011	0.425039474	1.097087804	0.403448257	-0.308106786	0.406637607	-0.179419845	-0.009122086	-0.779348596	-0.20306347	0.043839192	-1.040153717	0.620402804	-0.064240876	-0.110638363	0.00384938	0.148973172	-0.083414217	-0.297956005	-0.169301985	0.154313144
Nap1l2	-1.507383515	-0.888312079	-0.400985757	-0.288084056	-1.096406807	1.261702304	-0.522587525	-0.072832382	0.186479707	-0.083643596	0.110382527	-2.621715804	0.291474511	-1.533367429	-0.238543231	0.527934013	0.595903632	0.117430885	0.391038844	-0.528001837	-0.469586256	-0.387969322	-1.233768788	-0.596854725	-0.877167831	-0.933486926	1.150133841	-0.284442698
Irx3	-0.534262512	0.398123668	-0.215848053	-0.202033844	0.166488774	-0.185250927	-0.241733387	0.047547465	-0.092093222	0.062628271	-0.114191115	0.505664536	-0.05110043	0.108614112	0.683116355	0.046427332	0.117690828	-0.440731777	0.576869441	-1.101107934	-0.632058357	-0.6499014	-0.942249015	-0.813254435	-1.020489218	-0.923005428	0.883630542	-0.946742941
Prkab1	0.006360268	0.344817197	0.656221861	0.216532646	0.507687189	-0.389563207	1.42889404	0.56525851	0.443850798	0.560690834	0.393253418	0.809247119	0.979594428	1.311819952	0.866945373	0.431460403	0.454919248	0.224489302	0.639460202	-0.76347083	-0.628549788	0.22462041	2.251769702	0.127829774	2.857931518	2.550998837	-0.36667335	0.033740318
Senp1	-0.966760735	-0.011265385	0.18481847	-0.103708207	0.392162889	-0.943100444	-0.282062512	0.2147583	0.626780876	0.117245575	0.922714974	1.465641024	1.144477761	-0.167269415	0.530229152	-0.432029629	0.164185284	-0.479990187	0.385727767	0.204714526	-0.493575567	-0.514347291	-0.032353968	-0.145566541	-0.550751658	-0.307649294	0.088827242	-0.530179982
Satb1	0.763232159	-1.23806869	-0.060109099	-1.249743827	-1.151780297	-0.115604659	-0.399842888	-0.018390487	0.346711084	-0.00341026	0.419961025	0.065600186	0.116418809	0.259279438	1.212635474	0.375261731	0.675086896	0.171344012	0.950358103	-0.53984106	0.254045498	-0.264324963	-0.235849913	0.413593571	-0.240707725	-0.280581875	0.039499682	0.255243994
Kdm2b	1.411979495	-1.090307911	0.744914296	-1.064746566	-1.089186538	0.04126246	-0.468463905	0.068567117	0.143740913	0.024821159	0.352785171	-0.156331593	0.908814788	-0.145941208	-0.972699928	0.629133527	0.42741914	0.052746101	0.39046776	-0.281570601	0.361648655	0.020780988	-0.079994104	0.42368119	-0.062498895	-0.32354763	-0.033910975	0.321822642
Hoxa3	-2.804878186	-3.079910274	0.321454438	-4.201448474	-3.224811749	-2.621938798	-3.141296456	-3.52518573	-3.720214625	-3.569754609	-3.422488238	2.159125514	0.089716341	2.590182694	2.449344481	-2.665286626	2.063267913	6.588969632	1.907608401	0.926907135	4.974761461	5.1906015	2.083136241	4.386303748	3.740832406	3.115825769	-4.069846707	5.092782244
Mta3	0.655107604	-1.276749978	1.663501222	-0.861565378	-1.654919026	1.776488518	0.76486928	1.104078864	0.641771848	1.064057992	0.567834057	-1.310743888	-0.812997865	-1.754054382	-0.89289865	2.16463303	1.763101634	-0.072455208	0.897818413	-0.611753379	-0.185962851	-0.641467044	-0.873470541	-0.487796016	-0.891054233	-0.962214614	0.750501142	-0.236400634
Mybbp1a	0.114484824	0.337040314	-1.214537272	0.30735041	0.281904499	-0.457812203	-0.090784722	-0.672968357	-0.174130257	-0.712728629	-0.242703525	-0.358237032	0.717377489	0.900012091	-0.016018121	-0.312531791	1.251718214	0.338524068	-0.46547231	0.960670846	0.252587117	0.212875501	-0.102473308	0.01461734	-0.052726982	-0.02951228	0.064316273	0.037566677
Tet2	-0.209888844	-0.268918164	-0.657139432	-0.54795631	0.090594521	-0.946391797	0.040921942	-0.112172006	-0.588403881	-0.109660373	-0.657844079	0.52585186	0.500332921	0.709701212	1.454975391	-1.40232973	0.134405854	0.139072919	-1.185608705	2.205543231	0.400602223	0.325255736	1.800213778	0.739176915	1.626756231	0.991234633	-1.319239268	0.677163856
Trrap	0.763232159	0.908351038	-0.093911461	1.020954933	0.625545862	0.507299392	0.235362801	-0.404813381	0.139317348	-0.406580662	0.074533068	-0.458722899	-0.321856219	-0.703584791	-0.025955639	0.722347894	0.745078749	-0.340847151	-0.144009363	-0.000498675	-1.074264846	-0.58564095	-0.889797541	-1.521792499	-0.96717229	-0.941486405	1.250194827	-0.903292508
Zmym3	-0.534262512	0.369946976	0.221225784	0.671130817	0.935094528	0.112306	2.886233991	0.856774189	0.51141071	0.92485189	0.484193298	-0.098023389	-0.18787981	1.141698654	0.029318039	0.430296387	-0.703921241	-0.194190282	-1.689018882	1.011097166	-0.979808255	-0.31201891	0.253960094	-1.025437959	0.235630162	1.134470584	0.955146336	-0.593782573
Zmynd8	0.22260938	0.673419525	0.681744195	1.391255067	0.67929072	1.118155849	1.025427061	0.984725095	1.377156123	1.09273234	1.429058655	-0.778886777	0.560754564	-0.551551586	0.17729671	0.50372249	-0.543720138	-0.799465229	-1.067451512	-0.380669283	-0.920078041	-0.438685351	-0.712961143	-0.699729692	-0.741132519	-0.775828435	0.837909334	-0.661296553
Mock 1	-0.534262512	-0.015473027	0.605115172	0.811712436	-0.442348175	1.824865195	0.244456624	0.708451155	0.967819913	0.722106638	0.999128405	-1.418892567	0.14238805	-1.502273028	-0.837519575	0.365856485	-0.015454913	-0.741197369	-0.518583083	-0.40390924	-0.175859864	-0.214817768	-0.194204232	-0.350129697	-0.40983039	-0.503913237	-0.079876681	-0.501609834
nt40	0.546983048	0.169779292	1.146697227	0.285132402	0.068119398	0.596445373	0.149388838	1.433848317	0.258262113	1.334370934	0.08970567	-0.827632565	0.058586664	-0.726204459	-0.205704252	0.539993215	-0.000537401	-0.188925114	-0.874253937	1.150975395	-0.665389761	-0.534265558	0.38000138	-0.387638148	-0.62421244	-0.293847259	-0.142223783	-0.770135212
nt41	0.330733936	-0.814576781	1.111995537	-0.257013481	-0.770897547	1.209723769	-0.123513696	-0.042249286	-0.009341267	-0.089401666	-0.152026892	-0.690249292	-0.251549929	-0.484044105	0.985442742	0.776730702	1.521549131	-0.059018061	-0.09192654	0.151657267	-0.24138133	0.016824808	-0.388392998	-0.584362318	-0.472662074	-0.695380846	0.412787673	-0.341072813
Mock 2	0.006360268	-0.291958631	0.579778906	0.357817174	-0.289473913	0.852829339	0.242128254	0.823053088	0.849813481	0.738832462	0.66994997	-1.064374821	-1.515893705	-0.433126928	-0.97116413	-0.66006028	0.12013693	-0.328934708	-1.502217442	1.447394462	0.637134716	0.468502417	0.549739083	1.368044656	0.592562133	0.018249808	-0.846440412	0.776224041
Mock 3	-0.426137956	0.667267663	-0.819390767	0.593607185	1.053604654	-0.940119596	-0.153387122	0.197046006	-0.31932598	0.162856665	-0.31392381	1.080826193	-0.43356665	1.060122657	-0.017087157	-1.742524921	-1.672614417	-0.518316223	-0.43834584	0.288904557	0.130231063	0.211982613	0.65621952	0.937244019	0.482756692	0.549871355	-0.870156761	0.00933665
Mock 5	0.22260938	-0.163959261	2.198105725	0.707193058	-0.44126242	2.009988267	0.675073276	1.719874978	0.895434294	1.690590914	0.86496815	-1.476975395	-0.575330119	-0.557558025	-0.28860724	1.716091269	0.447191792	-0.032736097	-1.046778287	1.088709851	-0.255669237	-0.130845102	0.97282135	0.238574957	0.234430103	0.888247632	-0.810254643	-0.160638724
Mock 6	-0.750511623	1.758759006	-1.329930471	1.822881386	2.323123339	-1.023365983	-0.044349117	0.493443025	0.598117064	0.366276856	0.503601783	0.964982505	-0.087093538	0.240312541	-0.005101909	-1.084180994	-2.928502122	-1.077926806	-0.600704902	-0.528878817	-0.534473644	-0.008945308	-0.650886992	-0.603225852	-0.23453599	-0.500458535	0.183264764	-0.481372646
Mock 7	0.763232159	2.702953861	0.475890915	2.063092587	2.49136103	0.300689375	-0.009862882	0.402530539	0.634287533	0.427959924	0.619215089	0.68796219	0.264651385	0.181654241	-0.33570505	-1.118985059	-0.081647896	0.06787249	-1.240775379	-0.047417077	-0.28832429	0.046606051	-0.01642134	-0.109026253	0.084336952	0.046524695	-0.056771579	-0.109620603
6_c-Myc	-1.831757183	1.130166315	-0.855146843	0.927946948	1.379873941	-0.703173242	0.103216822	0.2992055	0.138177945	0.454535635	0.268258945	0.778789051	0.735800985	-1.396709484	0.708201058	-0.03891829	-2.924036134	-0.853531924	2.067740237	-2.700280032	-0.034777352	-0.128317542	-0.628644412	0.074924432	-0.00901053	-0.144691358	0.219756156	-0.134534452
nt42	2.709474166	-0.095998589	1.495667845	-0.113701726	0.097706214	0.25681502	0.430550496	0.622539553	1.458791016	0.688560076	1.516887435	0.364127889	0.880218923	0.041756182	1.653545061	1.838848351	0.735702027	-0.179645255	1.247549998	-1.353678027	-0.347483834	-0.439289767	-0.695529901	-0.463248438	-0.656871201	2.905525005	0.793777366	-0.501524804
nt36	-0.324989351	-0.840147105	-0.116754052	-0.907433963	0.500732417	-1.79209153	3.311756184	1.97403753	-0.15777353	1.420068077	-0.522530411	2.40490828	-0.283025623	2.016387153	-0.474546814	-0.485029046	0.501817485	0.837232106	-2.26411234	2.881650606	-1.522872673	0.59077468	3.218422385	0.035856268	2.191286402	2.156619125	-1.572205441	0.692762909
6_Trp53	1.551954494	-0.456994445	-0.928001449	-0.54448863	-0.109279444	-0.600676232	-0.548375999	-0.01533397	-0.890983194	-0.070532355	-0.877696782	0.711348686	-0.241056507	-0.555694833	-1.528136365	-0.867794416	-0.733406675	-0.142872638	0.31307867	0.020925753	0.935889809	0.783524354	-0.380293387	0.562882754	-0.077188061	-0.421750332	-0.207599619	0.742443947
Jmjd1c	-0.324989351	-0.22095159	0.812255065	0.081033051	-0.180994907	0.614762118	2.292603921	0.253745928	-0.754462949	0.579897858	-0.572017251	1.155912502	1.444008685	2.737151556	0.932510393	1.743202092	0.275783064	1.768682051	0.802840914	0.80694936	-0.569482987	0.551472476	2.057353562	-0.054452088	2.865403828	3.899360125	0.354596326	0.884793509
Brwd1	1.656229152	-1.344990599	1.566576778	-1.18921051	-1.568884465	0.76981693	0.139224716	1.011445395	1.179295734	1.234969819	1.263768249	-0.282887897	0.310341916	-0.330129381	-1.417007149	2.217902961	2.170077472	0.578624916	0.806424681	0.046646992	-0.311979844	-0.104997142	-0.554134548	-0.927929753	-0.627066344	-0.313915041	0.912186756	-0.278099776
Trim24	-0.950637299	-0.053559978	0.320716446	0.346059732	-0.110405172	0.780463892	-0.309094542	1.461723149	2.543168438	1.541066636	2.096638541	-0.845119964	0.017219334	-0.577842175	0.172054497	0.714100876	0.428000876	-0.430830584	-0.758525514	0.526631457	-0.747262215	0.29117214	-0.483919017	-0.512039274	-0.54813688	-0.5210141	0.551340667	-0.46284184
Tet3	1.551954494	0.927272138	0.04052477	0.952831032	1.217622171	-0.200640208	-0.640825653	-0.904169325	0.8771052	-0.771940136	0.811689021	0.272303887	0.097936438	0.111533187	0.977040395	0.279509585	-0.271867635	-1.111902077	-0.097956302	0.085446826	0.147521954	0.34812963	-0.098141032	-0.300118976	-0.067219932	-0.213640318	0.152680881	-0.016009987
Chd8	0.926306546	-0.136455187	2.018335096	-0.086702358	-0.411371727	0.562875023	1.473870401	-0.003613819	0.754690657	0.14613252	0.844363893	0.603020308	-0.312828135	0.848319472	-0.45344871	1.363507538	1.029856306	0.511670747	0.312153827	-0.006975251	-0.576038326	0.204008757	0.685434424	-0.555640695	1.448751358	-0.275827064	0.198089636	-0.473849017
Foxp4	-0.012165377	0.661607172	-1.506357375	0.131353674	1.035121879	-0.884876001	-0.819132408	-0.321355884	-0.344511114	-0.654807432	-0.525214903	0.503819533	0.464389258	-0.018650123	0.17883659	-1.446359721	-1.117378075	-1.27927554	-0.808756057	0.269855026	0.128091458	-0.210621814	-0.218403805	0.074737308	-0.316513794	-0.459907435	-0.561658635	-0.659483555
nt37	3.011799706	0.291430864	1.707048611	0.742256213	-0.144441874	1.291686548	-0.567666271	-0.258135788	0.475001454	-0.245979585	0.560783964	-0.956667769	-1.138551359	-0.399070695	-0.924201154	1.641652578	-0.153432267	-0.934745029	0.851684192	-1.472213933	-1.016737684	-1.111770677	-0.960284544	-0.974967944	-1.130003797	-0.746198036	0.974240002	-1.042206044
nt38	0.717757229	0.395241684	1.015217312	0.523099307	0.409283613	0.395859225	0.12670656	0.695459445	1.379904359	0.864215206	1.355854445	0.110518885	-0.234642591	0.591037617	-0.182681865	0.928231219	0.837465402	0.242801557	0.525041156	0.245877601	-1.098856064	0.241276765	0.016689204	-1.069002918	0.164856252	-0.467243346	0.691202866	-0.835152136
Chd1	0.926306546	0.534278798	0.820827757	0.095959964	0.275123384	-0.213409824	-0.265537518	0.388241337	-0.999161669	0.219801572	-1.17033348	0.601216014	0.042497154	0.615854224	0.817528071	0.070812223	0.109464149	-0.305749001	-0.576158007	0.161302681	0.016532932	-0.570712901	0.275006306	0.121816905	-0.21347958	2.457296405	-0.055860041	0.111167521
Ep300	-0.116440035	0.901019208	-0.747824515	0.645852743	0.965922748	-0.188847686	-0.627640547	-0.93926615	-0.478319727	-0.992647824	-0.893071597	-0.328561293	-0.137045269	-0.939414213	-1.179978477	-0.176742768	-1.640670219	-1.855741608	-0.735982462	-0.09285803	1.021501754	1.557171342	-0.149546407	0.797121349	0.305678739	-0.42772102	-0.620964732	0.887619676
Zfp41	0.196383939	0.425097303	-0.173002944	0.528331421	0.415773101	0.497578147	-0.623177107	-0.920546995	-1.286281786	-1.134581897	-1.354722801	-0.383503805	0.318134966	-1.241506978	0.045544183	-0.236718161	-0.246281891	-0.491230469	-1.000950021	1.178817434	0.339589467	0.009263268	0.328924229	0.69049869	-0.036590588	-0.274876592	-1.115451536	0.018052761
Tet1	0.613482571	0.163935699	-0.133711438	-0.313541712	-0.380050015	0.242185823	-0.221954843	0.701796725	-0.062318867	0.442197169	0.179965785	-1.056116192	0.317190354	-0.931790441	-0.446337693	-0.42288046	0.980050934	0.975206971	-1.768974445	2.852877695	1.602650235	1.696571345	0.831705464	1.432509581	0.981336694	0.901020596	-0.961288003	1.648751032
Smarcc1	-1.159186615	1.5750223	-0.629310805	1.425023373	1.327811026	0.167252772	-0.419269698	-0.684171535	0.852022604	-0.673837242	0.678766013	-0.245811431	-0.139350122	-0.51372946	0.266627888	-0.44366752	0.319128325	-1.120513545	-0.949563424	0.729785645	-0.999348371	-0.900981906	-0.411870004	-0.991737721	-0.650899236	-0.503585913	0.067115272	-0.500474483
Usp7	-0.012165377	-0.40895859	-0.144502503	-0.605735137	-0.28694573	-0.695285947	-0.65480597	-0.525764982	-0.240087207	-0.809850023	-0.317939613	0.047120958	0.260268028	0.080937371	0.684987489	-1.510516148	-0.179573719	0.963366202	-0.339398164	0.563687479	2.045351523	1.226249859	1.038277657	2.188640211	0.970281132	0.218340254	-2.140461273	1.74974931
Taf9b	0.509207913	-0.948461287	-0.472069583	-1.17153733	-0.670885024	-1.007349761	-0.595293429	-0.865547548	0.137351117	-0.70314424	0.107701441	0.746903886	0.746374863	1.032089528	0.422349758	0.013340726	-0.398129231	0.073992849	0.823360871	-0.431593661	-0.41486334	-0.46405194	-0.489691087	-0.377715427	-0.712157924	-0.556051929	0.079073449	-0.572021128
Paxip1	-0.637813325	4.69718609	-2.46807808	3.239335732	4.470444864	-1.4939092	-0.43160829	-0.81220241	0.310608761	-0.677458079	0.338377904	1.362698711	-0.352652981	0.974813657	-0.528051734	-2.790715605	-1.819399956	-0.242454706	-1.502677424	-1.148736664	0.537702022	0.389235744	-0.523033278	0.543462938	-0.070572848	-0.37347503	-0.041720304	0.706298761
Apobec1	-1.054911957	-0.689801551	-0.501322015	-0.794789633	-0.879873021	-0.106030492	-0.745126512	-0.608124174	-0.057703878	-0.599038381	-0.051280116	-1.082402275	-0.327828575	-1.133326216	-0.314313991	-0.000336215	-0.195295638	-0.872000911	0.509839047	-0.520092159	0.91186665	-0.04001801	0.071354101	0.914302756	-0.018376096	-0.372723294	-0.95983363	0.658105179
Nasp	-0.429264009	-0.703178202	-0.022341639	-0.355931302	-0.898348196	0.81749241	-0.182117353	0.973752577	0.614885166	0.922652242	0.7337303	-1.511116608	0.538031217	-0.953421557	0.146570743	0.035804924	1.353625954	0.694999347	0.515966133	-0.762046181	-1.348390742	-1.751160724	-0.866709106	-1.187674972	-1.247446489	-0.68600728	1.097053718	-1.761093643
Phf20	1.343405178	0.737630585	0.748335868	0.497412233	0.261813312	0.148755359	0.011708836	-1.040878965	-2.012138756	-0.971099762	-2.015785632	0.016518722	1.23288788	-0.14613269	0.692474419	0.042985909	-0.355455451	0.330877745	-0.244254926	0.127734286	0.044716965	0.627351828	0.084935442	-0.163683379	-0.124853845	-0.299614768	-0.182875279	-0.165350593
Nat10	2.177602442	-0.431742263	1.388505417	-0.174369855	-0.671348558	0.787034011	-0.57210406	-1.272355122	-0.99446846	-1.291326009	-1.062899585	-0.493954881	-1.384084383	-0.756512928	-1.583614827	0.992718349	-0.586259703	-0.464439233	0.417239128	0.020925753	1.21572821	0.971514776	0.376662641	1.400088012	0.18352384	-0.208550976	-1.038935359	0.862779157
Prkdc	-1.159186615	0.086577957	-0.383823493	0.725577371	0.221883096	0.502733163	-0.601347291	-0.995792653	-0.393685519	-0.830349947	-0.406446487	-1.270048819	-0.910427536	-1.088471238	0.912696657	-0.619861478	-1.403521629	0.905597599	0.474810614	-0.225387801	0.775382134	1.472080536	0.076243384	0.898899405	0.330780302	-0.132608318	-0.265693739	0.959463812
Irx1	-1.367735931	-1.237143433	-1.34772497	-1.568953059	-1.041381806	-1.191144632	-0.746819541	-0.871274006	0.047111131	-0.52481123	0.169200702	0.663729484	0.595501417	0.412908272	2.698861906	0.572772487	-0.526984132	-0.959550843	2.423397302	-1.937811943	0.362160245	0.480429138	-1.593854091	-0.744994256	-0.935897126	-0.834047507	1.139715325	0.715223498
6_Pou5f1	-1.367735931	-1.555180823	-0.663225579	-2.033486627	-1.372147031	-1.374130874	2.674382001	-0.092284839	0.383118845	-0.241773425	0.38097726	1.332980932	2.779142324	2.705296653	0.491643015	0.700258583	1.060489735	0.206442022	0.139554976	0.374483793	0.371581092	0.72863944	-0.214601029	-0.89186438	0.357059916	-0.004588472	1.39859371	1.120852814
nt39	-0.742087983	-1.035359483	-0.436312433	-1.84932096	-0.832857344	-1.642056963	1.724618283	-0.349161019	-0.471853528	-0.511457693	-0.522449063	0.748531288	1.638447641	0.974259658	1.393551758	-1.11012902	0.795069476	1.345093473	-0.142579984	1.789151904	0.535739346	-0.050994993	1.746205045	0.90279165	1.11373158	0.357480614	-1.4937501	0.540596136
Set	-0.220714693	0.59842668	-0.365098928	0.578746742	0.352467485	0.345185075	-0.565434551	-1.189754147	-0.702655133	-1.229254524	-0.754888071	-0.637909216	2.742396913	0.444511358	-0.661406793	-0.741843727	-0.397943994	1.949283687	-1.056556215	1.113860408	0.823232184	0.683963889	0.119703674	0.564456215	0.5975637	2.569140957	0.363968951	0.917071309
Gadd45g	0.404933255	0.649164552	-1.067533294	0.581611384	0.431400847	0.082447695	-0.765494166	-0.99061339	-0.422183729	-1.091853302	-0.42529216	-0.978637698	1.148940203	-0.83079277	-0.407399394	-1.346723561	0.194325464	0.830725663	0.061579139	-0.741120428	0.276744568	-0.099316745	-0.528397908	-0.049234824	-0.286156308	-0.446281133	-0.086159478	0.079187212
Chd1l	1.030581204	-0.567009896	-0.191953106	-0.09202917	-0.579237562	0.71186511	-0.550171636	-0.440198975	-0.16802037	-0.462698908	-0.160964646	-0.981220315	-1.136671581	-0.661678488	-1.177942283	-0.944045132	-0.215717925	-0.552969915	-0.284659011	0.783843841	0.987625959	0.003582872	0.055599746	0.550709138	0.018234126	-0.338463123	-0.573859208	0.870662675
Tshz2	0.404933255	0.833201921	0.064250072	1.398034189	1.031744696	0.723354395	-0.44471644	-1.066724379	0.116283821	-0.923879152	0.166163702	-0.18917076	-0.761197716	-0.370124283	-1.017004623	0.45993182	0.200507721	-1.050282234	-0.266740175	-0.55017293	-1.101054262	-0.882712522	-1.092159363	-1.372597999	-1.10553657	-0.835205354	1.074995728	-0.775058904
Ttk	-1.263461273	1.712424861	-0.453269819	1.608739219	1.563816484	0.067117417	3.271405655	-0.431392955	-1.894000247	-0.658523554	-1.862688263	0.668576312	-2.312921464	-0.136557333	-0.841108766	-0.463344362	-1.439318516	0.161925513	-3.786115131	2.184125497	-0.971085831	-0.173699236	1.846910687	-0.171550682	1.20589147	0.083632547	-1.406245328	-0.61069499
Cdc73	-1.054911957	-0.127181598	0.074025949	0.375593948	0.385841994	0.033121262	1.629218654	0.845874407	-1.543600024	0.449996941	-1.71916287	-0.157754823	-0.407346022	0.856352448	0.538459819	-1.408446958	-1.858484785	0.769919125	-1.836141177	1.78043284	0.345556003	0.381713056	2.369181147	1.314914105	1.494242277	0.390703907	-2.927115444	0.38277703
Brca2	-1.680559905	-0.799049763	-0.103895013	-0.605237967	-0.774120856	0.097137808	-0.458260673	-0.576705008	-0.239696106	-0.61831321	-0.25741653	-0.371227532	0.057280333	-0.390420767	-1.159303274	-0.928998135	-0.825816363	-0.534981514	0.940700344	-1.076368434	0.773929753	0.982645283	0.098380969	2.093197404	0.179989685	-0.230610551	-0.765028453	0.795099898
Hirip3	0.404933255	-0.522843596	0.852862554	-0.361045042	-0.614135114	0.759641668	0.161413659	0.333890888	0.903361099	0.39492211	0.855400136	-0.173745818	-1.241325155	-0.753384096	-1.157611666	0.55885933	0.678393852	0.064807282	-0.26171134	0.721066581	-0.608422486	-0.587715709	-0.323455475	-1.006602783	-0.335634479	-0.065081651	1.154905442	-0.654277458
Nap1l2	-1.472010589	-1.544406114	-1.062946152	-1.585572714	-1.977324886	-0.049830704	-0.230907376	-0.785771625	0.621716393	-0.450761037	0.852525832	-0.472161844	-0.128864928	-0.841960873	-0.133233671	-0.325889926	1.906648502	0.520162612	1.68884064	-1.188844357	-0.164543593	-1.166540447	-1.124007607	-0.861513153	-1.094027911	-0.629039485	1.462262926	-1.027182736
Irx3	-0.742087983	-0.516705681	-0.018807283	-0.053640608	-0.701676981	1.007318314	0.001576313	1.450282958	1.173064195	1.613034167	1.005704548	-0.940995179	1.199618642	-0.729631418	-0.269971946	-0.384282668	-0.197842635	1.449005196	0.026839719	-0.645210726	-0.91377568	-1.995456159	-0.346407941	-0.43539518	-0.931366158	-0.506731109	0.493569741	-0.959205986
Prkab1	-0.116440035	-0.570078854	-1.236091974	-1.280997409	-0.314956479	-1.402129689	-0.646263868	-0.075983522	0.828243676	-0.103569086	1.399945186	0.804959689	0.971381466	0.374399093	1.060446043	-0.766315767	-0.112819239	-0.011906552	0.753535214	-0.053622243	1.469423761	0.614532555	-0.403313759	0.500896688	-0.097124321	-0.464322807	-0.476820212	1.160121658
Senp1	-1.472010589	-0.510200826	-1.902618792	-0.752565766	-0.5326192	-1.126521614	-0.753668613	-1.710225549	-1.034021785	-1.681886326	-0.984100266	-0.086290641	-0.370931225	0.011977171	0.167386914	-0.105665195	1.07327103	0.7986001	0.671455386	-0.667444338	0.080280661	-0.780043192	-0.59963204	0.137592918	-0.662770372	-0.063033817	0.192433741	-0.699942364
Satb1	0.404933255	-1.00767215	0.199833967	-1.04736341	-1.088529923	0.012804432	-0.443074715	-0.453547985	0.340984255	-0.316163922	0.350308978	-0.314374591	-1.633896499	-0.669031557	0.897675809	0.627551115	0.976624065	-0.618464919	0.913706485	-0.714527283	-0.04568391	-0.978933835	-0.44181686	-0.027951699	-0.743784081	-0.599177405	0.29844137	-0.626759518
Kdm2b	0.822031888	-0.938854116	0.668248876	-0.741900303	-0.957084683	0.335481515	1.29312671	0.273546747	0.238698365	0.470374356	0.404541131	0.394146779	-0.137413667	0.24921436	0.144988777	1.239281231	0.713056168	-0.711181732	0.482845188	0.087190639	-1.197186152	-0.568486799	0.458150686	-0.598165538	0.962397248	0.356175876	1.050109791	0.505492169
Hoxa3	-1.263461273	1.114945555	0.501645371	2.440550594	1.100281635	1.60304281	-0.290753392	-0.268519765	-2.244948012	-0.08016977	-2.160260087	-1.770050443	0.587311631	-0.654300238	-0.29437495	-0.762205598	-2.053932086	-1.762809508	-0.713381608	-0.399769078	-0.499258425	-0.338085307	-0.159596599	-0.44922507	-0.274194552	-0.48382475	-0.090361	-0.838275794
Mbd1	-0.429264009	0.993321438	0.091697727	0.461118883	0.566355708	-0.247810294	-0.655395965	-1.332941047	-1.526678397	-1.305387378	-1.490981086	-0.26923187	0.970077901	-0.109379938	0.217430303	-0.399731233	-1.514686478	-1.133693877	0.574693672	-0.469521589	3.236696096	2.911984312	0.442803771	2.556457329	1.148982512	-0.097302629	-1.664638922	2.636273227
Mta3	0.092109281	0.929640572	-0.825241941	0.246779783	0.999495915	-1.338113144	-0.327563951	-0.275060652	1.367806309	-0.219340573	1.163465882	1.288722669	0.729107353	0.313106734	-0.179752878	0.220384571	-0.603486665	-1.187443794	0.948099089	-0.730221598	-0.466795758	0.631842412	-0.841379906	-0.897205865	-0.491952876	-0.68134133	0.995813201	-0.458974454
Mybbp1a	-0.116440035	-0.428306365	0.857900891	-0.470860243	-0.963243075	0.711966188	-0.642185207	0.082881147	-0.143824269	0.212410164	-0.071942567	-1.230672763	0.364723235	-0.803256536	-0.937749678	0.663810363	1.902249143	0.420054288	1.010815015	-0.728477786	-0.280930303	-0.486351335	-0.961031518	-0.391876572	-0.861045534	-0.714806561	0.579943335	-0.48426121
Huwe1	0.613482571	0.64429425	0.317520487	0.839559323	1.009163927	-0.217655132	-0.420116213	-0.843176185	-0.482752203	-0.734915039	-0.426241223	1.473928111	-0.508098349	-0.191938278	-0.048825588	0.53722189	-0.577090513	-1.256000653	-0.191654473	-0.932067927	-0.800018956	-1.162165006	-0.844639428	-1.321294902	-1.117951422	-0.772586576	0.976583158	-1.428647174
Tet2	-0.429264009	-0.20980994	0.299510313	-0.369295683	0.232676836	-0.380796244	-0.68022706	-0.09904206	-0.380727046	-0.196635477	-0.400752111	0.525258787	-1.435518512	-0.076851423	0.117641122	-0.006619576	0.267979991	-0.557395253	0.521283981	-0.82874702	-0.419966299	-0.955022435	-1.036204239	-0.958198166	-1.045184075	-0.824681045	1.101012844	-0.963668355
Trrap	-1.680559905	-1.437859919	-2.095429167	-1.773407963	-0.802661359	-2.3384559	-0.666246743	-0.175331206	0.098553919	-0.458343014	0.012524012	1.660867089	-1.314031949	0.677014379	1.491884276	-2.601978545	0.614973623	1.100432079	-0.181828014	0.766405713	3.219189022	2.536195372	0.905180518	2.871811958	1.664969153	0.557598029	-2.004477402	3.31217334
Zmym3	0.196383939	-0.23416145	0.027740931	-0.001686429	-0.366011531	0.300306108	-0.348906379	0.010995011	0.55322161	-0.050481632	0.496003657	-0.722038832	0.344404628	-0.931249034	-1.177456729	-0.129546692	-0.854574277	-0.410928523	0.014527744	-0.534478615	0.089269719	0.088827202	-0.471967437	0.16247844	-0.339349873	-0.558765093	-0.022247866	-0.155235891
Zmynd8	0.613482571	0.251100761	0.128958858	0.563914529	0.151955553	0.200844612	-0.218620088	0.016772371	1.611175286	0.140728489	1.671702505	-0.153863209	-0.292122238	-0.320000026	-0.097208696	0.12058306	-0.652296393	-0.877909335	0.179265428	-0.292960546	-0.139578349	-0.722970558	-0.341586565	0.124011469	-0.625797673	-0.536161157	-0.005037786	-0.519067686
Mock 1	-0.116440035	-0.384373572	0.61940709	-0.002692605	-0.152520624	0.177866041	-0.089231616	1.391911263	1.331903257	1.337183587	1.333049825	-0.12205811	0.223862678	-0.05476074	1.350494081	1.209352588	1.907759919	1.167218803	0.970988957	-1.428618613	-0.551073082	-1.82538969	-0.442835461	-0.366287134	-0.727744454	0.487937122	0.630442396	-0.497499571
nt40	-0.220714693	-0.171447973	-0.831784259	-0.320703315	-0.285224029	-0.193126687	-0.582108323	-0.388737206	-1.813381341	-0.39439305	-1.666720378	-0.386758609	0.054814896	-0.631926261	0.00281543	-0.782095035	0.127223666	1.845037074	1.211679384	-1.451288179	-0.585812454	-1.148616493	-1.367317327	-1.545885699	-1.501361938	-0.883480656	1.627980644	-1.976031069
nt41	-0.012165377	0.309978042	0.534281761	0.786468757	-0.201853976	1.426087601	0.336206095	1.159607951	-1.031727327	1.065389433	-0.88054397	-1.305427127	-0.080736941	-0.739263435	-0.771549239	0.610685251	-0.619162275	-0.599854578	-0.852454895	0.690985811	-0.209057093	0.038663159	0.22815068	-0.13494702	0.347816742	0.499800733	0.101777827	-0.159400768
[truncated: 121 more rows]
