# Supplementary material for: WDR5, BRCA1, and BARD1 Co-regulate the DNA Damage Response and Modulate the Mesenchymal-to-Epithelial Transition during Early Reprogramming
Source: Stem Cell Reports. 2019 Mar 14;12(4):743–56. doi: 10.1016/j.stemcr.2019.02.006 (PMC6449870; doi:10.1016/j.stemcr.2019.02.006)
Supplement: Table S4. Hit Selection, Related to Figures 2 and 3 — Contains different sheets with various steps to reach the hit selection from high-content by machine learning and correlation analysis. [file mmc5.xlsx]

## Sheet: Overview
	Overview of Table S4-Related to Fig. 3
	Known facilitators	Based on the literature we selected factors that were present in our library and have been proven by others to function as reprogramming facilitators. The high content data derived from these facilitators, were used to train the two machine learning algorithms
	Facilitator prediction scores	The average score derived from the two machine learning algorithms was calculated for each siRNAs in the library. The siRNAs are listed in alphabetical order, next to the facilitator prediction score
	Top Rank correlation scores	Here we present all calculations to derive the correlation ranking scores
	Combined scores	First column is the list of siRNAs ordered by the Prediction score in B and next column is the correlation score

## Sheet: Known facilitators
GENES	ROLE IN REPROGRAMMING	Reference
Chd1	Facilitator	Gaspar-Maia et. al., 2009
Ezh2	Facilitator	Zhao et.al., 2013
Jarid2	Facilitator	Zhao et.al., 2013
Jmjd1c	Facilitator	Zhao et.al., 2013
Kdm2b	Facilitator	Liang, G. (2012). Nat.Cell.Biol. 14, 457-466
Kdm3a	Facilitator	Chen, J.(2013)Nat.Genet.45, 34-42
Kdm5b	Facilitator	Zhao et.al., 2013
Kdm6a	Facilitator	Zhao et.al., 2013; Mansour et.al., 2012
Ncoa3	Facilitator	Percharde et.al., 2012
Parp1	Facilitator	Doege et.al., 2012
Snai1	Facilitator	Unternaehrer et.al., 2014
Tet1	Facilitator	Hu et.al., 2014
Wdr5	Facilitator	Ang et.al., 2011
c-Myc	Facilitator	Takahashi and Yamanaka, 2006
Pou5f1	Facilitator	Takahashi and Yamanaka, 2006

## Sheet: Facilitator prediction scores
siRNA target	Prediction score
Actl6a	0.307577			Used for algorithm training
Actl6b	0.419106
Aebp1	0.485924
Aire	0.0720534
Anp32e	0.111137
Apex1	0.601434
Apobec1	0.335819
Arrb1	0.646568
Ash2l	0.076297
Atad2b	0.226671
Atm	0.383758
Atn1	0.484591
Atr	0.532546
Aurkb	0.169718
Aurkc	0.396764
Bard1	0.527232
Baz1a	0.435475
Baz2a	0.234931
Blm	0.166318
Bptf	0.748973
Brca1	0.108768
Brca2	0.212232
Brcc3	0.74559
Brd8	0.495256
Brdt	0.285376
Brpf3	0.431587
Brwd1	0.290088
c-Myc	0.845263
Carm1	0.617088
Cbx4	0.130073
Cbx5	0.168522
Cbx7	0.153512
Cbx8	0.0888288
Ccdc101	0.242576
Cdc73	0.193033
Cdk1	0.0712946
Cdyl	0.341304
Chaf1b	0.22424
Chd1	0.78439
Chd1l	0.148861
Chd3	0.407052
Chd7	0.0816444
Chd8	0.18671
Chek1	0.376874
Chuk	0.79339
Cit	0.111272
Clock	0.186715
Creb3l1	0.279314
Creb3l2	0.33868
Crebbp	0.661882
Ctbp2	0.323412
Cul4b	0.398762
Cul5	0.299964
Dbp	0.150719
Dedd2	0.0689902
Dnajc2	0.0347971
Dnmt1	0.167194
Dnmt3a	0.611244
Dnmt3l	0.610778
Dpf1	0.307704
Dppa3	0.0973208
Dpy30	0.117093
E2f8	0.224605
Ebf1	0.0289265
Ebf3	0.0698618
Ehmt2	0.816383
Eid1	0.286848
Elp4	0.0601822
En1	0.689992
Eny2	0.791438
Ep300	0.694475
Ep400	0.293509
Ezh1	0.418062
Ezh2	0.6721
Fbl	0.0883067
Foxc1	0.746191
Foxd1	0.0311422
Foxm1	0.145238
Foxo1	0.485499
Foxp1	0.0777158
Foxp4	0.197907
Gadd45b	0.770043
Gadd45g	0.396501
Gli2	0.505554
Glis2	0.0418528
Gsg2	0.219232
Gtf2i	0.11582
Hat1	0.0630497
Hcfc1	0.14551
Hcfc2	0.169694
Hdac1	0.774302
Hdac11	0.797104
Hdac3	0.554514
Hdac5	0.0855312
Hdac6	0.219557
Hdac7	0.109081
Hells	0.380074
Hes1	0.107764
Hic1	0.220485
Hira	0.20849
Hirip3	0.142941
Hltf	0.170109
Hmg20b	0.686778
Hmgb2	0.0724866
Hnrnpab	0.234662
Hoxa2	0.622169
Hoxa3	0.13173
Hoxc4	0.696854
Hoxc8	0.388902
Hoxd8	0.112005
Hoxd9	0.422597
Hr	0.152076
Huwe1	0.0690426
Ilf3	0.248852
Ino80e	0.127745
Irx1	0.875379
Irx3	0.263579
Irx5	0.446875
Jak2	0.144954
Jarid2	0.936671
Jdp2	0.269957
Jmjd1c	0.680887
Kat2a	0.2338
Kdm1a	0.334494
Kdm2a	0.0773201
Kdm2b	0.737532
Kdm3a	0.639914
Kdm5a	0.247315
Kdm5b	0.752269
Kdm6a	0.888713
Kdm6b	0.666959
Klf9	0.426059
Kmt2a	0.286547
Kmt2b	0.297085
Kmt2c	0.514444
Kmt2d	0.11239
Kmt2e	0.590871
Kmt5a	0.087647
L3mbtl2	0.151083
Mapkapk3	0.189428
Mastl	0.0618181
Mbd1	0.467064
Mbd2	0.144889
Mbd3	0.0744844
Mecp2	0.149488
Mga	0.247903
Mina	0.0473929
Mock 1	0.370851
Mock 2	0.134882
Mock 3	0.0726569
Mock 4	0.12747
Mock 5	0.099589
Mock 6	0.107253
Mock 7	0.14188
Morf4l2	0.648636
Mphosph8	0.289753
Msl1	0.627634
Mta3	0.515866
Mtf1	0.832644
Mtf2	0.24552
Mybbp1a	0.472937
Mybl2	0.0656366
Myo1c	0.616578
Nap1l2	0.516198
Nasp	0.0896403
Nat10	0.285908
Ncoa1	0.547338
Ncoa2	0.4903
Ncoa3	0.794767
Ncoa6	0.0589813
Ncor1	0.723152
Nfatc4	0.114467
Nfib	0.466572
Nfix	0.154965
Nfrkb	0.0241595
Nr2f2	0.0567852
nt1	0.0105305
nt10	0.0398022
nt11	0.239205
nt12	0.0966719
nt13	0.0746215
nt14	0.0553286
nt15	0.0825998
nt16	0.0878022
nt17	0.0326185
nt18	0.0928253
nt19	0.0319093
nt2	0.0294621
nt20	0.0469679
nt21	0.16
nt22	0.107622
nt23	0.0813817
nt24	0.00525466
nt25	0.265911
nt26	0.0875563
nt27	0.128301
nt28	0.0404351
nt29	0.0211779
nt3	0.0249696
nt30	0.0595837
nt31	0.0597707
nt32	0.0883429
nt33	0.0747111
nt34	0.145776
nt35	0.0547508
nt36	0.0388885
nt37	0.0214627
nt38	0.0495036
nt39	0.102119
nt4	0.0239222
nt40	0.0284658
nt41	0.043327
nt42	0.0327956
nt5	0.0868965
nt6	0.0767686
nt7	0.023654
nt8	0.221289
nt9	0.0408966
Pa2g4	0.505691
Parg	0.422197
Parp1	0.705436
Paxip1	0.517668
Pbk	0.192555
Pbrm1	0.286597
Pcgf2	0.317995
Pcgf6	0.45218
Pcna	0.108155
Pdp1	0.238535
Phc1	0.124279
Phc2	0.254396
Phf1	0.592563
Phf10	0.122347
Phf19	0.0724687
Phf2	0.0483868
Phf20	0.149407
Phf20l1	0.227817
Phf8	0.0483692
Plagl1	0.676029
Pole3	0.0225118
Pou5f1	0.910136
Ppm1g	0.401884
Prdm1	0.127779
Prdm14	0.323155
Prkab1	0.521987
Prkca	0.728815
Prkcb	0.466124
Prkdc	0.830931
Prmt10	0.359056
Prmt2	0.762617
Prmt5	0.308535
Prmt7	0.879177
Prpf31	0.117047
Prrx1	0.189174
Rad51	0.118934
Rad54l	0.88926
Rbbp4	0.392316
Rcc1	0.608773
Rest	0.290851
Rlim	0.0894821
Ruvbl1	0.150462
Ruvbl2	0.126144
Sap25	0.20853
Sap30	0.277226
Satb1	0.476021
Senp1	0.551626
Set	0.817266
Setd2	0.190347
Setd5	0.298681
Setdb1	0.174525
Sfmbt1	0.612797
Sfmbt2	0.0961581
Sfpq	0.41447
Shox2	0.649922
Shprh	0.206821
Sin3a	0.0730697
Sirt1	0.838863
Sirt7	0.368124
Six5	0.044055
Smarca1	0.510506
Smarca2	0.481937
Smarca5	0.197524
Smarcc1	0.479497
Smarcd3	0.0493708
Smek2	0.241028
Smyd4	0.232808
Snai1	0.836352
Snai2	0.39775
Sox11	0.463923
Sox9	0.264817
Sp1	0.0366361
Suv39h1	0.743716
Suv39h2	0.576778
Suv420h2	0.564088
Suz12	0.584202
Taf1	0.449905
Taf6l	0.302039
Taf7	0.123611
Taf9b	0.650157
Tbx18	0.169857
Tdrd3	0.248004
Tdrd7	0.099652
Tead2	0.841767
Tead4	0.105669
Tet1	0.892155
Tet2	0.0787543
Tet3	0.201138
Tle1	0.201876
Tle2	0.118103
Tle4	0.03507
Tlk2	0.599345
Tonsl	0.390547
Top2a	0.126183
Top2b	0.0391929
Trim16	0.0878719
Trim24	0.066293
Trim27	0.708555
Trp53	0.0661118
Trp53bp1	0.201421
Trrap	0.56195
Tshz2	0.214778
Ttk	0.136764
Twist1	0.0665091
Twist2	0.112502
Uchl5	0.16213
Uhrf1	0.0725455
Uhrf2	0.190095
Usp7	0.285332
Vrk1	0.133177
Wdr5	0.715095
Wdr77	0.437773
Whsc1l1	0.482187
Yeats4	0.259562
Ywhaz	0.356228
Zfhx3	0.0351625
Zfp41	0.140662
Zfp518b	0.207208
Zfp532	0.0520985
Zfp57	0.600966
Zgpat	0.586028
Zmym3	0.0517561
Zmynd8	0.20351

## Sheet: Top rank correlation scores
siRNA	Pou5f1.corr	c-Myc.corr	Trp53.corr	nt.corr	Pou5f1.rank	c-Myc.rank	Trp53.rank	nt.rank	Top rank	Pou5f1.rank	c-Myc.rank	Trp53.rank	nt.rank	Top rank	INVERSE Top rank
2_Pou5f1	0.788559	0.34866	-0.0828084	-0.277556	1	18	108	3	1		0.0504202	0.302521	0.00840336	0.0504202	0.94958
4_c-Myc	0.504088	0.434517	-0.139147	-0.227129	47	1	72	22	1	0.131653	0.00280112	0.201681	0.0616246	0.00280112	0.997199
Ywhaz	0.125466	0.192843	-0.369837	-0.00295937	133	80	1	161	1	0.372549	0.22409	0.00280112	0.45098	0.00280112	0.997199
3_Pou5f1	0.712247	0.425652	-0.26649	-0.232172	5	2	16	17	2	0.0140056	0.00560224	0.0448179	0.047619	0.00560224	0.994398
3_c-Myc	0.754186	0.403909	-0.201165	-0.220052	2	6	40	25	2	0.00560224	0.0168067	0.112045	0.070028	0.00560224	0.994398			All selected hits
Cbx4	0.0758626	0.111702	-0.356861	0.0115738	151	118	2	172	2	0.422969	0.330532	0.00560224	0.481793	0.00560224	0.994398
4_Pou5f1	0.735277	0.396768	-0.110204	-0.255914	3	7	96	6	3	0.00840336	0.0196078	0.268908	0.0168067	0.00840336	0.991597
6_c-Myc	0.259641	0.344906	-0.350523	-0.078734	99	22	3	118	3	0.277311	0.0616246	0.00840336	0.330532	0.00840336	0.991597
2_c-Myc	0.310535	0.423012	-0.217713	-0.162769	92	3	33	60	3	0.257703	0.00840336	0.092437	0.168067	0.00840336	0.991597
1_Pou5f1	0.72929	0.404644	-0.19137	-0.257807	4	4	44	5	4	0.0112045	0.0112045	0.123249	0.0140056	0.0112045	0.988796
Prpf31	-0.15143	0.111	-0.344064	0.0296847	205	120	4	189	4	0.57423	0.336134	0.0112045	0.529412	0.0112045	0.988796
Sirt7	0.185413	0.33507	-0.339814	-0.0977384	120	27	5	106	5	0.336134	0.0756303	0.0140056	0.296919	0.0140056	0.985994
Hoxa3	0.552775	0.404446	-0.224211	-0.158725	32	5	30	63	5	0.0896359	0.0140056	0.0840336	0.176471	0.0140056	0.985994		0.983193	min corr	max corr
Apex1	0.698805	0.331732	-0.069538	-0.280979	6	28	124	1	6	0.0168067	0.0784314	0.347339	0.00280112	0.0168067	0.983193		Pou5f1	-0.73	0.79
Hnrnpab	0.137202	0.152866	-0.331401	-0.0332955	130	96	6	143	6	0.364146	0.268908	0.0168067	0.40056	0.0168067	0.983193		c-Myc	-0.43	0.43
Prkab1	0.679377	0.369437	-0.188913	-0.193477	7	10	46	36	7	0.0196078	0.0280112	0.128852	0.10084	0.0196078	0.980392		Tp53	-0.37	0.37
Paxip1	0.137581	0.243452	-0.317218	-0.0941446	129	57	7	110	7	0.361345	0.159664	0.0196078	0.308123	0.0196078	0.980392		nt	-0.28	0.26
Ehmt2	0.670974	0.341359	-0.157085	-0.241408	8	25	60	10	8	0.022409	0.070028	0.168067	0.0280112	0.022409	0.977591
Prkdc	0.507038	0.371951	-0.12278	-0.241873	45	8	85	9	8	0.12605	0.022409	0.238095	0.0252101	0.022409	0.977591
Prmt2	0.207609	0.271374	-0.307071	-0.119482	115	45	8	91	8	0.322129	0.12605	0.022409	0.254902	0.022409	0.977591
nt25	0.666763	0.347619	-0.263049	-0.206633	9	19	21	32	9	0.0252101	0.0532213	0.0588235	0.0896359	0.0252101	0.97479
Rad54l	0.576488	0.37106	-0.113638	-0.267702	25	9	94	4	9	0.070028	0.0252101	0.263305	0.0112045	0.0252101	0.97479
Cdc73	-0.0240271	0.181526	-0.305801	0.0345039	183	84	9	192	9	0.512605	0.235294	0.0252101	0.537815	0.0252101	0.97479
Baz1a	0.658242	0.357829	-0.150251	-0.245114	10	16	66	8	10	0.0280112	0.0448179	0.184874	0.022409	0.0280112	0.971989
Smek2	-0.00330584	0.164531	-0.304537	0.0150566	177	92	10	175	10	0.495798	0.257703	0.0280112	0.490196	0.0280112	0.971989
Atr	0.621145	0.369003	-0.181951	-0.225057	15	11	49	23	11	0.0420168	0.0308123	0.137255	0.0644258	0.0308123	0.969188
Ncor1	0.654287	0.341779	-0.0701377	-0.278831	11	24	122	2	11	0.0308123	0.0672269	0.341737	0.00560224	0.0308123	0.969188
Hdac6	0.176763	0.208547	-0.300491	-0.0593316	123	71	11	132	11	0.344538	0.19888	0.0308123	0.369748	0.0308123	0.969188
Kmt2e	0.649141	0.359117	-0.127914	-0.23998	12	14	80	11	12	0.0336134	0.0392157	0.22409	0.0308123	0.0336134	0.966387
Ep300	0.541127	0.368214	-0.161806	-0.235668	36	12	58	15	12	0.10084	0.0336134	0.162465	0.0420168	0.0336134	0.966387
Bard1	0.377815	0.240836	-0.285304	-0.0768052	76	58	12	121	12	0.212885	0.162465	0.0336134	0.338936	0.0336134	0.966387
Mtf1	0.333455	0.345131	-0.278542	-0.170082	84	21	13	55	13	0.235294	0.0588235	0.0364146	0.154062	0.0364146	0.963585
Mbd1	0.450914	0.361002	-0.259676	-0.154517	54	13	22	66	13	0.151261	0.0364146	0.0616246	0.184874	0.0364146	0.963585
Arrb1	0.64342	0.177346	0.0953471	-0.209098	13	86	233	28	13	0.0364146	0.240896	0.652661	0.0784314	0.0364146	0.963585
Tead2	0.640046	0.249594	0.0499765	-0.245596	14	54	211	7	14	0.0392157	0.151261	0.591036	0.0196078	0.0392157	0.960784
Aurkb	-0.207511	0.00259343	-0.274226	0.140911	221	162	14	274	14	0.619048	0.453782	0.0392157	0.767507	0.0392157	0.960784
Tdrd3	0.450613	0.358826	-0.26384	-0.173694	55	15	19	52	15	0.154062	0.0420168	0.0532213	0.145658	0.0420168	0.957983
Mecp2	-0.233471	0.0384949	-0.273747	0.143365	225	143	15	277	15	0.630252	0.40056	0.0420168	0.77591	0.0420168	0.957983
5_Pou5f1	0.620668	0.342845	-0.222568	-0.193446	16	23	31	37	16	0.0448179	0.0644258	0.0868347	0.103641	0.0448179	0.955182
Wdr77	0.558711	0.351269	-0.140641	-0.229841	29	17	71	20	17	0.0812325	0.047619	0.19888	0.0560224	0.047619	0.952381
Eny2	0.61542	0.32752	-0.0833818	-0.220443	17	31	107	24	17	0.047619	0.0868347	0.29972	0.0672269	0.047619	0.952381
Uhrf2	0.435309	0.157139	-0.265506	-0.0887988	62	94	17	115	17	0.173669	0.263305	0.047619	0.322129	0.047619	0.952381
Aurkc	0.610243	0.319372	-0.0233657	-0.232931	18	33	149	16	18	0.0504202	0.092437	0.417367	0.0448179	0.0504202	0.94958
nt35	0.0613715	0.0828249	-0.265403	0.0290991	155	127	18	188	18	0.434174	0.355742	0.0504202	0.526611	0.0504202	0.94958
1_Pou5f1_2	0.598565	0.130006	0.135019	-0.198135	19	110	262	34	19	0.0532213	0.308123	0.733894	0.0952381	0.0532213	0.946779
Chuk	0.390368	0.347572	-0.125012	-0.193435	75	20	84	38	20	0.210084	0.0560224	0.235294	0.106443	0.0560224	0.943978
Carm1	0.598217	0.191892	0.0275012	-0.230685	20	81	191	19	20	0.0560224	0.226891	0.535014	0.0532213	0.0560224	0.943978
nt34	0.0809266	0.165311	-0.263824	0.027477	145	90	20	186	20	0.406162	0.252101	0.0560224	0.521008	0.0560224	0.943978
Ppm1g	0.593458	0.239439	-0.127221	-0.17002	21	60	82	56	21	0.0588235	0.168067	0.229692	0.156863	0.0588235	0.941176
Parp1	0.580029	0.174933	-0.00926237	-0.162492	22	87	159	61	22	0.0616246	0.243697	0.445378	0.170868	0.0616246	0.938375
Kdm6b	0.578962	0.233598	-0.162325	-0.179833	23	62	57	46	23	0.0644258	0.173669	0.159664	0.128852	0.0644258	0.935574
Brca1	-0.359675	-0.0269275	-0.25951	0.124579	260	172	23	263	23	0.728291	0.481793	0.0644258	0.736695	0.0644258	0.935574
Gadd45g	0.465576	0.233433	-0.247046	-0.147466	50	63	24	70	24	0.140056	0.176471	0.0672269	0.196078	0.0672269	0.932773
Morf4l2	0.578604	0.221351	0.0356248	-0.198031	24	67	199	35	24	0.0672269	0.187675	0.557423	0.0980392	0.0672269	0.932773
Brdt	0.214502	0.240323	-0.242364	-0.128317	113	59	25	86	25	0.316527	0.165266	0.070028	0.240896	0.070028	0.929972
Pa2g4	0.504221	0.293752	-0.236702	-0.139368	46	37	26	79	26	0.128852	0.103641	0.0728291	0.221289	0.0728291	0.927171
Kmt2a	0.574957	0.220398	-0.0335409	-0.190561	26	68	144	40	26	0.0728291	0.190476	0.403361	0.112045	0.0728291	0.927171
5_c-Myc	0.33218	0.335838	-0.0940109	-0.123264	85	26	104	90	26	0.238095	0.0728291	0.291317	0.252101	0.0728291	0.927171
Dnmt3a	0.564249	0.237293	-0.103507	-0.166429	27	61	100	57	27	0.0756303	0.170868	0.280112	0.159664	0.0756303	0.92437
Pbrm1	-0.498246	-0.0347341	-0.230423	0.187886	301	177	27	308	27	0.843137	0.495798	0.0756303	0.862745	0.0756303	0.92437
Clock	0.559199	0.271415	-0.0966607	-0.140945	28	44	102	78	28	0.0784314	0.123249	0.285714	0.218487	0.0784314	0.921569
Jmjd1c	0.03572	0.205137	-0.22739	-0.0106278	164	73	28	157	28	0.459384	0.204482	0.0784314	0.439776	0.0784314	0.921569
Suv39h1	0.459264	0.328229	-0.0585331	-0.21145	52	29	130	27	29	0.145658	0.0812325	0.364146	0.0756303	0.0812325	0.918768
Wdr5	-0.0771075	0.0659123	-0.224795	0.0721844	189	132	29	222	29	0.529412	0.369748	0.0812325	0.621849	0.0812325	0.918768
Irx1	0.553095	0.328201	-0.0718692	-0.239835	31	30	120	12	30	0.0868347	0.0840336	0.336134	0.0336134	0.0840336	0.915966
Jdp2	0.558155	0.244536	-0.0349875	-0.143664	30	56	140	76	30	0.0840336	0.156863	0.392157	0.212885	0.0840336	0.915966
Gadd45b	0.450338	0.32143	-0.202723	-0.143276	56	32	38	77	32	0.156863	0.0896359	0.106443	0.215686	0.0896359	0.910364
Zmynd8	-0.283652	0.0273688	-0.219869	0.0677859	242	149	32	219	32	0.677871	0.417367	0.0896359	0.613445	0.0896359	0.910364
6_Pou5f1	0.550695	0.14903	0.00407952	-0.15299	33	99	171	67	33	0.092437	0.277311	0.478992	0.187675	0.092437	0.907563
Dnmt3l	0.546866	0.291591	-0.126634	-0.176949	34	38	83	48	34	0.0952381	0.106443	0.232493	0.134454	0.0952381	0.904762
Kdm6a	0.432227	0.305912	-0.150937	-0.166401	65	34	65	58	34	0.182073	0.0952381	0.182073	0.162465	0.0952381	0.904762
Usp7	0.0847493	0.152619	-0.216528	-0.025052	142	97	34	152	34	0.397759	0.271709	0.0952381	0.42577	0.0952381	0.904762
Brcc3	0.462122	0.291496	-0.210523	-0.1577	51	39	35	65	35	0.142857	0.109244	0.0980392	0.182073	0.0980392	0.901961
Foxc1	0.526385	0.297284	-0.0742427	-0.208352	39	35	118	29	35	0.109244	0.0980392	0.330532	0.0812325	0.0980392	0.901961
Pbk	0.544852	0.203314	-0.153965	-0.112359	35	74	62	98	35	0.0980392	0.207283	0.173669	0.27451	0.0980392	0.901961
Tet1	0.412336	0.295422	-0.162499	-0.187615	70	36	56	42	36	0.196078	0.10084	0.156863	0.117647	0.10084	0.89916
Ebf3	-0.3473	-0.0941763	-0.210272	0.179135	257	203	36	298	36	0.719888	0.568627	0.10084	0.834734	0.10084	0.89916
Dppa3	0.433206	0.23168	-0.203873	-0.0826993	63	64	37	116	37	0.176471	0.179272	0.103641	0.32493	0.103641	0.896359
Prkcb	0.540011	0.215141	-0.146862	-0.0965259	37	69	68	108	37	0.103641	0.193277	0.190476	0.302521	0.103641	0.896359
nt32	0.534056	0.180692	-0.143633	-0.150314	38	85	70	69	38	0.106443	0.238095	0.196078	0.193277	0.106443	0.893557
Nfix	0.43935	0.269453	-0.202607	-0.132042	60	47	39	85	39	0.168067	0.131653	0.109244	0.238095	0.109244	0.890756
nt39	0.524856	0.224181	-0.136854	-0.137099	40	66	75	81	40	0.112045	0.184874	0.210084	0.226891	0.112045	0.887955
Jarid2	0.358498	0.284779	-0.0297329	-0.231373	81	40	147	18	40	0.226891	0.112045	0.411765	0.0504202	0.112045	0.887955
Set	0.368759	0.280177	-0.197495	-0.192817	79	43	41	39	41	0.221289	0.120448	0.114846	0.109244	0.114846	0.885154
Ncoa3	0.395073	0.28356	-0.145674	-0.135983	73	41	69	83	41	0.204482	0.114846	0.193277	0.232493	0.114846	0.885154
Brd8	0.522636	0.195451	-0.0321459	-0.174654	41	79	146	51	41	0.114846	0.221289	0.408964	0.142857	0.114846	0.885154
Parg	0.181023	0.18458	-0.195669	-0.0780776	121	83	42	119	42	0.338936	0.232493	0.117647	0.333333	0.117647	0.882353
Hdac11	0.116143	0.280911	-0.120558	-0.127224	135	42	90	87	42	0.378151	0.117647	0.252101	0.243697	0.117647	0.882353
Kat2a	0.518104	0.135734	-0.0356866	-0.176891	42	108	138	49	42	0.117647	0.302521	0.386555	0.137255	0.117647	0.882353
Hes1	0.514551	0.143304	-0.0782917	-0.125564	43	103	112	89	43	0.120448	0.288515	0.313725	0.2493	0.120448	0.879552
Hdac5	-0.159566	-0.0981415	-0.194004	0.129284	209	208	43	270	43	0.585434	0.582633	0.120448	0.756303	0.120448	0.879552
Sirt1	0.507447	0.250726	0.0619746	-0.239129	44	53	217	14	44	0.123249	0.148459	0.607843	0.0392157	0.123249	0.876751
Actl6a	-0.464746	-0.0284019	-0.189053	0.0981623	287	174	45	242	45	0.803922	0.487395	0.12605	0.677871	0.12605	0.87395
Prmt7	0.456018	0.269593	0.00723058	-0.239299	53	46	172	13	46	0.148459	0.128852	0.481793	0.0364146	0.128852	0.871148
Rlim	0.0152089	-0.014335	-0.188693	0.0203867	172	168	47	180	47	0.481793	0.470588	0.131653	0.504202	0.131653	0.868347
Trim27	0.446654	0.268601	-0.162863	-0.212961	57	48	55	26	48	0.159664	0.134454	0.154062	0.0728291	0.134454	0.865546
Brpf3	0.496636	0.224798	-0.0774454	-0.198249	48	65	114	33	48	0.134454	0.182073	0.319328	0.092437	0.134454	0.865546
Elp4	0.0345673	-0.0021663	-0.184222	0.058278	165	165	48	210	48	0.462185	0.462185	0.134454	0.588235	0.134454	0.865546
Prmt5	0.468539	0.257071	0.0637287	-0.183877	49	51	219	43	49	0.137255	0.142857	0.613445	0.120448	0.137255	0.862745
Bptf	0.431292	0.259433	-0.129285	-0.206836	66	49	79	31	49	0.184874	0.137255	0.221289	0.0868347	0.137255	0.862745
Trrap	0.43822	0.258509	-0.122483	-0.228733	61	50	86	21	50	0.170868	0.140056	0.240896	0.0588235	0.140056	0.859944
nt20	0.0676126	0.00715472	-0.181466	0.0358522	154	160	50	196	50	0.431373	0.448179	0.140056	0.54902	0.140056	0.859944
Ttk	-0.540293	-0.146618	-0.176984	0.189165	316	238	51	309	51	0.885154	0.666667	0.142857	0.865546	0.142857	0.857143
Kdm5a	0.30066	0.209153	-0.171861	-0.114558	94	70	52	94	52	0.263305	0.196078	0.145658	0.263305	0.145658	0.854342
Chd1	0.351859	0.25683	-0.0167876	-0.182193	82	52	154	44	52	0.229692	0.145658	0.431373	0.123249	0.145658	0.854342
nt1	-0.111963	-0.0965849	-0.16708	0.125786	197	205	53	264	53	0.551821	0.57423	0.148459	0.739496	0.148459	0.851541
Nat10	0.266348	0.133556	-0.162938	-0.0511375	98	109	54	137	54	0.27451	0.305322	0.151261	0.383754	0.151261	0.848739
nt27	0.425921	0.24792	-0.148405	-0.111111	67	55	67	99	55	0.187675	0.154062	0.187675	0.277311	0.154062	0.845938
Eid1	0.444187	0.142107	-0.119369	-0.0891969	58	104	91	114	58	0.162465	0.291317	0.254902	0.319328	0.162465	0.837535
Cbx8	0.443987	0.0252759	0.0494164	-0.126493	59	150	210	88	59	0.165266	0.420168	0.588235	0.246499	0.165266	0.834734
nt17	-0.267474	-0.0694529	-0.159216	0.126654	235	187	59	266	59	0.658263	0.52381	0.165266	0.745098	0.165266	0.834734
Kdm3a	0.0419294	0.0531492	-0.154119	0.0159199	161	137	61	177	61	0.45098	0.383754	0.170868	0.495798	0.170868	0.829132
Pcgf2	-0.0115447	0.0224993	-0.153753	0.0366829	180	153	63	197	63	0.504202	0.428571	0.176471	0.551821	0.176471	0.823529
Atn1	0.432375	0.136998	-0.038805	-0.107516	64	106	137	101	64	0.179272	0.296919	0.383754	0.282913	0.179272	0.820728
Six5	0.000861486	-0.0775086	-0.152787	0.11113	176	190	64	252	64	0.492997	0.532213	0.179272	0.705882	0.179272	0.820728
Rest	0.421361	0.208148	-0.122358	-0.172292	68	72	87	53	68	0.190476	0.201681	0.243697	0.148459	0.190476	0.809524
Snai1	0.414793	0.0680633	0.118893	-0.157905	69	130	247	64	69	0.193277	0.364146	0.691877	0.179272	0.193277	0.806723
Mga	0.398936	0.12193	0.00794881	-0.113098	71	115	173	96	71	0.19888	0.322129	0.484594	0.268908	0.19888	0.80112
nt11	0.397729	0.147189	-0.000910891	-0.171687	72	102	168	54	72	0.201681	0.285714	0.470588	0.151261	0.201681	0.798319
Prmt10	-0.172207	0.0446992	-0.138318	0.0833628	212	140	73	230	73	0.593838	0.392157	0.204482	0.644258	0.204482	0.795518
Hmg20b	0.390426	0.1476	0.0548307	-0.189506	74	100	214	41	74	0.207283	0.280112	0.59944	0.114846	0.207283	0.792717
Hoxd9	0.0230718	0.126153	-0.137881	-0.0127801	170	112	74	156	74	0.47619	0.313725	0.207283	0.436975	0.207283	0.792717
Rcc1	0.246132	0.20286	0.0327967	-0.164868	102	75	194	59	75	0.285714	0.210084	0.543417	0.165266	0.210084	0.789916
Prkca	0.216373	0.200193	-0.0859613	-0.143688	112	76	106	75	76	0.313725	0.212885	0.296919	0.210084	0.212885	0.787115
Rad51	-0.526477	-0.0941855	-0.136777	0.186097	308	204	76	304	76	0.862745	0.571429	0.212885	0.851541	0.212885	0.787115
Hells	0.216956	0.199137	-0.0178318	-0.160081	111	77	153	62	77	0.310924	0.215686	0.428571	0.173669	0.215686	0.784314
nt18	0.206322	0.0951544	-0.13664	-0.00290724	116	123	77	162	77	0.32493	0.344538	0.215686	0.453782	0.215686	0.784314
Atad2b	0.375612	0.0563333	0.0166519	-0.112965	77	134	181	97	77	0.215686	0.37535	0.507003	0.271709	0.215686	0.784314
Kdm1a	0.310707	0.199107	-0.00193928	-0.135584	91	78	167	84	78	0.254902	0.218487	0.467787	0.235294	0.218487	0.781513
Creb3l2	0.20401	0.112651	-0.135896	-0.00934787	118	117	78	159	78	0.330532	0.327731	0.218487	0.445378	0.218487	0.781513
Zfp57	0.372747	0.0524479	0.134425	-0.180346	78	138	261	45	78	0.218487	0.386555	0.731092	0.12605	0.218487	0.781513
Nfib	0.36654	0.14905	0.125947	-0.208243	80	98	255	30	80	0.22409	0.27451	0.714286	0.0840336	0.22409	0.77591
Suz12	-0.428681	0.00772657	-0.127794	0.12201	280	159	81	260	81	0.784314	0.445378	0.226891	0.728291	0.226891	0.773109
Shox2	0.331609	0.187393	-0.0057376	-0.175293	86	82	165	50	82	0.240896	0.229692	0.462185	0.140056	0.229692	0.770308
Pdp1	0.350183	0.111242	-0.0347549	-0.0969761	83	119	141	107	83	0.232493	0.333333	0.394958	0.29972	0.232493	0.767507
4_Trp53	0.330586	0.103033	0.253963	-0.119084	87	122	324	92	87	0.243697	0.341737	0.907563	0.257703	0.243697	0.756303
5_Trp53	0.326737	0.108899	0.130232	-0.144403	88	121	256	74	88	0.246499	0.338936	0.717087	0.207283	0.246499	0.753501
Ctbp2	0.00949155	0.170516	-0.0295762	0.00134713	174	88	148	168	88	0.487395	0.246499	0.414566	0.470588	0.246499	0.753501
Mock_7	0.0139004	-0.0252307	-0.121503	0.0141456	173	171	88	174	88	0.484594	0.478992	0.246499	0.487395	0.246499	0.753501
Hoxc4	0.252142	0.169982	-0.0715551	-0.106278	101	89	121	102	89	0.282913	0.2493	0.338936	0.285714	0.2493	0.7507
Sap30	0.325524	0.0914229	-0.0751932	-0.057427	89	125	117	133	89	0.2493	0.35014	0.327731	0.372549	0.2493	0.7507
Dnmt1	0.147794	0.0573905	-0.120824	0.0541825	127	133	89	206	89	0.355742	0.372549	0.2493	0.577031	0.2493	0.7507
Suv420h2	0.314278	0.16518	0.155795	-0.179725	90	91	275	47	90	0.252101	0.254902	0.770308	0.131653	0.252101	0.747899
Tet3	0.00363331	-0.0338519	-0.118409	-0.0261736	175	176	92	149	92	0.490196	0.492997	0.257703	0.417367	0.257703	0.742297
Taf9b	0.305204	0.161502	0.0477932	-0.152692	93	93	209	68	93	0.260504	0.260504	0.585434	0.190476	0.260504	0.739496
Aire	-0.348124	-0.10346	-0.115867	0.0962	259	209	93	239	93	0.72549	0.585434	0.260504	0.669468	0.260504	0.739496
Hdac1	-0.00578149	0.154699	-0.095658	-0.0988762	178	95	103	104	95	0.498599	0.266106	0.288515	0.291317	0.266106	0.733894
Foxo1	0.297202	-0.00880898	0.078162	-0.0665201	95	167	227	128	95	0.266106	0.467787	0.635854	0.358543	0.266106	0.733894
nt30	-0.247315	-0.0332411	-0.111308	0.063524	228	175	95	216	95	0.638655	0.490196	0.266106	0.605042	0.266106	0.733894
Zgpat	0.28978	0.0674082	0.190507	-0.0684586	96	131	297	126	96	0.268908	0.366947	0.831933	0.352941	0.268908	0.731092
Yeats4	0.287153	0.092781	0.0210719	-0.0926822	97	124	184	111	97	0.271709	0.347339	0.515406	0.310924	0.271709	0.728291
Brca2	-0.192393	0.0413203	-0.109465	0.0170518	219	141	97	178	97	0.613445	0.394958	0.271709	0.498599	0.271709	0.728291
Kdm2a	-0.62433	-0.179037	-0.105807	0.195337	344	254	98	313	98	0.963585	0.711485	0.27451	0.876751	0.27451	0.72549
Hdac3	0.226465	0.147255	-0.104496	-0.114351	108	101	99	95	99	0.302521	0.282913	0.277311	0.266106	0.277311	0.722689
Taf7	0.259573	0.0279413	0.119449	-0.106275	100	148	248	103	100	0.280112	0.414566	0.694678	0.288515	0.280112	0.719888
Klf9	-0.531121	-0.0864881	-0.0990358	0.110416	312	196	101	251	101	0.87395	0.54902	0.282913	0.703081	0.282913	0.717087
Vrk1	0.241962	-0.0394952	0.0652394	-0.00336715	103	178	222	160	103	0.288515	0.498599	0.621849	0.448179	0.288515	0.711485
Sfpq	0.235212	0.125434	0.0526099	-0.144971	104	113	213	73	104	0.291317	0.316527	0.596639	0.204482	0.291317	0.708683
Smarca1	0.126755	0.13952	-0.0790786	-0.138928	132	105	111	80	105	0.369748	0.294118	0.310924	0.22409	0.294118	0.705882
Phf20	0.235028	-0.016698	0.13412	-0.068321	105	169	260	127	105	0.294118	0.473389	0.728291	0.355742	0.294118	0.705882
En1	-0.500454	-0.106786	-0.0938783	0.105007	302	213	105	245	105	0.845938	0.596639	0.294118	0.686275	0.294118	0.705882
Cbx5	0.228285	0.0243656	0.100571	0.00614804	106	151	237	170	106	0.296919	0.422969	0.663866	0.47619	0.296919	0.703081
Ncoa2	0.227683	0.0816338	-0.035194	-0.136552	107	128	139	82	107	0.29972	0.358543	0.389356	0.229692	0.29972	0.70028
nt21	0.0900634	0.136393	-0.00874768	0.00123531	141	107	160	167	107	0.394958	0.29972	0.448179	0.467787	0.29972	0.70028
Brwd1	0.219363	-0.0270155	0.254163	-0.0923861	109	173	325	112	109	0.305322	0.484594	0.910364	0.313725	0.305322	0.694678
Tead4	-0.493792	-0.109184	-0.0823396	0.193833	298	214	109	312	109	0.834734	0.59944	0.305322	0.87395	0.305322	0.694678
Mybbp1a	0.219293	-0.0570338	0.228042	-0.0961843	110	182	311	109	110	0.308123	0.509804	0.871148	0.305322	0.308123	0.691877
Cit	-0.254911	-0.1121	-0.0803954	0.0699893	231	216	110	221	110	0.647059	0.605042	0.308123	0.619048	0.308123	0.691877
Aebp1	0.168785	0.129456	0.00981706	-0.147113	125	111	176	71	111	0.35014	0.310924	0.492997	0.19888	0.310924	0.689076
Fbl	-0.379853	-0.124152	-0.0776316	0.183315	268	225	113	303	113	0.7507	0.630252	0.316527	0.848739	0.316527	0.683473
Senp1	0.209833	0.124033	0.0267403	-0.146611	114	114	190	72	114	0.319328	0.319328	0.532213	0.201681	0.319328	0.680672
Chd8	-0.518807	-0.230424	-0.0770717	0.216327	305	281	115	335	115	0.854342	0.787115	0.322129	0.938375	0.322129	0.677871
Chek1	0.0788447	0.115874	-0.0760551	-0.0644193	149	116	116	130	116	0.417367	0.32493	0.32493	0.364146	0.32493	0.67507
Gtf2i	0.204783	-0.17312	0.17375	-0.000899894	117	250	290	166	117	0.327731	0.70028	0.812325	0.464986	0.327731	0.672269
Dbp	0.185825	0.0398707	-0.0190005	-0.0411166	119	142	152	139	119	0.333333	0.397759	0.42577	0.389356	0.333333	0.666667
Hcfc2	-0.471826	-0.114954	-0.0734275	0.111679	290	220	119	253	119	0.812325	0.616246	0.333333	0.708683	0.333333	0.666667
Ilf3	0.177605	-0.00263508	0.0470519	-0.0766105	122	166	208	122	122	0.341737	0.464986	0.582633	0.341737	0.341737	0.658263
nt15	-0.0178613	-0.0704567	-0.0701207	0.0130123	181	188	123	173	123	0.507003	0.526611	0.344538	0.484594	0.344538	0.655462
Irx3	0.169808	0.0313357	-0.0598638	-0.0454783	124	145	128	138	124	0.347339	0.406162	0.358543	0.386555	0.347339	0.652661
1_c-Myc	-0.276969	-0.0802791	-0.0634807	0.0738662	240	193	125	224	125	0.672269	0.540616	0.35014	0.627451	0.35014	0.64986
Ccdc101	0.155064	0.022979	-0.0630171	-0.0251881	126	152	126	151	126	0.352941	0.42577	0.352941	0.422969	0.352941	0.647059
Gli2	0.0343053	0.0847744	-0.0603821	0.0424863	166	126	127	199	126	0.464986	0.352941	0.355742	0.557423	0.352941	0.647059
Setdb1	0.144682	-0.089431	0.104291	-0.0652289	128	199	239	129	128	0.358543	0.557423	0.669468	0.361345	0.358543	0.641457
Hoxc8	-0.0429648	0.0706314	-0.0512455	-0.029174	186	129	132	145	129	0.521008	0.361345	0.369748	0.406162	0.361345	0.638655
Tshz2	0.0824064	-0.128799	-0.0591757	0.0367025	143	227	129	198	129	0.40056	0.635854	0.361345	0.554622	0.361345	0.638655
Cul5	0.127181	-0.114795	0.12392	-0.0148864	131	219	252	155	131	0.366947	0.613445	0.705882	0.434174	0.366947	0.633053
Tle4	-0.554109	-0.250158	-0.0571575	0.179403	323	295	131	299	131	0.904762	0.826331	0.366947	0.837535	0.366947	0.633053
Foxp4	-0.337514	-0.0501495	-0.0472442	0.0812583	255	179	133	226	133	0.714286	0.501401	0.372549	0.633053	0.372549	0.627451
Nasp	0.123732	0.0177967	0.0196499	0.0211693	134	155	182	181	134	0.37535	0.434174	0.509804	0.507003	0.37535	0.62465
nt26	-0.0831288	-0.0812152	-0.0458244	0.081283	193	195	134	227	134	0.540616	0.546218	0.37535	0.635854	0.37535	0.62465
Taf6l	0.0784689	0.0558139	0.0422682	-0.0702313	150	135	205	125	135	0.420168	0.378151	0.57423	0.35014	0.378151	0.621849
Ncoa6	-0.574431	-0.24472	-0.0433625	0.219048	332	289	135	338	135	0.929972	0.809524	0.378151	0.946779	0.378151	0.621849
Taf1	0.109887	0.0555986	0.162077	-0.0807255	138	136	282	117	136	0.386555	0.380952	0.789916	0.327731	0.380952	0.619048
Tet2	-0.158381	-0.0974288	-0.039467	0.0833533	207	207	136	229	136	0.579832	0.579832	0.380952	0.641457	0.380952	0.619048
Hcfc1	0.116082	-0.136794	0.172834	-0.0265173	136	233	289	148	136	0.380952	0.652661	0.809524	0.414566	0.380952	0.619048
Satb1	0.115882	0.0490368	0.152586	-0.116094	137	139	272	93	137	0.383754	0.389356	0.761905	0.260504	0.383754	0.616246
Apobec1	0.0983811	-0.151864	0.226539	-0.0544719	139	239	310	135	139	0.389356	0.669468	0.868347	0.378151	0.389356	0.610644
Phf1	0.0901025	0.00173274	0.144828	-0.0350598	140	163	268	141	140	0.392157	0.456583	0.7507	0.394958	0.392157	0.607843
Mina	-0.272658	-0.232423	-0.0346387	0.105047	239	283	142	246	142	0.669468	0.792717	0.397759	0.689076	0.397759	0.602241
Pcna	-0.604645	-0.164333	-0.0345597	0.19621	339	247	143	314	143	0.94958	0.691877	0.40056	0.879552	0.40056	0.59944
Suv39h2	0.0373877	0.0340173	0.140293	-0.0776667	163	144	266	120	144	0.456583	0.403361	0.745098	0.336134	0.403361	0.596639
Whsc1l1	0.0820568	-0.0908156	0.304789	-0.0911843	144	200	344	113	144	0.403361	0.560224	0.963585	0.316527	0.403361	0.596639
nt19	-0.325994	-0.225817	-0.0327722	0.169795	252	278	145	295	145	0.705882	0.778711	0.406162	0.826331	0.406162	0.593838
Tonsl	0.0796985	0.0145097	0.136773	-0.0984973	146	156	263	105	146	0.408964	0.436975	0.736695	0.294118	0.408964	0.591036
Crebbp	0.0274727	0.0298801	0.149642	-0.0626388	168	146	270	131	146	0.470588	0.408964	0.756303	0.366947	0.408964	0.591036
nt33	-0.158606	0.0296803	-0.0101012	0.0979734	208	147	158	241	147	0.582633	0.411765	0.442577	0.67507	0.411765	0.588235
Chaf1b	0.0795786	-0.0658552	0.200614	0.027928	147	185	300	187	147	0.411765	0.518207	0.840336	0.52381	0.411765	0.588235
Msl1	0.0789065	0.00386952	0.208649	-0.0705469	148	161	303	124	148	0.414566	0.45098	0.848739	0.347339	0.414566	0.585434
Smarca2	-0.539253	-0.146154	-0.0218071	0.128624	315	237	150	269	150	0.882353	0.663866	0.420168	0.753501	0.420168	0.579832
Phf2	-0.391673	-0.12364	-0.0216271	0.068736	274	223	151	220	151	0.767507	0.62465	0.422969	0.616246	0.422969	0.577031
Phf10	0.0737732	-0.0871889	0.166585	-0.026089	152	197	284	150	152	0.42577	0.551821	0.795518	0.420168	0.42577	0.57423
Ep400	0.0676613	-0.141252	0.246336	-0.0298568	153	235	322	144	153	0.428571	0.658263	0.901961	0.403361	0.428571	0.571429
Kmt2b	0.0496098	0.0186998	0.180417	-0.0706715	158	154	294	123	154	0.442577	0.431373	0.823529	0.344538	0.431373	0.568627
Hmgb2	-0.529312	-0.204464	-0.0167504	0.186683	309	271	155	306	155	0.865546	0.759104	0.434174	0.857143	0.434174	0.565826
Rbbp4	0.0603917	-0.109357	0.25589	-0.0557726	156	215	326	134	156	0.436975	0.602241	0.913165	0.37535	0.436975	0.563025
Hltf	-0.524145	-0.228586	-0.0156547	0.205381	307	280	156	325	156	0.859944	0.784314	0.436975	0.910364	0.436975	0.563025
Phc2	0.0448797	0.0130091	0.225528	-0.0291122	159	157	309	146	157	0.445378	0.439776	0.865546	0.408964	0.439776	0.560224
Nap1l2	0.0508421	-0.00108861	0.266342	-0.110468	157	164	331	100	157	0.439776	0.459384	0.927171	0.280112	0.439776	0.560224
Chd7	-0.612002	-0.24879	-0.0142113	0.244995	341	293	157	352	157	0.955182	0.820728	0.439776	0.985994	0.439776	0.560224
Foxm1	-0.114971	0.0116725	0.000539447	0.0593467	198	158	170	212	158	0.554622	0.442577	0.47619	0.593838	0.442577	0.557423
Creb3l1	0.0435372	-0.121914	0.323765	-0.0344657	160	222	351	142	160	0.448179	0.621849	0.983193	0.397759	0.448179	0.551821
Mbd2	-0.552483	-0.199928	-0.00850315	0.160548	321	268	161	287	161	0.89916	0.7507	0.45098	0.803922	0.45098	0.54902
Dpf1	0.0393401	-0.106496	0.288022	-0.054032	162	212	339	136	162	0.453782	0.593838	0.94958	0.380952	0.453782	0.546218
Snai2	-0.493096	-0.177226	-0.00723633	0.16219	297	252	162	290	162	0.831933	0.705882	0.453782	0.812325	0.453782	0.546218
nt28	-0.530407	-0.257857	-0.00693237	0.231008	311	300	163	345	163	0.871148	0.840336	0.456583	0.966387	0.456583	0.543417
Tbx18	-0.469011	-0.228412	-0.00668685	0.145591	288	279	164	279	164	0.806723	0.781513	0.459384	0.781513	0.459384	0.540616
Sfmbt1	-0.324915	-0.0892243	-0.0032686	0.0723311	251	198	166	223	166	0.703081	0.554622	0.464986	0.62465	0.464986	0.535014
Smarca5	0.0275778	-0.0197911	0.0105378	-0.028547	167	170	177	147	167	0.467787	0.47619	0.495798	0.411765	0.467787	0.532213
Zfp532	-0.0107817	-0.0606033	0.000244136	0.0269248	179	183	169	185	169	0.501401	0.512605	0.473389	0.518207	0.473389	0.526611
Twist2	0.0268985	-0.206015	0.15835	-0.00142117	169	272	279	165	169	0.473389	0.761905	0.781513	0.462185	0.473389	0.526611
Setd5	0.0190139	-0.0535684	0.0248918	0.054714	171	181	187	207	171	0.478992	0.507003	0.52381	0.579832	0.478992	0.521008
Kmt2c	-0.377533	-0.193222	0.00804615	0.116496	267	263	174	256	174	0.747899	0.736695	0.487395	0.717087	0.487395	0.512605
Smarcd3	-0.261358	-0.243809	0.00949402	0.132863	234	288	175	271	175	0.655462	0.806723	0.490196	0.759104	0.490196	0.509804
Dnajc2	-0.640445	-0.259882	0.0116716	0.228351	347	302	178	343	178	0.971989	0.845938	0.498599	0.960784	0.498599	0.501401
nt14	-0.616409	-0.287411	0.0116903	0.263175	343	321	179	357	179	0.960784	0.89916	0.501401	1	0.501401	0.498599
Mapkapk3	-0.097599	-0.0511739	0.0358783	0.0345007	195	180	200	191	180	0.546218	0.504202	0.560224	0.535014	0.504202	0.495798
Top2a	-0.476241	-0.210266	0.0151266	0.160827	293	274	180	288	180	0.820728	0.767507	0.504202	0.806723	0.504202	0.495798
Ruvbl1	-0.023126	-0.161972	0.265982	0.0216048	182	246	330	182	182	0.509804	0.689076	0.92437	0.509804	0.509804	0.490196
nt5	-0.361649	-0.104854	0.0200471	0.149827	261	210	183	280	183	0.731092	0.588235	0.512605	0.784314	0.512605	0.487395
Sox11	-0.0423448	-0.0634337	0.311807	-0.038788	185	184	345	140	184	0.518207	0.515406	0.966387	0.392157	0.515406	0.484594
Kdm5b	-0.0393207	-0.0973992	0.326589	-0.0223378	184	206	352	153	184	0.515406	0.577031	0.985994	0.428571	0.515406	0.484594
nt16	-0.553651	-0.262494	0.0222215	0.15997	322	307	185	286	185	0.901961	0.859944	0.518207	0.80112	0.518207	0.481793
Zfp518b	-0.254474	-0.0664669	0.0262204	0.0354969	230	186	189	194	186	0.644258	0.521008	0.529412	0.543417	0.521008	0.478992
Nfrkb	-0.170014	-0.242208	0.0226041	0.105257	211	286	186	248	186	0.591036	0.80112	0.521008	0.694678	0.521008	0.478992
Phf8	-0.0667281	-0.231212	0.199392	0.046539	187	282	299	201	187	0.52381	0.789916	0.837535	0.563025	0.52381	0.47619
Tlk2	-0.0742136	-0.0935671	0.152644	0.0220855	188	202	273	183	188	0.526611	0.565826	0.764706	0.512605	0.526611	0.473389
Zfhx3	-0.550855	-0.218276	0.0252155	0.201354	320	276	188	321	188	0.896359	0.773109	0.526611	0.89916	0.526611	0.473389
nt12	-0.249805	-0.0727902	0.0353545	0.12705	229	189	198	267	189	0.641457	0.529412	0.554622	0.747899	0.529412	0.470588
Mta3	-0.0816891	-0.154616	0.130725	0.0612793	190	241	258	214	190	0.532213	0.67507	0.722689	0.59944	0.532213	0.467787
Actl6b	-0.081822	-0.15959	0.111563	0.0589159	191	245	243	211	191	0.535014	0.686275	0.680672	0.591036	0.535014	0.464986
nt6	-0.319072	-0.0789692	0.148992	0.0672881	250	191	269	218	191	0.70028	0.535014	0.753501	0.610644	0.535014	0.464986
Ruvbl2	-0.0827698	-0.140045	0.102573	0.106651	192	234	238	249	192	0.537815	0.655462	0.666667	0.697479	0.537815	0.462185
Irx5	-0.2969	-0.0792025	0.170526	0.0537394	245	192	288	205	192	0.686275	0.537815	0.806723	0.57423	0.537815	0.462185
Trim16	-0.534697	-0.271292	0.0292915	0.216207	313	313	192	334	192	0.876751	0.876751	0.537815	0.935574	0.537815	0.462185
Foxp1	-0.309014	-0.132386	0.030869	0.123098	246	230	193	262	193	0.689076	0.644258	0.540616	0.733894	0.540616	0.459384
nt13	-0.374784	-0.0808816	0.064079	0.11271	266	194	220	254	194	0.745098	0.543417	0.616246	0.711485	0.543417	0.456583
Shprh	-0.0897036	-0.184272	0.273302	0.0500119	194	256	334	204	194	0.543417	0.717087	0.935574	0.571429	0.543417	0.456583
Uhrf1	-0.391447	-0.194709	0.0337703	0.210341	273	265	195	329	195	0.764706	0.742297	0.546218	0.921569	0.546218	0.453782
Prdm14	-0.104774	-0.113675	0.223639	0.0171104	196	217	307	179	196	0.54902	0.607843	0.859944	0.501401	0.54902	0.45098
Kdm2b	-0.506564	-0.177992	0.0344413	0.115565	303	253	196	255	196	0.848739	0.708683	0.54902	0.714286	0.54902	0.45098
Hira	-0.523515	-0.15619	0.0350143	0.153443	306	242	197	283	197	0.857143	0.677871	0.551821	0.792717	0.551821	0.448179
Blm	-0.116165	-0.167276	0.221284	0.0299269	199	249	306	190	199	0.557423	0.697479	0.857143	0.532213	0.557423	0.442577
nt4	-0.119125	-0.0928749	0.0810342	0.0562942	200	201	229	209	200	0.560224	0.563025	0.641457	0.585434	0.560224	0.439776
Nr2f2	-0.455948	-0.126334	0.0379741	0.200023	286	226	201	319	201	0.80112	0.633053	0.563025	0.893557	0.563025	0.436975
Mphosph8	-0.123297	-0.197632	0.183626	0.00738206	201	267	296	171	201	0.563025	0.747899	0.829132	0.478992	0.563025	0.436975
Mtf2	-0.231779	-0.179361	0.0390305	0.0636655	224	255	202	217	202	0.627451	0.714286	0.565826	0.607843	0.565826	0.434174
E2f8	-0.138058	-0.174344	0.276644	0.0239901	202	251	337	184	202	0.565826	0.703081	0.943978	0.515406	0.565826	0.434174
Setd2	-0.143225	-0.192173	0.225315	0.055847	203	261	308	208	203	0.568627	0.731092	0.862745	0.582633	0.568627	0.431373
Dedd2	-0.556709	-0.261614	0.0395377	0.167783	325	306	203	293	203	0.910364	0.857143	0.568627	0.820728	0.568627	0.431373
Cdyl	-0.149706	-0.15385	0.157475	0.0020646	204	240	277	169	204	0.571429	0.672269	0.77591	0.473389	0.571429	0.428571
Ebf1	-0.612977	-0.371724	0.0422145	0.218769	342	344	204	337	204	0.957983	0.963585	0.571429	0.943978	0.571429	0.428571
Trp53bp1	-0.154691	-0.114781	0.124144	-0.0100351	206	218	254	158	206	0.577031	0.610644	0.711485	0.442577	0.577031	0.422969
nt42	-0.48428	-0.250081	0.0439871	0.236239	294	294	206	347	206	0.823529	0.823529	0.577031	0.971989	0.577031	0.422969
Sox9	-0.492852	-0.143976	0.0463534	0.120507	296	236	207	259	207	0.829132	0.661064	0.579832	0.72549	0.579832	0.420168
Tdrd7	-0.166552	-0.157137	0.156945	0.0356729	210	243	276	195	210	0.588235	0.680672	0.773109	0.546218	0.588235	0.411765
Ncoa1	-0.180308	-0.105131	0.236688	-0.00284568	216	211	317	163	211	0.605042	0.591036	0.887955	0.456583	0.591036	0.408964
Hoxa2	-0.559887	-0.16435	0.0513586	0.145528	327	248	212	278	212	0.915966	0.694678	0.593838	0.778711	0.593838	0.406162
3_Trp53	-0.173933	-0.22358	0.160868	0.076777	213	277	281	225	213	0.596639	0.77591	0.787115	0.630252	0.596639	0.403361
Hr	-0.175436	-0.281138	0.332043	0.0832717	214	317	355	228	214	0.59944	0.887955	0.994398	0.638655	0.59944	0.40056
Mock_5	-0.367492	-0.129572	0.0597007	0.162921	265	229	215	291	215	0.742297	0.641457	0.602241	0.815126	0.602241	0.397759
Nfatc4	-0.176535	-0.262534	0.238974	0.0628827	215	308	318	215	215	0.602241	0.862745	0.890756	0.602241	0.602241	0.397759
Prdm1	-0.630754	-0.261509	0.0617633	0.203325	345	304	216	322	216	0.966387	0.851541	0.605042	0.901961	0.605042	0.394958
nt36	-0.180866	-0.256182	0.121392	0.167956	217	299	249	294	217	0.607843	0.837535	0.697479	0.823529	0.607843	0.392157
Smyd4	-0.188147	-0.123734	0.179634	-0.0211749	218	224	293	154	218	0.610644	0.627451	0.820728	0.431373	0.610644	0.389356
Mock_6	-0.55462	-0.261597	0.0627958	0.187806	324	305	218	307	218	0.907563	0.854342	0.610644	0.859944	0.610644	0.389356
6_Trp53	-0.199525	-0.275611	0.228573	0.0863814	220	314	312	234	220	0.616246	0.879552	0.87395	0.655462	0.616246	0.383754
nt38	-0.312129	-0.12184	0.0803897	0.14136	247	221	228	275	221	0.691877	0.619048	0.638655	0.770308	0.619048	0.380952
nt8	-0.380327	-0.19373	0.0648481	0.0602058	269	264	221	213	221	0.753501	0.739496	0.619048	0.596639	0.619048	0.380952
Mock_3	-0.207533	-0.284343	0.229255	0.12765	222	319	314	268	222	0.621849	0.893557	0.879552	0.7507	0.621849	0.378151
Cul4b	-0.287973	-0.129395	0.0661599	0.0492698	243	228	223	202	223	0.680672	0.638655	0.62465	0.565826	0.62465	0.37535
Plagl1	-0.208699	-0.255231	0.342544	-0.00256144	223	297	356	164	223	0.62465	0.831933	0.997199	0.459384	0.62465	0.37535
Kmt5a	-0.487726	-0.203114	0.0672478	0.181872	295	269	224	302	224	0.826331	0.753501	0.627451	0.845938	0.627451	0.372549
Gsg2	-0.673036	-0.309561	0.0689971	0.191881	352	325	225	311	225	0.985994	0.910364	0.630252	0.871148	0.630252	0.369748
Sap25	-0.244706	-0.241767	0.228925	0.086072	226	285	313	233	226	0.633053	0.798319	0.876751	0.652661	0.633053	0.366947
nt7	-0.700007	-0.280609	0.075847	0.246419	354	316	226	353	226	0.991597	0.885154	0.633053	0.988796	0.633053	0.366947
Atm	-0.246309	-0.187476	0.322632	0.0152669	227	260	350	176	227	0.635854	0.728291	0.980392	0.492997	0.635854	0.364146
Hdac7	-0.583705	-0.313266	0.0822127	0.209885	334	326	230	328	230	0.935574	0.913165	0.644258	0.918768	0.644258	0.355742
Zfp41	-0.256349	-0.132744	0.13209	0.0963207	232	231	259	240	231	0.64986	0.647059	0.72549	0.672269	0.647059	0.352941
Sp1	-0.59255	-0.265081	0.0879496	0.236955	337	311	231	348	231	0.943978	0.871148	0.647059	0.97479	0.647059	0.352941
Smarcc1	-0.339413	-0.210753	0.0933362	0.157191	256	275	232	285	232	0.717087	0.770308	0.64986	0.798319	0.64986	0.35014
Dpy30	-0.446841	-0.133615	0.130371	0.085041	283	232	257	231	232	0.792717	0.64986	0.719888	0.647059	0.64986	0.35014
Mock_4	-0.257869	-0.26285	0.329128	0.10452	233	309	354	244	233	0.652661	0.865546	0.991597	0.683473	0.652661	0.347339
Tle2	-0.453409	-0.192646	0.0970052	0.105095	285	262	234	247	234	0.798319	0.733894	0.655462	0.691877	0.655462	0.344538
Glis2	-0.650326	-0.377441	0.0971928	0.250843	349	345	235	354	235	0.977591	0.966387	0.658263	0.991597	0.658263	0.341737
Tle1	-0.269745	-0.159152	0.246064	0.0349449	236	244	321	193	236	0.661064	0.683473	0.89916	0.540616	0.661064	0.338936
Baz2a	-0.562588	-0.246381	0.0979946	0.191484	328	291	236	310	236	0.918768	0.815126	0.661064	0.868347	0.661064	0.338936
Uchl5	-0.270199	-0.264467	0.315911	0.0493	237	310	348	203	237	0.663866	0.868347	0.97479	0.568627	0.663866	0.336134
2_Trp53	-0.270359	-0.354247	0.370339	0.0446815	238	337	357	200	238	0.666667	0.943978	1	0.560224	0.666667	0.333333
Pole3	-0.289703	-0.247602	0.104936	0.156249	244	292	240	284	240	0.683473	0.817927	0.672269	0.795518	0.672269	0.327731
Ezh1	-0.282669	-0.185605	0.269668	0.0855436	241	258	333	232	241	0.67507	0.722689	0.932773	0.64986	0.67507	0.32493
Phf20l1	-0.417738	-0.206598	0.105178	0.0959546	278	273	241	238	241	0.778711	0.764706	0.67507	0.666667	0.67507	0.32493
Hat1	-0.381043	-0.258053	0.108059	0.15011	270	301	242	281	242	0.756303	0.843137	0.677871	0.787115	0.677871	0.322129
Phc1	-0.665751	-0.285197	0.113271	0.181451	350	320	244	301	244	0.980392	0.896359	0.683473	0.843137	0.683473	0.316527
nt23	-0.736155	-0.324314	0.115304	0.257041	357	329	245	355	245	1	0.921569	0.686275	0.994398	0.686275	0.313725
Sin3a	-0.538418	-0.354877	0.117015	0.24278	314	338	246	350	246	0.879552	0.946779	0.689076	0.980392	0.689076	0.310924
Twist1	-0.313101	-0.203986	0.190813	0.122716	248	270	298	261	248	0.694678	0.756303	0.834734	0.731092	0.694678	0.305322
nt22	-0.313421	-0.351799	0.231781	0.126043	249	335	316	265	249	0.697479	0.938375	0.885154	0.742297	0.697479	0.302521
Ezh2	-0.704822	-0.341977	0.121948	0.241974	355	334	250	349	250	0.994398	0.935574	0.70028	0.977591	0.70028	0.29972
Pcgf6	-0.421251	-0.184854	0.122973	0.108562	279	257	251	250	251	0.781513	0.719888	0.703081	0.70028	0.703081	0.296919
Trim24	-0.327974	-0.268073	0.314289	0.0878123	253	312	347	235	253	0.708683	0.87395	0.971989	0.658263	0.708683	0.291317
Mbd3	-0.695503	-0.355071	0.124079	0.243472	353	339	253	351	253	0.988796	0.94958	0.708683	0.983193	0.708683	0.291317
nt31	-0.334976	-0.245452	0.207468	0.177691	254	290	302	297	254	0.711485	0.812325	0.845938	0.831933	0.711485	0.288515
Sfmbt2	-0.347837	-0.186305	0.265325	0.0953058	258	259	329	237	258	0.722689	0.72549	0.921569	0.663866	0.722689	0.277311
Zmym3	-0.363429	-0.284197	0.139123	0.167462	262	318	265	292	262	0.733894	0.890756	0.742297	0.817927	0.733894	0.266106
Huwe1	-0.364873	-0.293505	0.142447	0.118472	263	322	267	258	263	0.736695	0.901961	0.747899	0.722689	0.736695	0.263305
nt9	-0.366573	-0.260919	0.246362	0.0983254	264	303	323	243	264	0.739496	0.848739	0.904762	0.680672	0.739496	0.260504
Mastl	-0.632909	-0.337476	0.138163	0.235595	346	331	264	346	264	0.969188	0.927171	0.739496	0.969188	0.739496	0.260504
Mock_1	-0.386477	-0.196023	0.27521	0.0906763	271	266	336	236	266	0.759104	0.745098	0.941176	0.661064	0.745098	0.254902
Chd3	-0.557739	-0.254365	0.15224	0.205317	326	296	271	324	271	0.913165	0.829132	0.759104	0.907563	0.759104	0.240896
Ash2l	-0.39121	-0.368522	0.158784	0.142819	272	341	280	276	272	0.761905	0.955182	0.784314	0.773109	0.761905	0.238095
nt10	-0.44883	-0.330997	0.153018	0.198434	284	330	274	317	274	0.795518	0.92437	0.767507	0.887955	0.767507	0.232493
Ino80e	-0.394263	-0.369899	0.260518	0.161118	275	343	328	289	275	0.770308	0.960784	0.918768	0.809524	0.770308	0.229692
Chd1l	-0.395487	-0.379445	0.327006	0.137912	276	346	353	272	276	0.773109	0.969188	0.988796	0.761905	0.773109	0.226891
Cdk1	-0.412747	-0.298425	0.256371	0.197878	277	323	327	316	277	0.77591	0.904762	0.915966	0.885154	0.77591	0.22409
nt41	-0.562719	-0.238104	0.157516	0.203883	329	284	278	323	278	0.921569	0.795518	0.778711	0.904762	0.778711	0.221289
Kmt2d	-0.429603	-0.242912	0.166807	0.211627	281	287	285	330	281	0.787115	0.803922	0.798319	0.92437	0.787115	0.212885
nt2	-0.444557	-0.36893	0.269332	0.172001	282	342	332	296	282	0.789916	0.957983	0.929972	0.829132	0.789916	0.210084
nt24	-0.669921	-0.313447	0.164761	0.260873	351	327	283	356	283	0.983193	0.915966	0.792717	0.997199	0.792717	0.207283
Myo1c	-0.473025	-0.276258	0.168147	0.139168	292	315	286	273	286	0.817927	0.882353	0.80112	0.764706	0.80112	0.19888
L3mbtl2	-0.46902	-0.394566	0.17029	0.209778	289	351	287	327	287	0.809524	0.983193	0.803922	0.915966	0.803922	0.196078
Foxd1	-0.550697	-0.427209	0.175573	0.217846	319	355	291	336	291	0.893557	0.994398	0.815126	0.941176	0.815126	0.184874
nt37	-0.471959	-0.399689	0.245876	0.228434	291	352	320	344	291	0.815126	0.985994	0.896359	0.963585	0.815126	0.184874
nt3	-0.590031	-0.341256	0.176394	0.225094	336	333	292	341	292	0.941176	0.932773	0.817927	0.955182	0.817927	0.182073
Mock_2	-0.543181	-0.316789	0.183519	0.208932	318	328	295	326	295	0.890756	0.918768	0.826331	0.913165	0.826331	0.173669
Jak2	-0.49574	-0.255569	0.220444	0.117015	299	298	305	257	298	0.837535	0.834734	0.854342	0.719888	0.834734	0.165266
Anp32e	-0.497593	-0.425426	0.303545	0.186586	300	354	342	305	300	0.840336	0.991597	0.957983	0.854342	0.840336	0.159664
Hirip3	-0.511895	-0.386101	0.201272	0.151359	304	349	301	282	301	0.851541	0.977591	0.843137	0.789916	0.843137	0.156863
Hoxd8	-0.712218	-0.353684	0.220252	0.224154	356	336	304	340	304	0.997199	0.941176	0.851541	0.952381	0.851541	0.148459
nt29	-0.52999	-0.431081	0.274021	0.201086	310	356	335	320	310	0.868347	0.997199	0.938375	0.896359	0.868347	0.131653
Mybl2	-0.57426	-0.338056	0.231425	0.197483	331	332	315	315	315	0.927171	0.929972	0.882353	0.882353	0.882353	0.117647
Cbx7	-0.541138	-0.382906	0.299462	0.212641	317	347	341	331	317	0.887955	0.971989	0.955182	0.927171	0.887955	0.112045
nt40	-0.599761	-0.307353	0.242742	0.22008	338	324	319	339	319	0.946779	0.907563	0.893557	0.94958	0.893557	0.106443
Prrx1	-0.569455	-0.360968	0.29352	0.180158	330	340	340	300	330	0.92437	0.952381	0.952381	0.840336	0.92437	0.0756303
Phf19	-0.583563	-0.385197	0.28651	0.226024	333	348	338	342	333	0.932773	0.97479	0.946779	0.957983	0.932773	0.0672269
Hic1	-0.585565	-0.389086	0.322319	0.213664	335	350	349	333	335	0.938375	0.980392	0.977591	0.932773	0.938375	0.0616246
Top2b	-0.607911	-0.431961	0.303887	0.19911	340	357	343	318	340	0.952381	1	0.960784	0.890756	0.952381	0.047619
1_Trp53	-0.642942	-0.424534	0.312793	0.2131	348	353	346	332	346	0.97479	0.988796	0.969188	0.929972	0.969188	0.0308123

## Sheet: Combined scores
siRNA target	Prediction score	Correlation Top-rank
Jarid2	0.936671	0.887955			Used to train machine learning algorithms
2_Pou5f1	0.910136	0.968788			Selected
Tet1	0.892155	0.89916
Rad54l	0.88926	0.97479
Kdm6a	0.888713	0.904762
Prmt7	0.879177	0.871148
Irx1	0.875379	0.915966
1_c-Myc	0.845263	0.92493
Tead2	0.841767	0.960784
Sirt1	0.838863	0.876751
Snai1	0.836352	0.806723
Mtf1	0.832644	0.963585
Prkdc	0.830931	0.977591
Set	0.817266	0.885154
Ehmt2	0.816383	0.977591
Hdac11	0.797104	0.882353
Ncoa3	0.794767	0.885154
Chuk	0.79339	0.943978
Eny2	0.791438	0.952381
Chd1	0.78439	0.854342
Hdac1	0.774302	0.733894
Gadd45b	0.770043	0.910364
Prmt2	0.762617	0.977591
Kdm5b	0.752269	0.484594
Bptf	0.748973	0.862745
Foxc1	0.746191	0.901961
Brcc3	0.74559	0.901961
Suv39h1	0.743716	0.918768
Kdm2b	0.737532	0.45098
Prkca	0.728815	0.787115
Ncor1	0.723152	0.969188
Wdr5	0.715095	0.918768
Trim27	0.708555	0.865546
Parp1	0.705436	0.938375
Hoxc4	0.696854	0.7507
Ep300	0.694475	0.966387
En1	0.689992	0.705882
Hmg20b	0.686778	0.792717
Jmjd1c	0.680887	0.921569
Plagl1	0.676029	0.37535
Ezh2	0.6721	0.29972
Kdm6b	0.666959	0.935574
Crebbp	0.661882	0.591036
Taf9b	0.650157	0.739496
Shox2	0.649922	0.770308
Morf4l2	0.648636	0.932773
Arrb1	0.646568	0.963585
Kdm3a	0.639914	0.829132
Msl1	0.627634	0.585434
Hoxa2	0.622169	0.406162
Carm1	0.617088	0.943978
Myo1c	0.616578	0.19888
Sfmbt1	0.612797	0.535014
Dnmt3a	0.611244	0.92437
Dnmt3l	0.610778	0.904762
Rcc1	0.608773	0.789916
Apex1	0.601434	0.983193
Zfp57	0.600966	0.781513
Tlk2	0.599345	0.473389
Phf1	0.592563	0.607843
Kmt2e	0.590871	0.966387
Zgpat	0.586028	0.731092
Suz12	0.584202	0.773109
Suv39h2	0.576778	0.596639
Suv420h2	0.564088	0.747899
Trrap	0.56195	0.859944
Hdac3	0.554514	0.722689
Senp1	0.551626	0.680672
Ncoa1	0.547338	0.408964
Atr	0.532546	0.969188
Bard1	0.527232	0.966387
Prkab1	0.521987	0.980392
Paxip1	0.517668	0.980392
Nap1l2	0.516198	0.560224
Mta3	0.515866	0.467787
Kmt2c	0.514444	0.512605
Smarca1	0.510506	0.705882
Pa2g4	0.505691	0.927171
Gli2	0.505554	0.647059
Brd8	0.495256	0.885154
Ncoa2	0.4903	0.70028
Aebp1	0.485924	0.689076
Foxo1	0.485499	0.733894
Atn1	0.484591	0.820728
Whsc1l1	0.482187	0.596639
Smarca2	0.481937	0.579832
Smarcc1	0.479497	0.35014
Satb1	0.476021	0.616246
Mybbp1a	0.472937	0.691877
Mbd1	0.467064	0.963585
Nfib	0.466572	0.77591
Prkcb	0.466124	0.896359
Sox11	0.463923	0.484594
Pcgf6	0.45218	0.296919
Taf1	0.449905	0.619048
Irx5	0.446875	0.462185
Wdr77	0.437773	0.952381
Baz1a	0.435475	0.971989
Brpf3	0.431587	0.865546
Klf9	0.426059	0.717087
Hoxd9	0.422597	0.792717
Parg	0.422197	0.882353
Actl6b	0.419106	0.464986
Ezh1	0.418062	0.32493
Sfpq	0.41447	0.708683
Chd3	0.407052	0.240896
Ppm1g	0.401884	0.941176
Cul4b	0.398762	0.37535
Snai2	0.39775	0.546218
Aurkc	0.396764	0.94958
Gadd45g	0.396501	0.932773
Rbbp4	0.392316	0.563025
Tonsl	0.390547	0.591036
Hoxc8	0.388902	0.638655
Atm	0.383758	0.364146
Hells	0.380074	0.784314
Chek1	0.376874	0.67507
Mock_1	0.370851	0.254902
Sirt7	0.368124	0.985994
Prmt10	0.359056	0.795518
Ywhaz	0.356228	0.997199
Cdyl	0.341304	0.428571
Creb3l2	0.33868	0.781513
Apobec1	0.335819	0.610644
Kdm1a	0.334494	0.781513
Ctbp2	0.323412	0.753501
Prdm14	0.323155	0.45098
Pcgf2	0.317995	0.823529
Prmt5	0.308535	0.862745
Dpf1	0.307704	0.546218
Actl6a	0.307577	0.87395
Taf6l	0.302039	0.621849
Cul5	0.299964	0.633053
Setd5	0.298681	0.521008
Kmt2b	0.297085	0.568627
Ep400	0.293509	0.571429
Rest	0.290851	0.809524
Brwd1	0.290088	0.694678
Mphosph8	0.289753	0.436975
Eid1	0.286848	0.837535
Pbrm1	0.286597	0.92437
Kmt2a	0.286547	0.927171
Nat10	0.285908	0.848739
Brdt	0.285376	0.929972
Usp7	0.285332	0.904762
Creb3l1	0.279314	0.551821
Sap30	0.277226	0.7507
Jdp2	0.269957	0.915966
nt25	0.265911	0.97479
Sox9	0.264817	0.420168
Irx3	0.263579	0.652661
Yeats4	0.259562	0.728291
Phc2	0.254396	0.560224
Ilf3	0.248852	0.658263
Tdrd3	0.248004	0.957983
Mga	0.247903	0.80112
Kdm5a	0.247315	0.854342
Mtf2	0.24552	0.434174
Ccdc101	0.242576	0.647059
Smek2	0.241028	0.971989
nt11	0.239205	0.798319
Pdp1	0.238535	0.767507
Baz2a	0.234931	0.338936
Hnrnpab	0.234662	0.983193
Kat2a	0.2338	0.882353
Smyd4	0.232808	0.389356
Phf20l1	0.227817	0.32493
Atad2b	0.226671	0.784314
E2f8	0.224605	0.434174
Chaf1b	0.22424	0.588235
nt8	0.221289	0.380952
Hic1	0.220485	0.0616246
Hdac6	0.219557	0.969188
Gsg2	0.219232	0.369748
Tshz2	0.214778	0.638655
Brca2	0.212232	0.728291
Sap25	0.20853	0.366947
Hira	0.20849	0.448179
Zfp518b	0.207208	0.478992
Shprh	0.206821	0.456583
Zmynd8	0.20351	0.910364
Tle1	0.201876	0.338936
Trp53bp1	0.201421	0.422969
Tet3	0.201138	0.742297
Foxp4	0.197907	0.627451
Smarca5	0.197524	0.532213
Cdc73	0.193033	0.97479
Pbk	0.192555	0.901961
Setd2	0.190347	0.431373
Uhrf2	0.190095	0.952381
Mapkapk3	0.189428	0.495798
Prrx1	0.189174	0.0756303
Clock	0.186715	0.921569
Chd8	0.18671	0.677871
Setdb1	0.174525	0.641457
Hltf	0.170109	0.563025
Tbx18	0.169857	0.540616
Aurkb	0.169718	0.960784
Hcfc2	0.169694	0.666667
Cbx5	0.168522	0.703081
Dnmt1	0.167194	0.7507
Blm	0.166318	0.442577
Uchl5	0.16213	0.336134
nt21	0.16	0.70028
Nfix	0.154965	0.890756
Cbx7	0.153512	0.112045
Hr	0.152076	0.40056
L3mbtl2	0.151083	0.196078
Dbp	0.150719	0.666667
Ruvbl1	0.150462	0.490196
Mecp2	0.149488	0.957983
Phf20	0.149407	0.705882
Chd1l	0.148861	0.226891
nt34	0.145776	0.943978
Hcfc1	0.14551	0.619048
Foxm1	0.145238	0.557423
Jak2	0.144954	0.165266
Mbd2	0.144889	0.54902
Hirip3	0.142941	0.156863
Mock_7	0.14188	0.753501
Zfp41	0.140662	0.352941
Ttk	0.136764	0.857143
Mock_2	0.134882	0.173669
Vrk1	0.133177	0.711485
Hoxa3	0.13173	0.985994
Cbx4	0.130073	0.994398
nt27	0.128301	0.845938
Prdm1	0.127779	0.394958
Ino80e	0.127745	0.229692
Mock_4	0.12747	0.347339
Top2a	0.126183	0.495798
Ruvbl2	0.126144	0.462185
Phc1	0.124279	0.316527
Taf7	0.123611	0.719888
Phf10	0.122347	0.57423
Rad51	0.118934	0.787115
Tle2	0.118103	0.344538
Dpy30	0.117093	0.35014
Prpf31	0.117047	0.988796
Gtf2i	0.11582	0.672269
Nfatc4	0.114467	0.397759
Twist2	0.112502	0.526611
Kmt2d	0.11239	0.212885
Hoxd8	0.112005	0.148459
Cit	0.111272	0.691877
Anp32e	0.111137	0.159664
Hdac7	0.109081	0.355742
Brca1	0.108768	0.935574
Pcna	0.108155	0.59944
Hes1	0.107764	0.879552
nt22	0.107622	0.302521
Mock_6	0.107253	0.389356
Tead4	0.105669	0.694678
nt39	0.102119	0.887955
Tdrd7	0.099652	0.411765
Mock_5	0.099589	0.397759
Dppa3	0.0973208	0.896359
nt12	0.0966719	0.470588
Sfmbt2	0.0961581	0.277311
nt18	0.0928253	0.784314
Nasp	0.0896403	0.62465
Rlim	0.0894821	0.868347
Cbx8	0.0888288	0.834734
nt32	0.0883429	0.893557
Fbl	0.0883067	0.683473
Trim16	0.0878719	0.462185
nt16	0.0878022	0.481793
Kmt5a	0.087647	0.372549
nt26	0.0875563	0.62465
nt5	0.0868965	0.487395
Hdac5	0.0855312	0.879552
nt15	0.0825998	0.655462
Chd7	0.0816444	0.560224
nt23	0.0813817	0.313725
Tet2	0.0787543	0.619048
Foxp1	0.0777158	0.459384
Kdm2a	0.0773201	0.72549
nt6	0.0767686	0.464986
Ash2l	0.076297	0.238095
nt33	0.0747111	0.588235
nt13	0.0746215	0.456583
Mbd3	0.0744844	0.291317
Sin3a	0.0730697	0.310924
Mock_3	0.0726569	0.378151
Uhrf1	0.0725455	0.453782
Hmgb2	0.0724866	0.565826
Phf19	0.0724687	0.0672269
Aire	0.0720534	0.739496
Cdk1	0.0712946	0.22409
Ebf3	0.0698618	0.89916
Huwe1	0.0690426	0.263305
Dedd2	0.0689902	0.431373
Twist1	0.0665091	0.305322
Trim24	0.066293	0.291317
3_Trp53	0.0661118	0.443511
Mybl2	0.0656366	0.117647
Hat1	0.0630497	0.322129
Mastl	0.0618181	0.260504
Elp4	0.0601822	0.865546
nt31	0.0597707	0.288515
nt30	0.0595837	0.733894
Ncoa6	0.0589813	0.621849
Nr2f2	0.0567852	0.436975
nt14	0.0553286	0.498599
nt35	0.0547508	0.94958
Zfp532	0.0520985	0.526611
Zmym3	0.0517561	0.266106
nt38	0.0495036	0.380952
Smarcd3	0.0493708	0.509804
Phf2	0.0483868	0.577031
Phf8	0.0483692	0.47619
Mina	0.0473929	0.602241
nt20	0.0469679	0.859944
Six5	0.044055	0.820728
nt41	0.043327	0.221289
Glis2	0.0418528	0.341737
nt9	0.0408966	0.260504
nt28	0.0404351	0.543417
nt10	0.0398022	0.232493
Top2b	0.0391929	0.047619
nt36	0.0388885	0.392157
Sp1	0.0366361	0.352941
Zfhx3	0.0351625	0.473389
Tle4	0.03507	0.633053
Dnajc2	0.0347971	0.501401
nt42	0.0327956	0.422969
nt17	0.0326185	0.834734
nt19	0.0319093	0.593838
Foxd1	0.0311422	0.184874
nt2	0.0294621	0.210084
Ebf1	0.0289265	0.428571
nt40	0.0284658	0.106443
nt3	0.0249696	0.182073
Nfrkb	0.0241595	0.478992
nt4	0.0239222	0.439776
nt7	0.023654	0.366947
Pole3	0.0225118	0.327731
nt37	0.0214627	0.184874
nt29	0.0211779	0.131653
nt1	0.0105305	0.851541
nt24	0.00525466	0.207283
