# Supplementary material for: WDR5, BRCA1, and BARD1 Co-regulate the DNA Damage Response and Modulate the Mesenchymal-to-Epithelial Transition during Early Reprogramming
Source: Stem Cell Reports. 2019 Mar 14;12(4):743–56. doi: 10.1016/j.stemcr.2019.02.006 (PMC6449870; doi:10.1016/j.stemcr.2019.02.006)
Supplement: Table S5. Secondary RNA sequencing_Screening_and_Time course, Related to Figure 3 — Spreadsheet with whole RNA sequencing screening dataset with time course. It also contains part of the analysis derived from these data, including gene ontology and gene sets depicted in all boxplots in the manuscript. [file mmc6.xlsx]

## Sheet: Overview
Overview of RNAseq (CelSeq2) data of Peñalosa et al. (cf. Figure 3)
Worksheets in Table S5
	20180304_scData.exprs	RNAseq (CelSeq2) normalized expression data in triplicate
	stats_DE_clusters	Number of differentially expressed (DE) genes between high content imaging clusters
	limma_DE_exprs.average	Differentially expressed (DE) genes between high content imaging clusters, normalized expression (average of replicates)
	GO_DE.genes_David	Gene Ontology of differentially expressed (DE) genes between high content imaging clusters
	Gene_sets_boxplots	Gene sets from which all boxplots presented in Fig. 3E and Fig.S4-E

## Sheet: 20180304_scData.exprs
RNAseq (CelSeq2) normalized expression data in triplicate
Column name: G[replicate number]_[condition number]_[siRNA or time point]
Gene_symbol	G1_001_Cbx7	G1_002_Prmt2	G1_003_Kmt2d	G1_004_Tdrd7	G1_005_Ep300	G1_006_Hat1	G1_007_nt	G1_008_Setdb1	G1_009_Jarid2	G1_010_Wdr5	G1_011_Whsc1l1	G1_012_Phf1	G1_013_Cdk1	G1_014_Cbx4	G1_015_Bard1	G1_016_Pou5f1	G1_017_Tead2	G1_018_Mtf1	G1_019_Hdac1	G1_020_Prkdc	G1_021_Eny2	G1_022_Bptf	G1_023_Myc	G1_024_Brca1	G1_025_Ncor1	G1_026_Irx1	G1_027_Prmt7	G1_028_Apex1	G1_029_Prmt5	G1_030_Set	G1_031_Tdrd3	G1_032_Brd8	G1_033_Day03	G1_034_Day02	G1_035_Day01	G1_036_Day00	G1_037_Mock	G1_038_Mock	G1_039_p53	G1_040_Kmt2e	G1_041_Day11	G1_042_Day10	G1_043_Day09	G1_044_Day08	G1_045_Day07	G1_046_Day06	G1_047_Day05	G1_048_Day04	G2_049_Cbx7
0610007P14Rik	-0.0792605	-0.238188	-1.39657	-1.0787	-0.748202	-0.265957	-0.190444	0.416336	0.397122	0.802004	0.350552	-0.539549	0.654486	-0.0970112	-1.24232	-0.62168	0.34368	0.592439	-2.03962	1.68823	0.744545	0.589959	0.196132	0.622119	-2.16405	-0.777836	-0.39986	-0.772648	0.704652	-0.0251633	-0.00315568	-0.428534	-0.00425223	0.407373	1.07971	1.41285	-2.08267	-0.413842	0.148176	-0.169852	1.12559	0.713967	0.687595	1.48509	0.431501	-0.520728	0.165497	0.540483	-0.0436594
0610009B22Rik	1.32474	0.88316	-0.716299	1.06205	-0.716463	0.0570204	-0.718738	-0.720195	0.637516	-0.714795	1.26326	0.940003	-0.71867	-0.723631	-0.718427	-0.725106	1.30543	-0.718699	-0.725763	0.687899	-0.715735	1.90053	1.51745	-0.721142	0.405598	0.582846	-0.721178	0.616874	-0.72137	-0.730067	0.407472	-0.721024	-0.71901	-0.71567	0.88802	-0.720667	0.655787	-0.72636	0.513572	0.31825	1.14867	-0.718667	-0.719424	1.43976	-0.722003	-0.717677	-0.715381	0.166245	0.525115
0610010F05Rik	1.29076	0.530969	0.368056	-0.434204	-0.105176	0.417898	0.22014	0.252411	1.29494	-0.812497	0.689089	0.257856	0.0250437	0.47665	0.18192	0.00765008	0.723831	-0.421724	-2.60252	0.821109	0.57729	-2.60166	0.477459	0.676967	-0.883878	-0.500136	-0.0871245	-0.137997	0.240009	1.28474	-0.890052	1.04666	-0.0793612	-0.411761	0.869244	0.963944	0.275653	-0.248652	-2.64338	0.2187	-2.60373	0.309794	0.549823	-0.0217224	-0.516881	0.367642	0.0554131	0.530781	0.391834
0610012G03Rik	-1.1966	1.35898	-1.2752	0.545641	1.03868	0.319736	-0.202828	-1.22892	1.32019	0.588015	0.127499	0.435598	0.419676	-1.18812	1.10749	-1.1706	1.28567	1.32931	0.587376	-1.20394	-0.228776	-1.16156	-1.16559	0.77892	-0.0836765	-0.0254522	0.563139	0.149077	0.60982	2.06802	-1.22163	-1.21908	0.559431	-1.28267	0.41521	-1.22332	-1.17946	-1.15571	0.668506	0.400193	-1.16453	1.36917	0.164777	1.39578	-1.20746	0.508043	0.976895	-1.3057	0.309586
0610030E20Rik	1.40981	-0.733897	0.707802	1.84203	0.20994	-0.101779	-0.732362	0.498492	1.41933	0.100269	0.697458	-0.691808	0.327846	-0.621688	0.282888	0.849769	0.692252	1.84275	-0.57346	-0.65182	-0.800301	-0.571117	-0.578792	-0.677994	-0.665231	0.421009	0.471816	0.712744	-0.672824	-0.476115	0.442775	-0.68066	0.43988	-0.801756	-0.63631	0.689748	0.774939	-0.559969	0.549634	-0.711197	-0.576772	-0.733978	0.686012	-0.714024	-0.658525	-0.756355	0.155154	-0.845621	0.733616
0610037L13Rik	1.19531	-1.41252	-0.533095	-0.241449	-0.46891	-0.781028	-1.41098	0.465349	-1.30727	-0.0208227	0.694886	0.290294	0.67913	0.708198	0.196553	-1.26628	-1.33015	-0.247912	-1.25135	1.8854	-1.47923	-1.249	-1.25671	-0.0371518	1.44775	0.659237	1.69854	0.0346046	-0.167667	1.51866	1.42893	0.8325	0.397627	-1.48069	0.296516	-1.36716	0.096901	0.369685	-0.128766	1.25791	-1.25468	0.025961	0.00746618	0.766751	0.0793533	0.331792	1.03626	0.291246	-1.18744
1110002L01Rik	-0.578689	-0.607631	0.309517	0.548669	-0.622674	-0.649059	-0.607168	1.24598	-0.57606	-0.634041	-0.571581	1.06559	1.48402	0.75451	-0.609286	-0.563768	-0.582924	0.556523	1.19088	0.827298	-0.627639	-0.558583	0.958581	-0.590787	0.540364	-0.649936	0.558459	-0.575573	-0.589229	-0.529958	0.535232	0.538887	0.560784	0.342493	-0.578227	-0.594024	-0.568855	-0.555224	1.29692	-0.600791	-0.560287	-0.607655	0.800369	0.849108	0.831239	-0.614398	-0.630049	0.238681	-0.368796
1110004E09Rik	-0.874276	-0.0588394	0.313686	0.121592	-0.180261	0.823779	-0.0249539	0.197217	-0.856361	-1.25149	1.9669	0.67545	1.34798	-0.8411	-1.08279	0.665503	1.12459	-1.07018	-0.742069	-0.902973	0.447513	-0.737258	-0.753017	0.362493	0.196795	0.309871	0.825338	1.16982	-0.946102	-0.542182	0.156136	0.168284	-1.05575	0.744778	1.482	0.399706	1.26515	-0.714367	0.263761	0.0130284	-0.74887	-1.07167	-1.03651	0.420049	-0.916741	1.08549	-0.260832	0.121682	-0.926511
1110004F10Rik	0.329584	0.404858	0.103887	-0.749285	0.44199	-0.846002	0.219587	0.634482	-0.101396	-1.49903	0.748697	-0.877334	-0.899398	0.292791	0.0390635	0.0380209	0.0935312	0.286401	-0.190329	0.394276	-0.692816	1.05122	0.783585	0.573929	-0.479624	-0.0311267	-0.0278189	-0.130242	0.0310492	-1.25635	0.105566	0.651094	0.139647	0.0391819	1.54164	0.321432	-0.339168	-0.361141	-0.0959928	-1.24651	0.334962	-1.17456	0.674722	-0.316953	-0.0422407	0.227877	1.01798	-0.163738	-0.0938569
1110008F13Rik	-0.151103	0.196614	0.283486	-0.129084	0.469145	0.346932	0.333332	-0.164637	-0.522179	-0.524076	0.55458	0.316902	0.0229371	0.244019	0.625231	0.169415	0.111845	-0.00664504	-0.465295	-0.470273	0.128484	0.406986	0.692206	0.508693	-0.00750039	0.242307	-0.365723	-0.349243	0.782138	-1.88073	-0.268433	0.375182	0.111852	0.0550862	-0.704038	-0.0113447	-0.471958	0.27986	-0.389066	0.181494	-0.684848	-0.741339	2.08e-05	0.577655	-0.467682	0.320553	0.770703	-0.332463	-0.292659
1110008P14Rik	-1.28272	-0.111514	0.701169	-0.275552	0.441345	-0.249482	0.199908	0.379532	-0.147881	0.389642	0.617204	-1.47954	-0.0341729	-0.206577	0.918949	-0.596663	-0.125552	-0.215491	-1.01958	-0.03686	0.0831902	-0.147965	0.849708	0.519668	-0.836623	0.42941	-0.347286	0.686049	0.733288	0.889989	0.996212	0.465749	0.383265	-0.774378	0.194828	0.34486	0.182622	0.0399185	0.130217	-0.441864	0.780864	-1.01494	0.717727	1.22248	-1.186	-0.642541	-0.771049	-1.35357	-0.0851643
1110012L19Rik	-0.595872	-0.600689	-0.603378	-0.599635	-0.603192	0.162029	-0.600612	-0.598959	-0.595435	0.874664	-0.59469	0.458468	-0.600689	-0.595062	1.01363	-0.593389	0.747576	0.563303	1.15752	-0.596573	-0.604018	-0.592527	-0.592911	1.85784	0.530059	0.68758	0.551157	-0.595354	-0.597626	-0.587763	0.53002	0.532457	0.565798	-0.604091	1.01521	-0.598424	0.785911	-0.591968	0.636188	0.438374	-0.59281	-0.600693	0.803029	-0.599692	0.81925	0.536722	-0.604419	0.273685	1.25669
1110019D14Rik	-0.324561	-0.329422	-0.332137	-0.328359	0.661813	-0.336381	-0.329344	-0.327676	-0.324119	-0.333858	-0.323367	1.33324	1.33729	-0.323743	-0.3297	-0.322055	-0.325272	0.834569	-0.321302	-0.325268	0.720346	-0.321184	-0.321572	-0.326593	-0.325947	0.451863	1.89155	-0.324037	-0.326331	-0.316375	-0.326973	0.803749	-0.329034	-0.332857	-0.324483	-0.327137	-0.322909	-0.320619	0.907478	-0.328273	2.34128	-0.329426	-0.328559	-0.328416	-0.325607	0.807978	-0.333188	-0.335077	-0.430443
1110032A03Rik	0.758256	0.343052	-0.707422	0.495157	-0.704803	0.00309148	0.374867	-0.645306	-0.595773	-0.731392	-0.585296	-0.639954	0.392126	-0.590535	-0.673489	0.871073	0.732325	0.494797	-0.556544	-0.611771	-0.716418	-0.554893	-0.560302	-0.630218	0.506082	-0.76857	1.15075	-0.594634	-0.626574	-0.487938	-0.635513	-0.632097	0.501894	0.828145	1.01017	0.740696	-0.57892	-0.547036	0.599413	-0.653618	1.31541	0.768888	0.74526	0.795139	0.799662	-0.685445	0.81397	0.674246	0.449472
1110037F02Rik	1.12375	-0.348672	0.811983	1.67755	0.735662	-0.615799	-0.903702	-1.87417	0.329815	0.0502489	-1.68574	0.554788	-0.283789	0.305808	0.659246	-1.62836	0.258678	0.626932	0.154704	-1.76887	-0.442076	1.9143	0.635717	0.628933	-1.79855	-0.965896	-0.0446072	-0.374814	0.78993	0.502423	-1.84342	-0.702216	0.308973	0.847428	1.1062	1.31932	-0.285574	-1.56561	0.838836	-0.862343	0.271491	1.02055	1.00885	-0.455774	-1.78371	0.537421	0.628974	0.585173	0.216386
1110038B12Rik	1.1623	0.628849	0.0822911	-1.38113	-1.41146	0.190069	0.675167	-0.177471	0.0155039	-0.505773	0.648261	0.712628	-0.328371	-1.34214	0.640828	1.28775	-1.35506	0.409842	0.428652	0.0551769	0.987515	1.30589	0.19568	1.08951	0.391568	1.15631	0.852237	-0.0043762	-1.364	-1.2799	0.384166	0.389083	-0.22073	0.12646	0.262616	0.00768101	-1.33509	0.291737	0.520639	-1.38041	0.551352	-1.39015	0.0200378	0.0691338	-1.35789	-0.261179	0.114099	-0.557907	-1.21509
1110038F14Rik	-0.666528	0.200749	-0.893115	0.369844	0.106272	-0.250431	-0.809597	-0.759706	1.39513	-0.0227787	0.680892	0.912323	-0.81192	-0.642071	1.53718	0.846524	0.656349	0.353017	-0.56907	-0.687682	-0.912435	-0.565523	-0.57714	-0.727302	0.419323	0.270864	0.422924	0.689372	1.10531	-0.421721	-0.738674	-0.731337	-0.800303	-0.914636	0.9468	0.634922	0.76302	-0.548649	0.496841	0.260365	-0.574083	1.33233	0.616745	-0.781839	0.718327	-0.845914	-0.924541	0.441569	0.99069
1110051M20Rik	-0.44504	-0.589884	-0.670772	-0.558211	1.32546	-0.797221	0.455834	0.660028	-0.431883	0.199758	0.902245	-0.526416	0.471859	-0.420676	-0.598168	-0.370364	-0.466237	-0.588909	-0.347949	0.944083	-0.69002	-0.344417	-0.35599	0.813627	-0.486337	0.493702	1.27603	-0.429447	0.685715	-0.201156	-0.516914	-0.509604	-0.578311	0.278357	-0.442725	-0.521786	0.984322	-0.327606	-0.515817	-0.555652	1.52134	1.55437	-0.56418	0.890834	-0.476226	0.514787	-0.70208	1.05764	-0.448041
1110059E24Rik	0.725843	0.198956	-0.238541	0.36683	-0.876985	0.306655	0.442955	0.29047	0.408486	-1.12057	0.802233	0.644613	0.875894	0.780544	0.0135472	1.11339	-0.370722	-0.785461	-1.69324	-0.272435	-0.719563	-0.418866	0.840833	-0.137475	0.256281	1.63956	1.29646	0.370409	-0.743438	-0.0712017	0.122413	0.58313	-1.08033	-1.11222	-0.247904	-0.90744	0.950365	0.902	1.00107	0.817166	-1.0296	-0.375665	-1.12469	-0.192521	-0.680052	-1.01311	-0.258836	-0.279227	0.750484
1110059G10Rik	0.834921	0.827108	0.718578	-1.19642	-0.18724	-0.392354	0.872436	1.08816	0.833821	1.2794	0.0938514	1.70281	-0.130112	0.112084	0.423931	0.920302	0.818049	-1.192	-1.22673	-1.2097	-1.17742	1.39916	0.293905	-1.20401	-0.0794772	-0.372943	-1.20418	-1.21498	-1.20513	-1.24789	2.18827	-0.0729509	1.04897	0.778523	-1.21307	-1.20167	0.160317	1.60659	0.68722	1.18535	-1.22601	0.246725	0.207303	-1.19617	-1.20824	-0.0484358	-1.17568	0.255036	0.870735
1110065P20Rik	-0.283799	-0.651903	-0.742764	0.894859	-0.0986386	0.239233	-0.620841	-0.459282	1.22049	-0.20362	-0.327205	0.00498638	0.00214003	0.367486	-0.643472	-0.195265	0.842664	0.135246	0.88785	-0.236776	-0.625682	-1.62967	-0.111838	1.43088	1.14145	0.518121	0.901051	-0.301512	0.953804	0.273171	1.13864	0.103277	-0.496825	-0.708553	-0.0326428	-0.276403	1.53531	-0.019793	-0.419627	-0.621781	-1.63088	-1.66459	0.439561	0.498996	-1.64841	1.13959	-0.144502	0.12747	0.252075
1190002N15Rik	0.146442	-0.343613	1.03615	-1.32511	0.146266	-0.291525	-0.310602	0.538126	1.66181	0.394715	0.808492	-0.236774	-0.29454	0.138572	-0.342156	-1.14024	-1.2346	0.444356	0.631983	1.34403	-0.401701	-1.11471	-1.1261	1.18241	-1.25438	0.858362	-1.27212	0.824473	-1.26565	1.6985	-0.156188	-0.1468	-0.178791	0.817559	-1.21146	0.0892214	0.907112	0.509321	-0.0489769	0.733925	-1.1231	0.787974	0.0718771	0.12396	-1.24443	0.377261	-0.503247	0.293912	1.04081
1300002E11Rik	1.1688	-0.276593	-0.32418	-0.257959	0.672878	-0.398572	0.768172	-0.245991	-0.183639	-0.354353	-0.170452	-0.239254	0.78515	-0.177046	-0.281466	-0.147447	-0.20385	0.887939	-0.13426	-0.203778	-0.335504	-0.132182	-0.13899	-0.226998	-0.215675	-0.401152	-0.226282	1.15804	-0.222412	-0.0479001	-0.233664	-0.229364	-0.269784	-0.336794	-0.190018	-0.23653	-0.162426	-0.122291	-0.233019	0.78147	-0.137198	2.33958	-0.261471	-0.258962	-0.209726	-0.296516	-0.342599	0.504266	-0.144791
1500009L16Rik	-0.205583	-0.261178	-0.292225	0.900951	0.703688	0.428853	-0.260289	0.956682	-0.200533	-0.311909	-0.19193	0.82023	-0.261178	1.1321	-0.264357	-0.17692	-0.213719	-0.260803	-0.168317	-0.213672	-0.299612	-0.166961	-0.171403	-0.228821	-0.221434	-0.342442	-0.228354	-0.199598	-0.225829	-0.111974	-0.23317	-0.230364	-0.256736	-0.300454	1.40631	1.14345	-0.186693	-0.160509	1.657	-0.248039	-0.170234	-0.261224	-0.251312	-0.249675	-0.217553	-0.274176	-0.304241	-0.325843	-0.345189
1500011B03Rik	-0.329842	-0.389195	0.51097	-0.376216	0.573718	0.794652	-0.388246	-0.36788	-0.324451	-0.443356	-0.315266	0.693859	-0.389195	-0.319859	-0.392589	-0.299243	-0.338528	0.775163	-0.290058	1.07172	-0.430227	-0.28861	1.22612	-0.354652	-0.346765	-0.475952	0.79485	1.0168	0.832046	-0.229907	-0.359294	-0.356299	-0.384453	0.539444	-0.328894	1.0172	-0.309676	-0.281722	-0.358845	1.26014	-0.292105	1.04932	-0.378662	-0.376915	-0.342621	-0.403072	-0.435169	-0.458231	-0.692037
1500011K16Rik	-0.64586	0.932261	1.78923	1.11726	0.31187	-0.703507	1.72157	0.53684	0.717112	0.230613	1.34718	-0.65918	-0.669569	0.686458	-0.670925	-0.633637	-0.64933	-0.669409	1.1202	-0.64931	0.36717	-0.62939	-0.631284	-0.65577	0.474685	0.965457	-0.655571	-0.643308	-0.654494	-0.60594	0.470657	0.474048	-0.667674	0.284252	-0.645481	-0.658422	-0.637804	0.980848	-0.657445	0.373959	-0.630785	-0.669589	0.737502	-0.664663	-0.650965	1.09176	0.275519	-0.697146	0.715041
1500015A07Rik	1.07044	0.72888	-0.28047	0.864882	-0.2807	-0.27528	1.35866	-0.285924	-0.290273	-0.278365	-0.291193	0.770653	0.777953	-0.290733	-0.283449	-0.292798	-0.288864	-0.283829	-0.293718	-0.288869	0.773449	-0.293863	-0.293388	-0.287249	-0.288039	0.513291	-0.287299	-0.290373	-0.287569	-0.299742	-0.286784	-0.287084	-0.284264	-0.27959	-0.289828	-0.286584	-0.291753	1.31293	-0.286829	-0.285194	1.58077	-0.283784	-0.284844	-0.285019	-0.288454	0.856138	-0.279185	-0.276875	0.73686
1600002K03Rik	-0.159676	0.768547	-0.29128	-0.225656	1.28863	-0.365002	-0.242772	-0.213795	-0.152006	-0.321181	-0.138938	-0.207119	-0.244122	-0.145472	0.773327	-0.11614	1.17212	-0.243554	-0.103072	-0.171963	0.750627	-0.101012	-0.107759	-0.194974	0.943552	1.30212	0.954738	-0.150585	-0.190429	-0.0174897	-0.201579	-0.197318	-0.237375	-0.30378	-0.158327	-0.20442	-0.130983	-0.0912108	-0.20094	-0.224164	-0.105983	-0.244193	-0.229136	-0.22665	-0.177858	-0.263866	-0.309533	-0.342345	0.972967
1600012H06Rik	0.191254	0.164005	-0.92084	-0.0736236	0.136427	-1.08328	-1.85498	1.04568	-1.85653	0.598561	-0.545043	-0.195056	0.831489	0.151353	0.178416	0.286655	0.633464	0.993746	1.15911	-0.445994	-1.85396	-1.85741	0.38569	-1.8558	0.66456	1.06255	0.969573	-0.51631	0.749406	0.813389	-0.102095	0.66962	-0.68897	-0.308348	-0.24542	1.03185	-0.476747	2.08075	-0.621282	0.201221	-1.85732	1.11627	0.245266	0.77713	-0.439932	0.683002	0.409162	-0.430672	-0.512065
1700007K13Rik	-0.727127	0.111764	-0.0646426	0.287066	-0.991229	-1.14966	0.145274	0.359397	1.33711	-1.05948	-0.684449	-0.824758	0.160837	1.3101	1.12245	0.80056	-0.752558	0.899943	-0.610641	-0.752412	-1.02105	-0.606402	-0.620287	0.519446	-0.776673	0.140385	-0.798304	-0.708419	0.393091	-0.434524	0.314924	-0.804589	0.915417	1.5119	0.886655	-0.819205	-0.66808	-0.586233	0.422371	0.178089	-0.616633	-0.901052	0.532797	1.76743	1.35231	1.26158	-0.0720619	0.319566	0.58071
1700017B05Rik	-0.798798	-1.01918	0.756523	0.178984	0.856909	-0.565029	0.0277468	-0.940034	1.26967	-0.298464	1.24254	-0.922611	0.0425651	-0.761729	-0.00950269	-0.68518	0.513104	-1.01769	-0.651076	-0.830864	0.907444	1.19725	-0.663309	-0.890916	-0.861631	-0.552922	0.259939	1.24779	-0.879054	1.45474	0.220128	-0.897033	0.800868	0.370717	-0.795277	-0.915568	-0.723917	0.987363	-0.906486	-0.967095	-0.658675	0.419199	1.12041	2.01447	1.27061	1.13241	-0.226431	0.147089	-0.883115
1700019D03Rik	-1.18932	-1.1557	0.761848	0.618596	-1.13822	0.161236	-0.112835	0.0301189	0.856074	-1.12502	0.114133	-0.113387	-0.0939579	0.813019	-0.131499	0.231435	-1.1844	0.643753	1.30616	0.225766	0.52292	0.630265	1.03299	0.821334	-0.0524329	0.860095	1.64983	0.147305	-1.17708	-1.24594	-0.0443574	-1.17434	-1.15839	-0.161377	-1.18986	-1.17151	-1.20075	1.61966	-1.17289	-1.16365	2.33339	2.33785	1.40704	1.46973	-1.18208	-0.00930217	-1.12966	-1.11659	-1.21062
1700020I14Rik	0.749571	-0.385459	1.33637	-0.924472	-0.204119	-0.690624	0.349084	0.208831	-0.108225	0.735364	0.467187	0.738487	-1.66586	0.718689	-1.11863	-0.434904	0.195266	0.121769	0.822745	0.571821	0.101744	0.065296	0.512977	-0.214699	-0.13682	-0.264765	0.581853	-0.595918	-1.48163	-0.581463	0.539413	0.875753	-0.477263	-0.0404839	-1.01678	-1.30293	-1.21583	0.286546	1.3119	0.167385	-2.56689	-0.111443	0.494799	1.61958	1.49414	0.483778	0.451755	-0.462892	-0.00336307
1700021F05Rik	-0.796608	0.218968	0.141232	-0.794337	-0.792191	1.38808	-0.793748	-0.794745	0.563947	-0.791049	0.514392	0.262071	0.268041	-0.797097	0.228743	-0.798107	-0.796183	1.00596	0.951612	-0.796185	0.863684	1.04432	-0.798395	0.523818	-0.79578	0.505856	1.42269	2.03653	-0.79555	-0.801503	-0.795166	0.961122	-0.793934	0.178922	1.55647	-0.795068	-0.797596	1.54995	1.54354	-0.794388	-0.798457	-0.793699	-0.794217	-0.794303	-0.795982	1.41009	0.744574	-0.79032	0.131911
1700025G04Rik	1.10484	0.893211	-1.68821	0.497052	-0.113274	0.527859	-0.670107	0.114594	0.751357	0.522103	0.677818	-0.675059	-0.0460932	-1.76426	0.323004	0.836064	0.73925	0.52634	-1.78637	-0.340244	0.723665	-1.78745	-0.264453	0.258164	0.00802922	0.021257	0.479293	-0.421344	-0.557308	0.841213	-1.73499	-0.606741	-0.550223	0.592858	1.0832	0.336845	1.11801	-0.185075	0.154424	-0.685291	1.75923	-0.274206	-0.317759	1.55123	-0.331208	-0.563971	0.584311	-1.66157	-1.81797
1700027J19Rik	0.436044	-0.993555	0.866448	-0.978375	-1.02964	0.175878	0.650102	0.874593	-0.917828	1.13781	1.5384	-0.963136	0.673157	-0.912457	0.0247532	0.549751	0.40986	-0.993088	-0.8776	-0.934235	-1.04155	0.96704	-0.881453	0.36606	-0.943927	-0.30664	0.196434	1.1062	0.875374	1.07523	-0.958582	0.801356	-0.988009	-1.0426	-0.923024	0.417569	1.17187	0.739636	-0.958056	-0.977149	0.994292	1.15076	-0.981236	0.471558	1.64738	-1.00979	0.488695	-0.194328	-0.959576
1700037H04Rik	-0.140579	-0.585305	-0.718956	-0.426744	-0.0718663	0.196149	0.468203	0.724452	1.37067	0.194387	0.968604	0.856775	0.0687379	-1.4844	-0.581256	0.693167	-1.51498	-0.433362	1.08243	0.594616	0.413793	1.19318	-1.44099	0.914332	0.223847	0.226567	-0.391574	0.532573	0.731023	1.33516	0.204592	0.212343	-1.59021	-0.121069	0.111802	-1.55227	-1.46772	-1.42194	0.34149	-0.537074	0.435343	-0.159494	-0.177859	0.581447	-1.52169	0.916916	-0.137256	0.883987	1.09356
1700047I17Rik2	0.351334	0.446586	0.684243	-1.85199	-0.00848447	0.695668	0.172248	0.463505	1.18437	-0.597624	-1.64739	-0.147723	0.196091	0.345191	-0.292363	0.5502	-0.381325	0.954493	0.955251	0.853195	-0.377925	-1.55791	-0.0543524	0.217001	-0.625823	0.236216	0.440177	0.347991	-1.76888	0.52162	0.726852	0.406408	-0.0772029	-0.0806903	1.14761	1.0856	-1.62862	1.30146	0.545052	0.533664	-1.56964	0.248649	-1.8602	-0.403588	-1.73922	0.595477	0.213109	0.251683	0.329365
1700088E04Rik	1.0029	-0.363866	-0.367545	-0.362425	0.626471	0.89551	-0.36376	-0.361499	-0.356678	-0.369878	-0.355659	1.72377	-0.363866	-0.356168	-0.364242	-0.35388	-0.358241	-0.363821	-0.35286	-0.358235	-0.368421	-0.352699	-0.353226	0.959181	-0.359155	-0.373497	-0.359975	-0.356567	0.823827	-0.346182	-0.360546	0.770263	1.4391	-0.368521	-0.357171	-0.360768	-0.355038	1.25555	-0.360496	0.675616	-0.353087	-0.363871	-0.362696	-0.362502	1.75816	-0.365406	-0.368969	1.05107	-0.38019
1700097N02Rik	-0.125302	-0.159665	-0.178856	-0.152151	-0.177526	-0.208855	-0.159116	-0.147325	-0.12218	-0.191023	-0.116863	-0.144608	-0.159665	-0.119522	-0.161631	-0.107585	-0.130331	-0.159434	-0.102267	-0.130302	0.869707	-0.101429	-0.104175	-0.139666	-0.135099	-0.209896	-0.139377	-0.121602	-0.137816	-0.0674415	-0.142354	-0.140619	-0.15692	-0.183942	-0.124753	-0.14351	-0.113626	-0.097441	-0.142093	-0.151544	1.77083	2.45655	1.2493	-0.152556	-0.132701	-0.1677	-0.186283	-0.199636	-0.108547
1700123O20Rik	-0.969078	-1.10652	0.312067	0.0735071	-1.17796	-0.0344513	-0.0609194	0.140734	1.09186	-0.310121	1.0519	1.03845	-0.0447758	-0.945959	-1.11438	-0.898219	0.354962	1.13385	0.873218	-0.989076	1.20448	0.969349	-0.884579	-1.02653	0.11904	-0.0121112	0.12363	-0.954282	-1.01913	1.14481	1.15111	0.100134	-1.09554	0.75201	-0.966882	-1.0419	1.15003	1.9786	-1.03624	-0.0361124	-0.881689	0.331928	0.320735	1.08123	-0.99867	0.628219	0.323044	0.15622	0.252073
1810013L24Rik	0.417862	0.436152	-1.29041	1.10265	0.708859	-0.715798	0.902516	-1.08546	-0.922028	-1.3695	-0.887462	-0.0107577	0.501035	-0.904745	-0.156173	-0.82716	-0.975003	-0.00021604	-0.792594	1.1347	1.08592	-0.787147	1.91761	0.283531	1.18098	-0.703781	-1.0338	-0.91827	0.801131	-0.566227	0.700438	0.0885964	1.43139	0.95107	0.672258	0.317821	0.513725	0.846263	-1.05146	-0.0749655	-0.800296	1.45038	-1.12604	0.331286	0.425752	-1.2179	-0.375241	0.390516	-1.12666
1810022K09Rik	1.53323	1.11265	0.692841	0.107859	-0.427234	0.515666	0.57454	-0.288909	0.623695	0.913709	1.04509	0.760148	-0.413008	0.846675	0.286036	0.314742	-0.860139	-0.916743	-0.573295	0.374091	-1.97884	-0.484076	0.766569	0.291076	1.03187	0.100234	1.08557	-0.901109	-0.989002	0.20087	0.0351485	0.364778	-2.09138	-1.00606	-2.22798	-0.76984	1.67211	-0.736474	1.40917	0.533419	0.851268	1.17629	-2.10562	-0.659161	-0.778069	-0.278729	0.296314	-1.03001	0.620764
1810024B03Rik	-0.230648	0.825079	-0.163545	-0.197006	-0.165211	-0.125956	-0.188278	-0.203053	1.12626	0.773517	-0.241222	-0.206457	-0.18759	-0.23789	0.837151	-0.252846	-0.224347	-0.18788	-0.259509	1.18581	-0.157823	-0.26056	-0.257119	-0.21265	0.908933	1.54503	-0.213012	-0.235283	-0.214967	-0.303146	-0.209282	-0.211455	-0.191031	-0.157171	-0.231336	1.17065	-0.245278	-0.265557	-0.209608	-0.197766	-0.258025	-0.187554	-0.195231	-0.196499	-0.221377	-0.177523	-0.154238	-0.137508	-0.226819
1810026B05Rik	-0.380042	-0.506247	-0.576727	-0.47865	-0.571844	0.0827079	0.539172	-0.460924	-0.368579	-0.621413	-0.349048	0.6061	-0.506247	-0.358814	-0.513465	-0.314976	0.945642	-0.505398	-0.295446	-0.398405	1.06188	1.55058	-0.302451	-0.432796	0.711279	0.0976661	-0.431734	-0.366456	-0.426003	-0.167543	0.685615	1.32014	1.30627	-0.595408	-0.378026	-0.446913	-0.33716	-0.27772	1.44804	1.15889	-0.299798	0.932209	-0.483851	-0.480136	-0.407215	-0.535755	0.359447	0.76956	-0.356773
1810030O07Rik	-0.745208	-0.918709	1.45644	0.269202	-0.0151264	0.10174	0.127467	0.986817	-0.729448	-0.155217	-0.702599	0.214363	0.143034	-0.716024	0.0936474	-0.655758	-0.770598	-0.917541	-0.628909	1.33907	-1.03866	-0.624677	-0.638539	-0.817731	-0.794675	0.497361	0.964126	-0.72653	1.0164	-0.453073	0.29698	-0.822546	-0.904846	1.49429	0.868569	-0.837139	-0.686256	1.00295	1.05976	-0.877705	2.02786	-0.918855	-0.887919	1.2765	1.33429	0.807597	-0.0896497	0.695481	-0.831168
1810037I17Rik	0.98782	0.564223	0.174432	0.756024	-1.72805	0.745922	0.285168	-0.614486	0.629622	-0.76855	-0.585721	-0.159432	0.641564	1.44151	0.260855	0.692284	0.629825	-0.61461	-1.93819	0.249607	-0.0562145	-1.94053	0.789739	-0.514554	0.340462	0.328977	0.718891	0.138663	0.766352	-2.03543	1.56439	0.694276	-1.78559	0.245489	-0.2644	-0.444546	-0.526326	0.884586	0.85366	-0.165289	1.23482	-0.33928	-0.392086	0.834612	-0.437054	-0.616952	-0.740148	-0.786343	0.277848
1810055G02Rik	-0.10679	0.918084	-1.81133	-0.489642	0.509152	-0.735426	0.380223	-0.410684	0.601555	0.56263	-0.100988	0.493637	-0.0212196	0.578199	-0.0859778	-1.35305	-0.155151	0.113234	1.19917	-1.49912	0.565327	1.31294	-1.33112	0.896395	-0.402663	-0.341242	-0.40847	-0.102932	-1.54744	-1.09491	0.611771	-1.56546	0.572215	0.111588	0.889686	0.486311	-0.0117415	1.0611	-0.340527	-0.000400965	0.547813	0.928127	-0.245856	-1.64222	0.602314	0.798025	0.885032	0.179834	-0.229676
1810058I24Rik	0.652861	-0.503386	-0.344234	0.168227	0.34109	-0.0719074	0.289486	-0.17339	-1.83607	-0.449293	-0.486173	-0.336567	-0.0135655	-0.488648	0.726012	-0.293181	0.944413	-0.303877	1.69316	0.684124	-0.196815	0.155872	-1.70679	0.841856	-1.92883	-0.0428671	-0.810539	0.652437	-0.123547	0.439432	-0.852633	-0.837988	0.493722	-0.733941	0.986214	0.0811429	2.01441	-1.65844	0.977806	0.335233	-1.7016	1.15046	-2.06143	1.21898	1.31239	0.646074	-0.0333375	1.18365	0.172166
2010107E04Rik	-0.810003	-0.192932	-0.0214973	0.0167165	0.340975	-0.0939893	-0.146603	0.0905995	-0.805572	-0.770212	0.912481	0.710195	1.48432	-0.834833	0.143131	-0.00487223	-0.148556	0.637099	0.375802	1.65784	-0.161755	-0.298255	0.0984463	-0.191013	-1.05477	0.896835	0.866824	-2.16569	1.1219	0.572281	-2.19088	0.835521	-0.406123	0.0331833	0.671239	0.695207	-0.77586	-0.528875	-0.300812	0.445591	-0.269372	-0.773367	0.717142	0.784786	-0.763003	-0.454775	0.499918	-0.444415	-0.354124
2010111I01Rik	-1.50187	-1.70942	-0.892015	-0.514064	0.173337	-0.073227	0.358521	0.991832	-0.122201	-0.976997	-0.139188	-0.561429	1.20222	-1.46696	-0.106698	1.22075	-0.188092	-1.70802	0.387418	0.577448	-0.197529	0.485258	1.34833	0.407977	0.191275	-1.22441	-0.437879	-1.47953	-0.393952	-1.15241	0.148729	0.597154	1.58639	1.09205	1.3422	0.924177	-1.43135	0.273886	-1.60329	0.721768	0.504378	0.434783	0.427891	0.492829	-0.1304	0.44517	0.392814	1.28236	0.223947
2010204K13Rik	-0.675709	0.428655	0.512509	-0.13084	0.376672	0.618079	-0.285608	0.197682	0.587254	-0.379995	0.131406	0.362795	0.0136492	0.627565	-0.635992	0.288162	0.235479	0.414911	0.0138849	-0.346827	-0.171991	-0.113054	0.394825	0.233739	0.355956	0.541133	0.201352	0.74994	0.135991	-0.494562	-0.360688	-0.069698	-3.69347	-1.05055	-0.32643	-3.74674	1.1098	0.49463	0.911625	-0.187166	0.737738	0.958351	0.417753	-0.437663	-1.20323	0.770699	1.1592	0.328773	-0.07271
2010320M18Rik	2.13378	-0.762632	-0.782023	0.394932	0.213082	1.12095	-0.762077	-0.750162	0.636064	0.685429	-0.719382	-0.747417	-0.762632	0.606262	-0.764618	0.728086	-0.732991	1.03728	-0.704634	-0.732962	-0.786638	1.13916	0.812915	-0.742423	1.01451	-0.0249967	1.47597	0.616077	0.442948	-0.669444	-0.745139	1.01305	-0.759858	0.758424	-0.727354	0.632179	-0.716111	0.907728	0.489537	0.283498	-0.705832	-0.762661	-0.75647	0.695302	-0.735385	-0.770751	-0.789529	0.0769553	-0.709682
2210013O21Rik	-0.992669	0.3107	-1.45781	1.32906	0.865674	-1.71836	-1.28636	0.0139493	0.39526	-0.0837381	1.06785	-0.103303	-0.229387	-0.942465	-0.285921	0.599299	-1.03635	0.510558	-0.792607	0.374103	0.157908	-0.785327	0.710302	0.879178	0.674558	0.239248	-1.11491	0.37971	-1.10136	-0.490129	-1.14077	0.00476774	2.01194	1.76653	-0.987899	1.38521	0.488889	-0.750687	1.54214	-1.22059	-0.802899	0.147181	-1.23817	0.929928	-1.05693	1.67637	0.0137057	1.14463	-1.21059
2210016F16Rik	0.688971	0.102714	-0.0699021	-0.114071	0.346892	0.335869	-0.272201	-1.88253	-0.453025	0.858352	0.993424	0.209633	0.995387	-1.80658	0.435793	1.19661	-0.491956	-0.751658	1.25704	-0.425833	-0.325774	0.0857916	1.31728	0.594114	-1.84914	-0.38379	0.357281	-0.472017	-0.0317702	0.218165	0.31943	0.327323	-0.742646	-0.0269435	-1.82087	-0.493626	-0.410327	0.602654	-0.63383	0.488075	0.90007	1.33956	0.20089	0.73556	-1.84258	-0.799661	1.40331	-0.209443	-0.731171
2210016L21Rik	-0.985459	-0.138623	-0.310592	-1.11503	0.339153	0.544613	-0.105239	0.106157	-0.970396	-0.380803	-0.944733	-0.0215804	0.940358	0.370766	-1.16078	-0.899963	0.334426	0.649503	0.875869	-1.00959	0.389437	-0.870255	-0.883505	0.264434	-1.03274	-0.605304	1.50008	-0.967607	0.778938	1.17623	-1.06775	0.0710967	0.664396	1.0061	1.37031	0.997031	-0.929113	0.756478	0.823259	-1.1121	-0.880018	0.287131	1.44684	0.333769	1.09569	1.01305	-1.27975	-0.464207	-0.769091
2210418O10Rik	0.558642	-0.757759	0.199999	1.01432	-0.735005	-0.695093	1.30617	-0.77348	-0.805512	0.204006	-0.812287	0.280106	-0.757759	0.519431	-0.755255	-0.824106	0.549024	-0.758053	-0.83088	0.615032	0.325635	1.011	-0.82845	0.535974	1.39792	0.601541	0.996793	-0.806249	0.397909	1.79698	1.40857	-0.782022	-0.761256	0.243739	-0.802235	-0.77834	-0.81641	-0.837029	-0.780144	0.26982	1.04491	0.680841	0.637336	-0.766816	0.624049	-0.747523	-0.723849	0.715765	0.390513
2300009A05Rik	-1.36952	0.88012	0.958352	0.339851	0.0665335	0.583178	0.182	0.858707	-0.00030231	-1.54644	1.72561	-0.364446	0.204687	-0.0256332	0.565974	0.821969	1.45594	-1.4614	-1.30752	0.0272151	0.129399	-1.30526	0.206824	-0.0889778	1.12465	0.369409	-0.258409	-1.35957	0.421578	-1.21377	0.77296	-1.41076	-1.45464	0.747171	0.985078	1.11748	0.0420537	-1.29453	0.924006	-0.40224	1.35204	-1.4621	-1.44561	0.00786309	1.19702	0.283218	0.989847	-1.56962	-1.58176
2310001H17Rik	-0.0401242	-0.106343	-0.143323	-0.0918629	-0.140761	0.56848	-0.105285	-0.0825622	-0.0341094	-0.16677	-0.0238619	-0.077327	-0.106343	-0.0289856	-0.11013	-0.00598446	-0.0498148	-0.105897	0.00426303	-0.0497591	-0.152123	0.00587813	0.000587302	-0.0678036	-0.0590041	-0.203137	-0.0672466	-0.0329955	-0.0642392	0.071373	-0.072983	-0.0696414	-0.101052	-0.153125	-0.039066	-0.0752107	2.05479	0.0135637	-0.0724818	-0.0906933	0.00197963	-0.106399	-0.0945918	-0.0926426	-0.0543816	-0.121826	-0.157636	0.69661	-0.075554
2310009A05Rik	1.01567	0.673666	0.597379	-0.340206	-0.336144	-0.331128	-0.339091	-0.340979	-0.345005	-0.333983	0.965858	-0.341414	-0.339003	0.9829	-0.338689	-0.347341	1.68403	-0.33904	-0.348193	-0.343704	-0.3352	-0.348327	1.17159	-0.342205	0.784368	0.45743	0.806751	-0.345097	0.841001	-0.353769	-0.341775	-0.342053	-0.339443	-0.335116	-0.344593	-0.34159	-0.346374	1.25852	-0.341817	0.697621	-0.348003	-0.338999	-0.33998	-0.340142	-0.34332	-0.337717	-0.334742	-0.332604	-0.368203
2310009B15Rik	1.53237	-0.65943	0.755409	-0.627909	-0.734353	0.773198	-0.657127	-0.607663	0.85863	-0.79097	-0.479882	1.06427	0.402312	-0.491035	0.354604	-0.440965	-0.536377	-0.65846	-0.418658	-0.536256	-0.759085	-0.415142	-0.42666	-0.575536	-0.556381	1.89904	0.574679	-0.499764	0.615726	-0.27257	1.16678	1.1769	-0.647913	0.209303	-0.512979	-0.59166	-0.466303	1.20907	0.648694	-0.625363	-0.423629	-0.659551	-0.63385	0.821144	-0.546318	0.445404	0.192365	1.55189	0.73468
2310011J03Rik	-0.667978	-0.808506	0.0463259	1.00387	-0.881547	-0.240053	-0.80626	0.439856	1.39324	-0.936742	0.678247	0.310118	-0.808506	-0.64434	-0.816543	0.842566	-0.688543	0.992119	1.17639	0.721773	0.147471	-0.570353	-0.581581	-0.726718	-0.708044	-1.01392	1.49257	-0.65285	0.464348	-0.431362	-0.73771	1.02582	-0.797278	-0.907785	-0.665732	0.636049	-0.620229	-0.554043	0.497767	0.26263	-0.578626	1.33575	1.31691	-0.779431	1.41862	0.925509	0.0460938	0.450641	-0.678537
2310022B05Rik	-1.03172	-1.35142	-0.596647	-1.28151	1.05696	-1.03944	-1.34631	-0.038714	0.358136	1.21711	-0.953209	-1.21133	0.74023	1.49021	0.244888	1.2769	0.949221	-1.34927	0.932744	0.33196	-1.57244	-0.809627	-0.835171	0.831248	-1.12287	-1.81873	1.05544	-0.997305	0.0353558	-0.493424	-1.19036	-0.0437518	1.52617	0.378347	1.81414	-1.20112	0.457052	0.834964	1.15079	-1.27586	-0.828449	-1.35169	2.3503	1.34711	1.0163	1.98154	0.663941	-0.300677	0.0354196
2310035C23Rik	-1.59677	-0.743285	0.368841	-1.72115	0.473241	0.193797	0.311214	1.43285	0.466142	-0.0201391	0.429545	-0.629156	-0.694212	-0.241663	0.268232	-1.5147	0.86959	-1.75488	-1.49007	-0.209733	0.540016	0.356763	0.744078	0.333295	-0.514851	0.224159	-0.512967	-0.239385	0.612444	1.34349	1.34499	0.857651	0.0592025	0.667159	-1.59423	0.854905	0.99557	0.139778	0.664176	-0.0830236	2.04853	-1.75609	-1.72771	0.436288	-0.214884	-0.0263011	0.0655668	0.183672	-0.311865
2310036O22Rik	0.968125	0.317511	0.0336409	-0.706006	-0.0765883	-0.0287269	-0.313276	-0.025212	0.00500319	-0.756094	0.0293921	-0.0460419	0.459133	0.305291	-0.438288	0.413217	-0.362418	0.436271	-1.97176	-0.0313453	-0.914984	1.08341	-0.0636213	0.479295	-0.0523789	0.535514	-0.36466	-0.486537	-0.120748	0.210173	0.784679	0.401776	-0.95286	0.300098	0.647895	-0.456284	-0.557288	-0.751933	0.0430199	0.218292	0.152287	0.261324	0.29875	0.00122987	-0.135548	1.04122	0.457763	-0.271714	-0.0157145
2310039H08Rik	0.369608	-1.56944	-1.50879	0.18846	0.0636506	-0.145164	-1.57117	1.52319	-0.327094	0.410746	0.740764	0.0435044	0.522211	-0.367986	1.47554	0.40976	-0.318001	0.669272	-0.000681161	1.26962	-0.441225	0.0894479	-0.225344	-0.313438	1.14421	0.258999	0.58454	-0.349492	0.628688	0.811305	0.56423	-0.499159	-1.57812	0.462917	-1.67978	-0.242014	2.07411	0.582809	0.713753	-1.59511	-1.7471	-0.130785	-0.18585	-0.14116	-0.238505	0.659071	-0.521858	-0.563134	-1.46662
2310057M21Rik	0.310002	-0.104236	-1.15417	0.0476578	1.42296	0.720862	1.54075	0.750276	-1.04411	-1.1778	0.953433	-0.030619	0.549807	0.289379	-0.0984431	-1.01577	0.967787	-1.11646	1.51257	1.04963	-1.16304	-1.00382	-1.00915	0.918535	-1.0692	-0.426055	0.0714948	0.979872	0.750312	-0.937819	-1.08329	0.676514	-1.11157	0.381539	1.30401	0.292954	-1.0275	-0.996074	0.151631	-0.0632107	0.866538	0.321601	-1.10506	-1.1031	-1.06454	1.07061	0.776232	0.228081	0.0490367
2310061I04Rik	0.91727	-0.375373	-0.598621	0.44995	0.46867	-1.75687	1.27267	2.20941	0.94147	-0.701345	0.244605	-0.218094	-0.326299	-1.08705	0.954633	0.440545	0.859637	-0.222349	-0.957675	-1.16787	0.512809	0.891556	1.271	0.0811262	-1.20385	-1.76467	-1.23592	-1.10265	-1.22422	-0.696552	-1.25824	-0.11476	0.434983	0.385557	0.484737	1.26911	0.337308	-0.921486	-0.0218742	0.308161	-0.96656	0.050304	1.57932	1.29765	1.4006	0.318588	-1.58762	0.128261	1.06636
2410002F23Rik	-1.29155	0.138494	0.3395	0.793718	0.438007	-0.440436	-0.417188	0.88587	-1.27594	0.574618	-1.24936	0.272473	0.203376	0.0656784	1.5656	0.940821	0.71104	0.337499	-1.1764	0.0936542	0.0732757	-1.17221	0.333544	-1.36336	0.84645	0.498354	-1.36191	0.749809	-1.35411	-1.0023	-1.37679	0.823418	-1.44961	0.689847	2.44757	1.15345	1.65664	-1.15227	-1.37549	-1.42274	0.691965	-1.46348	-0.0299874	0.0229566	0.0876235	1.30548	0.348422	1.28596	-1.84876
2410004B18Rik	-0.51412	-0.620592	0.253258	0.552662	-0.675933	-0.773002	-0.618891	-0.582355	0.856371	-0.717751	-0.487972	1.51081	-0.620592	0.832121	0.98791	-0.459227	0.814452	0.544083	-0.44275	-0.529611	0.358929	-0.440153	1.07082	1.43798	1.20785	0.0121651	0.591273	-0.502657	-0.552894	-0.334845	-0.566953	0.568897	-0.612085	0.274758	-0.512418	-0.570535	-0.477942	-0.427795	0.668267	-0.595429	-0.446421	0.817881	-0.601697	0.852187	-0.537044	0.493051	0.260387	-0.744437	-0.538833
2410006H16Rik	0.618026	0.558365	-0.530556	0.0777225	-0.119778	0.355311	-0.0739583	0.140858	0.33166	0.452753	0.766108	0.413082	-0.797021	-0.0675491	0.901575	0.413474	0.838813	0.384565	-2.56664	-2.51638	-0.0151209	-0.725194	-0.320237	-0.502986	0.0127738	0.674466	-0.719709	0.58235	0.37609	-0.746605	1.05044	1.43491	0.383389	-0.874621	-2.52633	0.0433215	1.24279	0.624587	0.185409	0.758379	1.27655	0.507545	0.446967	0.796665	-2.51208	0.088292	-0.153012	-0.969469	-0.303853
2410015M20Rik	0.204123	0.267022	-0.76748	-0.621998	-0.127695	0.948097	0.903188	0.0583835	-0.491033	-0.188612	-0.554313	0.292671	-0.0852277	-1.85894	-0.13211	0.724869	1.00887	0.486885	-1.90493	-0.420008	-1.68862	0.719239	-0.380367	1.71418	0.973877	0.594742	0.747446	-1.85339	1.49709	-0.115284	0.390301	-0.0462708	0.0431796	-0.716662	-0.233992	0.275357	0.663597	0.431121	-0.564363	0.608551	-1.90177	0.392514	-0.365331	0.388417	-0.407653	0.472591	0.842533	-0.222799	0.5075
2410089E03Rik	0.502983	0.0644501	-0.999052	-0.928315	-0.00176847	-0.308904	-0.946764	-0.91553	-0.848927	0.448466	-0.834841	-0.908334	0.113524	0.486447	0.661167	-0.810266	1.15721	0.852073	0.953988	0.539759	0.0419818	-0.79396	1.44175	-0.895243	0.244157	0.214036	0.254525	-0.847396	0.293159	-0.703931	0.22592	-0.897769	-0.940946	-0.0419555	1.49738	1.16493	1.24615	-0.783395	-0.901673	0.111217	-0.799319	1.66795	-0.932066	1.22992	-0.876793	0.797371	-0.0552739	0.761904	-0.874786
2410131K14Rik	-0.484651	-0.572825	0.873274	0.596428	-0.618654	-0.699042	1.07113	-0.541159	0.884177	0.26853	-0.462996	-0.534188	0.488918	-0.469819	-0.577867	-0.439192	0.846599	0.591727	1.32462	0.912718	-0.633783	-0.423396	-0.430441	-0.521507	-0.50979	-0.701712	-0.520766	-0.475158	0.666742	-0.336186	0.599878	1.23248	0.600323	-0.635118	-0.483242	-0.53137	-0.454691	-0.413162	-0.527737	-0.551986	-0.428587	1.57148	-0.557177	0.896169	-0.503635	0.545096	0.322328	0.747218	-0.433701
2500002B13Rik	-0.357567	-0.353202	-0.350765	0.795815	-0.350933	0.422658	-0.353272	-0.35477	1.00286	0.572598	0.953075	-0.355115	-0.353202	-0.358301	0.669326	-0.359818	-0.356928	-0.353232	-0.360493	-0.356932	0.702945	-0.3606	-0.360251	0.963469	-0.356323	-0.346822	1.42462	-0.358037	1.46881	-0.364917	0.772881	0.774855	-0.353551	-0.350118	-0.357637	-0.355254	-0.35905	-0.361106	0.87898	0.683691	-0.360343	-0.353199	-0.353977	-0.354105	-0.356627	-0.352182	-0.349821	-0.348125	-0.319752
2510002D24Rik	-1.09005	-1.0622	-1.04665	0.0816795	-1.04773	0.616621	0.579899	0.771014	-1.09257	-1.0368	0.890337	-0.0173571	-0.000460909	-1.09473	-1.06061	1.0394	-1.08597	0.101568	0.64146	0.324203	0.61242	-1.10939	-1.10716	0.240804	1.70919	0.273803	0.0703602	0.247205	0.744882	0.745544	0.67736	-1.07764	0.101674	-1.04253	0.520514	0.303193	0.28064	0.494866	0.157973	-1.06878	1.555	1.0822	-1.06714	0.382786	1.03281	0.0828433	-1.04064	0.786181	1.34511
2510009E07Rik	-0.438594	-0.535894	-0.590231	0.635354	-0.586467	-0.675175	-0.534339	0.696944	-0.429755	1.25639	-0.414698	0.563788	0.525849	0.906104	-0.541459	-0.388429	-0.452833	-0.535239	-0.373372	-0.452751	-0.603161	1.47195	-0.378773	-0.479265	-0.466335	0.617188	-0.478447	-0.428119	0.709475	-0.274762	-0.486875	-0.481965	0.637983	-0.604634	-0.437039	0.888338	-0.405533	-0.359706	-0.486139	-0.512899	1.49756	-0.535976	2.05008	0.934988	1.65731	0.579893	-0.611263	-0.64907	-0.489077
2510039O18Rik	0.0657716	0.0914709	-1.63096	-0.313165	0.368029	-1.04987	-0.463505	0.410412	0.773661	-0.227676	-1.24137	-0.358686	-1.51036	0.0702495	-1.52271	0.960732	-1.32601	1.0671	-1.14965	-1.32583	-0.00428019	0.698563	1.08134	0.611929	-1.35598	0.140623	-0.233856	1.2132	1.23223	2.24891	0.352024	0.365767	0.309333	0.611623	0.32005	-1.40883	-1.22103	1.22959	0.489821	0.597197	0.717188	-1.51054	1.09667	1.16671	-1.3409	0.97677	0.267189	-0.338944	-1.36223
2610001J05Rik	0.207948	1.22288	-0.167546	0.0234977	-0.10837	-1.07208	-1.11979	0.712113	0.205595	-1.08918	0.151389	-0.0766632	-0.0575227	0.170556	-1.11738	0.974577	0.196748	1.11995	-1.17433	1.43107	-1.09648	0.667817	-1.1725	0.858153	0.609491	0.895568	0.0102744	-1.15578	1.12696	0.674736	1.05251	-0.00705928	0.044203	0.449611	1.20037	0.935595	-1.16343	-1.17896	-1.13612	0.929463	-1.17319	-1.11924	-1.12512	0.324665	-1.14513	0.655314	-0.130279	0.735077	1.69815
2610002M06Rik	-1.11136	-1.18264	0.676327	0.614597	-0.225926	0.648615	0.461048	0.0408538	0.943567	0.633392	-1.09385	-1.15141	0.484074	0.228961	-1.18672	-1.07461	0.222363	-0.0182007	0.686589	0.987788	0.84706	-1.06184	0.45194	-1.14115	-0.00437775	-1.28683	0.00844769	-1.10369	0.0461854	2.18836	-0.0184474	-0.0126559	-1.17694	-1.233	0.500785	1.38689	-1.08714	-1.05357	1.19254	-0.127869	0.808248	0.961678	0.930489	-1.16789	0.289453	1.00381	-0.2744	0.55045	-0.985348
2610005L07Rik	-0.550669	0.367885	0.797997	0.525768	0.300061	-0.779505	0.999268	-0.610985	-0.542121	-0.730666	-0.527556	0.453502	-0.644784	-0.534838	-0.650166	-0.502148	-0.564442	1.15553	-0.487583	0.845835	-0.709849	-0.485288	-0.492807	-0.590009	0.549802	0.512954	0.559785	2.29292	0.59856	1.49027	-0.59737	0.537855	0.528838	-0.711274	-0.549165	-0.600537	-0.518691	-0.474364	0.637756	-0.622541	1.38346	1.49951	0.774781	-0.625312	-0.570933	-0.666789	-0.717685	-0.754254	-0.529622
2610008E11Rik	-0.783948	0.303339	-0.667659	0.424325	0.323216	-0.602518	-0.710522	0.461767	0.570093	0.280578	-0.802273	-0.742026	0.957383	0.531831	-0.705062	1.32138	1.2547	-0.709832	-0.833965	-0.773091	0.395385	-0.835785	-0.829823	0.566454	0.364631	0.69505	-0.753385	-0.791981	0.426729	0.972883	0.381361	0.37979	-0.715292	-0.656614	-0.78514	-0.744411	-0.809302	0.76304	1.93316	-0.726965	-0.831392	-0.709267	0.680292	1.43454	0.648277	-0.691884	0.884493	0.257439	1.05835
2610020H08Rik	-0.359012	-0.360223	-0.360899	-0.359958	-0.360852	-0.361955	-0.360203	-0.359788	-0.358902	-0.361327	0.952999	-0.359692	-0.360223	0.969522	-0.360292	-0.358388	-0.359189	-0.360215	-0.358201	1.05101	0.69207	-0.358171	-0.358268	-0.359518	-0.359357	0.426399	-0.359508	-0.358882	1.46534	-0.356974	0.768669	-0.359552	-0.360126	-0.361078	-0.358993	1.01883	-0.358601	-0.358031	1.97913	1.69658	-0.358243	-0.360224	-0.360008	-0.359972	-0.359273	1.40637	-0.36116	0.518345	1.45872
2610021A01Rik	-0.566133	-0.778044	0.598954	-0.731705	0.105575	0.187423	1.28997	-0.701941	-0.546885	1.2233	1.47313	0.371858	-0.778044	-0.530488	0.824429	-0.456881	0.747009	1.79939	-0.424088	-0.596966	-0.924545	1.42403	-0.435851	-0.654712	0.500752	-0.299409	-0.652929	-0.543321	0.540198	-0.209326	0.456995	-0.660593	-0.761112	0.617834	-0.562747	-0.678416	-0.49413	1.95459	-0.669683	0.907348	-0.431395	-0.778222	-0.740438	-0.7342	-0.611759	0.939282	0.593834	0.398074	-0.596787
2610037D02Rik	-0.620887	-0.618971	1.85414	0.530581	1.37266	0.65258	1.02355	-0.619659	-0.621062	0.304595	-0.621358	0.437236	0.442772	-0.62121	-0.618861	-0.621876	0.723546	0.544975	-0.622172	0.789589	-0.617646	-0.622219	-0.622066	-0.620086	-0.620341	0.172222	-0.620102	0.719154	0.563313	2.55558	-0.619936	0.510443	-0.619124	-0.617617	-0.620918	-0.619872	-0.621539	-0.622441	1.2698	0.418501	1.25218	-0.618969	-0.619311	-0.619367	-0.620475	-0.618523	0.345966	0.263234	0.698459
2610044O15Rik8	-0.497135	-0.43666	0.530423	-0.449884	0.588535	0.918715	-0.437626	-0.458378	-0.502628	0.540342	0.799727	-0.463159	0.625083	-0.507307	-0.433201	-0.528313	-0.488285	0.726892	1.2125	-0.488336	0.658278	1.3038	0.985162	0.847355	-0.479892	-0.348261	-0.472365	-0.503645	-0.475111	-0.59896	-0.467126	0.660299	1.36095	-0.393936	1.1129	-0.465092	2.02057	-0.546166	-0.467584	-0.450952	-0.535586	-0.436609	-0.447392	-0.449172	-0.484114	-0.42252	-0.389816	-0.366317	-0.493296
2610203C20Rik	-2.14775	-2.32037	-0.203087	-2.28263	0.578965	0.00144233	0.563364	0.873256	-0.0836135	0.700093	0.340134	0.167419	0.0991123	0.349447	1.16944	-0.620652	0.665993	0.5295	0.48599	-2.17286	-0.360741	-0.184874	0.680986	0.583568	0.323585	-0.606063	-0.438054	-0.788914	0.668383	1.32262	0.984115	0.7996	0.272643	0.505764	0.695765	1.54734	0.800733	-2.00778	0.448546	-2.27958	-0.163698	0.295725	-0.189261	0.703392	-0.0680565	-0.15762	-0.509267	0.427947	0.882302
2610301B20Rik	0.0810192	0.803576	-0.246462	-0.0793598	-1.18224	-1.1241	1.44019	-0.0403939	-1.28495	-0.235375	0.0168937	0.417204	-0.153643	0.0384449	-0.18946	0.831765	1.21983	-0.0518563	0.428263	0.140318	-1.1713	1.30294	-1.31837	0.744102	0.491346	0.173141	-0.104036	0.0542241	-1.25593	-1.38654	-0.119232	0.505703	-1.22048	0.785295	1.56057	0.133118	0.771586	-1.33086	-0.0135825	-1.23046	0.554578	0.929045	0.17616	-1.22858	1.32103	-0.0619383	0.370036	-0.261232	0.0393813
2610507B11Rik	-1.96212	-0.594175	0.554572	-0.363213	0.479076	0.345633	0.198492	-0.268795	-0.580061	0.618432	-1.90469	1.32952	-1.13426	0.0852156	0.14803	-0.403451	1.12368	0.381573	1.5809	-0.585956	1.19692	0.826756	-0.298856	0.39584	0.762489	-0.325078	-0.277521	1.17738	-0.222508	1.1039	-0.949897	-0.9359	0.401906	-0.0866888	-0.347382	-0.707561	-0.502509	-0.165016	-2.07641	-0.505421	0.0608696	1.05968	-0.0540213	0.011692	0.92768	0.786599	-0.432344	0.126996	-1.82974
2610524H06Rik	-1.93113	0.176893	-1.79233	0.693383	0.194855	-0.944968	-0.200944	0.752662	0.572987	0.12028	1.35358	0.531056	0.577418	0.522043	0.520435	0.993529	0.920904	0.733336	-0.240663	-0.507975	-0.125121	1.1383	-0.466411	0.561822	-0.153417	1.05729	0.930731	0.543637	-0.0739088	-0.198623	-0.133348	1.3297	-0.0467469	-0.808578	-1.93255	-1.88394	0.11102	-0.395855	0.00214046	0.78451	0.674992	1.12923	0.242605	-1.8605	-1.91196	0.987734	-0.809628	-1.73847	0.528677
2700049A03Rik	0.40207	-1.29612	0.0104591	-0.072233	0.518829	-0.140994	-0.247313	0.668487	-0.927405	-0.124815	0.436617	-1.14801	0.370595	0.427079	0.299143	-0.783843	0.336581	-0.129885	-0.731535	1.10223	1.56193	1.90311	-0.750298	-1.09939	0.0728257	-1.7902	-1.09655	0.418529	-1.0812	-0.388976	1.06255	1.08276	0.533327	0.739634	-0.952706	1.39881	0.536889	-0.68406	0.111139	-0.17831	-0.743191	-1.2964	0.166729	0.933123	-1.03088	1.16247	0.705059	-0.266674	-0.947162
2700060E02Rik	-0.500796	0.670448	-0.574639	0.171735	0.113003	0.754904	0.254329	0.234491	-0.275263	-0.0990668	1.11706	0.435347	-0.41694	0.0457863	-1.15899	-0.00965332	0.108013	1.02016	-0.338922	0.207513	-0.0235726	0.873982	0.940853	0.402104	0.425786	0.677484	0.12518	0.37135	0.036932	-0.293273	0.735979	0.450688	-0.451584	-0.489842	-3.64609	-1.50977	0.763564	-0.252085	0.522098	0.101871	0.366222	-0.906969	-0.623128	0.345822	0.0464732	-0.457772	0.309021	-0.599834	0.000665309
2700081O15Rik	1.52357	-0.630527	-0.689967	-0.607252	1.30478	-0.0132751	1.01372	0.605592	-0.514421	0.752093	1.48927	1.07665	-0.630527	-0.506186	0.385665	-0.469214	-0.539665	-0.62981	-0.452743	-0.539576	-0.704111	-0.450147	-0.458651	0.750632	-0.554436	-0.78611	1.21271	-0.512631	0.620652	1.5376	1.17668	-0.571534	-0.622022	0.264848	-0.522388	0.798001	-0.487924	-0.437793	-0.576099	0.432552	-0.456413	-0.630616	0.791225	-0.608505	-0.547006	-0.655413	0.823051	-0.754331	0.426212
2700097O09Rik	1.1077	-0.933751	0.968484	0.846542	0.646111	0.343933	-0.933851	0.261916	0.420303	0.551655	1.04574	0.120578	0.732961	0.387335	0.0888819	-0.94315	-0.939045	-0.933793	0.806059	-0.939051	1.14951	0.898686	0.575711	1.05924	0.18912	0.370622	0.211589	-0.94062	-0.937694	-0.950395	-0.936876	0.819246	-0.934247	-0.92937	-0.940052	-0.936667	1.59619	-0.944981	0.297491	0.102707	2.2258	-0.933746	-0.934852	-0.935034	-0.938618	-0.932301	0.0345049	0.889461	-1.05227
2700099C18Rik	-0.520449	0.45573	-0.577317	0.601011	0.417856	0.659634	-0.556356	0.65406	-0.517135	-0.590238	-0.511488	0.516097	-0.556939	-0.514311	0.463252	-0.501636	0.818364	0.607265	-0.49599	-0.525759	-0.582166	-0.4951	-0.498015	1.4609	-0.530853	-0.610278	0.613607	1.50634	-0.533738	1.42346	-0.538556	0.593762	-0.554024	0.387851	-0.519866	0.838703	-0.508051	1.85805	-0.53828	0.489609	-0.497248	-0.55697	-0.550464	-0.54939	-0.528306	-0.565471	0.378248	0.280593	0.610132
2810002D19Rik	-0.285458	-0.283488	-0.282388	-0.283919	-0.282465	0.488943	-0.28352	-0.284196	-0.285637	-0.281691	-0.285942	0.772695	-0.283488	1.04254	-0.283376	-0.286474	-0.28517	-0.283502	-0.286779	1.12503	-0.282127	-0.286827	-0.286669	-0.284635	-0.284897	-0.280609	-0.284651	-0.28567	-0.284741	-0.288775	0.843801	-0.28458	-0.283646	-0.282097	1.32552	-0.284415	1.09402	1.32043	-0.284496	0.75397	-0.286711	1.15508	-0.283838	-0.283896	-0.285034	-0.283028	-0.281963	0.598779	-0.186776
2810004N23Rik	-0.582152	0.0765475	-0.129885	0.527393	0.172858	-0.197172	-0.0939067	-0.0816957	-1.25785	-0.193768	0.47273	-0.613969	-0.0660122	0.487691	-0.137568	0.0490483	-0.158102	-0.512191	1.13272	0.284208	0.578944	1.50193	-2.5544	-0.684472	0.126518	0.454093	-0.126581	-0.59374	-0.0691923	-0.540823	1.1214	0.111817	-0.940221	-0.0825783	0.576697	-0.624437	-0.0498824	1.20117	0.498841	-1.68555	0.617877	-0.136317	1.09245	0.260968	-0.0697578	1.04844	0.0879579	-0.300078	-0.23767
2810006K23Rik	-0.721026	-0.761873	0.148626	-0.752941	0.210658	1.56616	-0.76122	1.09601	-0.717316	0.6806	-0.710995	-0.743975	0.90484	-0.714155	0.25807	0.738126	1.76265	-0.761598	-0.693646	-0.726969	0.263017	-0.69265	-0.695913	-0.7381	-0.732672	-0.0331889	-0.737756	0.623619	1.53128	1.23022	-0.741295	-0.739234	-0.758609	-0.79073	-0.720373	0.635818	-0.707147	0.919577	0.493428	0.285705	1.17923	-0.761907	1.34585	-0.753422	-0.729821	0.367114	1.15131	1.00661	1.04694
2810013P06Rik	-0.466643	-0.449985	1.05466	1.32802	-0.441327	0.343471	0.593151	1.38725	-0.468156	1.04496	0.84098	0.599762	-0.449985	-0.469445	-0.449033	-0.475231	2.02545	-0.450098	-0.477809	-0.464219	-0.438469	-0.478215	-0.476884	0.859531	-0.461894	0.362755	-0.45982	-0.468436	-0.460577	-0.494691	-0.458377	-0.459218	-0.451316	-0.438217	-0.466909	-0.457817	-0.472303	-0.480149	0.77591	1.6026	1.39705	-0.449971	0.949922	-0.453432	-0.463057	-0.446091	-0.437082	-0.43061	-0.499035
2810021J22Rik	-0.155543	-0.202141	-0.228164	-0.191952	-0.226361	0.500768	-0.201397	-0.185407	-0.151311	-0.244664	1.16761	-0.181723	-0.202141	-0.147705	-0.204806	-0.131519	-0.162363	-0.201828	-0.124308	-0.162324	-0.234356	-0.123172	-0.126895	-0.175021	-0.168829	0.518136	-0.174629	-0.150527	-0.172513	-0.0770833	-0.178666	-0.176315	-0.198418	-0.235062	-0.154799	-0.180234	1.24044	-0.117763	-0.178313	-0.191129	-0.125915	-0.202181	1.90661	-0.1925	1.25058	-0.213037	0.725216	-0.256342	0.900531
2810025M15Rik	-0.134937	-0.484752	1.01618	-0.957606	-0.460041	-0.0158609	-0.0234924	1.20926	0.320895	-0.117894	1.30182	-0.468118	0.00506817	0.269413	-0.0478013	-0.793998	-2.16854	1.18852	0.769536	-0.758425	0.877063	1.25529	0.00136078	0.661012	-1.02791	0.476768	-0.994266	1.15639	0.96134	0.327973	0.0534336	-0.383361	-2.09425	0.737776	-2.18413	-0.0613625	-0.835069	0.575815	-0.901264	0.538354	0.926062	1.611	-2.10362	-0.655696	-0.745762	1.63805	1.09208	-0.552303	0.628491
2810402E24Rik	2.12909	0.615604	-0.405336	0.756144	0.588999	0.351347	-0.396829	-0.391747	-0.380911	1.06917	0.933094	-0.390576	-0.397066	-0.379765	-0.397913	-0.374621	-0.384424	-0.396966	-0.372329	1.02579	0.645825	-0.371968	-0.373151	-0.388447	-0.386479	-0.418713	-0.388322	-0.380662	-0.387649	-0.357321	-0.389605	-0.388858	-0.395882	-0.407528	1.22899	-0.390103	-0.377224	-0.370249	0.844921	1.24174	-0.37284	1.04148	-0.394438	-0.394002	-0.385445	0.738009	-0.408537	-0.414291	0.800555
2810403A07Rik	0.350927	-1.18284	0.215552	0.00508757	0.303568	0.207636	0.884555	-1.1205	-0.993483	0.853464	1.47887	-0.0497315	0.908807	0.34828	-1.19277	-0.919753	0.993074	-1.18168	1.62513	-1.03451	-0.249726	0.954291	-0.902525	-1.08181	0.0685599	-0.648199	-1.08035	0.349685	-1.07247	-0.716961	0.0328918	-1.08663	-0.00287149	-0.334913	-1.00648	1.43479	-0.950267	0.738978	0.140338	0.493492	0.97541	-1.18299	0.948441	1.01238	0.369533	1.31419	0.945691	0.0378437	-1.00036
2810408I11Rik	-0.838096	-0.706921	0.299643	0.414366	0.937897	0.749656	-0.709018	-0.75403	0.510808	-0.58722	1.11691	-0.7644	-0.706921	0.46817	0.322859	-0.905724	-0.8189	-0.707804	-0.926024	-0.81901	-0.616235	-0.929223	1.80386	-0.783265	-0.800696	0.78013	1.43374	1.63214	0.393177	0.823506	-0.773005	-0.779625	-0.717402	0.931338	-0.840192	0.609894	-0.882667	1.40447	0.460416	1.3186	0.952785	-0.706811	0.672664	-0.734061	-0.809853	-0.676251	0.930711	0.325632	-0.798219
2810428I15Rik	-0.993529	0.0212991	0.908608	0.789807	1.00038	-0.218667	-0.991405	-0.992146	0.367094	-0.0675832	0.993161	0.668218	-0.99137	-0.993892	0.031032	0.443451	0.35094	-0.991385	-0.994977	1.1163	0.0632519	-0.995029	0.52462	-0.992627	0.134391	-0.988214	-0.992645	-0.993762	1.27444	-0.997165	0.761132	0.763868	-0.991543	-0.0192747	0.617441	-0.992385	0.385884	-0.99528	0.897278	0.64343	0.879383	0.447194	-0.991753	0.458934	1.59339	1.21225	-0.989698	0.827141	1.11841
2810474O19Rik	-0.989167	-0.116711	-0.579939	0.00348352	0.44463	-0.166224	-0.229613	0.589899	0.570242	0.93227	-0.524475	-1.10504	-0.0311557	-0.174534	0.523806	-1.45836	0.480583	0.437679	1.62308	0.139037	0.40721	-0.221281	-0.626456	0.167224	-0.92747	-1.49426	0.571509	-1.66726	-0.256977	0.0938249	-0.983538	0.236123	-0.205943	-0.965854	-0.19172	0.906343	-1.56417	0.673975	0.218328	-2.20681	2.39657	1.1187	1.22307	1.19364	1.17928	0.682152	-0.584554	0.458856	-0.558098
2900026A02Rik	-0.845875	1.04264	-0.115866	-0.9478	-1.04413	0.770227	0.0691619	-0.929477	0.526793	-0.173549	-0.813838	-0.919164	0.0854172	-0.823932	0.630805	0.659474	0.479188	0.824232	-0.758432	1.71365	-1.06651	-0.75525	-0.765673	0.418809	-0.883068	0.799638	-0.899306	-0.831831	0.290121	-0.626226	0.217676	-0.904024	1.27659	1.68804	-0.84379	-0.914995	1.27086	-0.74011	1.42911	0.0924287	1.11135	0.462127	-0.953176	-0.949336	0.542197	1.53079	-0.11392	0.687938	-0.871689
2900027M19Rik	0.923967	-0.389567	-0.363519	0.750204	-0.365324	-0.322799	0.65309	-0.406318	0.920371	1.13274	-0.447666	-0.410006	-0.389567	-0.444057	-0.3869	-0.460259	0.914768	-0.389881	2.54901	2.14908	-0.357321	-0.468615	-0.464888	-0.416714	1.32941	-0.321387	0.731896	-0.441233	-0.419225	-0.514748	-0.413066	-0.41542	0.772808	-0.356615	-0.436957	-0.411497	-0.45206	-0.474028	0.820995	0.637334	-0.465869	-0.389528	-0.397845	-0.399218	-0.426168	-0.378662	-0.353437	-0.335313	-0.20179
2900052L18Rik	1.24254	-0.766989	0.187612	0.374645	-0.747173	0.556392	0.874949	1.06254	0.552242	0.747548	-0.814477	0.273352	-0.766989	0.516804	1.5926	-0.824769	1.22819	-0.767246	-0.830669	-0.799567	-0.740632	-0.831599	-0.828553	0.530034	-0.794244	1.71175	0.359504	1.67514	1.03356	1.01316	-0.786196	-0.78812	0.396067	-0.740055	-0.805723	-0.784913	-0.818068	0.771461	1.10327	0.261925	-0.829355	-0.766957	-0.773755	0.675873	-0.796905	-0.758075	-0.737458	0.157332	0.493344
3110001I22Rik	-0.408976	-0.358924	0.602338	-0.369869	0.660853	-0.287277	0.683679	0.820995	-0.413523	-0.31325	-0.421268	-0.380856	0.702819	1.5906	-0.356062	1.00331	-0.401652	-0.359261	-0.442527	-0.401694	-0.324321	1.3992	1.07973	0.931157	0.732599	-0.285761	-0.388476	-0.414365	0.792754	-0.493253	-0.38414	-0.386665	0.803179	-0.323563	-0.409776	-0.382456	-0.425983	-0.449557	-0.384519	-0.370753	-0.440801	1.07968	-0.367806	-0.36928	-0.3982	-0.347221	-0.320154	-0.300705	1.14936
3110040N11Rik	0.843327	0.52639	-0.0701516	-1.10362	-1.00845	-0.890941	1.31326	0.0761673	1.29617	-0.957825	-1.23598	-0.0748702	-1.07544	-1.22601	-0.0457899	0.873023	0.158686	0.0876517	1.72576	0.224622	-0.986334	-1.29387	0.959411	0.168758	0.584741	1.07961	-1.15154	-1.2182	0.667398	0.461122	0.613218	0.609558	0.0803642	-0.013813	-1.20639	-1.13604	1.29013	0.298658	1.5393	-1.1059	0.588005	1.06905	-1.09831	0.348644	0.940279	-1.0453	-0.975602	0.497083	-1.03889
3110043O21Rik	-0.578367	0.245532	0.622783	0.424113	0.711385	-1.03735	0.279282	-0.699345	-0.561221	-0.939396	-0.532008	0.372625	-0.767137	-0.546614	0.244345	0.957049	-0.605992	-0.765867	-0.451832	0.804365	0.155488	-0.447228	-0.462311	-0.657273	-0.632188	-0.254678	0.493317	-0.558045	1.17768	-0.260522	-0.672038	-0.662512	0.414047	0.070071	-0.575351	-0.678388	-0.514226	-0.425319	-0.670609	1.33399	1.41594	1.37708	2.188	-0.728081	1.49785	0.955598	0.0500938	-0.106732	0.574461
3110082I17Rik	1.46994	-0.581672	0.349429	0.569164	0.410034	0.182278	0.461794	0.617643	0.783462	0.894466	-0.576745	1.0806	0.480071	-0.577051	-0.581898	1.56812	0.765858	-0.581645	-0.575065	-0.578292	-0.584406	-0.574969	-0.575285	-0.57937	1.17348	-0.587454	0.569666	-0.577291	1.24563	1.31141	-0.579679	0.550997	-0.581356	-0.584466	-0.577653	-0.579812	-0.576373	-0.57451	-0.579649	0.457187	1.29908	-0.581675	-0.58097	-0.580854	-0.578568	-0.582597	-0.584736	-0.586273	-0.783219
3222401L13Rik	-0.306322	0.676699	-0.352528	-0.329487	-0.351381	-0.378411	0.707906	-0.325323	-0.303629	-0.363026	1.01267	-0.322979	-0.33597	-0.301334	-0.337666	1.14706	1.03349	-0.335771	-0.286448	-0.310636	1.29891	-0.285725	-0.288094	-0.318715	-0.314775	-0.379309	-0.318465	-0.30313	-0.317119	-0.2564	1.86735	0.810939	-0.333601	1.18867	-0.305848	-0.322031	-0.296248	-0.282284	-0.320809	-0.328963	1.58682	-0.335995	-0.330709	-0.329836	-0.312705	-0.342903	0.604516	-0.370457	-0.25079
3300005D01Rik	-0.336361	-0.432616	-0.48637	-0.411568	-0.482646	0.199212	-0.431078	-0.398049	-0.327618	-0.520452	-0.312723	-0.390439	0.629127	-0.320171	-0.438121	1.15136	-0.350447	0.73199	-0.271841	-0.350367	-0.499161	-0.269493	2.44542	-0.376596	-0.363805	0.215076	-0.375786	-0.325999	0.812088	-0.174291	-0.384124	-0.379267	1.37751	1.45501	-0.334823	2.14866	-0.303656	-0.258321	-0.383396	0.628056	-0.27516	-0.432697	-0.415535	-0.412701	1.05907	-0.455121	-0.507175	0.3354	-0.192311
3830406C13Rik	0.324521	0.262595	-0.935536	0.746464	0.885863	-0.928619	0.04984	0.61397	1.20728	0.184288	0.644378	-0.190056	0.934505	-0.152481	0.00503268	-0.667991	-0.18201	0.735607	-0.331682	0.368899	-0.79631	1.05327	0.152438	0.831186	0.28908	0.03412	0.3025	0.314393	0.865117	-1.92314	-0.0761445	-1.12615	-0.528472	-0.49843	-0.573314	0.900092	1.03867	1.67168	0.417303	0.0757257	-2.08725	-2.34355	0.253076	0.677028	0.719621	-0.613164	-1.50127	-1.10297	0.318885
3830417A13Rik	-0.122139	-0.225465	-0.283167	0.947101	-0.27917	0.396241	-0.223814	-0.188358	-0.112754	-0.319753	-0.0967637	-0.180189	0.836278	-0.104759	-0.231374	-0.0688683	-0.13726	-0.22477	-0.0528784	-0.137173	-0.296898	-0.0503583	-0.0586139	-0.165329	-0.151599	-0.3765	-0.16446	-0.111016	-0.159767	0.0518379	-0.173411	-0.168197	-0.217209	-0.298462	-0.120488	-0.176887	1.29312	-0.0383659	-0.172629	-0.201046	-0.0564414	1.91883	-0.207129	1.95522	-0.144386	-0.249623	-0.305501	-0.34565	-0.315385
4632415L05Rik	-0.334206	0.551672	-0.531804	-0.433272	-0.526899	0.127119	-0.458971	-0.415463	1.03813	-0.576698	-0.303068	-0.40544	-0.460997	2.15528	0.55403	-0.268838	0.991392	-0.460144	1.50095	-0.352654	-0.548653	-0.246124	1.98673	-0.387205	-0.370356	0.142059	-0.386138	-0.320557	-0.38038	-0.12072	0.73116	-0.390724	0.715235	-0.550572	-0.33218	-0.401387	-0.291125	-0.231409	-0.396162	-0.431032	-0.253589	1.68327	0.964366	-0.434765	-0.361505	-0.490642	-0.55921	0.2715	0.773129
4632427E13Rik	-0.326331	0.375578	-0.107649	-0.0319975	0.200892	-0.467713	-0.577541	0.781671	0.795067	0.132645	0.76536	0.571298	0.0399258	0.488348	-0.628817	-2.23348	0.0757848	-0.405245	0.82518	0.801833	0.428132	-2.18466	0.036548	-0.491302	-0.264712	0.236921	0.33977	-1.0044	-0.206052	-0.0326341	-2.50922	-1.36499	0.654477	0.278124	-0.0165089	0.0176287	0.256866	0.683223	0.173487	0.289659	0.46205	1.3884	1.04683	0.397916	1.23195	-0.172621	0.397836	-1.14752	-0.631535
4833420G17Rik	-0.591206	0.821698	-0.885638	-0.738819	-0.878329	0.5884	-0.777113	0.485611	0.786773	-0.952532	-0.544809	-0.697348	-0.780132	-0.559427	-0.790937	-0.493804	1.40887	-0.778861	1.2856	0.791503	0.142386	-0.459959	-0.475054	1.32643	0.482233	-0.267899	0.480414	0.76938	1.16478	-0.273099	-0.684954	-0.67542	1.0374	-0.913603	-0.588187	0.687177	-0.527013	1.16945	-0.683524	-0.735482	-0.471082	1.36409	0.656258	-0.741044	-0.631883	0.314233	1.01835	0.816116	-0.328989
4833439L19Rik	-0.599852	0.138434	0.467874	0.335736	1.5577	0.910615	-0.869851	-0.775697	-0.574929	-0.202802	-0.532468	-0.754005	0.187507	-0.553699	-0.889927	-0.458392	-0.640006	-0.872389	1.33424	-0.639775	-0.010797	-0.409238	-0.431161	-0.714544	-0.678083	0.0199991	0.436766	-0.570314	0.483728	-0.137855	-0.736005	-0.722159	0.950126	-0.0975101	1.01554	1.79078	0.873524	1.23009	-0.733928	-0.809389	1.44889	-0.874466	1.27494	-0.817466	-0.658929	0.828484	0.858053	0.622612	-0.692949
4921524J17Rik	1.04404	-1.13594	0.285503	-1.107	-0.210955	-1.32536	0.508724	0.7548	0.369226	-0.334873	0.340599	0.582579	0.530774	0.346976	0.471085	0.502703	0.321176	1.10439	-0.914913	0.387332	-0.174291	0.931261	0.597218	-1.05892	0.710982	-0.540972	0.0911907	1.49499	0.131701	-0.780806	-1.06927	0.0678794	0.677072	-1.22942	-1.0015	0.30476	0.421496	0.711158	-1.06827	0.530645	-0.919476	1.00833	-1.11246	-1.10856	-1.0321	0.599995	0.706388	-0.409879	1.1485
4930402H24Rik	-1.62815	-1.76225	-0.903826	0.822005	-0.838186	-0.0209185	-0.117557	0.573425	0.432486	-0.00354159	0.392007	-0.64644	1.14939	0.402409	0.587494	0.584792	-0.303618	-0.597386	0.979763	-1.64766	-0.19958	0.30796	-1.5457	0.312403	0.520597	-0.662957	0.0973256	-0.273462	0.590202	1.26987	0.827349	-1.68792	0.0509055	1.09111	0.727119	1.90957	-1.58258	0.0880629	0.196078	-1.73055	-1.54288	1.20887	0.830258	0.897884	0.459838	0.409515	0.0787044	-0.102229	0.605298
4930430F08Rik	-1.21329	0.588073	1.32878	-1.38331	0.0326505	-0.972757	0.637212	0.490472	0.854923	0.822746	-1.15986	0.324991	-0.369147	0.831306	-0.421056	0.336983	0.0990163	0.370254	-1.06744	-1.24495	0.0740536	-1.06213	0.439961	-1.30425	0.911644	1.16644	-1.30242	1.29449	-0.109033	-0.846913	0.432322	1.21509	0.388934	-0.0390284	1.14331	-1.32859	-1.13936	0.570611	0.570131	1.26816	-1.07494	-1.43107	-1.39228	1.60218	1.32631	-0.343229	0.345386	-0.261385	-1.20691
4930453N24Rik	0.32141	0.209241	0.370978	0.0741137	0.471286	0.126344	-0.491269	0.473331	-2.19511	0.113851	0.588803	0.520931	0.286581	-0.191527	0.909121	-0.0755323	-0.153859	-2.13329	-0.477991	-0.0721172	-2.09348	-0.386604	0.0179868	-0.169492	0.0133041	0.865847	-0.386177	-0.173208	0.436116	0.893743	-0.408045	0.360865	0.10503	0.181931	1.54553	0.376303	-0.136897	-0.628684	-0.272315	0.919345	-2.22619	0.483387	0.425682	0.0146037	0.408803	0.0835451	1.01557	0.0582118	1.09534
4930503L19Rik	-0.501364	-0.529211	-0.544762	-0.523122	1.03295	0.20054	-0.528766	0.678684	0.861984	1.32645	1.4927	-0.517009	-0.529211	-0.49668	1.08379	-0.487008	1.52229	-0.529024	1.26747	-0.505416	0.504667	-0.482019	-0.484244	-0.513004	-0.509304	0.218476	-0.51277	-0.498366	-0.511505	-0.454477	-0.515182	0.6167	-0.526986	-0.548884	-0.500919	0.862368	-0.491902	1.1287	-0.514971	-0.52263	-0.483658	-0.529234	0.878594	0.927301	-0.50736	-0.535722	0.412672	0.318375	-0.701983
4930522L14Rik	-0.417753	-0.463842	-0.489581	0.696208	-0.487797	1.10915	-0.463105	0.750604	-0.413566	-0.5059	0.90528	-0.443646	-0.463842	-0.41	-0.466478	-0.393991	-0.424497	-0.463532	1.36331	-0.424459	-0.495705	-0.385734	-0.389417	0.882194	-0.430893	0.257179	-0.43663	0.927457	0.748966	-0.340149	-0.440623	-0.438297	0.705943	0.474167	-0.417016	-0.442173	-0.402092	1.2271	-0.440274	-0.452949	-0.388448	1.6805	0.947201	0.996444	-0.427676	-0.474618	-0.499543	0.362525	0.776408
4930523C07Rik	-0.413138	-0.493739	-0.538751	-0.476114	1.04101	-0.609115	-0.492451	-0.464793	0.955002	0.354527	-0.393344	-0.458421	0.568004	-0.39958	1.11624	-0.371584	0.91922	0.670762	-0.359111	-0.424866	0.503668	1.4858	1.15589	0.872382	0.691186	-0.611556	-0.446151	-0.404461	0.741012	-0.277425	-0.453133	-0.449066	-0.487299	-0.550681	-0.41185	-0.455845	-0.385752	-0.34779	-0.452523	-0.47469	-0.36189	-0.493807	0.923428	-0.477063	-0.430492	0.625953	0.40728	0.835113	-0.449116
4930526A20Rik	-0.684957	-0.588171	0.00656641	0.386926	0.117591	0.154027	0.0519846	-0.0633109	-0.0521933	-0.0142625	0.487876	-0.0967146	-0.282551	0.134866	0.30562	0.678096	-0.0759611	0.550729	-3.19772	-0.617487	-0.295456	0.848769	0.956355	0.500841	1.12277	0.194735	0.97821	0.831996	0.709823	-1.31739	0.489548	1.04034	-0.951864	0.337846	0.00821086	-0.0252915	-0.024732	-0.849099	-0.238414	-1.55938	0.346446	-0.222959	-0.272929	0.316466	-0.255686	0.214015	0.324685	-0.408815	-0.216793
4931406C07Rik	-0.865154	-0.0195177	0.369873	0.15431	-0.125243	-0.501675	-1.02952	-0.972201	-0.849982	0.696467	0.48758	-0.958996	-1.03219	-0.837058	-0.0194609	-0.779039	-0.889598	-1.03106	0.996978	2.0424	-1.14766	-0.749116	-0.762462	1.06163	1.2742	-1.27634	-0.933569	1.17569	-0.925983	1.29856	1.24035	-0.939609	0.783597	0.395396	-0.862485	1.93383	0.571747	0.877755	-0.946774	0.0452129	-0.75895	0.406235	0.400318	1.63476	1.21574	0.695631	-0.198118	-0.346497	-0.676433
4931406P16Rik	-0.500867	-0.564486	-0.600014	-0.550574	-0.597552	0.613254	-0.563469	0.656256	0.86573	-0.62254	-0.485243	0.520438	0.497257	-0.490166	-0.568124	-0.468068	0.833976	-0.564058	-0.458223	0.900074	-0.608468	1.38628	-0.461754	0.791752	-0.519006	-0.657479	0.622078	-0.494018	-0.524035	-0.393748	-0.532436	-0.529225	0.6067	0.936157	1.11115	1.53578	0.900896	-0.449287	-0.531954	-0.549451	1.41387	1.57984	-0.553196	-0.551323	-0.514565	-0.57936	0.349688	-0.638484	-0.31301
4932431P20Rik	-0.161297	-0.162772	-0.163596	0.987522	-0.163538	-0.164883	-0.162748	-0.162242	-0.161163	-0.164118	-0.160935	-0.162126	-0.162772	-0.161049	0.859422	-0.160537	-0.161513	-0.162762	-0.160309	1.24869	1.49158	-0.160273	-0.16039	-0.161914	-0.161718	-0.164928	-0.161901	-0.161138	-0.161834	-0.158814	0.966253	-0.161955	-0.162654	-0.163814	-0.161274	-0.162079	-0.160796	-0.160101	-0.162018	-0.162423	-0.160359	-0.162773	-0.16251	-0.162467	1.25454	-0.163117	-0.163914	-0.164487	-0.221275
4932438A13Rik	0.0362754	-0.0529981	-0.207019	-0.277064	-0.526809	0.22782	-2.07099	-0.85231	0.85672	0.900619	-0.684789	0.0393306	-1.01022	-0.67286	0.281986	0.635475	-0.676092	0.504451	1.04571	0.558311	0.292179	1.16201	0.268845	-0.717491	-0.27633	0.0522864	-0.887191	0.0180052	-2.03344	1.27032	-0.913159	-0.28195	0.784925	-0.569171	-0.399407	0.49254	-0.61065	-0.354779	1.1476	-0.00112413	-0.0985765	1.80417	0.507498	1.45166	0.0924338	-0.319253	-0.17406	0.236565	0.265069
4933407K13Rik	-0.215467	-0.291552	0.599269	-0.274914	-0.331098	-0.400464	-0.290336	-0.264228	-0.208556	0.560835	1.11493	-0.258213	-0.291552	-0.202669	-0.295903	-0.176241	-0.226601	-0.29104	-0.164467	-0.226537	-0.344152	-0.162611	-0.16869	1.07194	-0.23716	-0.402767	-0.24663	-0.207276	0.940328	-0.0873581	-0.253221	-0.249382	1.95702	-0.345304	-0.214251	-0.255781	-0.189615	-0.15378	0.981768	-0.27357	-0.16709	-0.291616	-0.27805	-0.27581	1.18431	-0.309341	0.612966	0.499925	-0.183865
4933434E20Rik	1.28949	-0.327231	0.0970275	-0.37093	-0.154167	0.0270308	-0.0517277	-0.633598	-0.0337874	0.474141	0.415424	-0.239615	0.34468	0.639523	-1.9129	0.610815	-0.414745	-0.693578	0.803509	0.0274901	0.135121	0.628601	-0.156079	1.08217	-0.117794	0.29917	-0.087912	0.453505	0.197207	-0.170331	-0.123386	0.109778	-0.688055	0.57342	-0.0581621	0.252529	0.901088	-0.0358077	0.0408864	-0.0534902	-2.87797	0.764225	-0.0056167	-0.293869	-0.320273	-0.132169	-0.0240014	-0.189639	-1.72602
4933439C10Rik	-0.453748	-0.470172	1.016	-0.466581	-0.478708	-0.493681	1.59471	1.37894	-0.452257	-0.485159	0.861999	-0.462975	-0.470172	-0.450986	-0.471111	0.992812	0.888001	1.32962	-0.44274	-0.456138	-0.481526	-0.442339	1.07583	-0.460613	0.668873	-0.494179	0.688527	0.888268	-0.459729	-0.426095	-0.461898	-0.461069	-0.46886	0.488795	1.15752	-0.462451	1.62425	-0.440433	-0.461774	-0.466291	-0.443306	-0.470186	-0.467257	-0.466774	-0.457285	0.664525	-0.482894	-0.489275	-0.398438
5031425E22Rik	-0.506586	-0.613526	0.260063	0.55983	0.324652	0.00300585	-0.611817	-0.575121	-0.496872	0.210704	-0.480323	-0.566667	1.47812	-0.488598	-0.619642	0.986642	-0.522236	-0.612807	2.95134	-0.522146	-0.687458	-0.432294	1.80214	-0.551287	-0.537076	0.0185473	-0.550387	0.845175	0.637972	-0.326523	0.568631	0.576222	1.19746	0.281493	-0.504877	-0.563249	0.909897	-0.419883	0.675572	-0.588253	-0.43859	-0.613616	-0.594548	0.85935	-0.529611	-0.63853	-0.696362	0.142061	-0.369562
5031439G07Rik	0.189557	-0.257422	0.169699	-1.24834	-1.32179	-0.642867	-0.225099	0.608848	0.199233	0.118886	-1.14619	-1.22651	-0.208349	0.174441	-0.253501	1.02446	0.158976	-0.105463	0.646224	0.225104	1.06716	-1.10152	0.41001	0.107012	-1.19898	-0.627099	-0.0623605	0.180335	-0.0233425	-1.00314	0.53361	-0.0844836	-0.0960415	0.615262	1.18409	0.155161	1.40143	0.517512	-1.21923	-1.24658	0.76691	0.168387	-1.25244	1.73854	0.92482	0.909768	-0.383689	0.738993	0.615206
5430403G16Rik	1.03669	0.460578	-0.280699	1.44216	0.367671	-0.0589387	-0.0957673	0.10343	-0.999135	-1.26014	1.00825	1.00058	1.27823	1.01894	-0.126424	-0.943801	0.997693	-1.14038	0.826529	0.380272	-1.23132	-0.920462	-0.930871	0.253784	-1.04811	-0.0363818	0.0846707	-0.996944	1.20877	1.09087	0.0526643	-1.06904	0.0352596	0.312294	-1.00889	-1.08	-0.966702	-0.905341	-1.07463	0.524848	0.946153	1.82986	0.982347	-1.1143	1.07784	-0.0331763	0.293855	-1.29279	-1.14674
5530601H04Rik	-0.737451	0.249815	-0.77704	-0.757299	-0.776057	0.839753	0.8801	-0.753731	0.625676	0.135782	-0.731212	0.305324	0.298889	-0.733178	-0.764307	-0.724354	1.28656	-0.762683	-0.720423	-0.741147	-0.780416	-0.719803	0.797644	2.0554	0.382611	0.869695	-0.747856	0.605532	0.436801	1.18779	-0.750056	0.381702	-0.760824	0.18977	-0.737045	-0.750911	0.651327	-0.716855	1.13989	1.62529	-0.721299	1.3815	-0.758346	-0.757598	0.673239	-0.768793	1.74099	-0.792402	0.593053
5730409E04Rik	-0.473719	1.07976	-0.54907	-0.511496	-0.547199	-0.591279	0.522107	-0.504705	-0.469327	-0.566189	0.849869	-0.500883	0.539674	-0.465586	-0.524834	-0.448792	-0.480795	-0.521743	1.30886	-0.480754	-0.555494	-0.440131	-0.443994	0.825282	-0.487504	-0.592743	-0.493522	1.55435	0.692176	1.49016	0.630571	1.26116	1.28423	1.3994	-0.472946	-0.499337	-0.457291	-0.434519	-0.497345	-0.510642	-0.442977	-0.522109	-0.513488	0.938685	-0.484129	-0.533373	0.403932	1.23769	0.569647
5730455P16Rik	-1.31348	0.958929	-0.488855	-0.217995	0.157172	0.450237	1.00866	0.929342	1.20507	0.0328881	-1.29635	0.307877	0.708433	0.706255	-1.38721	0.160575	0.0204722	-1.38275	1.25129	0.0865752	0.223943	-1.26503	0.248879	0.653976	-1.33336	-0.69677	-1.34204	1.52749	0.485915	0.686424	0.405508	-0.214086	0.424793	-1.43249	-1.31236	0.0280583	-1.28978	2.4746	-1.34755	-0.32881	-1.26913	0.0552866	0.0320227	0.0819628	0.788366	0.803593	0.0987845	0.914651	1.02559
5730480H06Rik	0.360509	-0.0298013	-0.133063	0.11686	-0.0709557	-1.10374	0.00161634	1.26041	0.365038	-0.159712	-0.989157	0.0333313	0.0192722	0.335862	-0.0226397	1.1662	-1.00593	0.121776	1.54704	-1.0059	-0.0189319	1.65647	-0.973354	-1.01756	0.74045	0.190273	0.763198	-0.995061	0.168247	-0.9276	-1.02091	0.111729	0.127052	-1.07271	0.61202	0.356139	0.395021	0.642519	0.21383	0.602955	-0.972454	0.396056	-1.03487	-1.03361	0.407275	0.086059	0.460399	0.330348	0.0013631
5730508B09Rik	-0.460791	0.542919	-0.474754	-0.467791	-0.474408	-0.482576	0.573795	-0.466533	-0.459977	-0.477927	0.853123	-0.465825	-0.469751	-0.459284	-0.470263	-0.456172	0.882051	-0.46969	-0.454785	0.948103	-0.475945	-0.454566	1.06419	-0.464536	0.663959	1.18683	-0.464461	0.880422	-0.464054	-0.445705	-0.465237	0.665692	-0.469035	-0.47608	-0.460648	-0.465538	-0.457746	1.15396	-0.465169	1.16768	-0.455094	0.968804	0.934703	-0.467897	-0.46272	-0.471845	1.46813	0.942432	-0.271103
5830417I10Rik	-0.316839	1.2611	-0.354074	-0.335506	-0.353149	-0.374931	-0.340349	-0.332151	-0.314669	-0.362533	-0.310971	-0.330262	0.721012	-0.31282	-0.342097	-0.304521	1.02382	-0.34057	2.2172	-0.320315	0.695881	-0.300241	-0.30215	-0.326826	-0.323651	0.412737	0.822377	-0.314267	-0.32554	-0.27661	0.799587	-0.327489	-0.338822	-0.35761	1.29455	-0.329498	-0.308721	-0.297468	0.9059	-0.335084	-0.301648	-0.340751	1.06637	-0.335788	-0.321983	-0.346317	0.604215	-0.368521	-0.347998
6030458C11Rik	-0.55899	0.366296	1.2036	-0.627265	0.30197	0.497349	0.398426	-0.614992	-0.551053	0.195704	-0.53753	-0.608083	-0.646373	0.784039	-0.651371	-0.513939	-0.571778	0.518174	1.24975	-0.571704	1.37219	1.34466	-0.505267	-0.595516	0.5434	0.521205	0.554221	-0.549583	-0.590812	1.47061	-0.602351	-0.597941	-0.639391	-0.708107	1.05341	-0.60529	-0.529299	-0.488143	0.632725	-0.625722	-0.503429	-0.646447	0.771997	-0.628294	0.838355	-0.666804	0.249393	1.06799	1.00877
6430511E19Rik	-0.882571	0.670147	-0.0257996	-0.920943	-0.95721	-0.232373	-0.930898	0.929172	1.17034	-0.0546826	-0.870509	1.50199	1.15997	-0.87431	0.6801	-0.85725	-0.889758	0.232606	0.900518	-0.889716	-0.965636	2.28285	0.6671	1.55263	-0.896573	-0.21508	0.877712	1.14558	0.283047	1.08259	-0.906941	0.226014	-0.927759	-0.966379	-0.881786	-0.908593	-0.865883	-0.842752	0.983183	-0.920076	-0.851344	-0.931724	0.479896	0.529229	0.523014	0.195371	0.566299	0.827191	-1.08397
6720427I07Rik	-1.19275	2.60232	0.413746	1.68988	-0.090591	1.15829	-0.0791627	0.0508534	0.161588	-0.134521	0.101445	1.52614	-1.12143	1.26341	-0.0950679	-1.22953	0.161839	0.0420531	-1.24056	0.227823	-0.0189858	-1.2423	1.00638	0.156273	-0.0451119	0.652516	1.66185	1.28393	0.0167255	0.56962	-1.15736	-1.16096	-1.12712	-1.07104	-1.19389	-1.15496	0.855425	-1.25058	0.731853	0.497027	0.636181	-1.12137	-1.13408	0.314568	1.40906	-1.10475	-1.06618	-0.158485	0.549196
6720489N17Rik	0.907175	-0.561274	1.59195	-0.537598	0.376213	-0.716259	0.483859	-0.522391	1.60528	0.819673	-0.426413	-0.513831	-0.561274	0.89354	1.46582	-0.397182	-0.468847	-0.560545	1.36974	-0.468756	-0.636126	-0.377786	-0.386437	-0.49826	0.643432	0.575771	-0.497349	0.898901	-0.492432	-0.270699	-0.506728	-0.501265	1.24982	0.332805	1.15973	-0.510371	-0.416214	-0.36522	-0.505909	-0.535686	-0.384161	-0.561365	0.860804	-0.538873	-0.476314	-0.586589	-0.645141	0.192765	0.662458
6820431F20Rik	-1.97629	0.211354	-0.318301	0.457921	0.100838	-0.712983	-0.0636988	0.551409	0.0861948	-0.0770625	-1.93835	-2.06309	-0.464079	-0.621972	1.06967	-1.89664	-0.654747	0.71896	0.645294	-1.99877	0.659666	0.757443	0.361677	-0.721661	0.500209	0.558761	-0.259175	1.38966	0.234628	0.956078	0.739881	0.751137	0.460777	0.0346043	-0.362817	1.11173	-0.543648	-1.85103	-0.817373	-1.05635	1.29165	1.12496	1.1016	0.53356	0.107301	0.0362007	0.684953	1.15992	0.147855
8430429K09Rik	-0.496574	0.458686	0.347266	-0.54143	-0.583823	-0.636163	0.490337	0.664528	-0.491359	0.873375	-0.482475	-0.528827	0.507759	1.52108	0.465012	-0.466976	-0.504975	-0.553597	2.05993	0.905271	-0.593673	-0.456691	-0.461278	0.798641	-0.512942	0.15049	-0.520088	-0.490393	-0.517481	-0.399909	-0.525061	0.608312	1.6931	-0.594542	1.11535	-0.526993	1.59535	-0.450028	-0.524627	-0.540416	-0.460071	-0.554032	0.859068	-0.542106	-0.508934	0.571131	-0.598453	-0.62076	-0.718786
9030617O03Rik	-0.715138	0.202436	-0.863339	-0.789438	0.134102	0.322449	0.23469	-0.776082	0.654319	0.582737	0.61993	0.89197	0.25151	-0.699142	-0.815672	-0.66611	-0.729054	0.990086	-0.651394	0.681224	0.177153	1.19387	-0.656673	-0.754887	0.385054	-0.160846	-0.754087	0.635348	-0.749769	1.32745	-0.762325	-0.757527	-0.802635	0.668172	0.897387	0.612962	-0.682826	-0.638038	1.12815	0.847551	-0.654673	-0.810313	0.609506	0.660192	-0.735612	0.30607	0.65213	-0.0408684	1.86444
9030624J02Rik	0.787158	0.331316	0.753487	0.492308	0.838978	-0.836428	-0.679622	-0.642448	1.48527	0.141606	0.765299	-0.633883	-0.681353	-0.554797	0.33473	-0.517167	-0.588873	-0.680624	-0.500403	-0.588782	0.296881	-0.49776	-0.506416	0.700909	1.14841	-0.839708	-0.617392	-0.561357	-0.612472	-0.390611	0.501506	-0.62131	-0.672697	-0.757888	-0.571289	0.748066	-0.53621	1.1223	1.2638	0.382174	-0.504138	1.46293	0.740735	0.791811	0.819814	-0.706683	0.198184	-0.807362	-0.838268
9130008F23Rik	0.668035	-0.68735	0.810666	-0.688398	0.89178	0.0891234	-0.687426	-0.689071	0.668241	0.238841	-0.69332	-0.68945	1.73214	-0.692949	0.927516	-0.694614	-0.691441	0.476577	-0.695356	-0.691446	0.369093	-0.695473	0.824387	-0.690139	-0.690776	-0.680343	0.458823	0.647589	-0.690397	-0.700214	-0.689764	-0.690006	1.89149	-0.683963	2.14853	-0.689603	0.686375	-0.696029	0.544613	0.349442	-0.695191	0.751217	0.714663	-0.688341	0.725048	0.452308	-0.683637	0.198201	0.435145
9130208D14Rik	0.0267624	-0.0205998	-0.0470494	-0.0102431	-0.0452171	-0.0883968	-0.019843	-0.00359084	0.0310645	-0.0638194	0.0383939	0.000153526	-0.0205998	0.0347292	-0.0233085	0.0511805	0.0198314	-0.0202812	0.0585099	0.0198712	-0.0533431	0.0596651	0.0558809	0.00696509	0.0132588	-0.0898308	0.00736343	0.0318612	0.00951445	0.10651	0.00326056	0.00565058	-0.0168156	-0.0540602	0.0275193	0.00166721	0.0428553	0.0651621	0.00361906	-0.00940657	0.0568767	-0.0206397	-0.0121949	-0.0108007	0.016565	-0.0316736	-0.0572867	-0.0756899	-0.201618
9130401M01Rik	-0.350206	-0.404674	1.06025	-0.392764	-0.432985	-0.482644	-0.403804	-0.385113	1.01556	-0.454379	-0.336829	0.676239	-0.404674	-0.341044	1.6255	-0.322124	-0.358177	-0.404308	-0.313695	-0.358131	0.610799	-0.312367	-0.316719	-0.372974	-0.365736	0.304098	-0.372516	0.995906	-0.370042	-0.258494	0.751048	-0.374485	0.76578	0.527415	-0.349336	-0.379066	-0.331699	-0.306045	-0.376822	-0.391802	-0.315573	1.03384	-0.395008	1.7659	1.05423	-0.41741	-0.446866	0.411946	-0.507683
9230114K14Rik	-0.573193	-0.8613	-0.0888842	-0.798299	-1.01105	-0.00490525	-0.856696	1.08538	-0.547024	0.35554	-0.502439	0.32199	-0.8613	-0.524731	-0.877777	-0.424657	-0.615355	-0.859362	-0.380072	-0.615113	1.0185	-0.373045	1.12341	0.62559	-0.655336	0.387245	0.457804	0.798071	1.14668	-0.088088	-0.716156	1.82376	0.964157	0.480747	2.27216	-0.725849	-0.4753	-0.339606	-0.713976	0.244713	-0.390007	-0.861542	1.29031	1.35762	0.780934	-0.928662	0.451556	-0.316439	-0.685266
9330159M07Rik	0.79972	0.467605	-0.536468	-0.548431	0.456698	-0.523029	-0.54531	-0.550593	-0.561856	-0.531017	-0.564239	0.505237	-0.545064	0.765283	0.478095	-0.568394	0.785948	1.25451	-0.570777	-0.558218	0.518707	-0.571152	1.67306	0.765188	0.571235	-0.522563	-0.554153	0.778133	0.628651	-0.586377	0.575462	-0.553596	0.619808	-0.534189	-0.560704	-0.552302	-0.565689	1.03455	-0.552936	-0.548702	-0.570246	-0.545051	-0.547796	-0.548249	0.859015	0.597072	0.430312	0.352817	-0.815654
9330162G02Rik	0.380184	0.0899866	-0.890677	0.214757	0.683744	-0.0710327	0.119804	0.899953	-0.985199	0.051432	-0.994068	0.712739	-0.922683	-0.989634	0.102874	-1.00954	-0.971607	0.876611	1.49961	0.438543	-0.883061	0.823139	-1.01523	-0.956038	1.82764	-0.0505182	0.192483	0.354085	1.30806	-1.07649	-0.951555	-0.954447	-0.927262	1.07343	-0.980909	0.42886	0.38068	1.32245	1.38674	-0.936227	0.857852	-0.922634	0.47001	1.22477	0.448505	-0.909283	0.085163	-0.856021	0.485359
9430037G07Rik	-0.387075	-0.322305	-0.286133	-0.336468	-0.288639	0.540023	-0.32334	-0.345565	-0.392958	-0.263199	-0.402982	1.30985	-0.322305	0.93036	-0.3186	1.01763	-0.377597	0.841218	-0.430492	-0.377651	1.80145	-0.432071	-0.426896	1.6366	1.38371	-0.227627	-0.360546	-0.394048	0.820015	-0.496134	-0.354935	-0.358203	-0.32748	-0.276546	-0.38811	-0.352756	-0.409083	1.1679	-0.355425	-0.337612	-0.428258	-0.32225	-0.333799	-0.335705	-0.37313	-0.307161	0.691319	0.63301	-0.344288
9430038I01Rik	-0.359076	-0.390607	-0.408215	-0.383712	1.16964	0.33387	1.25244	-0.379283	-0.356212	-0.41938	0.960381	0.680256	-0.390607	-0.353772	-0.39241	1.09527	-0.36369	-0.390395	-0.337941	1.04653	0.640724	-0.337172	-0.339691	-0.372256	1.38426	0.351695	-0.371991	-0.355682	-0.370559	-0.305986	-0.374722	0.757345	-0.388088	-0.412882	-0.358572	-0.375783	-0.348363	-0.333512	-0.374483	0.654769	-0.339028	-0.390633	-0.385011	1.77522	-0.365865	-0.397979	0.548422	-0.427282	0.61613
9530053A07Rik	-0.317033	-0.401286	-0.448337	-0.382862	0.548684	0.247721	-0.39994	-0.371029	-0.30938	-0.47817	-0.296342	0.692679	-0.401286	-0.302861	0.616174	1.1645	-0.329363	0.76324	-0.260557	-0.329292	-0.459533	-0.258502	-0.265234	-0.352251	-0.341055	-0.524441	-0.351542	-0.307963	-0.347716	-0.17517	-0.358841	-0.354589	0.771548	0.509761	1.29532	-0.361675	-0.288405	-0.248724	-0.358203	0.65655	1.61082	-0.401357	-0.386335	-0.383854	1.08099	0.717552	0.496904	0.38069	-0.202053
9530068E07Rik	-0.517681	-0.567728	-0.595677	-0.556784	0.400021	-0.639368	-0.566928	-0.549755	-0.513135	0.86635	1.48183	-0.545798	0.494015	-0.509263	-0.57059	-0.491879	-0.525005	1.67205	-0.484134	1.58456	-0.602327	-0.482914	1.03256	-0.538601	-0.53195	-0.640883	0.610822	-0.512293	-0.535907	-0.433414	1.21107	1.21644	-0.563729	0.367485	-0.516881	-0.544199	-0.500676	-0.477105	1.79659	-0.5559	-0.48586	0.870792	0.844017	0.893377	0.887702	0.559108	-0.606494	-0.625941	-0.319864
9930021J03Rik	-0.520123	0.0813104	-1.96968	-0.143462	0.344473	0.36675	1.30947	-0.719161	2.0428	-0.108911	0.579269	-0.855475	0.153999	0.945839	0.904407	0.764891	0.600961	-0.137587	-0.0916884	1.04322	0.428719	-1.84046	0.39794	0.0923302	-0.769348	-0.0548364	-1.90379	-1.87413	-1.90119	0.0987361	0.613279	-0.775389	0.918975	0.296378	0.961368	0.976802	-1.86081	-0.226316	-0.673911	0.132421	0.818917	0.678544	0.641233	0.233522	0.224209	-0.184189	0.541449	-0.581757	-0.249619
A130010J15Rik	-0.936791	-0.918846	-0.908824	-0.92277	-0.909518	0.37565	-0.919133	0.272604	1.11003	0.577277	1.50429	0.130337	-0.918846	-0.93981	0.696772	0.49205	-0.934165	-0.918967	1.5692	-0.93418	1.17254	-0.949258	0.571652	1.52644	-0.931675	0.402694	0.219561	0.401525	-0.930256	0.915462	0.825703	0.201684	-0.92028	-0.906168	-0.937078	0.451204	-0.942889	-0.951341	0.961729	0.712223	0.926083	-0.918831	1.64668	-0.922559	1.18393	-0.91465	0.0585074	1.48102	-0.831156
A230072E10Rik	-0.0743357	-0.105625	-0.123099	-0.0987829	-0.121888	-0.150414	-0.105125	-0.0943882	-0.0714936	-0.134177	-0.0666515	-0.0919145	0.956118	-0.0690725	-0.107414	-0.0582042	-0.0789146	-0.105414	-0.0533621	1.33131	-0.127256	-0.0525989	-0.0550989	-0.0874146	-0.0832567	-0.151362	-0.0871514	-0.0709673	-0.0857304	-0.0216517	-0.0898619	-0.088283	-0.103125	-0.12773	-0.0738357	-0.0909145	-0.0637041	-0.0489674	-0.0896251	-0.0982303	-0.054441	-0.105651	-0.100072	-0.0991513	-0.0810725	-0.112941	1.81496	-0.14202	-0.106862
A430033K04Rik	-0.836199	0.193764	-0.809247	-0.822687	1.18072	-0.0245377	0.224221	-0.825116	-0.83777	0.118693	-0.840447	0.230563	0.847807	0.489222	0.796675	-0.845116	-0.833669	0.344937	1.67023	-0.833683	1.86551	0.994733	-0.846832	-0.828971	0.296036	-0.00523473	0.319886	1.99539	1.43728	-0.865319	0.300664	-0.828491	-0.820287	-0.806687	0.774529	-0.827036	0.538071	-0.850221	-0.827749	-0.822993	1.02709	-0.818891	0.580889	-0.822483	0.583683	-0.814862	0.157943	1.32599	-0.635323
A430105I19Rik	-0.54015	0.924693	-0.753637	-0.647182	0.828301	0.39558	-0.674948	-0.627941	0.833112	0.677606	0.805206	1.04342	-0.677137	-0.517108	0.92962	-0.469525	-0.560197	-0.676215	-0.448326	-0.560082	-0.771841	1.39796	1.78705	-0.59741	-0.579207	-0.877375	-0.596258	-0.525403	0.593466	-0.309496	-0.608125	-0.601212	-0.666192	-0.773915	-0.537961	0.765753	0.886542	1.1784	0.627326	-0.644762	-0.45305	-0.677252	0.750036	-0.648795	0.846515	-0.709166	1.47975	0.979524	-0.442998
A430106G13Rik	-0.236692	-0.233446	-0.231634	-0.234156	-0.231759	-0.2288	-0.233498	-0.234612	-0.236987	-0.230484	-0.237489	-0.234868	-0.233446	-0.237238	-0.23326	-0.238365	-0.236217	-0.233468	-0.238867	-0.236219	-0.231202	-0.238946	-0.238687	-0.235335	-0.235766	-0.228702	-0.235362	1.10321	-0.23551	-0.242157	-0.235081	-0.235245	-0.233705	1.31443	3.25808	-0.234972	1.14235	-0.239323	-0.235106	-0.234213	-0.238755	-0.233443	-0.234022	2.39827	-0.235993	-0.232687	-0.230932	0.650305	-0.290489
A830080D01Rik	1.35905	0.663533	-0.53556	0.470639	0.115627	-0.00723678	-0.308781	0.560738	0.914607	0.653921	0.209305	-0.209373	0.311283	-1.11813	-0.344768	-1.04757	0.845706	-1.35406	-1.01613	0.228346	0.159512	-1.01118	-1.02741	0.759398	-1.21021	0.017324	-0.0864946	-1.13043	-1.22627	-0.810265	0.500496	0.948698	0.463239	0.456688	-1.14905	1.62756	0.296872	-0.987602	-0.0171423	-0.269498	2.52095	1.90028	1.24933	1.31898	-1.19603	-0.264387	-1.51278	-0.711731	-1.15501
A930004J17Rik	-0.52036	0.98309	0.259629	-0.597227	1.32076	0.0100448	-0.617168	-0.583409	0.849395	-0.708515	-0.496199	1.50911	0.443003	-0.503811	0.990225	-0.469639	1.49297	0.545881	-0.454414	-0.534674	0.968621	-0.452015	1.0596	-0.561482	-0.548409	-0.762546	0.588347	0.830479	-0.556187	-0.35471	0.559104	1.19222	-0.61088	0.282327	-0.518788	-0.572487	-0.486932	-0.440596	0.665981	-0.595489	-0.457807	-0.618823	0.801582	-0.598385	-0.541542	-0.641742	-0.694946	0.146804	0.673948
A930005H10Rik	0.906571	1.10811	-0.51612	-0.484948	-0.514569	0.717668	-0.493078	-0.479314	1.59849	-0.530324	1.54347	-0.476143	-0.493719	-0.446859	0.526265	-0.432926	0.884677	-0.493449	-0.426719	-0.459443	-0.521451	-0.42574	-0.428945	0.848838	-0.465043	-0.552353	-0.470036	0.89096	-0.468215	-0.386066	1.28008	-0.471487	-0.490514	-0.522058	-0.452966	0.903626	-0.439977	-0.421085	-0.473208	-0.484239	-0.428102	0.944809	-0.486601	1.67389	0.953916	-0.503098	-0.524791	0.882227	0.808457
A930029G22Rik	1.24989	-0.170755	-0.204524	0.992439	-0.202185	-0.257314	0.873614	-0.149039	-0.104794	-0.225935	-0.0954361	-0.144259	0.890987	-0.100115	-0.174214	-0.0791109	-0.119135	-0.170349	-0.0697532	-0.119085	-0.21256	-0.0682784	-0.0731098	-0.135562	-0.127527	-0.259145	-0.135054	-0.103777	-0.132307	-0.00847047	-0.140292	-0.137241	-0.165924	-0.213475	-0.10932	-0.142326	-0.0897401	-0.0612601	-0.139834	-0.156465	-0.0718384	1.26776	-0.160025	-0.158245	-0.123306	-0.184894	-0.217595	0.638885	-0.0911157
AA467197	1.53479	-0.594163	0.293744	-0.576385	0.940218	-0.710542	-0.592864	-0.564966	-0.505477	0.253463	-0.492896	0.498508	0.46758	0.829144	-0.598813	-0.470946	0.819394	-0.593616	-0.458365	-0.524691	-0.65037	-0.456382	-0.462878	-0.546846	0.591262	0.582305	-0.546162	-0.504109	0.641033	-0.375969	0.575077	-0.549102	0.578435	-0.651601	-0.511563	-0.55594	0.894909	-0.446946	-0.552589	-0.574949	2.20158	2.02201	0.823128	0.873408	-0.530367	0.525365	-0.657139	-0.68873	-0.742945
AI314180	-1.90581	-0.430362	1.23302	1.05109	-0.107246	-1.44348	0.034452	0.300707	-1.89433	0.304683	0.570708	0.107931	-2.03219	-1.88456	0.582485	0.303144	1.19572	0.817371	1.19538	0.654304	0.552893	0.0249279	0.414864	0.497086	-0.814541	-0.547242	0.867807	-0.551961	-0.768334	0.189447	0.21986	0.229394	0.220398	0.635055	0.936958	-0.594289	0.20954	-1.80335	0.713078	0.645303	-1.82546	0.112079	-0.606901	0.626342	1.00714	0.747239	-0.59406	0.603725	-0.0676757
AI413582	0.310522	-1.18108	0.240871	-1.15234	0.327255	0.564089	-0.135574	-1.13388	0.3231	-0.379185	0.96984	0.961255	-1.18108	0.30078	-0.166314	-0.981901	0.95884	0.619487	0.788605	-1.06878	-0.218803	0.884588	-0.968859	1.69888	0.665196	0.59347	1.11462	0.987356	-1.09752	-0.828375	0.0134131	-1.10824	-1.17058	1.00063	0.563449	0.951068	-1.005	0.66438	0.12054	-0.112093	-0.966095	0.257375	0.245109	-1.15389	1.03891	-0.0732668	0.253149	-1.33394	0.342146
AI506816	0.577063	-0.829297	0.663418	0.490948	0.20997	-0.45898	-0.0904177	0.466203	0.991549	0.587315	0.361313	-0.59735	0.106485	-0.271545	0.755624	0.35925	0.499188	0.435878	2.63409	0.596747	-0.163879	0.959458	-0.331669	-0.959745	-0.115942	-0.429852	0.100849	-1.42183	0.545128	-2.17959	-1.85697	-0.170309	0.960123	0.599018	1.32813	0.611083	-0.13804	-2.50223	-0.301812	-0.212329	-0.692594	-1.02738	-1.00538	0.620313	0.0587209	0.688777	-0.522295	0.0727823	0.0932551
AI606181	-0.0956649	-0.119474	-0.13277	-0.114268	-0.131849	-0.153555	-0.119093	-0.110923	-0.0935023	0.780616	-0.0898178	-0.109041	-0.119474	-0.0916601	-0.120835	-0.08339	1.245	-0.119314	-0.0797056	-0.0991291	-0.135934	-0.0791249	-0.0810272	-0.105617	-0.102453	-0.154276	-0.105417	-0.0931018	-0.104335	-0.0555763	1.0208	-0.106278	-0.117572	-0.136294	-0.0952845	-0.10828	-0.0875751	-0.0763615	-0.107299	-0.113847	-0.0805266	-0.119494	-0.115249	-0.114548	-0.100791	-0.125041	0.825536	0.732809	-0.259504
AI662270	-0.145441	-0.148522	-0.150243	-0.147849	-0.150124	-0.152933	-0.148473	-0.147416	-0.145161	-0.151334	-0.144684	-0.147172	-0.148522	-0.144923	-0.148698	-0.143853	-0.145892	-0.148502	-0.143376	-0.145889	0.902477	-0.143301	-0.143547	-0.146729	-0.14632	-0.153026	-0.146703	-0.145109	-0.146563	-0.140253	-0.14697	-0.146815	1.01783	-0.150699	-0.145392	-0.147074	-0.144394	-0.142943	-0.146947	-0.147794	1.7308	2.8227	-0.147975	-0.147885	-0.146104	-0.149243	-0.150909	-0.152106	-0.212498
AI837181	0.64218	0.310321	0.239701	-0.705771	-0.694214	0.089665	0.939949	0.489926	-0.71942	-0.688068	0.589872	0.347841	0.964364	-0.720631	0.913138	-0.726066	-0.715708	-0.702454	-0.728488	-0.715721	-0.691529	1.11408	-0.72762	1.28515	-0.713536	-0.679473	1.06881	0.620565	-0.712299	-0.744348	1.04336	-0.711022	-0.703599	-0.691293	-0.718248	1.82631	0.656831	0.876799	0.524063	0.331877	-0.727949	1.44204	0.697738	-0.705586	0.70153	-0.69869	-0.690226	-0.684146	0.658303
AI846148	-0.478846	-0.593915	0.837164	-0.568753	-0.653724	0.880339	-0.592076	-0.552591	-0.468394	0.222898	-0.450587	1.11704	-0.593915	0.86884	-0.600496	1.72428	-0.495685	-0.593141	-0.401714	0.914609	0.981909	-0.398908	-0.408101	0.792267	-0.511654	0.0262762	-0.525977	-0.466459	-0.520751	-0.285097	-0.535945	-0.530138	0.581381	-0.675208	1.134	-0.539816	-0.439748	-0.385552	-0.535074	0.471204	1.4686	2.37721	-0.573495	-0.570108	-0.503621	1.5823	-0.683047	0.152217	-0.573336
AI987944	-1.4854	0.585946	0.0915752	-0.2945	0.170848	0.280935	-0.390451	-0.253934	-1.49016	-0.4634	0.488959	0.204565	0.658634	-1.49421	0.603269	1.10322	-1.47773	-0.26941	0.229659	-0.0675788	0.258572	-1.52179	0.00187446	-0.144291	-0.343159	0.313232	-1.46394	0.531827	1.13896	0.308874	-0.331124	0.294386	0.365236	1.13956	1.35452	-1.45764	0.569217	0.0796184	-0.225388	0.189914	0.355582	-1.43297	-0.0394488	0.715453	0.642737	0.346103	0.870557	0.752696	-1.8364
AK157302	-1.02315	0.338182	0.0973819	1.34387	1.1859	0.5697	-0.216402	0.665939	0.359519	-0.561298	0.347632	-1.15826	-1.26365	-0.982691	0.337189	0.538941	-1.05834	0.537649	0.888235	-1.05814	0.225459	-0.856068	0.644193	0.195536	-1.09172	0.35145	-1.12165	-0.997255	0.0727729	2.05403	-0.0142047	-1.13035	1.33479	-0.462988	1.33382	0.919781	-0.941427	-0.828154	-1.14067	0.428501	-0.870227	1.70738	-1.22097	0.945419	0.341231	0.446992	-0.486489	0.272607	-0.0277102
AU015836	-0.220447	1.17804	0.957991	-0.379325	-0.529482	1.67163	1.22201	0.84713	-0.201976	-0.609349	-0.170508	-0.334689	0.637952	-0.186242	-0.43542	-0.115611	1.09395	-0.422423	-0.0841428	1.16016	-0.56437	-0.0791832	-0.0954302	-0.305444	-0.278423	-0.721025	-0.303734	1.14169	-0.294499	0.121938	-0.321349	-0.311088	-0.407544	-0.567448	-0.217197	-0.32819	-0.151354	-0.0555823	-0.31981	-0.375734	-0.0911547	2.19228	-0.387705	-0.381719	-0.264228	-0.471335	-0.581301	-0.660313	0.329005
AU019823	0.0600252	-1.47179	0.646054	0.347393	1.01355	0.851451	-1.46905	1.21657	0.763889	-0.148663	0.0537123	-0.339533	-1.47179	0.0570485	0.132988	0.226429	-1.32527	-0.306674	0.565065	1.25338	-0.537316	-1.18092	1.04835	1.71157	0.83789	0.243975	1.18301	0.0585726	0.462131	0.871311	-1.38532	-0.246183	1.39397	-0.0474565	-1.29741	-1.39109	0.830579	-1.161	-0.149608	0.204085	-1.19102	-0.0333698	-1.44133	0.723031	-1.33711	0.691199	0.340089	0.144572	1.20014
AU020206	-0.75641	-0.892344	0.527084	-0.862619	0.030765	-0.317314	-0.890171	-0.843527	0.616756	-0.0945702	0.588686	0.224267	-0.892344	-0.733545	0.714474	0.751765	0.56785	-0.891429	-0.665293	0.634009	0.0668101	-0.661978	0.846638	-0.81323	0.332137	-0.30265	0.336915	0.598471	-0.805913	1.35494	0.304419	-0.817003	-0.881483	0.557211	0.856767	-0.828436	-0.710223	-0.646201	0.41158	1.1963	-0.66998	0.546105	-0.868221	0.586531	-0.785678	2.11316	0.538387	1.32853	0.432584
AU022252	-0.000527145	-1.56616	0.217868	0.698252	0.901595	-0.591464	0.079666	1.40877	-1.34204	-0.831837	1.48249	0.936015	-0.504422	0.00218577	0.779495	0.183315	-1.39077	-0.400824	0.527186	-1.3906	-0.0528315	1.40843	-1.23439	1.35689	0.333038	-1.0781	1.38052	0.00166161	-1.43553	0.867712	-0.334375	0.304145	1.02948	-0.16573	-1.35742	0.600789	0.78152	0.41336	-1.4611	-0.479683	0.644218	0.578039	-1.5297	-1.52366	0.0112171	1.19478	0.537685	0.010851	0.568241
AU040320	-0.689805	1.3005	-0.734467	-0.712196	1.84119	0.0101255	0.325398	0.489723	-0.687201	0.735132	-0.682766	1.37884	0.34328	1.32301	-0.720102	-0.675029	-0.693998	1.08141	1.84743	1.41554	-0.738276	1.95651	-0.672185	-0.701784	1.05435	0.0280371	0.44746	-0.686719	-0.700241	-0.64155	1.81801	0.427897	-0.716173	0.23186	-0.689347	-0.704989	-0.680067	-0.666569	-0.703808	-0.71169	-0.671583	-0.718487	0.689486	-0.712534	-0.695975	-0.725164	-0.740662	0.128178	-0.860238
AW146154	-0.800682	0.184652	-0.843282	0.95961	0.151537	0.771825	-0.82758	1.02502	0.562619	-0.85296	-0.793969	0.241007	0.233726	0.532246	-0.82958	-0.78659	-0.804683	0.336126	-0.78236	0.605538	0.206215	1.84471	1.4591	0.507103	0.318829	-0.0795811	0.337124	1.22512	-0.810637	-0.754658	-0.814246	-0.812867	-0.825833	-0.847328	-0.800246	0.563321	1.74686	-0.778521	1.07571	-0.821557	-0.783302	1.31634	0.579697	-0.822361	0.609591	-0.834408	-0.84919	0.562793	0.403014
AW549877	-1.22067	1.35424	0.855373	-1.4192	0.705102	-1.06887	0.59392	0.904	0.163226	0.174445	0.828949	-0.306379	0.191948	0.830067	1.13261	-1.08967	0.0862967	0.326625	0.699817	0.152555	-0.597298	-1.04415	-1.06446	0.669721	-0.165813	0.120469	-1.32475	1.64014	0.953979	-0.792841	-0.218475	1.19144	-0.28836	0.301353	-1.21661	0.0231818	-1.13434	0.592822	0.544918	-1.41471	2.11059	2.01855	0.670806	-1.42219	-1.27538	0.668943	-1.67158	-1.77031	0.36213
Aaas	-2.30232	0.499576	0.403648	0.778661	-0.325045	0.0386885	-0.876457	0.183275	0.229895	-1.24372	-0.261015	0.672367	-0.103036	0.831594	-0.501827	0.781793	0.785489	0.327671	-2.15471	0.24415	-1.62163	0.981966	0.0760492	0.689104	-0.612778	-0.877759	0.160954	1.07071	0.222773	-1.93154	0.609165	0.820657	-0.262437	-0.722468	0.0543263	0.117025	0.662329	1.36628	-1.17551	0.40129	1.0074	0.733175	0.958245	1.57628	-2.34973	0.463278	-0.430096	0.00425426	0.362957
Aacs	-1.31528	0.134497	-0.0569067	0.785405	1.25028	0.49263	0.925856	0.874785	-1.30147	-0.684267	-1.27794	-0.34366	-1.46733	0.0386243	0.138563	0.201202	-1.33753	-0.302351	0.536807	-1.33741	1.1	1.92165	-1.2218	-0.0596279	-0.23133	-1.68959	-1.37756	-1.29891	0.454134	1.61296	-0.26245	0.373375	1.82404	-0.0291655	0.298152	1.49164	-1.26362	0.41548	-0.155167	-1.4314	0.655681	-0.0288985	0.660129	0.723433	0.768837	0.263988	0.359714	0.171807	0.0786172
Aak1	0.875373	-1.6012	-1.84073	-0.357436	1.16493	0.171326	-0.550942	-0.24927	0.227495	0.202118	-1.06695	0.998895	1.50518	0.228195	0.407561	-0.951151	-1.23505	-1.59831	0.865393	0.874828	0.181253	-0.874315	-0.908585	0.645034	-0.167268	0.19485	-0.19896	-1.12611	1.78049	-0.450088	-1.38512	-1.36347	-1.56693	-0.933648	1.18769	1.13647	-1.02655	-0.824533	-0.147457	1.1478	1.76319	1.36967	-0.12222	0.64685	2.39999	0.0653884	0.0113884	0.494945	-1.07456
Aamdc	1.20169	0.318575	0.226825	-0.139055	-1.26954	0.393498	0.780948	-1.29273	0.736405	-0.337352	0.671089	0.789925	-1.28325	0.0142408	0.332846	0.114836	0.721941	-1.28343	-1.32734	-1.30581	0.813971	1.29842	0.193599	1.15711	1.71705	0.721976	0.481559	0.0277567	-1.30004	1.8256	0.457038	-0.167408	-0.119261	-0.294037	-1.31007	-1.29566	0.0615282	-1.33105	-1.29675	0.345817	-1.32643	1.33301	0.114925	-1.28872	1.28249	0.926033	-1.26281	0.170051	0.936652
Aamp	0.74566	-0.758348	-0.838671	-0.726896	0.743533	0.304572	0.287353	-0.706695	-0.601453	-0.889598	0.732519	-0.695324	-0.758348	0.738007	0.848018	1.60344	0.708588	0.406578	-0.518106	-0.635445	0.195346	-0.514598	-0.52609	-0.674638	-0.655525	-0.96859	0.475574	0.741215	1.15789	-0.37234	-0.685888	-0.67863	0.419246	0.110609	-0.612219	-0.690727	0.8145	-0.497904	-0.6848	1.65778	1.35122	1.38591	0.67004	-0.72859	0.770674	0.34656	-0.869759	-0.925647	-0.359975
Aar2	0.3385	-1.05712	-0.1436	-1.04937	0.5011	-0.338237	-0.013149	-1.04439	-1.01846	0.791618	-1.01297	1.37056	0.609594	0.312614	0.974145	1.61222	1.00086	1.51912	0.752247	-1.02683	-1.08162	-0.997057	0.519588	-1.03649	0.72054	0.186386	-1.03619	-1.01786	0.148919	-0.962004	-1.03926	0.0930011	0.748152	0.463432	0.589893	1.84703	1.88019	0.614541	-1.039	-1.04874	-0.999144	1.08723	0.352035	-1.04979	1.08755	0.0731326	-1.08457	-1.09834	0.228759
Aars	-1.23111	0.28688	-0.428463	0.922873	-0.364768	0.742647	-0.270208	-1.28484	0.824962	0.803256	0.101199	0.382323	-0.253208	-1.217	-1.31975	-1.18788	0.784353	-0.150427	-1.1749	-1.24331	0.706063	1.45354	1.06342	0.0530589	-0.127707	-0.649117	0.514951	0.118169	-0.0781367	-1.08993	0.480879	-0.138003	-1.30825	0.171403	0.381239	1.26049	0.17753	1.18579	-0.037662	0.761384	-1.17779	1.30122	1.62156	1.33478	-1.24916	-0.196017	0.156128	-1.41248	0.145839
Aasdhppt	0.894031	-0.0167354	0.294506	-0.855226	0.207464	-0.891325	1.15579	0.255205	-0.180999	-0.369095	0.0895376	0.0277706	0.0636944	-0.690207	-0.585768	1.15484	0.442141	-0.383745	0.949676	0.253918	0.513632	1.06865	1.0873	0.423123	0.720092	0.240836	0.393203	0.655027	0.215176	-0.12387	0.137546	-0.133173	-0.0486879	-0.302573	-1.07737	-0.117099	1.23805	0.096541	0.532802	0.427711	-2.72841	-1.18414	-1.23135	-1.18536	-0.556577	-0.404534	-0.0491954	-0.42284	0.750005
Aatf	0.80409	-0.575117	-0.585743	-0.570956	0.991632	0.167256	-0.574813	-0.568283	-0.55436	1.2886	-0.551415	-0.566779	-0.575117	-0.552887	0.446074	1.59752	0.785281	0.58897	1.20684	-0.558857	0.464857	-0.542869	-0.544389	-0.564042	-0.561513	0.18546	0.58512	0.786208	0.620485	1.35842	-0.56553	-0.56457	0.592506	0.38201	-0.555784	-0.566171	0.830524	-0.54066	-0.565386	-0.57062	-0.543989	1.56924	-0.57174	-0.57118	-0.560185	0.558971	-0.589856	-0.59725	-0.586416
Abca1	0.203488	-2.07335	-0.705996	-2.02323	0.119465	-0.762441	0.811293	1.14059	0.225101	-0.401407	1.00486	1.12547	0.613098	0.202381	-0.0531654	0.417791	1.47743	-0.272127	0.827476	-0.467316	-1.17866	0.157991	-1.70327	-0.620754	-1.90951	0.0146595	-0.157639	0.203368	-0.10284	0.424189	-0.204301	0.245215	-0.252599	0.0392881	0.512617	-0.587114	0.771955	-0.0508705	1.23243	0.362952	-1.69845	0.0708355	0.536029	0.133376	0.692946	0.410687	0.0121272	1.23593	0.186995
Abcb10	-0.385257	-0.534624	0.8773	-0.501962	-0.61226	0.890533	0.511165	-0.480983	-0.37169	0.25089	-0.348575	-0.469174	-0.534624	0.968198	0.479112	1.12984	1.62061	-0.533619	-0.285135	-0.40699	0.415242	-0.281492	-0.293426	2.00803	-0.427844	0.035432	-0.446436	-0.369177	-0.439653	1.74871	-0.459376	-0.451838	1.7198	-0.640149	-0.38287	-0.4644	-0.334505	-0.264156	-0.458245	-0.499324	-0.290285	0.903812	-0.508118	-0.503721	-0.417417	1.19732	-0.650324	-0.708363	0.504516
Abcb1b	1.16628	-0.96761	0.883007	1.27073	-1.01243	0.547926	0.0771708	0.261252	0.487271	-1.0463	-0.860204	0.127221	0.0941327	-0.866876	0.0497371	0.601169	-0.894	0.196929	-0.82358	1.21559	-1.02722	-0.821477	-0.828367	0.401787	1.28101	1.11914	1.3014	-0.872098	-0.912783	1.93603	-0.924169	0.210659	0.205382	1.24602	0.731002	-0.92707	-0.852081	0.796017	-0.923516	-0.947231	-0.826554	0.47088	-0.952308	0.500981	-0.899946	0.150766	0.501621	0.354695	1.14827
Abcb7	1.12463	-0.507168	-0.0988394	0.290922	-0.595267	-0.441586	1.36327	-0.274136	1.13758	-0.719497	0.633196	0.950644	0.146875	-0.0359941	-0.505172	0.120008	0.621531	-0.354983	0.452684	-1.40609	-0.558739	-1.29424	0.938107	-0.123149	0.327651	-0.419115	-1.44124	0.650478	-0.251693	-1.16257	0.735611	-0.315579	0.733291	-1.61388	-1.38459	-1.45725	-1.34148	-1.27879	-1.45177	0.893761	1.86763	2.17755	1.07249	0.667013	0.000780536	1.25802	1.12117	-0.252074	-0.373304
Abcc1	0.757088	0.454902	-0.0627401	-0.708192	0.840277	0.100004	1.19	1.29215	-1.74217	0.662012	-1.72159	-0.771924	-0.825501	-0.403554	0.727055	-1.68569	0.715938	-0.0866697	0.852911	0.804901	0.426836	1.46944	-1.67249	0.645882	0.999123	-0.78633	1.01666	-0.39969	-0.619183	0.352139	0.368139	-1.81353	1.57655	-0.025571	1.45242	-0.446233	1.18076	1.18982	0.0705126	-1.85581	-1.6697	-0.448793	-1.86364	-1.85973	0.333969	1.11895	0.533268	0.337057	0.125453
Abcc4	-0.35954	0.175866	-0.416658	0.738811	1.40346	0.366791	0.815467	1.10236	-1.70851	0.496516	0.756067	-0.731987	0.248554	0.309034	-0.235561	0.959514	0.751881	-0.678307	0.113153	0.371849	-0.875263	0.992395	-0.124388	1.31218	-1.75489	-0.728134	0.0101459	0.77792	-0.581146	-1.51198	-0.0273504	1.02158	1.44598	-1.93026	0.635377	-0.406604	0.394617	-1.61969	-1.78001	-0.776013	0.233015	0.301177	-0.418338	-0.366819	-0.330123	1.16534	0.324334	0.138179	1.07949
Abcc5	-0.818401	0.043312	-1.05366	1.28314	-0.0540571	-1.18544	-0.966945	0.282749	-0.804689	0.372638	-0.781328	-0.903211	-0.969357	-0.793009	-0.97799	-0.740574	0.503661	0.195617	-0.717213	-0.840365	-1.07372	-0.713531	1.51739	1.1151	0.265864	-1.19001	0.268771	-0.80215	0.310128	-0.564226	0.234974	0.244786	1.62193	-1.076	-0.815989	1.63763	0.613038	0.911474	0.997587	-0.933681	1.15187	2.00174	1.15791	1.22118	-0.850903	0.76222	1.17671	-0.264968	-0.625406
Abcd3	0.325887	-0.0196731	-1.03125	-1.03277	-0.0375678	-1.02955	0.0110295	0.164852	-1.03447	-1.03056	0.276945	1.37895	0.0294005	0.97338	-1.03223	0.402799	0.993723	1.54365	0.714572	0.376191	-1.031	-1.03564	0.483988	0.285735	-1.03374	-1.02949	-1.03349	0.305748	0.149922	1.63465	-1.03332	0.0970544	0.133604	-0.0603958	0.576683	-1.03326	1.03746	0.571615	1.64731	-1.0328	-1.03553	1.5839	0.370175	1.12656	-1.03387	1.50573	-1.03083	-1.03008	-1.22709
Abce1	-0.0149388	0.165496	0.553805	0.299364	0.174191	0.438055	0.672527	-0.633222	0.615944	0.295743	0.187219	0.0224322	-0.630442	0.19989	-0.480619	-0.105969	0.552979	0.674096	1.08122	0.271007	0.254397	1.83263	0.0211235	0.294833	0.0123935	-0.266881	0.496586	1.13551	-0.107089	-1.00882	-0.714959	-0.204699	-0.222831	-0.480826	-0.31502	-0.354842	-1.03201	-0.680819	-0.555151	-0.631783	-0.394723	-1.17264	-0.367113	-0.0109338	-1.07559	0.475614	0.660369	0.0745093	0.221821
Abcf1	-0.391799	0.322608	-0.631016	-0.423139	0.613421	-0.195292	-1.05279	0.724213	-0.367383	0.501443	0.0698911	-0.173397	0.212145	-0.387716	0.324402	-0.161589	0.361493	0.578011	1.65932	1.51544	-0.473243	0.367594	-0.0366033	-1.22894	0.702319	-0.310419	-1.39696	-0.388597	-0.266968	0.67061	-0.0464504	-0.798932	0.929671	0.869012	0.769245	-0.0412174	-2.3511	0.607622	0.622062	-1.00273	0.388636	0.793815	-1.25048	0.34236	0.0910152	0.474064	-1.36489	0.231234	-0.559888
Abcf2	-1.48884	-0.0802254	-1.78996	1.18709	0.79207	-1.18902	-0.635565	0.674845	1.90858	-0.936551	-0.12968	0.487352	-0.015343	-0.128013	-1.69311	0.0488622	0.51061	-0.516797	1.65715	-0.106758	0.263348	1.27178	0.872924	0.426998	0.976619	0.00216839	-0.418979	1.64628	-0.375703	-1.16352	-0.456436	-1.57497	-0.500516	0.455992	2.00907	-0.212732	-1.42319	1.01672	0.755474	-0.00108314	-1.36599	0.934027	-1.64777	-1.64208	-1.53044	0.81039	1.27258	1.04232	-1.81532
Abcf3	0.879294	-0.57544	0.867094	1.22689	-0.624587	1.22249	1.06862	0.656412	-0.472295	-0.661726	-0.457662	-0.534007	1.09127	-0.464978	-0.580848	-0.432134	0.849432	-0.574804	-0.417501	-0.494641	-0.64081	1.42775	-0.42275	0.798804	0.619462	0.0747352	-0.519613	-0.470704	-0.515318	-0.321672	-0.527804	0.607444	0.598217	-0.642242	-0.479372	-0.530985	-0.448755	1.20327	-0.527088	0.484831	-0.420762	0.863043	-0.55866	-0.555876	-0.501242	1.16932	-0.648683	-0.685424	-0.683191
Abcg2	-0.0204184	-0.189504	0.185167	0.0417227	0.0304969	-0.770461	-0.563675	-0.960153	-0.00686997	0.115621	0.411889	1.41458	0.21102	-0.0364603	-0.601904	0.148108	1.26652	-2.20752	0.544053	-2.0885	0.786206	0.655858	0.740839	-0.130154	0.0788759	-0.200883	-0.976575	0.780495	-0.935698	-1.83169	0.0506457	-0.37422	-2.19725	0.640447	1.429	1.26349	1.15191	-1.95425	-2.13668	0.47234	1.86226	0.762642	1.02142	0.452967	0.0185559	0.296329	0.938247	0.411149	-0.274591
Abhd10	0.704377	0.939834	0.267854	-0.660642	-0.665216	-0.670865	0.381506	-0.659771	0.705581	0.254167	1.33294	1.42546	-0.661996	0.673572	0.359928	-0.652607	0.687446	-0.661955	-0.651648	-0.656703	0.989096	-0.651497	-0.651992	-0.658391	1.09475	0.117339	0.490664	-0.655134	-0.658057	-0.64537	-0.658875	-0.658563	-0.661501	-0.666373	-0.655702	0.719403	-0.653696	0.956707	-0.658828	-0.660532	1.22242	1.95424	-0.660897	0.790036	-0.657135	-0.663445	0.296657	0.753402	0.826004
Abhd11os	0.95899	-0.384904	-0.375811	1.39318	-0.376441	-0.361595	-0.385164	0.807142	-0.402667	-0.370045	1.58203	-0.392039	1.28181	-0.403927	0.638306	-0.409583	-0.398805	0.778945	2.10592	-0.398819	-0.373647	-0.4125	-0.411199	-0.394381	-0.396545	0.427289	-0.394518	-0.402941	-0.395258	-0.428606	1.36048	-0.393929	-0.386205	-0.3734	-0.401448	-0.39256	-0.406721	-0.41439	-0.393231	-0.388753	-0.411542	-0.384891	-0.387794	1.77103	1.01848	-0.381097	-0.372291	-0.365964	-0.224487
Abhd12	-1.12862	-0.341762	0.0148051	-1.30505	0.518834	-0.408858	-1.35082	0.569879	1.4041	-0.638671	-1.07317	1.15666	0.312281	0.23769	0.247246	-1.01221	0.86606	0.446767	-0.977262	0.94804	0.144835	0.871192	-0.989796	0.0962007	-1.193	0.528297	-0.0721094	0.235933	-0.0273536	-0.748416	0.512917	-1.22928	0.466049	0.441668	1.22811	0.130217	-1.0519	0.661939	-1.23896	1.08107	-0.985049	0.789756	0.0885039	0.143038	-1.17724	1.63006	0.415484	0.761907	0.0831422
Abhd13	0.177017	-0.937534	0.219056	-0.782833	-0.414919	-0.795289	1.12619	-0.723735	-0.502593	0.429391	0.136121	-0.858293	0.736243	0.150743	-0.340162	-0.391525	-1.88228	0.289774	0.700715	-0.472018	0.667246	0.027581	-0.302246	1.17957	0.627226	-0.0998567	0.314876	1.25225	0.36757	0.935553	0.278264	-1.90611	0.298646	0.268134	-1.86937	0.157562	0.694647	0.542783	-0.675104	0.12512	0.0542353	0.665974	-0.53322	1.05431	-1.88777	0.23431	0.923588	0.740165	-0.709588
Abhd14a	0.671108	1.46347	0.811717	-1.51882	0.337358	-0.18031	-0.51232	-0.295347	0.000810505	-0.245044	-1.33183	0.181688	-0.49689	-1.34592	0.0455449	0.86113	0.624534	0.682034	-1.25449	-1.40304	-0.0291399	0.592894	-1.2646	-0.133448	-0.301158	-1.0364	-1.45113	0.665918	0.381931	-1.06996	-0.338619	1.33858	0.258353	0.268355	0.979485	1.06299	0.065468	1.11999	1.49133	0.11971	-1.26077	0.585591	0.574159	-0.0702097	0.701105	0.165666	-0.163652	-0.347824	0.0617363
Abhd16a	0.972258	-0.50665	-0.572955	1.30096	-0.568362	0.0930054	-0.504753	0.733883	1.67132	0.306822	0.952952	-0.454625	-0.50665	-0.367949	-0.51344	-0.326708	-0.405295	-0.505851	-0.308334	-0.405195	-0.588732	-0.305438	-0.314925	-0.437549	1.33055	-0.680201	-0.43655	-0.375138	-0.431158	-0.188007	-0.446836	-0.440844	-0.497164	-0.59053	-0.386023	0.927657	-0.347578	-0.291658	-0.445937	0.559334	-0.312428	2.10949	0.917283	1.67722	-0.413484	0.604127	0.364834	-0.644752	-0.465091
Abhd17b	-1.26259	0.175533	-0.198585	0.180141	-0.357499	0.432337	0.593223	-0.354933	-0.571526	-0.010881	0.177515	0.0388062	0.258163	-0.149447	-0.297819	0.0086869	-0.137606	-0.853587	0.414301	-1.21704	-0.00224715	0.0249667	0.478044	0.883824	-0.444544	0.471346	-0.854946	-2.61946	-0.0286678	0.608633	0.382747	0.91245	-0.848582	0.442016	0.582269	0.766919	0.277489	-0.248957	0.0428747	-0.589697	0.940846	0.602384	0.793666	1.24702	-0.512521	-0.123032	0.258163	-0.3102	0.181571
Abhd17c	-1.71377	-0.365196	-1.17515	-0.129996	-1.1049	-0.690588	-0.320432	-0.678179	-0.329942	-1.27632	0.335652	-0.799005	-0.905284	-0.342834	0.640394	1.38738	0.738827	0.88339	-1.544	-0.340417	0.263906	1.59348	-0.0385833	0.983844	0.401004	-0.370578	-0.668496	-1.6865	-0.622493	0.595137	-0.711155	-0.0702227	0.295701	0.128599	1.49483	0.222401	-0.247565	0.0990552	-0.603106	-0.271862	-1.55273	1.00399	1.28289	1.97951	1.17187	1.38147	0.580921	1.09507	0.105655
Abhd18	0.94254	-0.45366	-0.473776	0.704189	-0.472383	0.264388	-0.453084	-0.440723	-0.414366	-0.486531	-0.408791	1.22266	-0.45366	-0.411579	0.566559	-0.399066	0.921244	-0.453417	-0.393492	0.987319	-0.478563	-0.392613	-0.395491	-0.432695	0.699396	-0.506314	1.78571	-0.41376	-0.430756	-0.356985	-0.435512	1.32274	-0.450782	-0.479108	-0.417062	-0.436724	-0.405398	1.21905	0.799174	0.592778	1.47955	-0.45369	-0.447267	1.00454	-0.425393	-0.462082	-0.481562	-0.495559	-0.58837
Abhd2	-0.470186	-0.531226	-0.565314	0.632093	1.74898	-0.618602	-0.530251	0.688589	-0.464642	-0.586927	-0.455196	-0.50448	0.530516	0.868412	0.487561	-0.438716	-0.479119	0.633143	-0.42927	1.63045	-0.573426	1.41517	-0.432659	0.823511	-0.48759	0.167941	1.28521	-0.463615	-0.492415	-0.367409	-0.500475	1.25904	-0.526349	-0.57435	1.14179	0.875958	-0.449446	-0.420697	-0.500013	-0.516801	-0.431375	0.907285	-0.520394	-0.518597	-0.483329	-0.545498	0.384945	-0.602226	-0.559264
Abhd4	0.105622	-1.33513	-1.38013	-0.16754	0.613621	-0.68086	0.308704	0.981319	0.801215	-1.40866	-1.23477	-0.242778	1.9428	-1.241	-1.33974	-1.21301	0.0778059	0.46509	0.549623	1.31223	0.264539	-1.19858	0.314459	-1.28824	-0.150225	-1.45291	-1.28756	0.776982	-0.100397	0.763584	1.2275	-0.159996	1.52335	0.153532	0.357736	0.773109	-1.22718	-1.18923	1.66292	-0.278164	1.45943	0.103363	0.779647	0.13229	0.144255	0.849146	0.138479	-0.00624971	0.441264
Abhd5	-1.19318	0.334153	-0.549412	-0.103589	0.0387467	0.360899	-0.0292035	0.261539	0.32146	-0.616041	0.786268	-0.216823	0.22369	0.566144	-0.338232	-1.04588	-0.545329	-0.887361	0.553335	-1.16275	-0.108534	1.79654	0.251979	0.473848	-0.0711843	0.285033	-0.0550228	-0.0545181	0.00290746	0.852942	-0.43176	-0.421813	1.62005	0.165071	1.39201	0.262818	-0.43522	-2.44425	-0.280396	-0.274002	0.194961	-2.68806	0.980925	0.850989	0.641655	0.317874	0.312103	0.104628	-0.404003
Abhd6	-0.545306	-0.488304	-0.456471	1.71872	-0.458676	-0.406707	-0.489215	-0.508775	-0.550484	-0.436287	0.752408	-0.513281	1.17841	-0.554895	-0.485044	0.863399	-0.536965	0.675271	-0.583516	0.873185	-0.448896	1.25804	-0.580352	0.797732	0.59825	-0.404981	-0.521959	0.788805	-0.524548	-0.641285	-0.517021	0.610579	0.673244	-0.448033	1.06479	-0.515103	-0.564675	1.01596	0.716961	-0.501776	-0.58155	-0.488256	-0.49842	1.65921	-0.533033	-0.474976	-0.44415	0.457975	-0.480585
Abi1	0.922766	0.147424	-0.842232	0.416141	-1.33391	-0.627593	-0.12601	1.02878	-0.554872	-0.233426	-1.87611	0.329514	-0.103071	1.43562	0.412554	0.336754	0.051369	-1.02904	-1.76746	-0.565947	0.891503	-1.76122	0.461318	0.409878	0.175121	0.914231	-0.263299	-0.571141	0.846916	0.374244	0.456183	0.138593	0.404941	0.572662	0.905914	1.33149	-0.471865	-1.73154	0.274811	0.513359	0.0980011	0.77629	-0.0488488	-0.691048	0.122857	-1.11599	0.862601	0.10279	0.166606
Abi2	-0.0441839	-0.0124719	0.740492	-0.418423	0.267211	-1.14521	-0.567544	-1.53891	0.66316	1.50809	-0.0410897	-1.52231	0.0524105	-1.36905	-0.60403	0.847677	0.592644	-1.61289	1.25438	-0.0247103	0.646579	0.584431	0.244187	-0.172905	-0.336914	-0.62587	0.290047	-0.0415128	0.343973	0.831599	-0.380255	-0.367467	0.20491	0.772954	-1.40101	0.554758	0.739386	-1.23415	1.1737	-1.56469	0.60341	1.6414	0.523433	-0.120116	1.13689	-0.524851	-0.813469	0.266287	-0.184844
Abi3bp	-1.20992	-0.352423	0.761946	0.450488	-1.44574	-0.817597	-1.36261	-1.30937	0.16499	1.80728	-1.17182	0.787646	-0.303349	0.144508	0.659324	1.4857	0.795098	-0.200089	1.41211	-1.2325	-1.47237	-1.10213	-1.11452	0.0444281	-0.126859	-0.296599	-0.124476	-1.19322	-1.26643	0.933815	0.901464	-0.148614	-1.35269	0.0708726	-1.20744	0.0863463	0.915214	1.75213	1.3949	-0.290496	0.763023	-1.36522	0.0653078	0.82632	1.69683	0.3655	0.777714	1.40354	0.500867
Abl1	-0.498395	0.333063	-0.780804	-0.639981	0.219968	-0.939002	-0.676711	-0.614529	0.878884	-0.844967	-0.453892	-0.600202	-0.679606	-0.467913	0.924622	1.73883	-0.524914	-0.678387	-0.376927	0.885437	-0.804885	-0.372507	1.13249	0.745071	-0.550061	0.35082	0.576385	-0.478887	-0.564387	-0.193277	-0.588315	-0.57917	1.13731	-0.807628	1.11551	0.784076	-0.436823	-0.351475	1.75179	0.401144	-0.383175	0.758804	0.755415	-0.642114	2.04905	-0.721975	-0.819973	0.532219	-0.588189
Abl2	0.921299	-0.461183	0.575305	-1.27374	0.696395	-1.2106	-0.833474	-0.09995	0.313582	0.312212	0.634052	-0.282314	1.08965	-0.170659	-0.461615	-0.650921	0.229819	-0.678729	-0.298908	-0.1501	0.433167	-0.199835	-0.543925	0.753522	-1.16835	-0.434375	-1.17877	0.63917	0.562943	0.884698	0.171908	-2.33711	1.14886	0.983159	0.9866	0.528678	-0.754232	-2.01283	-0.458425	-0.362634	1.48611	0.490864	0.770622	0.5613	0.308824	0.693867	-0.156526	0.00258374	-0.209486
Ablim1	-0.984785	0.0560328	-0.940917	-0.962792	0.0517559	0.352464	-0.957086	0.876472	-0.987342	-0.93095	-0.991698	0.088076	0.710076	0.338811	-0.955027	1.1445	0.363488	-0.956826	0.746515	0.429508	-0.937176	0.838607	-1.00209	1.48271	0.150545	-0.1271	0.175747	0.352433	-0.974534	1.64004	0.157465	0.158239	-0.958885	0.0338198	-0.985235	-0.96987	-0.994349	0.599879	-0.97103	-0.963289	0.871603	2.01461	1.13885	1.66993	1.13813	-0.950055	0.02862	0.892104	-1.15839
Abr	-0.608879	-0.640652	0.274915	-0.633704	0.336596	0.582674	-0.640144	0.568653	-0.605993	-0.669645	0.710637	-0.62673	-0.640652	-0.603535	-0.642469	0.845595	-0.613529	0.523521	-0.587582	-0.613502	-0.662618	1.25614	-0.589346	0.697051	0.509366	-0.687095	1.59621	0.734789	0.563053	-0.555382	-0.624645	0.507434	0.527989	-0.663099	-0.608372	0.752772	-0.598084	-0.583119	0.610009	0.404781	-0.588678	0.797884	0.76785	-0.634078	1.50114	-0.648081	0.29819	0.202367	-0.607479
Abracl	-0.901001	0.0994977	0.427737	-0.101399	0.539011	-0.498804	-0.266425	-0.644445	0.631311	-0.228211	0.552934	0.489023	-0.236155	0.143828	1.02709	1.07236	-0.455189	-0.346772	-0.448102	-0.36636	-0.825609	-0.340357	0.849678	-0.48204	0.602332	0.397299	0.116105	-0.928598	0.966186	0.858998	0.0850228	0.457264	-0.682191	-0.368619	-2.94907	-0.0473608	-0.0676879	0.230096	0.452265	0.307913	0.204476	-0.778202	-0.826746	-0.295606	0.518016	1.23908	0.353043	0.464385	-0.612959
Acaa1a	0.442889	-1.04864	0.373346	-1.01992	-1.11691	0.940954	-1.04654	0.841748	-0.905358	0.311245	-0.885031	0.0659624	1.04301	-0.895195	-0.0338735	0.588524	1.09122	-1.04776	-0.829243	0.473797	0.515927	1.01691	0.682943	1.48353	1.83656	0.0546684	-0.971089	-0.903149	0.859665	1.18635	-0.982467	-0.975839	-1.03815	0.81419	-0.91519	0.3916	-0.872658	-0.810794	0.252941	1.36454	-0.833772	0.389812	0.377533	0.429287	0.470589	-1.07935	1.11261	-1.20142	0.596178
Acaa1b	-0.27245	-0.308142	0.605236	-0.300337	-0.326693	1.27974	-0.307572	1.99219	-0.269208	-0.340712	-0.263685	0.764544	0.753601	-0.266446	-0.310183	-0.254049	-0.277673	-0.307902	-0.248525	-0.277643	-0.332817	-0.247655	1.26897	1.70923	0.844678	0.428077	-0.287069	-0.268608	-0.285448	-0.212353	-0.290161	-0.28836	-0.30529	-0.333357	-0.27188	-0.291362	-0.260323	-0.243512	-0.289891	1.3356	-0.249756	-0.308172	-0.301808	-0.300757	-0.280135	-0.316487	-0.335789	-0.349657	-0.191197
Acaa2	0.897767	0.28836	-0.471513	-0.127729	-0.404733	-0.778018	0.331691	0.588493	-1.13503	-1.46274	0.877505	-0.184745	-0.251728	-1.12237	-1.32283	0.372541	0.170326	-0.148411	0.70993	0.236508	0.652417	-1.03625	-1.04932	1.23746	0.555794	0.870426	0.563508	0.207969	-0.0259581	-0.874455	0.957324	0.968735	0.942091	0.11655	-1.14727	0.833795	0.28584	-1.01726	-1.22982	0.781708	-1.04588	0.830769	-1.28444	0.879682	0.23105	0.851399	0.504645	-0.623767	-0.937216
Acaca	-0.488005	-0.59761	1.23995	-0.573643	0.92206	0.0151067	1.04669	-0.558248	0.88277	-0.697629	0.850626	-0.549583	-0.59761	-0.469568	0.4184	-0.431497	-0.504045	-0.596873	-0.414535	0.906245	-0.673384	1.43108	1.09886	-0.53382	-0.519255	0.537485	-0.532898	-0.476206	0.655583	-0.303455	1.2112	-0.536862	1.21359	0.295526	-0.486254	-0.54608	-0.450763	-0.399141	0.692851	-0.571707	-0.418315	-0.597702	-0.57816	-0.574933	0.904555	-0.623237	0.280942	0.697505	1.83338
Acad8	0.179465	0.721024	-1.3634	-0.122333	0.631764	-0.196935	1.09469	1.03167	0.190754	0.476165	0.835297	-0.189525	-1.29794	0.847004	0.309949	-1.12028	-1.19787	-1.29715	-1.10213	0.212429	-0.325852	-1.09928	-1.10864	0.0894987	-0.0868309	-0.6809	-1.22873	-1.16809	0.601386	0.899138	-1.23888	-0.10249	-0.12247	0.574871	-1.17884	-1.24283	0.239265	0.521816	0.651757	-0.23231	1.55658	0.140525	1.29157	1.3587	0.210207	2.2371	1.35538	-0.554315	1.18824
Acad9	0.720877	-0.700443	0.198722	1.09458	-0.732223	0.851004	0.943081	-0.678485	-0.633747	0.165579	-0.624285	-0.673652	-0.700443	-0.629016	0.318339	-0.607778	-0.648248	0.463927	-0.598316	0.762001	0.912662	-0.596825	-0.60171	-0.664858	0.470571	0.879864	1.11605	0.707529	0.521936	-0.536351	0.458641	-0.666555	-0.695558	0.226931	0.972681	-0.671698	-0.618526	2.24652	0.565236	-0.685993	-0.600425	-0.700495	-0.689593	-0.687793	1.46439	-0.714739	-0.747804	1.04444	-0.589402
Acadl	-0.144416	-0.740575	-0.396764	0.856056	0.42945	-1.33956	-0.106723	0.17927	-0.121189	0.472054	0.543692	0.767861	1.35313	-0.134438	1.07787	0.0616944	-1.54098	-0.587612	1.1801	-0.130574	0.480875	0.511091	0.167754	0.388075	0.176835	-1.32831	-1.60644	0.545039	-1.59514	1.5863	0.125612	-1.61543	0.0690611	0.82762	1.34013	-1.63634	0.652307	0.304489	-0.391681	0.36204	-1.34649	-0.314891	-1.70912	-0.251048	0.558728	-0.0445087	1.15845	0.906651	-0.195994
Acadm	-1.01845	0.461121	-0.275677	0.0359969	-0.210495	-0.0469138	0.503792	1.52991	-1.00734	-1.25228	-0.988423	-1.08714	-0.0789668	0.330448	0.46689	-0.955415	-1.03634	0.0240719	0.813673	1.07328	-0.172104	-0.933513	-0.943282	-1.06955	0.699015	-0.0241141	0.0804773	0.334962	0.761816	-0.812589	1.10927	0.683488	-1.13094	0.318503	-1.01649	0.295257	-0.976906	-0.919323	0.156223	-1.11182	2.22899	1.00356	0.28385	1.87264	0.371387	1.36833	-0.27196	0.53308	0.905186
Acads	-0.791848	-0.741973	0.219189	1.46661	0.277712	0.0990318	0.300633	-0.759884	0.564441	-0.696461	-0.804096	0.896707	0.31977	-0.800237	1.61829	-0.817561	1.70511	0.42165	0.92489	-0.784591	0.345636	-0.826495	-0.822511	-0.771	-0.777628	0.119321	-0.77142	0.543031	1.0511	1.7964	0.986491	0.360861	-0.745958	-0.706738	0.81836	-0.765421	-0.808794	-0.832284	-0.767477	-0.75376	-0.823559	0.696631	0.65204	0.698459	-0.781109	-0.730312	0.260112	0.738643	-0.513362
Acadsb	0.600872	-0.553401	-0.532653	0.0506899	-0.74366	-0.141895	-0.176625	-0.617263	1.52732	0.32134	-0.197089	-0.775316	-1.51062	-0.200417	0.448584	1.15502	0.53259	0.507708	0.466032	0.272356	-1.73462	1.08691	0.173698	-0.394441	-0.162668	-0.421306	-0.170321	0.887043	-0.549487	-1.73625	0.106626	0.125686	0.9057	-0.517914	0.584911	1.7913	-0.0825502	-0.400746	-1.17864	-1.46081	0.60002	0.398601	0.0516306	0.765238	1.13317	-0.107584	-0.290159	0.163395	0.860975
Acadvl	-0.603049	-0.7173	0.152207	-0.692316	0.217078	0.387963	0.327929	0.521625	-0.592671	0.100259	1.41223	-0.667237	-0.7173	-0.583831	0.298445	1.59966	-0.619769	-0.716531	1.2237	-0.619673	-0.796286	-0.523679	-0.532808	0.668406	0.491681	0.411005	-0.649845	-0.59075	-0.644656	-0.410678	0.46854	0.4765	0.457931	0.172555	1.00978	1.40677	-0.564229	-0.510419	-0.658877	-0.690299	-0.530405	-0.717396	-0.697025	0.757089	0.788511	0.394524	0.730226	0.572412	1.23806
Acap2	0.198688	-0.311543	0.0802536	-1.28863	0.167849	-0.787532	0.320935	-1.26577	0.21411	0.00704458	-1.12153	-0.195863	0.3425	0.194213	0.699771	1.06621	0.158851	-0.159159	-1.05241	-1.18517	-1.43671	-1.04845	0.45803	1.22622	-0.0805796	-0.266762	-0.0791365	0.196276	-1.22075	-0.887501	0.511355	1.29135	-1.31121	0.106415	-1.15889	1.28831	0.273948	2.17032	0.648749	0.349554	1.60473	0.114213	0.805143	-1.29055	1.38993	0.840858	-0.486805	-0.090882	0.765992
Acap3	0.715346	-0.698456	0.766937	-0.68673	0.267434	-0.0056049	0.944948	-0.679199	0.720858	0.174427	-0.631663	-0.674959	0.363286	-0.635812	-0.701523	-0.617186	-0.65268	-0.698096	-0.608887	-0.652635	-0.735529	-0.607579	-0.611864	-0.667247	0.467183	-0.77684	0.482206	0.701189	-0.664361	-0.554542	1.08215	0.461741	0.47193	1.21929	-0.643975	-0.673245	0.753535	-0.601356	-0.671035	0.352141	2.05202	0.740061	-0.68894	1.47195	0.759781	0.427543	1.20483	-0.76083	-0.68703
Acat1	-0.343054	-0.0561617	0.933236	1.02999	0.394388	0.321672	0.676933	0.736056	-0.341568	-0.925493	-0.401623	0.283846	0.513328	0.42706	0.223163	-0.9487	0.0978328	1.20658	0.132403	-0.981618	-0.748184	0.24097	0.33656	-0.397282	-0.205899	0.359762	0.660267	0.959429	0.715491	0.294307	0.127558	0.4022	-0.155208	-0.129127	-0.779584	0.141284	0.784157	-0.0356367	-0.504671	0.251115	-0.511594	-2.39831	-2.39696	-0.945985	0.194112	-0.196967	0.988085	-0.0281548	0.229062
Acat2	-1.56728	0.356199	-0.782774	-0.491913	-0.135751	-1.02983	0.403387	-1.62847	-1.55861	-0.270144	-1.54383	-1.62093	0.00394974	0.456776	0.689187	1.09757	0.446473	0.137559	-1.50328	-0.170977	-1.72877	1.63035	-1.50858	-0.287982	0.157817	-1.80233	1.21899	-0.216756	-0.418551	-1.40652	-1.61466	0.915534	1.62409	1.21788	1.63879	0.918146	0.537573	1.34638	0.275813	-0.0048877	1.66313	1.30838	0.45466	0.989378	2.07678	0.852534	-0.773269	-0.351218	-0.554424
Acbd3	-0.441158	-0.0137794	-1.22866	0.237349	0.643626	-1.59438	-0.386496	-0.106421	-1.78032	-0.76416	-1.74451	-1.93134	0.386745	-0.434081	0.311435	-0.243938	0.192529	-2.03118	0.103947	0.274513	0.704549	0.202369	-0.13959	0.557663	0.319665	0.0520135	0.321987	1.05703	1.42167	0.470768	0.605875	-0.774009	0.564972	0.751872	1.40691	0.963542	-1.72271	-0.006234	0.424319	-0.940128	0.220084	0.583308	1.45001	0.647521	1.37284	-0.94831	0.0510104	0.931285	-0.150037
Acbd5	-0.781005	-0.0360946	-0.264984	0.159759	0.388703	-0.662437	-0.00108214	-0.952605	0.604135	-0.371286	0.596467	-0.931436	0.012979	-0.735965	-1.06408	-0.642959	-0.820189	-1.04696	-0.601523	-0.819964	0.845102	-0.594992	0.903091	1.10368	0.894976	-0.144847	-0.890676	-0.75218	0.946274	-0.330161	0.214411	1.29118	1.21512	1.29764	-0.776726	0.455608	0.690121	1.04357	0.32257	0.052441	-0.610756	-1.04899	-1.00125	1.63902	-0.838655	0.0271686	0.279854	1.73792	-0.954848
Acbd6	0.314265	0.402732	0.994678	-0.744391	0.528053	-0.96552	0.72047	-0.0222088	-0.353858	0.324782	-0.371081	-0.188604	-0.877671	-1.69874	0.670708	0.516629	0.726114	-0.138348	-1.59529	0.346151	0.324175	0.252681	0.636254	-0.500297	-0.0398086	0.182444	0.400328	1.12224	0.458766	0.495975	-1.83562	-0.69475	-0.120515	-0.539377	1.47445	0.227805	0.874864	0.0411315	0.504667	0.756903	-1.6024	0.676657	-0.49999	-0.446038	-1.77775	1.24677	-0.154174	-0.0542684	0.140862
Acd	-0.197838	0.791565	-0.234097	-0.216016	-0.233197	-0.254409	-0.220732	-0.212748	-0.195724	-0.242335	-0.192124	-0.210909	-0.221104	-0.193924	-0.222435	-0.185842	-0.201242	-0.220947	-0.182242	-0.201223	0.81594	-0.181674	-0.183533	1.11165	-0.204471	0.533278	-0.207367	-0.195333	-0.206311	-0.158662	-0.209383	-0.208209	-0.219245	-0.237541	2.15566	-0.210165	-0.189932	-0.178974	1.02521	-0.215605	-0.183044	-0.221124	1.18589	-0.21629	-0.202847	-0.226544	0.724327	-0.248167	-0.327948
Acer2	-0.229081	-0.240102	0.687053	-0.237692	-0.24583	0.513734	-0.239926	-0.236144	-0.22808	-0.250159	-0.226374	-0.235273	-0.240102	-0.227227	-0.240732	1.21469	1.11346	0.923931	1.52848	-0.230684	-0.247721	-0.221424	-0.222305	-0.233688	-0.232223	0.532179	-0.233595	1.11235	-0.233094	-0.210524	-0.23455	-0.233994	-0.239221	-0.247888	-0.228905	-0.234921	-0.225336	-0.220145	-0.234466	-0.237497	-0.222073	-0.240111	-0.238146	-0.237822	-0.231454	1.52419	-0.248639	-0.252921	-0.375238
Acer3	-0.918987	-1.09037	0.309253	-1.0529	1.13248	-0.0669004	-1.08764	-1.02883	-0.90342	-1.24677	-0.876897	0.645259	-0.0286318	-0.890159	2.52537	-0.830627	1.54559	0.710458	-0.804105	-0.943924	0.446515	-0.799924	0.705859	0.328585	0.159452	-0.045588	0.791213	-0.900537	0.843387	-0.630411	0.12425	-0.995384	0.0894214	0.744171	1.43687	0.368689	2.02907	-0.780033	-1.00273	1.00665	-0.810015	0.348044	-1.05996	0.395835	0.460271	1.07267	-0.259678	0.835059	0.957425
Acin1	0.016746	-0.668443	-1.29974	-0.0903158	-0.796988	0.0452484	-0.0277324	0.513472	-0.428631	-0.192736	-1.13553	-1.54587	0.41897	-1.13383	-0.0765273	-0.957099	0.597217	1.30381	1.02089	0.692823	0.0765695	1.44021	-0.856581	0.508276	-0.0290191	-1.00259	-0.0201051	-1.13359	-0.740023	1.68158	-0.836681	-0.0551638	0.607222	0.706921	0.713029	0.573131	-0.356671	0.861604	-0.250081	-0.585319	-0.497718	0.283659	-0.0844819	0.340536	0.687885	0.969703	0.555523	0.186461	0.123303
Ackr3	-0.093468	-0.22286	-0.29512	-0.194566	-0.290114	0.361532	-0.220793	-0.176392	1.2791	-0.340935	-0.0616912	-0.166163	-0.22286	-0.0717031	-0.23026	-0.0267586	-0.112403	-0.22199	-0.00673486	-0.112295	-0.312314	-0.00357895	-0.0139173	1.17166	-0.130359	0.883311	1.00254	-0.0795384	-0.140589	0.124399	-0.157674	-0.151145	-0.212522	-0.314273	-0.0914003	-0.162027	-0.0495029	0.0114388	-0.156695	-0.192281	-0.0111967	-0.222969	-0.199898	-0.196089	-0.121327	0.885424	0.640365	-0.373365	1.05901
Acly	-1.43258	0.849887	-0.0380448	-1.68538	-0.347661	-0.0416607	-0.108411	-1.63993	-1.40319	-0.170303	0.634101	0.797796	0.930317	-1.37815	-0.160042	0.878033	1.35907	0.0457272	-1.2157	1.09885	-0.324436	1.9235	0.285818	-1.56782	-0.397523	-0.933765	-1.5651	-0.0574991	-0.366904	-0.887794	0.595255	-1.5768	1.12177	0.289838	0.925715	2.00476	0.0575046	0.437231	-0.356266	-1.67966	1.4359	1.21483	1.22292	0.47012	-0.0860822	-0.0649064	0.256248	0.650443	-0.435051
Aco2	0.53454	0.384269	-0.769278	-0.458136	0.292748	-0.539919	0.758009	-0.393137	-1.50207	-0.82382	-0.171544	0.503326	-1.63469	0.97549	-0.0270545	0.693367	-0.186754	0.605567	1.0864	-0.120607	0.360234	1.70265	0.804612	-1.56393	0.204543	0.400392	-1.56291	0.522837	-1.55739	0.574063	-0.445162	-1.56731	-0.458877	-0.750015	1.32958	0.958485	0.600608	0.192941	1.10812	0.0293499	-1.43581	0.981449	0.487361	1.02285	-0.123133	0.103753	-1.72887	0.602882	1.28826
Acot1	-0.886379	0.0813099	-0.0231686	0.228448	0.0390233	0.937541	0.112762	-0.915206	-0.882293	-0.0505886	-0.875333	0.748884	0.130383	-0.878813	-0.933932	1.28061	0.451192	0.232902	-0.856228	-0.892924	0.0906734	-0.855131	0.660752	-0.905181	1.62135	0.2982	-0.904802	0.458711	0.280743	1.07183	0.219583	0.224047	-0.927765	0.00743322	0.725345	0.468275	0.509051	0.757575	-0.908358	-0.920729	-0.857779	0.507165	-0.923377	0.528697	0.520095	0.196661	0.569823	0.438925	-0.655765
Acot10	0.412345	0.347301	0.191293	0.778402	0.490542	0.040903	-0.416563	0.661551	0.41619	0.349034	0.351341	-0.38278	-0.062218	0.372589	-0.126145	-0.288862	0.0355727	-1.31753	0.588828	-0.344537	-0.0980545	0.704436	1.1795	-1.14366	0.560598	0.240172	0.0908634	-0.422999	-0.193946	-2.39486	0.0566351	0.75736	-0.676681	0.443532	-0.837825	0.703397	-2.43835	-0.0741982	0.215488	0.397713	1.41229	0.134513	0.729007	-0.315702	0.483846	0.0483505	-0.561943	-1.09674	-1.20651
Acot13	-0.426347	1.4436	-0.658573	0.607198	-0.652808	-0.0190481	0.470426	-0.521844	0.948007	-0.711335	0.921962	-0.510064	-0.575358	-0.401282	0.438399	-0.349523	-0.448153	-0.574355	-0.326463	-0.448028	0.374755	-0.322829	-0.334735	-0.488633	-0.468832	1.17348	-0.48738	-0.410305	0.70289	-0.175447	1.2533	0.637708	-0.563452	-0.68063	-0.423966	0.873185	-0.375716	1.30195	-0.49916	0.497783	-0.331601	2.04076	-0.548914	-0.544528	-0.45843	0.528339	0.272671	-0.748681	0.814218
Acot2	-0.27283	-0.317877	-0.343033	-0.308026	0.652471	0.387253	0.726246	-0.301699	-0.268738	0.562833	-0.261767	-0.298138	-0.317877	-0.265252	-0.320453	-0.249605	-0.279422	-0.317574	-0.242634	-0.279384	-0.349019	-0.241535	1.27434	-0.291659	-0.285673	-0.383723	-0.29128	-0.26798	0.894268	-0.196981	0.833099	-0.292909	-0.314277	-0.349701	-0.27211	-0.296698	-0.257523	-0.236307	-0.294842	0.730694	-0.244187	1.82646	-0.309883	1.85075	1.13363	-0.328409	-0.35277	-0.370274	-0.197285
Acot6	1.18792	-0.237094	0.66001	-0.222918	-0.270792	-0.329898	-0.236058	0.984083	-0.166374	-0.296256	-0.156341	-0.208686	0.824648	1.16697	-0.240802	-0.138838	-0.18175	-0.236658	-0.128805	1.2285	-0.281915	-0.127224	-0.132404	1.11985	-0.190747	-0.331861	-0.198817	-0.165283	-0.195872	-0.0631008	-0.204433	-0.201162	-0.231914	-0.282897	-0.171227	-0.206614	-0.150234	-0.119699	-0.203942	-0.221772	-0.131041	-0.237149	-0.225589	-0.223681	1.22994	-0.252253	-0.287313	-0.312504	-0.331078
Acot7	1.05127	-0.21946	-0.421364	-1.05645	1.25903	0.428552	0.420508	1.31905	-0.030357	-1.45013	-0.0689444	0.237844	0.181064	0.749006	-1.22451	1.23856	-2.11351	0.338566	1.02247	-0.00387148	1.21504	1.81041	1.36724	-0.834051	1.0821	0.463086	0.401432	-0.7361	0.733609	-1.84573	0.357331	0.368054	0.854655	-0.067248	1.11478	1.23633	-0.662236	0.375447	0.517046	-2.20384	-0.124779	-0.799983	-2.21246	-2.20815	-2.1236	-0.505762	0.583658	0.186423	0.873392
Acot9	0.0675384	-0.423968	0.23989	-0.210106	0.76567	0.935877	0.633041	-0.3728	0.443149	-0.0216704	-0.0191572	-0.866421	0.559465	0.546687	0.375915	-0.0862897	0.0522972	-0.404654	0.329765	-0.724385	-0.540134	0.152607	0.646819	-0.4835	-0.50344	0.114228	0.292494	-0.203355	0.191467	-0.230053	0.108245	0.755632	-1.4552	0.0568101	-1.70132	0.664383	0.0771585	-1.75127	-0.0942634	0.610231	1.29508	0.78222	-0.0583712	0.24603	-0.358653	0.462873	-0.944725	0.0481638	-1.07554
Acox1	-1.58401	-0.163056	0.606141	-0.575363	-0.282258	0.15382	-0.718593	0.926786	0.480867	0.930329	-0.22788	-0.628584	-0.703143	0.914566	0.58218	-0.0526697	0.417246	0.0360105	0.287396	-0.200133	-0.8368	0.384585	0.0466637	-1.65962	-0.508278	0.739902	-1.6581	-0.224294	-0.466379	0.603003	-0.545483	-1.66464	1.10161	0.0629589	0.0298815	0.390508	-0.14241	0.170117	1.00825	-1.72214	1.19374	1.20619	1.18885	0.431844	0.493901	0.395941	-0.368966	0.149514	-0.379996
Acox3	-0.35046	0.563842	-0.50376	-0.427317	-0.499954	0.179977	0.596148	-0.413501	1.01929	-0.53859	-0.326302	-0.405724	-0.448827	-0.333914	0.567826	-0.299746	-0.364855	0.715794	-0.284523	1.74475	-0.516831	-0.282124	-0.289984	-0.391577	-0.378506	-0.592613	-0.39075	-0.33987	-0.386282	1.69764	-0.399271	-0.394307	1.36147	0.452249	-0.348888	0.975906	-0.317037	-0.270707	-0.398526	-0.425579	-0.287915	-0.448909	1.66911	1.02228	-0.371639	-0.471826	-0.525022	0.859361	-0.196785
Acp1	-0.9762	0.0180461	0.160546	0.539693	0.510371	0.386374	0.17373	0.22511	0.34976	-0.131196	0.269133	-0.135883	-0.116537	0.29721	-0.0700071	1.60005	-0.0997203	0.731373	-0.83826	-0.000140649	0.00167745	0.401044	-0.771416	0.416253	-0.0203296	0.248153	0.440247	0.43615	0.194103	0.427888	0.211771	-0.27778	0.0614644	-1.03846	-1.48517	-0.215798	-0.0573748	-1.02203	0.491988	-0.429201	-0.309789	-0.319204	-0.172223	-0.306861	-0.608484	0.139759	0.779573	-0.109403	0.595591
Acp2	0.133441	-1.49622	0.252053	-1.43729	0.938257	-1.11237	0.898842	0.443773	-1.20226	0.452577	0.151159	-0.321092	-1.49622	0.826592	0.102956	0.350293	0.0779794	-0.330452	0.704072	0.14425	-0.629401	-1.03952	-1.06106	0.657221	0.883406	-0.220461	-0.188113	0.142522	0.499912	1.10949	0.827924	0.409573	0.327746	0.587938	0.388574	0.00896027	0.244976	0.599239	-0.124007	-1.43254	-1.05539	0.647926	-0.0455372	-1.44047	0.1314	0.643884	1.03915	0.00631817	1.3155
Acsl1	0.236552	-1.13125	0.359825	-1.12959	0.44142	-1.14217	-1.13113	0.0693801	0.237886	0.341532	0.189962	0.532623	-0.0695112	0.205988	0.482901	-1.11969	1.71426	0.0327562	0.631657	0.984783	-1.13653	-1.11833	0.400541	0.192397	0.00150394	-0.354013	0.653648	0.90006	0.698385	1.56144	1.06097	0.629409	-1.13064	0.818984	0.487501	-1.12767	-1.12103	-1.11744	-1.12735	-1.12945	-1.11877	1.48498	0.970579	0.321075	-1.12527	0.00549956	0.398861	0.282477	0.297215
Acsl3	0.0539097	0.795286	-0.143277	0.37908	0.810864	0.170419	-0.158464	-2.14311	0.0758759	-0.244776	-0.624795	-1.06764	-1.16507	-1.95454	-1.21786	0.270216	-0.000124777	0.623468	0.680502	0.081861	0.284515	1.67275	0.392524	-0.771956	-0.307874	-0.354694	0.964882	1.14567	-0.895119	-1.60132	-2.1094	-0.341202	0.0343015	0.556628	-0.379017	0.770252	0.157859	0.54413	-2.10763	0.210407	1.32414	1.47049	1.01952	1.09455	1.18007	0.256315	0.11618	0.45121	0.109672
Acsl4	0.350181	-0.949272	-0.210862	0.315379	0.697242	-0.162897	-1.95772	-0.66907	-0.312633	-0.00855931	-1.63253	-0.185522	0.949694	-0.324658	0.0562238	-1.56113	1.10282	-0.160483	2.16011	1.47952	-0.0657995	1.11265	-1.53488	0.188582	-0.645573	-0.381873	-0.656795	0.815352	-0.610283	-1.25217	0.359677	-1.81536	-0.774709	0.968402	1.80158	1.04989	-0.227467	-1.48305	0.0630467	0.15708	2.01477	0.182213	0.653698	0.725162	0.362441	-0.885239	0.577326	0.325483	0.699312
Acsl5	-0.490174	-0.761558	0.0201975	-0.702214	-0.902613	0.488939	0.286182	0.533797	-0.465524	0.470543	1.56369	-0.642642	0.905155	-0.444525	-0.777078	1.08783	-0.529889	-0.759732	-0.308263	0.880537	0.103954	-0.301644	1.19615	-0.603612	-0.567549	-0.369857	-0.60133	-0.460959	-0.589004	-0.0332273	-0.624839	0.519332	1.06256	0.0172864	1.86729	1.43639	-0.397963	-0.270146	0.611629	0.340504	-0.317621	-0.761786	0.689465	-0.705409	-0.548605	0.941862	-0.00831887	-1.07722	-0.545274
Acsm3	2.00033	1.55892	1.46719	-0.47119	0.560208	-0.387086	-0.46086	-0.478349	0.845176	-0.413535	-0.523531	0.574668	-0.460045	-0.519587	-0.45713	-0.537291	0.840598	0.703571	-0.545179	-0.503598	-0.424809	-0.546422	-0.542349	-0.489709	-0.496482	-0.385543	0.658865	-0.516501	-0.492452	2.07539	-0.485722	-0.488294	0.701985	-0.424037	-0.511828	0.894479	0.851815	-0.552337	-0.486108	1.16322	-0.543421	-0.460002	-0.46909	-0.47059	0.916119	-0.448128	-0.420565	-0.40076	-0.355476
Acss2	-0.401108	0.556811	-0.486434	-0.443886	0.509446	-0.534231	-0.454983	-0.436196	-0.396135	-0.50582	-0.387662	-0.431868	-0.455858	-0.391898	-0.45899	-0.372881	-0.40912	0.708469	-0.364408	-0.409074	-0.493709	-0.363073	-0.367447	-0.423994	-0.416718	1.13379	-0.423533	0.945034	-0.421046	-0.308921	-0.428276	-0.425513	-0.451484	1.05105	-0.400233	2.1059	0.997642	-0.356718	-0.427861	0.595005	-0.366296	-0.455904	-0.446142	1.00622	1.70396	0.669878	1.03776	1.29646	1.27976
Acta1	-0.683722	-0.869003	-0.0391641	0.321484	2.19351	-0.364613	-0.866042	-0.802464	-0.666892	0.441669	-0.638219	0.269231	0.797709	-0.652556	1.15369	-0.588198	-0.710836	-0.867757	-0.559525	-0.71068	0.0560341	-0.555006	0.949667	0.558042	1.01577	0.155473	0.389392	-0.663775	1.51599	-0.371751	-0.775661	-0.766311	-0.854199	-0.0293301	0.930244	0.596592	1.45165	-0.533502	0.460155	0.212709	-0.565914	-0.869159	-0.836123	0.620081	1.39324	-0.912324	0.932303	0.338088	1.11219
Acta2	0.253971	-0.646247	-0.335089	-0.571754	1.9154	-2.33771	-0.813063	-0.4483	-1.04469	0.444643	-0.593446	-1.66123	0.726321	-0.249543	1.75721	0.752454	-0.686566	-3.4729	0.790161	0.479901	-2.06205	-1.03866	0.172337	0.853631	-1.03785	0.0999398	-1.05033	-1.06438	-0.647244	0.644554	-3.29878	-0.256808	1.55729	2.05175	4.33716	4.69502	-0.467683	0.358927	-0.957398	-0.155794	-1.02795	-0.219664	0.0286005	0.312513	1.59143	1.50646	0.184105	0.631355	-0.663856
Actb	-0.303589	-0.251074	-0.156452	-0.360159	0.727623	-0.515315	-0.441564	-0.160969	-0.079598	0.218233	-0.468646	-0.819709	0.126414	0.0426768	0.398075	-0.740966	0.0471961	0.1353	0.599414	-0.00968392	-0.222884	-0.183344	-0.310815	0.473621	-0.742816	-0.682729	-0.71881	-0.587223	-0.131631	-0.366007	-0.290514	-0.788581	0.344892	0.757399	1.99808	2.042	0.261525	-0.434193	0.0331837	-0.898569	-0.523694	0.220694	0.426441	0.511707	1.0451	0.32726	0.251251	0.201453	-0.0707439
Actg-ps1	0.299031	0.787122	-0.393855	-1.19451	1.47608	-0.207373	0.413435	0.0273543	-1.04564	0.0921437	-1.01923	-0.0999988	-0.170098	-1.03244	0.372989	-0.973145	-1.08613	-0.0667332	0.803439	1.02354	-1.34985	1.68384	-0.956204	0.186715	-1.10981	0.188333	-1.13106	0.980092	0.0601939	-0.773739	-0.0175658	-0.00675764	0.584236	-0.381861	0.552585	1.7359	0.376998	0.684731	0.745196	-0.153576	-0.952615	0.912393	-1.20155	0.254226	1.48856	-1.27175	0.171964	0.6944	-0.777129
Actg1	0.119497	-0.640366	-0.04725	-0.318585	0.684831	-0.364967	0.02133	0.197914	-0.285628	-0.0676652	-0.496554	-1.18486	0.526733	-0.43114	0.397666	0.734972	-0.385242	-0.358908	0.225412	0.0684789	-0.56889	0.360745	-0.421117	0.189881	-0.794545	-1.17638	-0.910635	-0.852668	-0.612304	-0.633728	-0.426602	-0.407145	0.362027	0.871474	1.96289	2.08773	-0.295601	-0.0755155	-0.671259	-1.28244	0.514188	0.0169754	0.719073	0.754353	1.1712	0.825139	0.583636	0.313843	-0.665909
Actg2	-0.387421	-0.56213	0.273613	-0.523926	1.659	-0.812219	-0.559338	-0.499387	-0.371551	-0.721558	-0.344515	0.571471	-0.56213	-0.358033	-0.572122	-0.297348	-0.412988	-0.560954	-0.270311	0.997357	-0.682913	-0.26605	-0.280009	0.858763	1.31509	-0.0291171	-0.458979	-0.368613	-0.451045	-0.0932506	-0.474114	-0.465298	-0.548171	0.86003	2.45612	3.12878	-0.328058	-0.245772	0.761622	-0.52084	-0.276335	-0.562277	-0.531126	-0.525983	1.69182	-0.602979	0.838564	0.114631	-0.653418
Actl6a	0.187512	-0.236353	0.745804	0.0142283	0.0365415	-0.345679	-0.672849	0.304285	-0.897457	0.684464	-0.136222	-1.35684	0.212569	0.394085	-0.449716	0.0711784	0.14815	-0.215909	1.4331	0.862305	0.275133	0.921075	-0.645552	0.517799	0.032094	0.16041	-0.782603	-0.459711	0.113235	-0.0992521	-1.2566	0.0196286	-0.477385	0.38782	-0.600982	0.392079	-1.5385	-0.51816	-0.670633	0.350011	1.9036	1.11287	1.3278	0.230442	0.244562	-0.281983	-0.626654	-0.813739	0.58858
Actn1	-0.335314	-1.02678	-0.301361	-0.481862	-0.0635601	-1.01512	-1.23508	0.184362	0.760466	0.275825	0.418007	-0.172009	0.17964	0.409591	0.843947	-0.828527	0.0943582	-0.180211	-2.90489	0.395413	-0.253159	0.906598	-0.686099	1.17108	-0.529961	-1.22167	-0.822038	-0.665736	-0.246741	-0.580763	-0.0226045	-0.594965	0.278243	0.908765	2.13327	2.44488	-0.510681	-0.00743179	0.309855	-0.293134	-1.04563	0.40198	1.37984	0.903756	1.10319	0.840013	0.351522	-0.669272	-0.995848
Actn4	-1.04992	-0.448091	-0.756883	0.410727	0.316334	-0.409885	-0.410792	0.974295	-1.01261	0.359054	0.362686	-0.223692	0.63089	-0.980817	0.130335	0.599981	0.234108	0.341683	-0.774534	0.300498	0.661233	-0.764514	-0.79734	1.23407	-1.16706	-0.391613	-0.0691949	1.47866	-0.0160357	-0.358169	-0.125505	0.523379	0.814557	0.20462	2.16119	0.110879	-0.910328	-0.716831	-1.25068	-0.325742	-0.788701	1.15514	0.0150102	0.074991	1.44808	-0.418281	-0.815542	0.440359	0.630609
Actr10	-0.578327	0.656595	-0.056746	-0.165385	-0.378457	0.603878	-0.3067	0.342012	-0.576695	-0.0783071	1.13659	-0.284104	-0.887679	0.531486	0.895293	1.55997	-0.595949	0.899364	0.586833	-1.94009	0.122009	1.57366	0.790806	0.860404	0.849677	0.00126926	-0.793974	-0.597082	0.936515	0.752101	0.244462	1.08092	0.630675	-0.986564	0.902422	-1.94429	-0.554649	-1.92965	-0.709426	0.109677	-1.93156	0.666814	-0.544621	0.212145	-0.524697	0.251142	-0.994425	0.162665	-0.69107
Actr1a	0.417281	0.694937	0.361904	-1.24068	0.0545163	0.308023	0.746689	0.656064	-0.908278	-0.750001	-0.849298	0.503513	-1.32403	-0.878788	0.687468	1.3974	1.02906	-1.32146	-0.687423	-0.998352	0.0678616	-0.678127	-0.708579	0.217003	1.13542	-1.09274	-1.099	0.438381	0.743095	-0.301165	0.621571	1.07875	0.948918	-0.0476961	2.55802	0.925518	-0.813397	-0.633891	-1.12913	-0.196028	-0.700565	1.2919	0.146473	-1.24517	0.391202	0.789979	-0.655795	0.0486594	-0.72607
Actr1b	-1.04614	0.322188	0.803649	-1.22858	0.910925	-0.844281	-0.232508	0.00210951	2.11937	-0.0129747	-0.988793	-0.120278	-0.217899	1.00114	0.321595	1.21805	0.263844	-0.114112	-0.889618	-1.08011	-1.44107	-0.883923	0.616897	0.175469	2.57042	0.591836	1.91231	-1.021	0.0523291	-0.652972	-1.16201	0.606211	-1.26099	0.82994	0.568598	0.900497	0.413349	0.750664	0.074175	-1.22446	-0.89767	-1.27984	-1.2382	0.21942	1.02044	-0.195701	-0.497062	0.264754	-0.0662745
Actr2	1.58723	0.0455951	-0.176046	1.31939	0.506761	0.335516	-0.327917	-1.90813	-1.7752	0.531471	-0.435375	-0.836718	-0.306655	0.246853	-0.369165	-1.69804	-0.474135	0.876568	0.848089	1.63425	-0.0199806	-1.6655	-1.68002	-0.548427	-0.716194	0.184098	-0.717108	-0.431898	0.747421	0.396647	1.33567	-0.742204	0.28364	-0.146082	1.41574	-1.88796	0.808274	0.704497	-0.646059	-0.295124	0.198089	2.06163	0.15935	0.696605	1.10934	-0.24897	-0.57806	0.598242	0.892282
Actr3	-0.486386	0.659308	0.0646573	-0.540384	0.474763	-0.850318	0.256661	-0.431764	0.63651	-0.226563	-1.15135	-0.611681	-0.13663	-0.477425	0.199158	-0.241226	0.262662	-0.58169	1.04595	-2.5761	0.393298	0.293152	0.72559	0.662993	-0.0959	-0.330176	-0.434324	0.330529	0.469668	-0.164905	-0.155427	-0.471339	-0.220759	0.378195	0.965405	1.53	0.736452	0.0492107	0.00536838	0.117002	-0.475981	0.670204	-0.671306	-0.13089	1.06834	0.146631	-0.302839	-0.376356	-0.365844
Actr6	0.140064	-0.0527547	-0.0457267	1.45568	-0.985021	0.794978	0.996729	0.72224	-1.23416	-0.924264	0.729117	-0.0761599	0.601289	0.761864	-0.0342983	-1.29987	1.29218	1.78225	0.426364	0.212591	-0.958481	1.29882	-1.31522	1.30027	-0.0487055	1.12734	0.623643	0.103481	1.1034	-1.48058	0.610235	-1.15116	0.0883188	0.589449	-1.22259	-1.13815	0.107472	0.261954	0.0898886	0.954537	-1.31847	-1.06529	-1.09288	0.353322	-1.18681	-1.02926	0.0178519	-0.885494	-0.987511
Actr8	-0.283658	-0.409319	0.453815	-0.381841	-0.474634	0.180414	-0.407311	0.833703	-0.272244	1.35709	-0.252798	-0.354257	-0.409319	-0.262521	-0.416506	1.21922	1.04211	-0.408474	-0.199426	-0.301942	-0.496194	1.64659	-0.206402	-0.336184	-0.319486	-0.593002	-0.335128	1.07012	-0.32942	-0.0720742	-0.346013	0.790804	0.766823	-0.498096	-0.28165	-0.350241	-0.240961	-0.181777	-0.345062	-0.379621	-0.203759	1.02914	1.01584	-0.38332	-0.310714	0.699837	-0.506656	-0.555484	-0.348747
Acvr2a	-0.616956	-0.95286	0.354894	0.270564	1.4471	-1.43369	-0.947492	-0.832228	0.774374	0.220365	-0.534463	0.251374	-0.95286	-0.560454	-0.97207	-0.443778	-0.666113	-0.9506	-0.391796	0.744367	-0.131953	1.45934	-0.410442	1.69836	-0.712727	-0.148552	0.394464	-0.580795	-0.739283	-0.0513727	-0.783637	-0.766686	0.240081	1.34541	0.999416	-0.794937	-0.502822	-0.344617	-0.781094	1.18304	-0.403379	1.19123	0.509613	1.27595	1.42758	0.10714	0.731775	0.781214	0.183595
Acyp1	1.00393	-0.0312207	-0.110674	0.737796	-0.0502158	0.224676	-0.000484369	0.154065	1.4685	-0.122227	0.943541	0.0132306	0.622823	0.284638	0.570692	-1.04363	0.300407	0.12007	0.70656	-1.04375	0.611369	-1.0436	-1.04362	0.27542	0.0835349	0.922512	0.105212	-1.0437	1.2234	-1.04344	-1.0438	0.712638	-1.04388	-1.04401	0.567286	-1.04381	0.336483	-1.04358	0.845948	1.01267	1.61914	-1.04389	1.05662	-1.04386	-1.04376	-1.04393	0.492003	-1.04409	0.196944
Ada	0.708969	0.355013	0.272053	0.493725	1.32962	0.601921	-0.657553	-0.655341	-0.650623	0.258277	1.3376	1.0057	0.404086	-0.650124	0.364254	0.790209	-0.652152	-0.657613	1.10328	1.92636	-0.662114	-0.64673	0.872232	-0.653904	-0.653047	-0.667081	1.12655	-0.650515	-0.653557	-0.640353	0.473874	-0.654083	-0.657141	1.29342	0.959899	-0.654625	-0.649018	-0.645982	1.68437	-0.656133	-0.647109	-0.657662	-0.656512	-0.656322	-0.652597	-0.659164	0.300802	-0.665156	-0.732181
Adal	-0.548081	1.04059	-0.568587	-0.558361	0.425684	0.189539	-0.561028	-0.556513	0.813933	0.348571	-0.54485	-0.555473	-0.561239	-0.545868	-0.561991	1.6025	-0.550007	0.602809	1.21091	0.860202	1.08504	1.30401	0.979485	-0.553581	-0.551832	-0.580472	-0.55347	1.4762	1.71431	-0.525927	-0.55461	0.57653	-0.560187	-0.570534	-0.547871	-0.555053	0.836536	-0.537413	-0.55451	-0.558129	-0.539715	-0.56125	-0.558904	-0.558516	-0.550914	1.20256	0.392022	-0.576543	-0.425484
Adam10	-0.781971	0.159393	-0.717885	-0.598394	0.553938	0.126186	-0.377133	-0.494062	-0.753674	0.303395	0.725366	0.098943	-0.77991	-0.762603	-0.106626	-1.98517	0.933324	0.131429	0.579965	-0.0769316	0.605948	1.57395	0.767642	0.534054	-0.476636	-0.678884	-0.0487541	-0.0865072	0.855939	-1.62948	-0.539644	-1.14739	1.03088	0.606787	1.06726	0.584014	0.499557	-0.287806	0.389717	0.00747196	-0.0742701	0.169365	-0.989728	0.604422	1.01629	0.889896	-1.71902	0.297357	0.642621
Adam12	-0.272123	-0.365735	-0.418013	-0.345265	1.16225	-0.499736	-0.364239	-0.332117	-0.26362	0.470658	-0.249133	-0.324716	-0.365735	1.07195	-0.371089	-0.223861	-0.285822	-0.365105	-0.209374	-0.285744	-0.430452	-0.207091	-0.21457	1.00796	-0.298813	-0.502571	0.838537	-0.262045	-0.306214	-0.114502	-0.318575	-0.313851	1.44418	-0.43187	1.34038	2.2143	-0.240315	-0.196226	-0.317866	0.694313	-0.212602	1.07275	-0.349123	-0.346367	-0.292278	-0.387622	-0.438247	0.405355	-0.360187
Adam15	-0.801468	-1.24433	-0.558335	0.634162	0.837422	-0.239294	-0.193849	0.112608	-0.761241	-0.726636	-0.692708	-1.05027	0.847322	1.28102	1.35225	-0.573147	-0.866277	0.998093	-0.504613	0.544294	1.34678	-0.493812	0.990281	1.46914	-0.927733	-0.596364	-0.982858	-0.753792	-0.962745	-0.0557929	0.10706	0.75756	-0.0428421	0.978375	-0.794391	0.342366	0.729155	-0.442411	0.216544	-0.101741	2.14287	-1.2447	-1.16574	1.00661	1.68964	-1.34787	-0.623916	0.365337	0.420867
Adam17	0.391643	-0.0927696	-1.17397	0.441453	-0.116958	0.0772907	-0.047235	0.512122	0.742174	-0.223384	0.95076	-0.454689	0.799904	0.347115	-0.496685	-0.685714	-0.774381	0.127656	0.891444	0.459965	-0.0272456	1.67562	-0.605122	-0.119766	0.0695495	-0.430404	-0.336038	-0.78031	-0.29201	0.539109	-2.11575	-0.359714	0.466856	0.429471	-0.508822	0.420541	-0.742261	1.07372	0.222924	-1.07569	-2.12477	1.3818	0.808488	0.874669	-0.00112701	0.427752	-0.569536	0.0223204	0.73356
Adam19	0.827183	-0.714087	0.118092	-0.674487	-0.808212	-0.2037	-0.711193	-0.649052	0.844273	0.0424772	-0.488521	-0.634735	0.347656	0.825797	1.30885	-0.439631	-0.559496	0.45109	-0.411607	-0.559344	-0.839283	1.43576	-0.421659	-0.608691	-0.584627	-0.978795	-0.607168	-0.5135	-0.598943	-0.228077	-0.622855	0.516759	-0.699618	0.128546	1.82302	0.749539	-0.471463	-0.386171	-0.621485	0.366635	1.45643	2.25699	1.88676	-0.67662	0.844174	0.382109	-0.854361	-0.0447507	-0.629319
Adam23	-0.366736	-0.518196	-0.602779	1.29657	0.396842	0.903966	-0.515776	-0.463803	-0.352979	0.265409	-0.32954	-0.451829	0.543547	0.987071	-0.526858	1.14944	-0.388901	-0.517177	-0.265211	-0.388774	-0.622906	-0.261517	-0.273618	-0.430046	1.3424	0.555719	-0.428772	1.67243	-0.421894	-0.111713	-0.441893	-0.43425	-0.506095	-0.625199	-0.364316	-0.446988	-0.315273	-0.243938	0.793668	0.555523	2.39232	-0.518323	0.911545	-0.486859	-0.399347	0.584928	-0.635517	-0.694368	-0.52967
Adamts1	-0.448949	-0.735903	1.00262	0.476817	-0.885052	-1.14667	0.312085	-0.632851	0.937935	1.45444	-0.378477	-0.610165	-0.735903	0.92765	0.269964	-0.301006	-0.490942	0.429986	-0.2566	-0.490701	0.118843	-0.249601	-0.272528	-0.568895	-0.530763	-0.366963	0.58252	-0.418057	-0.553449	0.0342168	0.536942	-0.576859	0.453126	0.0319398	1.90876	-0.600994	-0.351447	-0.216296	-0.589168	0.967223	-0.266495	1.8801	1.4155	-0.676533	0.905427	-0.802996	0.577845	-1.06968	-0.729666
Adamts10	1.08891	-0.327364	-0.358689	-0.315098	-0.356519	-0.407658	-0.326468	-0.30722	-0.266176	-0.37855	1.72973	-0.302785	-0.327364	1.06649	-0.330572	-0.242352	-0.27948	-0.326987	-0.233672	-0.279433	1.28923	-0.232303	-0.236785	-0.294718	-0.287264	-0.409357	-0.294246	1.07502	-0.291699	-0.176824	0.829177	-0.296275	-0.322882	0.603578	-0.270375	1.07749	-0.252212	-0.225793	0.935733	-0.314107	-0.235606	-0.327411	-0.31741	1.84355	-0.283348	-0.340479	-0.370814	-0.392609	-0.127892
Adamts2	0.636554	0.155265	-0.932114	0.953499	-0.926938	-0.279292	0.188137	-0.80936	-0.711472	1.21523	-0.69077	0.258263	-0.857404	0.62721	-0.865055	0.783441	-0.743201	1.38294	-0.63395	-0.743089	0.103238	-0.630687	-0.641376	1.21706	-0.761766	0.242354	-0.778419	-0.709222	-0.772343	-0.49837	0.963582	0.34722	0.319387	0.0186538	-0.721486	-0.794508	-0.678168	-0.61516	-0.788995	0.212137	1.23572	0.581046	1.26682	2.88557	1.83403	0.249854	-0.96103	-0.133036	0.724844
Adamts4	-0.846442	0.103795	0.551599	0.254749	0.0524371	0.270564	0.135526	1.74026	0.520047	0.513901	-0.83111	0.175529	-0.908875	-0.835941	0.702146	-0.814255	-0.855579	0.255504	0.945575	0.554671	0.101093	-0.803071	0.711418	0.446673	-0.864243	0.669547	-0.872014	-0.839721	0.95561	-0.741321	0.876168	-0.874272	0.262216	0.592606	-0.845445	-0.879522	0.554918	0.811661	0.357464	-0.89412	-0.806746	-0.908927	0.505068	1.26335	0.556275	-0.923472	0.00621804	-0.101517	1.22508
Adamts5	-1.4359	-0.948929	-0.759835	-1.84664	0.754229	0.0167478	-0.909795	0.0704088	-0.0273344	0.872659	0.00491279	-1.73125	0.724848	-1.34748	0.365747	0.273217	-1.51283	0.28138	-1.08352	-0.102195	-1.2719	-1.0707	0.406772	0.800083	0.601191	-0.763376	0.566882	0.643553	0.977935	-0.550755	0.0568283	-0.539757	-0.117158	1.19755	2.51572	0.355912	-1.25728	-1.00969	0.645948	-0.799435	-1.10165	1.29384	1.77668	2.47403	2.29388	0.724468	-1.40535	0.897357	0.704736
Adamts7	-0.092769	-0.156084	-0.191442	-0.142239	-0.188993	-0.246716	-0.155072	-0.133346	-0.087018	-0.213861	-0.0772199	-0.12834	-0.156084	-0.0821189	-0.159705	-0.0601265	-0.102035	-0.155658	-0.0503284	-0.101981	-0.199856	-0.0487841	-0.0538429	-0.119235	-0.110821	-0.248633	-0.118702	-0.085953	-0.115827	0.0138385	-0.124187	-0.120992	-0.151025	-0.200814	2.26137	-0.126317	-0.0712558	-0.0414355	-0.123708	-0.141121	-0.0525116	-0.156137	1.25802	1.30777	-0.106401	-0.170888	0.758325	-0.229729	-0.174734
Adamtsl1	-0.542422	0.343685	0.755676	0.508663	0.258995	0.418655	0.975586	-0.623532	-0.530926	0.137341	1.93415	-0.613526	0.392759	-0.521133	-0.676222	-0.477171	-0.560943	0.495826	-0.457586	-0.560837	-0.756481	-0.454499	-0.464611	-0.595324	0.548798	0.441324	-0.59426	-0.528797	0.594991	1.55315	-0.605224	-0.598837	-0.658872	0.212173	-0.540399	-0.609482	0.880728	-0.439809	-0.604266	0.398851	-0.46195	0.769472	-0.646524	0.807952	-0.569671	1.0683	0.196433	0.999803	1.41577
Adar	-0.458388	-0.524789	0.371439	-0.510269	-0.559302	0.648967	1.11882	-0.500943	0.908463	-0.585383	-0.442081	-0.495693	1.14192	-0.447218	-0.528587	-0.424154	-0.468105	0.639616	-0.413878	-0.468049	0.482434	-0.412259	1.10191	-0.486144	-0.47732	-0.621851	-0.485585	-0.451239	0.700933	-0.346583	1.26225	-0.487986	0.646618	-0.5717	1.15368	0.884916	-0.435826	-0.404552	1.39892	1.12621	-0.416168	0.913717	-0.513006	-0.511051	-0.472684	0.598222	-0.576224	-0.602025	-0.452568
Adarb1	0.742605	-0.581045	-0.560647	0.560939	1.01458	0.740049	-0.581629	-0.594163	-0.62089	0.374103	-0.626543	0.459996	0.480697	1.38428	0.443322	-0.636405	0.731926	0.582668	-0.642057	0.79794	-0.555793	-0.642948	-0.64003	0.716907	-0.607158	0.767656	0.546391	-0.621505	-0.60427	-0.679076	1.58894	1.15514	-0.583964	-0.55524	-0.618156	-0.598218	-0.629984	0.960298	-0.599724	-0.589678	-0.640798	-0.581015	0.815336	0.862148	-0.609708	0.566032	-0.552751	-0.538558	-0.301701
Adat2	-0.490645	-0.541353	0.36364	-0.530264	1.00893	0.654869	-0.540542	-0.523142	1.56241	-0.587625	-0.478192	-0.519133	-0.541353	-0.482116	-0.544253	0.973591	-0.498066	1.25867	-0.456655	-0.498023	-0.576409	-0.455419	-0.45947	-0.511841	-0.505103	-0.615473	0.637588	-0.485186	-0.509111	-0.405265	-0.515807	0.617228	-0.537301	-0.577176	1.12117	-0.517513	-0.473416	-0.449533	0.718991	1.10594	1.41588	1.60298	1.56813	-0.530861	-0.501563	0.585329	0.382822	0.279642	-0.60278
Adat3	0.293789	-0.927	-0.144658	-0.749068	-0.0456098	0.36329	-0.294152	-0.0297256	-0.376171	0.0854973	0.278984	-1.85825	0.746777	-0.394283	0.407116	0.957548	1.05794	0.637585	-1.62932	0.328617	-0.412745	-1.62479	1.08296	0.165072	-0.0545193	-0.244614	-0.0495709	-0.393616	-1.82153	0.441451	-0.717783	0.354852	0.927221	-0.525346	0.602225	0.218043	-1.69073	0.00426082	0.494072	-0.260448	0.238557	0.676419	1.53499	1.81406	-0.377712	0.825867	-0.138766	0.223203	-0.575408
Adck5	-0.444426	-0.619909	1.18086	-0.581536	0.282643	1.06218	0.426298	1.73062	-0.428486	0.141773	0.910384	-0.543015	-0.619909	-0.414908	0.984646	-0.353953	-0.470106	1.18095	-0.326797	-0.469958	-0.741227	-0.322517	-0.336538	-0.517777	-0.494458	-0.0880278	-0.516301	-0.425534	0.675171	-0.148952	-0.531503	-0.522648	0.560214	1.21174	1.9115	-0.537407	-0.3848	-0.30215	-0.530175	1.05687	-0.332848	0.818506	-0.588768	-0.583602	-0.482208	1.10593	-0.755839	-0.824025	-0.519639
Adcy3	-0.423548	1.41443	-0.705599	-0.564954	0.295164	1.06969	0.441765	-0.539534	-0.407109	0.152136	0.932612	-0.525226	0.457213	-0.393105	0.999712	-0.330241	-0.450033	0.560647	-0.302234	-0.449881	-0.729649	-0.29782	1.2072	0.820014	-0.475148	0.426232	-0.497676	-0.404064	-0.489456	-0.118817	-0.513354	-0.504221	0.576033	0.238181	-0.420656	0.859044	1.01809	-0.276814	-0.511984	-0.561758	-0.308474	-0.604682	-0.572412	-0.567085	0.953645	1.12003	0.218735	-0.815041	-0.612357
Adcy6	-0.232986	-0.259138	-0.273742	-0.253419	-0.27273	-0.296572	-0.25872	0.948148	-0.230611	0.638815	-0.226564	-0.247679	-0.259138	-0.228588	0.761645	-0.219504	1.10734	-0.258962	-0.215457	1.17341	-0.277217	-0.214819	-0.216909	-0.243918	-0.240443	-0.297364	-0.243698	-0.230171	-0.24251	-0.188954	-0.245963	1.51179	-0.257048	-0.277613	-0.232569	-0.246843	-0.224101	1.3957	-0.245765	-0.252957	-0.216359	-0.25916	-0.254497	2.37866	-0.238617	-0.265252	-0.279395	-0.289556	-0.0518051
Add1	0.102217	-0.207735	0.088268	0.0542947	0.201664	-0.451691	-2.2222	1.37923	-1.91989	0.376911	-0.564651	0.308696	-0.135047	-0.569797	1.119	-0.362339	0.0411303	0.0146364	0.761114	1.46602	0.251312	-1.75005	-1.77252	-0.743793	-0.273307	-0.214815	-0.280241	0.918296	1.0611	2.37967	-2.085	-2.07081	-1.03812	-0.150853	2.00228	1.31149	0.68838	-0.109917	1.30532	-1.1223	-1.76661	-0.0825574	0.744848	1.54678	0.934164	0.941895	-0.499736	0.395268	0.195788
Add3	-1.75494	0.217173	0.0708217	-0.641575	0.485796	-1.09923	0.855551	1.11619	-0.389871	0.0365391	0.243781	0.303483	1.30459	-1.74706	0.552942	0.88483	-1.7618	-0.00179501	0.794477	-1.76176	-0.781046	0.120545	1.35579	-0.455314	-1.7683	-1.87026	0.00626631	-0.409654	0.49518	0.206401	-0.649908	0.415715	0.781178	0.921645	1.08656	-0.401279	-1.73903	-0.109479	0.902811	-0.155409	0.149126	-0.363267	0.775231	1.92319	1.17513	1.59497	-0.874623	-0.040279	-0.519842
Adgra2	-0.747047	0.13886	-0.944599	-0.84609	0.0540668	-0.28565	-0.871783	-0.828286	0.625286	1.20523	-0.715917	0.84227	-0.873809	-0.725725	0.14122	0.756399	1.26213	0.291003	1.08809	0.644707	0.0916855	-0.658986	-0.669114	-0.800033	-0.783189	-0.270709	-0.798967	1.28946	-0.79321	-0.53361	-0.809948	-0.803552	0.302422	0.00720718	-0.745022	0.564274	-0.703976	-0.644273	-0.808989	0.194074	1.9963	-0.873915	1.71739	1.31173	1.81212	0.23509	0.564026	0.401351	-0.763059
Adgra3	-0.317803	-0.405634	1.04066	0.763544	-0.451285	0.737448	-0.40423	-0.374091	-0.309825	-0.485782	-0.296233	0.689899	-0.405634	-0.303029	-0.410657	-0.272521	-0.330656	1.39464	-0.258929	-0.330582	-0.466354	-0.256787	-0.263804	0.964696	-0.342845	-0.534019	-0.353777	-0.308348	-0.349788	-0.169916	-0.361386	-0.356954	-0.398616	-0.467684	-0.316399	1.01415	1.09219	-0.246593	-0.360721	-0.384876	2.40079	-0.405707	-0.390047	1.06329	-0.336713	0.712368	1.06236	-0.507795	-0.174386
Adgrg2	-0.400985	-0.53367	-0.607768	-0.504656	0.391127	-0.723602	0.511853	0.711875	-0.388933	0.267068	-0.3684	-0.47553	1.13304	-0.378667	-0.541258	-0.332579	0.923751	-0.532777	-0.312046	-0.420291	-0.6254	-0.308809	1.20007	0.862764	-0.438816	-0.727619	-0.455331	-0.386701	0.734197	-0.177576	-0.466825	0.670347	0.643034	0.918179	-0.398865	-0.471289	-0.355902	-0.293409	-0.465821	-0.502312	-0.316621	1.6106	-0.510124	0.944533	1.6873	0.573844	0.327005	-0.688003	0.960398
Adgrg6	0.862529	0.260376	-0.8945	-0.69661	-0.884648	-1.1168	0.295179	-0.660844	-0.474519	0.495083	-0.435113	0.416334	-0.752293	-0.454816	-0.766857	-0.366365	-0.534914	0.413379	-0.326958	-0.5347	0.124791	-0.320748	1.17838	1.39251	-0.570252	0.170794	0.547054	-0.470236	-0.590383	-0.0688878	-0.624007	-0.611157	1.07049	1.34235	-0.49358	-0.632574	-0.411126	-0.291193	1.26767	0.345812	-0.335739	0.686055	1.39337	1.4597	1.56438	-0.811832	0.013912	-0.16851	-0.532947
Adgrl2	0.457358	0.130588	-0.559496	-0.041544	0.26863	-0.676088	0.507149	1.35031	0.48523	1.01762	0.928391	-0.700715	1.02326	-1.54016	0.939918	0.00147238	0.855736	-1.88637	1.62599	-1.63367	-0.0154678	-1.38322	0.112438	0.740833	-1.67528	-0.357434	1.113	-0.21796	0.906433	0.794064	-1.73821	-0.592689	0.987487	0.436616	0.767589	0.322123	-1.48902	-1.34863	0.153801	-1.81793	-1.40077	0.72762	0.265002	1.16135	2.1885	-1.95807	0.404261	0.359957	0.80965
Adh5	0.273874	0.610289	0.586693	-0.316599	-0.298897	0.469371	0.527083	-1.02794	-0.357049	-0.203856	0.639135	0.0328557	0.23428	0.462465	-2.87224	1.4397	-0.842146	0.205898	-2.86775	0.345601	-0.794916	0.263617	0.74106	0.825677	0.518783	1.32977	0.380892	1.28875	0.00855453	-0.982643	0.149966	-0.679112	0.407335	0.0741637	0.625377	0.535084	0.539788	1.25177	0.517425	0.65618	-0.993554	-0.255853	-0.771154	-0.712249	-0.283596	-0.0637246	-1.33809	-0.280079	0.247982
Adh7	0.61565	-0.228825	0.671349	1.02635	1.31119	0.8195	-0.0473433	1.11195	1.0993	0.577756	-0.00285658	0.572966	0.208785	0.87577	0.416822	0.495195	0.587869	0.387311	0.797921	0.139113	0.373724	0.577381	0.978775	0.295597	-0.0144946	0.986232	0.264519	1.06702	0.206221	0.191292	0.43617	-0.012155	-1.4672	0.219689	-1.33879	-2.32379	0.653045	0.0547153	-0.512915	0.756995	-3.68014	-2.27266	-3.70784	-3.70728	-1.57945	1.12412	1.37207	-0.376624	0.525127
Adi1	0.505457	-0.627042	0.204606	0.163261	0.62154	-0.140325	1.01844	1.02202	-0.172523	-0.248946	0.927233	-0.539936	-1.63971	0.482202	0.712123	-1.49193	1.56356	1.20966	1.53965	1.37547	-0.653995	1.65685	0.037228	-1.58296	-0.442697	0.430552	-0.433136	-0.191454	-0.394207	0.504458	-1.59059	-0.455189	-0.465817	-0.163013	-1.54064	-0.21538	1.66322	0.144345	-1.58985	0.0186445	-1.4802	-0.20123	-1.62241	1.36851	0.553663	0.540607	-0.751791	0.371651	0.664104
Adipor1	-0.548733	-0.112286	-0.442836	-1.7159	-0.323916	0.00692347	0.310425	0.843228	0.297537	0.182198	-0.524465	-0.705415	0.871147	-1.21004	-0.603607	-0.274768	-0.157208	0.139004	0.651289	1.00925	0.374884	0.774519	0.697592	-0.284832	-1.56742	-0.397304	-0.957259	-1.21901	-0.897204	1.53872	-0.57915	-2.75013	0.539436	0.345582	-0.979872	1.30829	0.0590543	1.17331	0.191929	0.52971	-0.502804	0.314301	1.24446	1.3266	1.33103	0.924696	-0.464331	0.233384	-1.50292
Adipor2	-0.292823	0.235202	0.480866	0.494558	0.152722	-0.810905	-0.58911	0.116415	-1.78528	-0.661132	0.174822	-0.302766	0.44903	-0.670772	0.109303	-0.136161	0.187063	0.0291932	-0.075914	0.0474753	-0.0481815	0.414441	0.271833	-0.109784	-0.660386	0.276643	-0.639007	-0.0302149	0.448824	-2.99848	0.34471	-0.171527	0.862258	0.439563	0.790185	-0.0337265	0.488219	-0.243135	0.363711	-1.16876	2.06066	1.48921	1.14299	-0.23996	0.970184	0.2936	0.0733148	-1.53897	-0.334216
Adk	-1.01773	0.0716264	0.529278	-0.88915	-0.57497	0.145195	0.960477	-0.81335	0.857535	0.00673103	-0.606301	0.591397	-0.01437	1.41353	0.501636	1.14078	0.281655	-0.880931	-1.2781	-1.66324	0.257176	1.22948	0.0505875	0.607734	-0.560617	0.53834	0.336976	0.969101	-1.26076	1.12564	-0.90447	0.304245	-1.95022	0.691602	0.671877	0.514055	1.40222	-0.671583	0.627374	0.281829	-1.1559	-0.976415	-0.542213	-0.121241	-0.490845	-0.596069	0.575098	0.285283	0.583218
Adm	-0.206012	-0.055656	-0.775161	-0.487551	-0.1283	-0.149203	-1.65603	-0.426805	-1.5579	0.711402	-0.232055	0.467264	0.762001	-0.222502	0.694703	-0.0810275	-1.57955	-0.492913	2.17532	-0.169276	-1.7206	0.340181	0.0094161	-0.28514	-0.464915	-0.495628	0.176814	-0.216113	1.27956	0.470002	-1.61149	0.584656	2.09832	1.22611	1.27602	0.921456	-0.155022	0.115316	0.278951	-0.000599738	-1.50814	1.31366	0.459194	-0.187847	-1.58585	-0.540295	1.01592	0.615311	-1.75024
Ado	-0.193247	0.767531	-0.0911085	-1.56998	0.726306	0.57267	-0.530873	-1.567	-1.5515	-0.672134	-0.236507	0.0952047	0.0920981	0.458138	0.457464	1.07312	1.28248	-1.57447	0.9788	-1.55651	0.816757	1.5926	-1.5404	1.24119	-0.432162	1.16359	0.218294	-0.210896	-0.377639	1.66195	0.624445	-1.56287	-0.406819	-0.619014	0.800037	-0.186166	0.526188	0.0712405	0.774951	-0.531682	0.334333	0.569745	-1.57085	-1.57023	0.55887	0.623548	-0.055004	0.525523	-0.335497
Adora2b	-0.511379	-0.553282	-0.576682	-0.544119	-0.575061	0.655543	0.490791	-0.538233	0.853246	-0.591519	1.48613	-0.534921	0.508461	0.824	0.4666	-0.489776	-0.517511	1.24668	-0.483291	-0.517476	-0.582251	-0.482269	1.03386	0.790317	-0.523326	0.173859	-0.528542	-0.506868	-0.526639	-0.440824	-0.532172	-0.530057	0.616168	0.962703	1.1003	-0.533581	-0.497141	-0.477406	1.80688	-0.543379	-0.484736	0.885245	-0.545846	-0.544612	-0.520401	0.575458	1.35909	-0.602021	-0.607906
Adpgk	-0.578262	-0.691974	0.739863	1.11454	-0.751077	0.41406	0.353246	0.546757	0.792886	-0.79574	-0.550336	-0.642147	0.369769	0.769196	-0.698477	-0.519636	-0.594903	0.47275	-0.502039	-0.594807	-0.770587	-0.499266	-0.508351	-0.625793	-0.610683	-0.85819	-0.624837	0.774228	0.56383	-0.386797	-0.634687	-0.628949	0.483214	0.198261	1.03456	0.739974	-0.539625	1.12142	0.600587	-0.6651	1.36832	0.746493	-0.671794	-0.668447	0.813414	0.419976	0.183397	0.99176	-0.397296
Adprh	1.00933	-1.81002	-0.0814698	0.287762	-0.156317	0.260462	-0.427923	0.168477	-1.18846	-3.0514	1.1742	-0.0340366	-0.136241	-0.0617321	-0.215117	-0.299025	0.230275	-1.02132	0.612445	-0.498997	-0.589944	1.40293	0.304647	-0.221088	0.147787	-0.273664	-2.67471	-2.54506	-0.838535	1.40434	0.521103	-0.927336	1.19088	0.645871	1.55605	0.18264	-0.414471	1.12122	0.494061	-1.72553	1.67454	0.670626	0.663481	1.28241	1.37567	0.94829	-0.493308	0.356202	-1.41563
Adprhl2	-0.233842	-0.271078	1.6069	-0.262936	-0.290432	-0.32438	0.77292	-0.257706	-0.23046	1.17469	-0.224697	-0.254762	-0.271078	-0.227578	-0.273208	-0.214644	-0.239291	-0.270828	-0.208882	-0.23926	-0.296821	-0.207974	-0.210949	1.0698	0.882846	0.462883	-0.249093	-0.229833	-0.247402	-0.171144	-0.252319	0.880036	-0.268103	0.673185	-0.233247	-0.253572	-0.22119	-0.203652	-0.252037	0.775646	-0.210166	1.16745	-0.26447	-0.263374	-0.241859	-0.279784	-0.299922	-0.31439	-0.409241
Adprm	-0.774296	0.143674	0.0114301	-0.848287	1.07242	-0.23494	0.175921	0.362908	-0.765694	-0.955411	-0.751039	-0.8275	0.192748	1.24963	0.147868	1.41833	-0.788154	1.37108	-0.710818	-0.788075	1.14451	-0.708509	-0.716075	-0.81388	-0.801296	0.662261	0.967314	0.576147	0.37472	-0.614845	0.306995	0.313968	0.304674	1.59968	-0.772783	0.554014	-0.742119	1.6514	0.413844	0.788695	-0.714084	0.569488	-0.85219	-0.849402	-0.794685	-0.891137	1.32065	-0.979145	0.298329
Adrm1	0.754328	-0.436423	-0.040739	0.366618	2.04345	-0.403253	-0.4032	1.23356	-1.27918	-1.59123	2.0515	-0.323792	0.970395	0.0612031	0.899411	-1.21302	1.80391	-0.284085	-1.18892	0.0942059	-1.55678	-1.18512	-1.19756	-1.35844	-0.210434	0.289872	0.860977	0.0636883	0.917131	-1.03106	-1.37062	-0.232284	-0.270544	0.715412	0.320166	1.16016	-1.2404	0.440445	0.52031	-1.41228	1.97541	-0.0106604	-0.0185866	1.21552	0.0892938	-0.346974	-0.0337224	-0.207666	-1.17856
Adsl	-0.805614	0.10537	1.24961	0.896586	-0.960151	0.215951	-0.905674	0.327113	0.564441	-1.00009	0.531072	-0.862743	0.154444	-0.78851	0.701477	0.684904	-0.820495	0.893064	-0.737454	0.589788	0.677778	1.89143	-0.743098	-0.848118	-0.834606	1.15686	0.933135	-0.794668	-0.842645	1.24807	-0.856072	-0.850941	-0.899175	-0.00856712	-0.803989	-0.859493	1.76719	-0.723172	0.379112	-0.883268	1.13332	0.531178	0.513609	-0.886261	-0.827508	-0.931074	1.53746	0.790424	-0.653472
Adss	-0.528631	-0.132383	-1.26807	-1.01076	0.163799	0.108857	-0.364975	0.267043	-0.857728	0.0301692	-0.262787	-0.246587	-0.928321	-0.0210489	-0.00205564	0.422206	-0.0680298	0.131673	0.440436	0.961956	-0.215313	0.566456	0.56202	0.640871	-0.435145	-0.459987	-0.428163	0.362368	-0.363091	-1.12994	0.183104	0.651255	-0.515448	0.34049	1.29447	0.826999	-0.141776	0.729973	-0.111807	0.0920229	1.396	0.563366	0.070051	-1.40902	-0.498488	0.582478	0.311474	-0.299977	0.359712
Aebp1	-0.036917	-0.321601	-0.8193	-1.31385	0.407315	-0.634902	-0.265601	-1.86221	-0.0131216	0.469185	-0.391237	0.0582128	-0.0442318	0.240648	0.334667	-1.3306	0.956837	-0.300199	-0.979523	-0.0034133	-0.427552	0.407758	0.338253	1.12107	0.245457	-0.349257	-0.176441	-0.848617	-0.385098	0.705395	0.661145	-0.214641	0.863071	-0.0601236	-1.28358	-0.961773	-0.740571	0.795761	0.839074	-0.219281	-0.0756293	0.725359	0.335802	1.65655	1.32185	1.0402	-0.241507	0.777168	-0.822124
Aebp2	-0.40382	0.0653007	-1.12627	0.307302	0.259692	-0.586187	1.12449	-0.687654	0.301682	-0.24566	0.728066	-1.87055	0.732785	-0.403764	-0.349917	-0.228121	-0.4476	-0.152706	0.881157	1.66079	-0.00580573	1.49907	0.595589	0.153327	-0.690769	-0.264252	-0.0612836	0.740777	-0.649565	0.437822	-0.72983	-0.718064	0.303984	0.860442	0.592156	0.205866	0.37286	-1.61022	-0.622262	-0.273528	0.230881	-0.515259	0.648704	1.07363	-1.80483	0.810972	1.15489	-1.2943	0.373403
Aen	-1.15616	-1.42452	-0.641075	-1.36584	1.01055	0.124627	-1.42023	1.29857	0.916663	0.782795	0.89696	-0.249885	0.242192	0.217306	-1.43987	-1.01781	0.148717	-1.42272	-0.976282	1.3833	0.468932	0.87321	0.528298	0.728266	-1.23268	0.149862	-0.117078	-1.12728	0.570896	1.96791	1.23271	-1.27579	-0.236977	0.921466	1.20125	0.772003	0.315165	-0.938591	-0.0528818	-1.3611	-0.985536	0.0138159	0.0259651	0.0817517	0.202215	1.05036	0.63061	-0.314059	-1.25693
Aes	0.401128	-0.0641942	0.0938997	-0.404878	0.668892	0.159454	-0.0102688	0.306232	-1.0807	-0.409321	0.0364072	-0.917813	-1.0035	0.391193	1.16626	-0.208677	0.347758	-0.869121	-2.32004	0.0874383	-1.15977	0.31148	0.75026	-0.09247	-1.39303	-0.0612659	0.00703084	0.0463614	-0.269727	1.07213	-1.43631	-0.0286368	-0.0742356	0.712219	1.03761	0.315844	-1.00918	0.0583241	0.625575	-0.564145	0.335487	1.36476	0.571963	0.361215	0.0807553	0.98296	0.422858	0.661791	0.304741
Afap1	-0.338306	-2.06426	-0.369755	-0.834303	-1.26061	-0.948879	-1.01501	-0.735005	-0.304441	0.054159	-1.60866	0.774842	0.0273917	0.371041	1.12412	1.74531	-0.407859	-0.897839	-1.4533	0.357814	-1.264	0.398567	0.045872	1.46647	-1.80277	-0.632276	-0.699299	-0.318859	-0.648186	-1.0826	-0.126397	0.330012	0.544191	0.794512	1.14811	2.3249	-0.194054	1.79795	-0.642805	-0.342504	1.70379	1.97058	1.44234	1.52251	-0.361079	0.38784	-0.0845889	0.105328	-1.57987
Afap1l1	-0.323924	-0.475789	0.372711	-0.442581	-0.554723	0.57563	0.570041	-0.42125	-0.31013	0.307446	-0.286628	0.647802	-0.475789	-0.298379	-0.484474	-0.245628	-0.346148	-0.474767	2.29589	-0.34602	0.47235	1.62452	-0.230557	-0.387403	-0.367223	0.597533	-0.386126	-0.307575	0.804274	-0.068218	-0.399282	0.738858	0.702447	0.387492	-0.321497	-0.404391	-0.272323	-0.200797	-0.398132	-0.439898	-0.227364	1.66846	-0.448839	-0.444369	-0.356621	0.62724	-0.593424	-0.652433	0.891701
Afdn	-1.55328	0.655931	-0.827143	0.124503	-0.761548	0.999923	0.380534	-0.44058	0.507247	-0.327775	-0.208919	-0.570918	0.733272	-1.53092	-1.69382	0.659058	-0.22858	1.91951	1.05385	-0.162424	0.30086	0.382017	0.0479256	0.846879	0.161141	0.332268	-1.60773	-0.198721	-0.418188	-1.32945	0.56914	-0.48206	-0.509491	0.755443	-1.55116	-0.24523	1.03014	-1.4455	0.720492	-0.019488	1.70094	1.56956	1.54234	0.973675	0.534956	-1.7173	-0.253163	-0.418236	1.12303
Aff1	-0.496893	-0.644601	-0.727089	-0.612302	-0.721374	0.412769	-0.642241	-0.591556	-0.483477	1.10169	-0.460619	0.477169	-0.644601	-0.472048	-0.653049	-0.420741	-0.518509	1.9324	1.35229	-0.518385	0.306412	1.44867	-0.406082	0.760576	-0.539007	-0.86051	-0.557393	-0.480992	-0.550684	-0.248188	0.558094	-0.562735	0.533303	1.20667	1.11647	0.803329	-0.446705	-0.377137	-0.56907	0.428231	-0.402977	1.49965	1.48209	-0.614041	2.05776	-0.679137	-0.759016	-0.816409	-0.477594
Aff4	-1.06545	-0.0191648	-0.522931	-1.43157	0.429913	-0.179982	-0.979445	-1.35562	-0.359047	0.74534	0.416123	-1.48069	0.0612651	0.424434	-0.0146892	-0.17894	0.0348261	0.454137	0.22616	-0.345142	0.791479	-0.444047	0.419662	-0.512436	0.0380285	-0.310429	0.0461026	0.0802137	-2.4983	0.582605	-0.771058	1.03433	1.26699	0.35102	2.00694	1.55606	-0.285407	0.936046	-0.184407	-0.5215	0.870958	1.07215	0.615201	1.31025	-0.351734	-1.5333	-0.516758	0.0918189	-0.501083
Afg3l1	-0.484646	0.374205	0.208946	1.61466	-0.718413	-0.858647	-0.636006	0.614671	-0.470674	0.70092	-0.446871	0.485983	-0.638464	-0.458772	-0.647261	-0.405344	0.836998	-0.637429	-0.38154	-0.507026	-0.744804	-0.377788	-0.390078	-0.548941	-0.528501	0.806377	0.601354	-0.468087	0.642841	2.44657	-0.560973	0.577266	0.539928	-0.747132	-0.482188	-0.566147	-0.432381	1.24755	-0.559808	0.435813	-0.386844	1.50578	-0.611167	-0.606639	2.06869	-0.674428	0.205841	0.0625971	1.18949
Afg3l2	-0.767041	0.127454	0.54413	0.922275	0.0471238	0.214431	0.160076	-0.842776	-0.756307	0.486694	1.2492	-0.833433	-0.885215	0.581167	-0.891974	0.731978	1.24339	-0.88442	-0.687828	0.625962	0.0862159	1.158	-0.694387	0.502774	-0.800734	0.908694	-0.815444	0.585929	1.45711	1.31441	0.302601	0.310759	0.290329	-0.968702	-0.765153	-0.829656	-0.726888	-0.67123	-0.824786	0.180638	1.18238	-0.885315	1.23624	-0.860765	-0.792485	0.854027	-0.976753	-0.142695	0.329828
Aftph	-1.32415	0.124832	-0.629045	-0.293604	0.755492	-0.426981	0.167992	0.865405	-1.31027	-0.136727	0.0250964	-1.41002	0.614652	0.0298866	-1.48574	-1.24535	-0.00236786	0.32371	1.29632	0.063805	0.496312	0.624974	0.289292	0.608561	0.38459	0.512382	-0.237755	-1.3077	0.444973	-1.0668	-0.271716	0.36415	-0.298684	0.370647	0.289294	1.13088	0.107927	0.407253	-0.164427	-0.402952	1.43578	-0.0385645	1.11883	-1.44538	0.759795	-1.51273	0.928134	0.470003	0.100648
Aga	-0.52303	0.366681	0.218656	-0.6191	0.283865	-0.821997	-0.644023	-0.60183	0.848958	0.163626	-0.492833	-0.59211	0.415755	-0.502347	0.369259	-0.459637	-0.541024	0.518798	1.30956	-0.54092	0.924382	-0.43761	-0.447435	-0.574426	-0.558087	0.469589	-0.573392	-0.509793	-0.567807	-0.315997	2.20879	0.552638	1.16627	-0.732855	1.08994	1.94784	-0.481251	1.18415	-0.583113	-0.616929	-0.444849	-0.646091	0.778696	-0.620548	-0.549503	-0.674737	0.222221	0.633596	0.959004
Agap1	1.32099	-0.892402	-0.0516474	-0.85616	0.598093	0.139162	-0.889753	-0.832882	-0.711612	0.436106	-0.685964	-0.819779	0.169341	-0.698788	1.45553	-0.641219	-0.75092	-0.891287	-0.615571	0.659417	0.0461481	-0.611529	-0.624771	1.20066	0.353385	-1.13466	-0.794549	-0.708824	-0.787022	-0.447605	0.319375	-0.800543	0.923278	-0.0389202	0.886987	0.564004	-0.670352	1.01519	1.0821	0.184691	1.253	-0.892541	0.539873	1.77427	1.35451	0.83572	-0.0573282	-0.205204	-0.743105
Agap3	-1.18052	1.18981	-1.1366	0.623151	0.852946	0.156816	0.489762	-1.16246	-1.18308	-0.2048	-1.18744	-0.107638	-1.15234	0.822739	0.463868	0.948753	1.31326	0.011434	-1.19941	-1.17642	-0.0797214	0.642848	-1.19785	0.827865	-0.0451791	0.184171	1.04913	-1.18355	0.0132475	1.44425	-0.0382518	1.02358	0.647851	-1.13242	0.430036	-1.16559	-1.1901	-1.20337	1.17198	-1.159	2.64263	-1.15231	-1.15734	0.292584	0.241708	0.621127	0.814322	1.47549	0.250638
Agbl3	-0.319026	0.595983	0.462085	-0.395331	-0.467447	0.21313	-0.415126	0.81628	-0.310156	0.416012	1.01667	-0.373893	-0.416686	-0.302599	-0.422272	-0.268677	-0.333318	-0.416029	-0.253564	1.07696	-0.484202	2.37522	-0.258985	-0.359848	-0.346871	-0.559439	-0.359027	1.03174	-0.354591	-0.154589	0.760795	-0.362559	-0.408883	-0.485681	-0.317466	1.00771	-0.285843	-0.239847	-0.366748	1.2417	-0.256931	-0.416769	-0.399356	-0.396481	1.07611	-0.43952	-0.492334	0.349695	-0.330966
Agfg1	-1.13754	-0.308439	-0.490312	-0.130996	0.574112	-0.814265	-1.31817	-1.25518	1.39134	-0.566803	0.894762	-0.183625	-1.32111	0.221668	-0.309328	0.395193	0.179749	-1.31987	-1.01449	0.945269	0.630963	1.61639	-1.02468	0.782332	-1.18988	-0.294126	-1.21273	-1.11778	0.620398	-0.828455	0.52496	-0.0888897	-0.140339	0.0947933	1.70615	0.835553	1.81465	-0.98871	0.00717389	-0.239801	-1.02082	1.29498	1.28018	1.70492	0.239095	1.17359	-0.499847	-0.112023	-0.327665
Agfg2	-0.392182	-0.477788	-0.525595	0.690903	-0.522283	0.169282	-0.47642	-0.447045	-0.384406	0.36591	-0.371159	0.61677	1.18892	-0.377782	0.539594	-0.348047	-0.40471	-0.477212	-0.334799	1.00556	0.516158	-0.332711	-0.339551	-0.427965	-0.41659	-0.602922	0.721757	-0.382966	-0.423357	-0.248041	-0.434661	-0.430341	-0.470948	-0.538267	-0.390814	1.63282	-0.363095	-0.322776	-0.434013	0.580368	1.53653	-0.47786	2.10611	0.990674	-0.410614	-0.497804	1.40073	-0.577362	-0.32005
Aggf1	0.233989	0.585497	-0.109725	0.853217	-0.0165373	0.69561	-1.42855	-0.12522	-1.09828	0.738335	0.260987	-1.29882	0.233248	-1.0745	-1.45104	-0.96777	0.856572	1.14461	1.5978	0.2393	0.760124	1.71368	0.582202	-1.25463	-0.0864931	0.0840278	0.528353	-1.09311	1.02909	-0.608807	-1.27866	-0.132682	-1.40891	-0.104961	2.08327	-1.289	1.05063	0.730425	1.06239	-1.36085	-0.930814	0.00483907	0.0239277	0.08086	-1.19235	0.261563	0.852044	0.0251223	0.0590049
Agk	-0.481916	-0.416971	0.552609	0.718799	-0.383214	0.944804	-0.418008	-0.440294	-0.487816	1.12204	-0.497866	-0.445429	0.644772	-0.492841	-0.413256	-0.5154	-0.472412	0.746551	1.22472	-0.472467	0.681058	-0.527034	-0.521845	-0.454769	0.663905	-0.322037	-0.455315	-0.488908	-0.458265	2.08095	-0.449689	-0.452967	0.743943	1.90346	-0.482954	-0.447504	0.876163	-0.534572	-0.450181	-0.432319	-0.523211	1.02165	-0.428496	1.02034	-0.467933	-0.401786	-0.366663	-0.341428	0.593967
Agl	-1.24958	0.0814959	0.542154	-1.46113	0.329569	0.269707	-1.51601	-0.225205	0.135834	0.113669	0.128629	-0.344647	-0.458592	0.803964	0.0787725	1.03381	-1.2892	0.720929	1.44993	1.64289	-0.0521425	-1.06148	-1.08312	-0.0435424	-0.19947	-1.12772	-0.211474	1.26393	0.476609	-0.793688	-0.25565	0.386166	0.303737	-0.166029	0.365753	-0.0145536	-1.15758	-1.03006	0.956848	0.600174	-1.07742	1.45066	0.628193	1.16807	0.808983	-0.445103	-0.766609	0.289517	0.733383
Ago1	0.488037	0.505899	-0.287598	-1.04699	0.364389	-0.646666	-1.09236	-1.01556	0.509006	0.1796	0.494533	-0.99787	-0.0341886	-0.834497	-0.0864514	-0.756763	-0.90489	0.0695332	2.66412	-0.904702	-0.197517	1.12627	-0.734553	-0.965685	0.816376	0.246627	0.1852	1.17482	-0.953639	1.38714	-0.983189	0.158581	0.0880516	-0.283464	-0.868564	-0.990718	-0.796101	-0.690699	-0.981495	0.592268	1.9329	1.04826	1.04426	0.401121	0.495835	0.618616	-0.305827	0.768548	0.275348
Ago2	0.624312	-0.356763	-0.432303	0.445818	0.683638	0.0194332	-0.791355	-1.90574	-0.424078	-0.366611	-0.455408	-2.02851	0.734226	0.949314	-0.576944	0.13143	0.1295	0.688388	1.32947	-0.0584764	0.210737	1.80392	0.552926	-1.73345	-0.835291	-0.350375	-0.497273	-0.909576	-0.435068	-0.6895	-0.277712	-0.53363	1.30166	0.183195	1.17069	0.327712	-0.341099	0.0646168	-0.388172	-1.0752	1.02943	0.690217	0.677963	0.576841	0.995379	0.168465	-0.427505	0.400756	-0.555829
Ago3	0.883537	-1.33937	0.0581013	0.480602	0.560175	-0.82062	-0.293166	-0.078538	0.212618	1.36098	-1.12108	-1.26258	-0.277626	0.19369	-1.34939	-1.07377	0.837963	0.461489	-1.04665	-1.18962	-0.407397	0.800574	1.18661	0.0818382	-1.21409	-0.300229	2.01555	1.3391	0.596848	-0.869038	0.502509	0.514197	-1.32537	0.0824084	-1.16132	1.91291	-1.10457	-1.02203	-1.24975	0.337358	-1.05269	2.15401	1.26044	0.856197	0.214307	-0.241807	0.060906	0.835776	-0.968535
Agpat1	-0.376537	-0.4723	-0.525779	0.698612	-0.522074	0.160232	-0.47077	-0.437909	-0.367839	0.920061	-0.353019	0.626708	0.589443	-0.360429	-0.477777	-0.327165	-0.390551	0.692303	-0.312346	-0.39047	-0.538504	-0.31001	-0.317662	-0.416566	0.723464	-0.61228	-0.41576	-0.366228	-0.411411	-0.215294	0.704226	0.711253	-0.464648	-0.539954	1.236	-0.427278	-0.343998	-0.298896	0.811083	0.588256	-0.315648	-0.47238	0.947558	-0.452487	2.1893	1.27218	0.416975	-0.583688	-0.530083
Agpat2	0.78489	-0.75225	0.0822358	1.50594	-0.844228	-0.23595	0.293981	-0.688698	-0.559214	0.967344	0.779885	0.382339	0.309493	-0.545522	-0.76237	-0.484054	-0.601185	-0.751059	1.2935	0.809162	-0.87459	-0.452353	-0.466492	1.34735	1.12658	-0.222529	-0.647769	0.78401	-0.639732	1.60514	0.465183	-0.654169	-0.738111	0.0933014	-0.57246	0.709434	-0.51516	-0.431814	-0.66176	-0.710428	-0.462771	-0.752398	0.682017	0.735114	-0.613389	0.344912	0.0741286	0.46452	0.740315
Agpat3	1.15947	0.665627	-0.428764	-0.315042	-0.423102	0.712291	-0.344703	0.903406	-0.187413	-0.480578	-0.164767	-0.28292	-0.347042	-0.17609	-0.355411	-0.12526	-0.22212	-0.346057	-0.102615	1.1882	0.60492	-0.0990454	-0.110737	-0.261874	-0.242428	0.734362	-0.260643	-0.184952	-0.253997	0.045691	-0.27332	-0.265935	-0.33535	-0.450425	1.41264	-0.278243	-0.150983	-0.082061	0.962202	-0.312458	-0.107661	-0.347165	-0.321073	1.84254	-0.232213	-0.381257	-0.460394	-0.517255	-0.606195
Agpat4	-0.323854	-0.320806	0.157806	0.684467	0.527896	-0.0865715	-0.276276	0.450566	0.84985	0.0543458	-0.313721	-0.15755	0.49685	-0.315566	-0.321691	-1.56102	-0.374796	-0.757072	0.226076	-0.308551	0.318428	0.324673	0.705643	0.671957	0.434916	-0.0586138	-1.78176	-0.318097	0.834356	0.600192	-0.0488416	0.40115	0.675652	-1.12063	-0.0692144	-1.81046	-0.222812	0.858334	0.0891267	-0.828322	-1.53232	0.22154	0.220185	-0.42252	1.20475	1.58402	0.15554	0.582742	-0.551183
Agpat5	-0.546837	-0.186958	-0.022628	0.677063	0.092928	-0.690592	0.0911771	0.409941	-0.528012	0.0537667	-0.100264	0.392396	-1.12626	-0.553108	0.821222	1.38332	-0.133884	-0.552197	0.924799	-0.513854	1.07434	0.169794	0.250133	0.406008	0.140213	-0.47665	-1.52679	1.1554	0.640498	-2.2603	-0.504598	-0.157589	-0.197891	0.472272	0.613223	-0.16364	0.645233	-0.0846577	-1.45707	0.319661	0.701407	-0.176896	-2.75775	1.14223	0.586767	0.568327	0.15758	0.82871	0.405816
Agps	-1.48139	0.415312	-0.738617	-0.426945	1.12945	-0.13969	-1.6017	-0.36185	0.578166	0.16586	0.994119	-1.55008	-1.60365	-0.132495	0.746768	1.19726	-1.49928	0.196851	1.98681	-0.0889821	-0.032798	1.22994	-1.40623	-0.213284	0.236073	-0.112681	-1.53147	0.554635	-1.52591	0.606936	0.211532	0.220546	0.208556	0.265602	1.36132	0.524187	-0.0597028	0.966647	-0.306719	-0.536832	0.47063	1.01249	0.518525	-1.57836	-0.0915553	0.905385	0.246473	0.0701405	0.208902
Agrn	0.964165	-0.486087	0.95895	0.683581	0.460858	0.154588	-0.484648	-0.453739	-0.387831	0.353534	-0.373892	0.610429	-0.486087	-0.380862	-0.491238	1.08852	-0.409194	-0.485481	-0.335635	-0.409119	-0.548358	-0.333438	1.17884	-0.433664	-0.421694	-0.617751	-0.432906	0.953932	-0.428815	-0.244349	1.31288	-0.436164	-0.47889	-0.549722	-0.394574	-0.443739	-0.365407	-0.322984	-0.440027	-0.464799	2.32401	0.9524	1.63038	0.9833	-0.415406	-0.507147	-0.555858	-0.590858	-0.317494
Agtpbp1	-0.797737	-0.861905	0.597599	-0.847873	0.0985041	-0.184147	-0.86088	0.359034	-0.791908	0.559286	-0.781978	-0.833788	0.199838	-0.786943	0.749017	-0.764654	-0.807127	0.938206	0.995445	-0.807073	1.49975	1.87324	-0.758286	-0.824559	-0.816032	-0.167311	-0.824019	0.549419	-0.821105	-0.689692	0.298704	0.304136	0.94566	0.638349	0.814293	-0.831737	-0.775934	-0.745711	0.405322	-0.84674	1.90582	-0.861959	-0.850518	1.31068	1.3053	1.66071	0.0518426	0.879456	0.495239
Agtr2	1.73263	0.674817	0.471088	-0.17764	-0.65216	1.10879	1.31264	-0.141633	1.59399	0.312934	1.21088	0.65123	1.57271	-1.28525	1.40706	-0.0771391	-0.0522233	-0.549136	-2.72804	0.673404	0.482767	-2.7336	1.43857	1.5158	0.281051	1.03407	1.23798	-0.115421	0.386773	1.34905	1.08309	-0.282085	-2.3655	-1.21567	-2.57888	-1.07597	0.23713	0.0761933	0.493006	0.246472	-2.72018	-0.202713	0.180973	-0.235137	-2.52616	0.243637	-0.634684	-0.659529	1.44789
Agtrap	0.505348	0.519632	-0.275863	0.117492	-1.20038	-0.138859	-0.0351623	0.19735	0.526642	0.905037	-0.798992	1.10218	-0.0204558	-0.816584	0.51939	-0.737608	-0.888103	0.0832901	1.04775	-0.887912	-0.186258	-0.696876	0.804434	-0.94987	-0.919656	-1.41455	0.832441	-0.830353	0.887158	1.41048	0.785936	-0.95618	0.738406	-1.24283	1.50193	0.403184	-0.777574	-0.670487	0.268481	-1.02846	-0.710262	0.356173	2.39984	0.415594	0.512375	1.06776	-1.25832	-0.466689	0.349197
Ahctf1	-0.494735	-0.44792	0.0551342	1.71433	-1.15726	0.0578465	-1.00323	1.35054	-1.83722	1.08642	0.180157	-0.907329	0.0419	0.185859	-1.03861	-1.75446	0.606229	-0.24876	0.79371	1.0486	1.37017	0.123388	-0.21565	-0.617143	-0.158142	-0.367903	0.890667	-1.83394	0.679414	0.355618	-0.823312	-1.94176	0.208309	0.569131	0.988953	-1.95815	-0.408564	1.1393	-0.715706	0.0528152	0.931722	1.82626	0.0853044	-0.558689	1.0433	0.107811	0.322854	0.672738	0.634334
Ahcy	0.597441	-0.484081	-0.637519	-0.261516	-0.27493	-0.159413	0.0554677	0.520158	-0.265216	-0.196439	-1.45879	-0.394472	0.451701	0.557558	0.20998	1.11706	1.24654	0.25205	-0.233478	0.664389	0.823763	0.754172	-0.0313831	-1.48098	0.224927	0.278082	0.451639	0.337652	-0.192499	-0.033934	0.881111	-0.00513335	0.785733	0.259349	0.0599793	0.0822972	-0.228036	-1.13773	-0.464619	0.0561172	1.33418	-1.3877	-0.717808	-1.36622	-1.37496	1.2182	-0.337356	-0.0953503	-0.0288111
Ahcyl1	-1.46658	-0.392941	0.365117	0.29173	0.485043	-1.31217	0.0789137	-0.035962	-0.762661	1.27509	0.0082766	-0.51135	0.432273	0.018704	0.35298	-0.594172	0.882537	-0.758357	0.674922	0.982283	1.22898	-0.864178	0.00171561	0.620691	-0.355302	0.232185	-0.679183	-0.32386	-0.622282	1.77131	-1.78392	-1.77304	0.763312	0.631598	0.912372	1.16943	0.121579	-0.338225	0.277681	-0.0864894	-0.842978	-0.382857	-0.399691	0.309815	0.597232	-0.836103	0.259932	0.376598	-0.756904
Ahcyl2	-0.221729	-0.262197	-0.284796	-0.253347	-0.28323	0.449488	-0.26155	0.950231	-0.218053	-0.299125	-0.211791	-0.244464	-0.262197	-0.214922	0.757768	-0.200865	-0.227651	-0.261924	-0.194603	-0.227617	-0.290173	-0.193616	-0.196849	1.08057	0.894038	-0.321349	0.910698	1.12288	-0.236466	-0.153591	-0.24181	-0.239767	0.907139	-0.290786	1.38992	-0.243171	-0.207979	-0.188919	-0.241503	0.785292	-0.195998	-0.262231	-0.255015	-0.253824	-0.230442	-0.271658	-0.293543	-0.309267	-0.258231
Ahdc1	-0.382711	0.568983	-0.477738	1.3513	1.10126	0.737837	-0.442712	-0.421789	-0.377172	-0.499328	-0.367736	-0.416968	-0.443686	-0.372454	-0.447174	-0.351275	0.952519	-0.443276	1.40833	1.01861	-0.485841	-0.340351	-0.345223	-0.408199	-0.400096	0.255575	-0.407686	0.964101	-0.404916	-0.280043	-0.412968	-0.409891	1.36362	0.483806	-0.381737	-0.415019	1.01815	-0.333274	-0.412506	-0.429276	-0.343941	0.994825	-0.432866	1.72824	-0.395839	-0.457943	-0.490918	-0.514611	-0.458704
Ahi1	-0.941022	-0.893853	0.0657994	-0.904167	0.124426	-0.826331	0.148797	0.287102	-0.945307	0.628938	0.359108	0.142525	0.16789	0.379374	0.131124	-0.965341	-0.934119	0.269789	1.54538	0.476039	0.794133	0.869156	-0.970022	-0.921305	-0.927573	-0.824903	-0.921702	0.394148	0.259658	0.862025	-0.917616	-0.919996	0.904817	0.110042	0.669229	1.61999	1.11536	1.36965	0.316441	-0.905	-0.971014	0.544749	0.50064	-0.903612	-0.930866	1.32029	0.106138	0.0409892	0.197292
Ahnak	0.0393845	-0.497862	-0.280546	-0.59482	0.850926	-0.33511	-0.562391	-0.165966	0.624481	0.385819	-0.317996	-0.666786	-0.293528	0.603544	0.0010476	-0.549658	-0.656016	0.781057	-3.46043	0.359925	0.186065	1.55121	0.332474	0.3626	-1.03838	-1.28506	-0.157939	-0.126534	0.162606	-3.06875	-0.226466	0.0410289	0.686462	-0.113517	0.023062	1.31601	-0.415884	0.325388	-0.344832	-0.948902	0.367313	1.40065	1.7931	1.44445	2.1298	-0.141438	0.278321	0.202089	0.271758
Ahnak2	0.413762	-0.146444	-0.063596	-0.366763	0.791993	-0.0858704	-0.314929	0.773496	0.437024	-0.17193	-0.223744	-0.1889	-0.883799	0.643269	0.510176	0.65236	0.0734191	-2.9738	0.451672	0.687011	-0.248141	0.572486	-0.335479	1.0214	-1.67239	-0.728359	-0.276837	-2.70314	-0.994346	-2.31566	0.539052	-1.08276	0.792704	0.256335	-0.372554	-0.323848	-0.573658	0.305966	0.107117	0.319324	0.0894618	0.721844	0.891323	2.4284	2.00927	1.12266	0.226397	0.209018	-0.641134
Ahr	1.57726	0.515136	-0.693039	0.325798	0.694073	-0.178913	0.564303	-0.227142	-1.2645	1.15623	0.756671	0.252843	-0.442084	0.0808046	-0.494096	1.4443	0.0276163	-0.338392	-1.13737	0.0938452	-0.00012826	-1.13202	0.369932	1.42733	0.405339	-1.03613	-1.37429	-1.26081	0.902856	0.967452	-0.265016	-0.25175	-1.4863	0.296802	1.55983	-1.40068	0.170263	-1.10655	-1.39164	0.604543	-1.14493	-0.0654489	-1.46489	1.17395	1.25479	0.647993	-0.137747	1.02389	0.722499
Ahrr	1.84761	-0.861812	-0.0391213	-0.818498	1.60978	-1.14536	-0.858647	-0.790676	3.11411	0.437179	0.696629	-0.775016	0.8049	1.83774	1.16015	-0.561608	-0.692718	-0.860479	-0.530955	-0.692552	0.054376	-0.526123	-0.54195	0.572683	-0.720207	-0.362963	-0.744863	-0.642407	1.08892	-0.330208	-0.762022	1.00441	0.956452	-0.031182	-0.660566	-0.768686	-0.596426	-0.503133	0.473891	0.222925	-0.537785	-0.861979	-0.826661	1.33848	-0.706379	0.858747	-0.0517936	0.723786	1.12289
Ahsa1	-0.729532	0.536777	0.285742	0.578956	0.399153	-0.195628	0.367599	0.0680143	-0.022862	-0.282318	-0.72826	-2.20349	0.619407	0.760849	-0.270521	1.26992	-0.0916178	0.787109	0.564063	-0.00965772	-0.35326	-1.94902	-0.445723	0.281364	0.0395273	0.0181919	-0.392261	0.765548	0.103723	-1.74871	-0.436613	0.616314	-1.10995	0.512793	0.754279	1.41176	-2.0209	1.27436	-0.954256	-1.20644	1.20876	0.678827	0.94868	-2.25033	0.453144	1.22287	0.806361	0.0672507	-0.0431894
Ahsa2	-1.07041	-1.18339	0.248849	0.622963	-0.248357	-0.0763205	-0.138185	0.0550777	1.45206	0.59458	0.944562	-0.0768377	0.48332	0.276929	-0.167576	0.425938	-1.08694	-0.018674	-0.994671	0.323351	0.393871	-0.991915	-1.00094	0.878969	1.41793	0.6181	1.10142	-1.05824	-1.11155	-0.880164	0.00180971	1.40461	-1.17437	0.282373	-1.0686	0.940085	-1.03202	0.628684	0.108797	-1.15669	1.66419	0.960889	-1.16334	0.999291	-1.09473	-1.20981	0.673914	0.501185	0.574705
Ahsg	-0.243677	-0.249376	-0.252559	2.3068	-0.252339	-0.257535	-0.249285	-0.24733	-0.243159	0.667239	-0.242277	-0.246879	-0.249376	-0.242718	-0.249702	1.90306	-0.244511	-0.249338	-0.239856	-0.244506	1.40206	-0.239717	-0.240173	1.07315	0.882002	0.530683	-0.246011	1.09718	-0.245752	-0.23408	-0.246505	-0.246217	-0.248921	-0.253403	-0.243586	-0.246697	-0.24174	-0.239056	-0.246462	-0.248029	-0.240053	-0.249381	-0.248365	-0.248197	-0.244904	-0.250709	-0.253791	-0.256006	-0.622989
Aida	-0.489281	0.452997	0.368525	-2.08664	-0.734161	-0.201054	0.242591	-0.200786	1.32241	-0.950281	1.29751	-0.962957	0.533427	-1.7984	-0.13709	-0.254861	0.133846	0.0884649	1.37051	0.215891	0.728848	1.49273	-1.66283	0.827126	-1.93601	0.172431	-0.824791	0.206085	-0.135218	-1.33833	0.521948	-0.854295	-2.12877	0.389052	0.996145	1.15959	-1.74631	1.59654	1.3904	-0.0247587	-1.65645	0.46297	0.822484	0.897836	0.67164	0.813292	0.355966	0.592024	0.971304
Aif1l	-0.21248	-0.791386	-0.0345069	0.0281942	0.0663058	0.595566	0.856235	-0.52306	0.496812	-0.134135	1.27691	-0.645614	-0.137342	-0.205404	0.804616	1.51722	-1.60652	-0.638539	0.332619	-1.60633	-0.308653	-1.41191	-1.43039	1.13409	-0.511328	-0.846987	-0.518433	0.475117	0.167863	-1.18304	-0.559199	0.0806307	0.793658	0.568042	1.27179	0.375093	0.57838	0.963864	0.653001	-0.114058	-1.42553	-0.365687	0.805716	-0.305429	0.963978	-0.0912856	0.279704	0.521835	-0.0897522
Aifm1	0.525697	-0.00390001	-0.184947	1.24274	-0.11745	0.36175	0.0297434	-0.951177	1.23051	-0.260914	0.521951	-0.936781	-1.01657	-0.803852	-0.00470432	1.4032	-0.861128	-1.01534	1.8056	-0.860975	0.512922	-0.707984	-0.722533	-0.910594	-0.886397	-1.28273	-0.909062	-0.814879	0.28271	-0.527887	0.203446	-0.915647	0.800417	1.12934	0.779433	1.1394	0.607535	-0.686851	0.310956	0.0643886	1.15558	0.42184	0.418608	0.471855	-0.873686	0.0793939	1.10538	-0.348391	-0.867491
Aig1	0.937588	-0.583003	0.29086	-0.440908	0.967486	0.0119231	0.0472256	0.255416	0.940445	-0.135926	0.877113	-0.529022	0.0710403	1.5268	0.760485	-1.56245	0.450767	0.980479	0.958958	-1.57694	1.28645	1.06787	-0.0408026	-1.58292	-1.58	0.0419707	0.635372	0.451469	0.243052	0.34562	-1.58463	-1.58352	-0.427819	-0.640587	1.26735	-0.206881	0.506106	0.0515012	0.305287	0.0448177	-1.55982	-1.59569	-1.59178	-0.140387	1.00798	-0.46226	0.332176	1.16175	1.08602
Aim2	-1.01764	1.39203	0.582926	1.59004	-0.915026	-0.0838566	0.691348	0.223526	0.337045	0.0333103	-1.03422	-0.979707	1.14153	0.299332	0.668333	-1.05245	-1.00776	0.849105	-1.0629	1.57069	0.149688	-1.06455	1.18383	-0.989417	1.18859	-0.063033	-0.989985	0.315339	0.831737	-1.13133	0.769454	-0.987543	-0.955515	0.0681508	-1.01872	-0.981865	1.49767	0.535102	-0.984647	0.669232	1.60218	1.19431	1.6066	-0.96409	-1.0031	-0.934334	-0.897819	-0.871584	1.33697
Aimp1	0.638204	0.138605	-0.950989	-0.256178	-1.45403	0.931819	0.607104	0.420184	0.354005	0.427305	0.278306	0.939088	0.444224	0.304979	-0.107842	1.35086	0.339363	0.808087	0.855778	-2.49967	0.231142	-0.688443	0.553559	-0.49278	-0.742078	0.503164	0.564389	1.04212	-1.30791	0.103495	0.0356078	0.0370422	-1.30433	0.094833	-0.152644	0.0508589	0.654295	1.58339	0.470137	1.29336	-0.654882	-0.323003	-1.07125	-2.47522	-1.08088	-0.691713	0.497253	-0.298715	-0.119668
Aimp2	0.0284978	-1.32991	-0.395604	-0.180322	0.247656	-0.0585577	-1.32993	1.29617	-1.33184	0.552791	-1.33212	0.329851	-1.32991	0.67602	0.284788	-1.33259	0.0127331	0.469762	-1.33287	0.778097	0.326697	1.79839	0.186706	-0.0117266	0.421148	-0.53892	0.449445	1.50158	0.493755	-1.33467	0.42279	0.860652	-0.163945	0.216936	1.50904	0.0477471	0.0478636	-1.33312	1.00792	0.726195	1.32994	-1.3299	0.0726433	-1.33027	-1.3313	-0.190953	0.934469	0.488158	-0.362717
Aip	-1.27714	-1.30987	0.16719	-1.30271	-0.333121	-0.587112	-1.30935	0.545101	0.0866521	0.541338	0.0426122	-0.238482	-0.248128	-1.27163	0.302849	-1.26027	1.55707	-1.30965	0.494969	-1.2819	-0.27937	0.588545	0.26246	0.705782	-0.159168	0.311966	0.927558	0.0666318	0.535729	0.660441	-0.165099	0.464705	-0.141153	-0.362424	1.92793	1.24154	0.114128	0.356883	-0.0587198	-0.264211	-1.25633	0.834479	2.13763	-1.3031	1.65597	0.449349	-1.33522	0.0746618	-1.0076
Airn	-0.555639	0.585496	-0.355432	-0.455265	-0.360402	-0.243281	-0.429226	0.724586	1.48114	0.611872	-0.587188	-0.483465	-0.427174	-0.577248	-0.419826	-0.621871	-0.536839	0.735921	1.10842	-0.536947	-0.33836	-0.644884	-0.63462	0.817271	1.23331	0.549	-0.503021	1.45339	-0.508856	-0.771945	-0.491893	1.25806	-0.437438	-0.336416	-0.557692	-0.487571	0.780857	1.68912	0.741549	0.58039	-0.637321	-0.427065	-0.449971	0.996998	-0.52798	-0.397137	-0.327664	-0.277747	1.23743
Ajuba	-0.945542	-1.07063	0.75828	-1.04328	0.440986	0.0191083	-0.0252325	0.172184	1.11427	0.294962	-0.914821	-1.01582	1.34885	0.403831	-0.0555098	-0.881049	-0.963848	-1.06979	0.888478	0.446455	-0.103986	-0.85864	0.650842	-0.99783	-0.981207	-0.465095	1.22133	-0.932075	-0.991097	-0.734915	-1.00761	0.755132	-1.06064	-0.188439	2.55129	1.5242	-0.903038	1.50479	0.227746	-0.00314637	1.00828	1.54551	-1.04844	1.11455	-0.972475	1.10323	1.35599	-1.21614	0.00983021
Ak1	-0.692927	-0.885833	-0.0602523	-0.84365	0.00766265	0.477	0.160652	-0.816556	-0.675405	-0.14005	0.666161	0.859229	0.175909	-0.660479	0.717726	-0.593473	-0.721157	-0.884535	-0.56362	0.689202	-1.0192	-0.558915	-0.574328	-0.773562	-0.747927	0.127498	0.377063	0.668088	0.420324	-0.368118	-0.78865	0.977519	0.295682	1.51346	0.92116	0.583347	0.752765	-0.536526	0.447224	0.795067	-0.570272	-0.885996	1.24888	1.31339	0.681698	0.2076	-1.03526	0.31239	1.44532
Ak2	-1.07366	0.238872	-0.591206	-0.149726	0.0633153	-0.138101	0.706289	0.584152	0.313433	0.567767	0.309097	-1.23619	-0.301215	-1.025	0.235088	0.513579	0.91173	-0.197053	1.63828	0.294442	-0.509829	0.970257	-0.895804	-1.19459	0.596177	-0.490522	1.02595	-1.04252	0.645772	2.08567	0.536374	0.553817	0.462594	-0.0217507	-1.06904	1.30907	0.404781	-0.839113	-1.21503	-0.256664	-0.889721	-1.3632	-1.31162	0.147646	0.280209	0.336274	0.357779	-0.276851	0.240588
Ak3	-0.480436	0.14521	0.472375	-0.616434	0.662714	0.44478	0.20235	0.860088	0.299697	0.194627	0.623136	-0.754703	-0.407658	0.644612	0.259084	0.715906	0.401733	0.413224	0.0979218	-0.180406	0.457602	1.29988	-0.216444	0.0466299	-0.850123	0.248257	-1.09565	0.540815	-1.04102	0.971848	-1.13242	0.0371847	-0.227478	-0.460719	0.501277	-0.047767	1.1331	-0.0836548	-0.697139	-1.02336	-3.58452	-1.54126	-0.469652	0.523727	0.75692	0.721314	0.588445	0.646384	-0.251204
Ak4	-0.385238	-0.728254	-0.243075	-0.591934	1.25048	-0.0955224	0.649764	0.884179	-1.74582	-0.815007	0.240702	0.341854	-0.0742106	0.721984	-0.718388	1.22285	0.28297	-0.576995	0.769594	0.833744	-0.0824418	0.0944099	0.494803	-0.424326	0.442843	-0.439048	0.474528	-0.405651	0.523404	-1.75298	0.778852	-1.74341	-0.57518	-0.192162	-0.134483	-1.74304	-0.366796	-0.141573	1.64497	0.314534	0.126013	1.23031	0.358759	-1.74185	-0.328289	1.29741	0.207383	0.859345	-0.00546177
Ak6	1.10322	-1.44428	0.434292	0.783112	0.527551	-0.227244	0.198841	-0.233403	1.10737	0.403791	0.587981	0.983712	0.222428	1.06612	-0.424074	0.754325	-0.0692602	-1.44404	-1.38388	0.696135	0.609692	-1.383	-1.38589	-0.104026	-0.291128	0.172535	1.40245	0.618636	1.4577	0.535239	1.09597	1.10114	-1.4414	0.0757542	-1.40754	-0.0487961	-0.0156871	0.228684	-1.42579	-0.397814	-1.38513	-1.44432	0.662612	0.0139478	0.000251418	-0.314203	-0.508844	-0.0637447	-0.533594
Akap1	-0.383516	0.603895	-0.422879	-0.403251	-0.421902	-0.444929	0.635033	-0.399703	-0.381222	-0.431822	0.934401	0.65934	0.652969	-0.379268	-0.410218	-0.370494	-0.387212	0.755355	-0.366586	-0.387191	-0.426235	-0.36597	-0.367988	-0.394074	-0.390717	-0.445694	-0.393861	-0.380797	1.87447	-0.340988	-0.396049	-0.394775	-0.406756	-0.426618	1.97001	-0.396899	-0.374934	1.24445	-0.395858	-0.402805	-0.367457	-0.408795	-0.404292	-0.403548	1.0272	0.723858	1.10769	1.68663	-0.672565
Akap11	-0.596823	0.190172	0.430211	0.11015	-0.262681	-0.0445703	0.241901	0.819199	0.572917	-0.135176	-0.597405	0.0182057	0.534472	1.17266	0.194286	-1.85648	0.0421948	-0.350983	-0.0761401	0.124148	0.119255	1.30975	-1.83713	0.764973	-0.885286	-0.767291	-2.03686	0.0868521	0.239179	0.253757	0.468289	-0.287476	0.106096	-0.74413	-1.95389	0.475711	0.18166	-1.79892	0.90458	-0.470585	0.82972	0.464107	0.451333	0.876415	1.46208	1.03679	0.220526	0.000230709	0.854731
Akap12	-1.78741	-0.233232	-0.928363	-0.0429934	-0.283191	0.274344	-1.8343	0.0252671	-1.78308	-0.398798	-0.463996	-0.757136	0.256588	-0.451066	0.195503	-0.324751	-1.79438	1.01397	-1.75547	-0.384147	1.02927	0.0886381	-0.238639	0.648396	-0.0486756	-0.609407	-1.80693	-0.442034	-0.621262	0.965046	-0.057467	-0.0522178	-0.0288172	0.0869001	0.566473	2.27476	-0.391074	-0.141293	0.0790558	0.558337	3.16547	2.34322	2.29794	0.807182	1.86695	-0.0793316	-0.335949	-0.467884	-0.605845
Akap13	-1.5772	-0.760683	0.58914	-0.580487	0.436627	-1.28453	-0.726815	0.140309	0.952829	-0.0712745	-1.52902	0.397346	-0.10664	-1.5442	-0.762292	1.77915	1.51413	0.467409	-1.44571	0.503781	0.763492	1.18548	-1.4566	-1.65919	0.119199	-0.390399	0.122859	-0.215832	0.176158	-1.24692	-0.54625	0.0918009	0.821545	1.03616	0.779061	1.48876	-1.51055	-1.41816	0.216705	0.655143	0.42181	0.842727	-0.335679	2.16137	2.22354	0.383901	0.0195309	-1.12154	0.820363
Akap17b	1.00723	-1.16648	0.25846	0.011054	0.75863	-0.577317	-0.121065	1.5055	-1.02897	-1.28151	-1.00947	-1.11125	-0.10474	0.30911	-0.151413	-0.975435	-1.05887	0.634045	-0.955927	1.51974	0.825347	-0.952852	1.28006	-1.09312	1.11061	0.862054	0.0569457	-1.02685	0.0971712	-0.828173	0.650613	0.659819	0.00969153	0.290048	-1.03841	0.271269	1.07482	0.669264	0.132391	-1.13669	0.914011	0.977788	-1.14411	-1.1404	1.87259	-0.057419	-0.300674	0.502891	-1.33615
Akap7	0.635085	-0.834006	1.31886	0.339781	-0.890616	1.1877	-0.832266	-0.794893	-0.715199	-0.0115773	-0.698345	0.270765	-0.834006	0.621559	0.182043	-0.668941	0.603122	-0.833274	-0.652086	0.669258	-0.909303	-0.64943	-0.658132	-0.770618	-0.756145	-0.204818	0.3793	0.626881	0.418747	1.34076	0.349145	0.356835	-0.825304	0.0596185	-0.723352	0.595685	0.692061	1.71213	-0.778313	-0.808266	-0.655842	1.31028	-0.814678	2.17658	1.36832	-0.859472	0.0450814	-0.0807151	0.860031
Akap8	-2.05929	0.426058	-0.0336516	0.0659173	-2.24268	-0.175068	0.21273	1.3683	1.09597	-0.0953525	-0.717945	0.971314	-0.513245	-2.039	-0.572267	1.25814	0.412704	0.396858	0.539612	0.0326689	-1.21025	-0.132519	1.09683	0.693742	-0.966391	-0.686658	0.716668	1.30302	0.163949	1.69825	-0.990887	0.0784615	0.0721752	-0.309578	1.14718	1.04666	-0.638146	-0.353976	-0.228503	0.230697	-1.98257	1.69612	-0.0580655	-0.704242	-0.669114	0.600808	0.2501	-0.195527	-0.477113
Akap8l	-0.430103	0.398682	-0.716678	0.576194	1.28107	-0.107598	0.432354	-0.54795	-0.4134	0.140029	0.92677	0.523635	1.05273	-0.399172	0.397775	1.10279	-0.457013	-0.61275	-0.306843	0.95334	0.312016	-0.302358	-0.31705	-0.506966	-0.482531	0.412532	-0.50542	0.929941	0.686435	-0.120484	-0.521349	-0.51207	-0.599295	0.226673	-0.427164	-0.527535	-0.367622	-0.281016	-0.519957	0.467395	-0.313184	-0.614142	0.821508	-0.575942	0.946465	0.481556	-0.756424	-0.827875	1.51015
Akap9	-0.844554	0.0294908	-0.159232	-0.0695662	0.205801	0.101785	-0.246306	-0.43068	-0.146477	0.0410612	-0.866514	-0.180619	0.965272	0.281577	0.303078	-2.14909	1.13461	-0.512249	1.25386	0.358071	-0.308288	-0.286811	0.1046	0.553629	-2.2355	0.811403	0.576447	-0.17025	-0.419246	1.82851	-2.25829	-0.0612981	0.777355	-1.41833	-0.592003	1.14404	-0.0956487	0.719017	0.0812621	0.0949885	0.52664	0.658481	0.275205	0.697724	1.23309	-1.19935	-0.451426	0.344728	0.276493
Akip1	1.27496	0.328015	-0.635487	1.51558	0.937745	-0.558627	-0.686061	-0.716272	0.580127	0.317503	-0.794317	-0.723232	0.377089	0.540826	0.34266	0.620008	-0.759811	-0.685246	1.68631	-0.759885	0.429341	1.00909	-0.826823	-0.735894	-0.747594	-0.555961	-0.736635	-0.782173	-0.740633	1.75129	0.399274	0.397026	-0.691689	-0.622455	-0.774102	-0.726046	-0.80261	-0.844076	-0.729674	-0.705461	1.04561	2.80894	-0.700278	-0.70287	0.66242	1.1028	-0.616457	1.23375	-0.914842
Akirin1	0.494237	-0.759957	-0.399704	0.830236	0.425371	-0.817606	-0.126576	-0.496009	-1.53351	-1.97266	0.487636	-1.67657	0.64686	0.491453	-0.170572	-1.4404	-0.241344	0.028528	0.343688	-1.58531	-0.871044	2.6454	0.824332	0.351556	-0.488613	0.119749	0.137195	0.493044	-0.449745	-1.18432	-0.533911	0.54041	0.824113	0.0281352	1.94491	1.50032	0.593477	0.231793	0.229218	1.15095	-1.41404	0.371566	-0.330862	1.54587	-1.60062	0.713741	0.00240081	0.0971835	-0.578691
Akirin2	1.00798	-0.550431	0.310349	-0.366921	-0.170401	0.210077	-0.509444	0.480516	1.44849	0.860198	-0.819524	-0.484331	0.759375	-2.13254	0.468679	0.843897	0.351802	-0.352468	0.892416	-0.727641	0.242091	-2.12366	0.597594	0.313288	0.0467828	-0.881624	-0.361898	0.35079	0.125655	0.565261	0.0446266	0.382472	0.701132	-0.208558	-0.524108	1.26163	-2.12965	0.227215	-0.253878	-0.512962	1.96257	-2.15228	0.772368	0.0105388	-2.13902	0.88108	0.0976647	1.18478	-1.10033
Akr1a1	0.787919	-0.531578	0.208697	-0.610387	0.120661	0.27135	0.267271	-0.612057	0.49275	-0.404254	0.132424	-0.0778774	-0.0858813	0.144727	0.0615774	0.464807	-0.532936	-0.430527	-0.283307	-0.733266	0.105719	-0.611162	0.761867	0.332073	-0.557677	-0.483716	-0.896338	-0.0320866	-0.192272	1.13912	0.127575	-0.215635	1.21339	0.813636	0.926757	1.27323	-0.257895	-1.55431	-0.0459237	-0.217931	-0.878815	-1.028	-0.318807	-0.49056	0.0263173	0.950281	0.840144	0.620904	0.193869
Akr1b10	-0.785569	-0.920079	-0.995196	0.259306	0.00376953	0.526347	0.125473	0.326121	1.73886	1.15189	-0.752536	1.81769	-0.920079	1.24505	0.094507	-0.716222	1.22247	1.32027	-0.695406	-0.805141	1.39295	-0.692125	-0.702873	-0.841794	0.928402	0.178613	-0.840663	-0.771089	0.348949	-0.559087	-0.852315	-0.845527	-0.909332	1.25944	-0.78342	-0.85684	0.640281	-0.676514	-0.851297	0.149635	-0.700044	0.51837	0.506655	0.558501	0.601629	0.815344	-0.0608175	-0.196559	-0.781105
Akr1b3	-1.70177	-0.868552	-0.505425	-0.829412	-0.240966	-0.149103	-0.22177	-0.425233	-0.161869	-0.990833	-0.167872	0.717852	-0.196642	-0.524385	-0.876262	0.8476	-1.0946	-0.19604	-1.03519	0.0934902	-0.205209	-0.148896	0.56111	-1.23782	-0.659041	-0.908008	-1.01285	0.533822	0.0950605	-2.36719	-1.51311	0.30303	4.37172	2.63457	1.84019	4.34728	1.0256	-0.378493	-0.582927	-0.311325	1.04148	0.0186085	0.4218	-0.116054	-0.564329	0.584549	0.941835	-0.188432	-0.849881
Akr1b8	0.321525	-1.18971	-1.27407	1.39825	-0.274465	-1.40595	0.877327	0.0624317	1.48728	0.867159	0.985665	0.537014	0.477001	0.315087	-0.176072	-0.960774	0.966969	-1.1887	0.812772	-1.06063	0.361231	0.909234	-0.945782	0.217416	0.0455823	-0.622127	-1.10052	1.00047	-1.09366	-0.784306	0.0146713	0.650446	1.06485	-0.325861	1.80451	0.951666	-0.987326	0.691305	-1.11247	0.902508	-0.942606	-1.18984	0.239959	-1.15846	-1.07118	-0.0864935	0.229302	0.759367	-1.32949
Akr1c18	1.01999	-0.374373	0.539848	-0.366899	0.601622	0.34631	-0.373827	-0.362098	-0.337087	-0.405565	1.65542	-0.359396	1.29234	-0.334442	0.645951	-0.322569	-0.345194	0.789816	-0.31728	-0.345165	1.25737	-0.316446	-0.319177	-0.35448	-0.349937	-0.424337	0.79481	-0.336512	-0.35264	-0.282638	0.771129	0.775048	-0.371642	-0.398522	-0.339646	-0.358303	-0.328578	-0.312479	-0.356894	-0.366295	-0.318458	-0.374402	-0.368307	-0.367301	1.06861	-0.382365	-0.40085	0.465844	0.795437
Akr1e1	1.20471	-0.282712	-1.2891	-1.29784	1.28502	-0.0104663	0.346987	0.543795	0.740796	-0.363296	0.00231657	-1.30031	-0.233638	-1.30853	0.738553	0.831367	-1.30499	-1.29546	1.20384	-1.305	-0.234472	-1.31445	0.929429	0.0172813	0.883552	-0.490541	0.916079	0.0324029	0.964648	-1.32558	-0.172768	0.454817	-1.29628	0.258156	0.304191	0.0778152	0.0696894	0.291728	1.65572	0.33727	0.560497	0.849005	0.105485	0.861598	-1.30421	-0.154213	-0.323212	0.140312	-0.224457
Akr7a5	-0.465372	0.969155	-0.726105	-0.59609	-0.719633	0.396646	-0.630001	0.625302	-0.450175	0.136473	-0.424285	-0.559365	0.429068	-0.43723	0.380036	-0.379117	-0.489855	1.16813	1.39694	0.920483	-0.748337	-0.349146	-0.362514	0.783907	1.23925	-0.877227	1.2465	-0.447361	-0.526299	-0.183672	-0.54839	0.590529	0.546795	0.2197	-0.462698	-0.554018	-0.408525	-0.329728	-0.547124	-0.593136	-0.358996	0.805747	1.49749	-0.59806	0.914766	1.09508	-0.762268	-0.827275	-0.372177
Akt1	0.070498	-0.555749	0.966988	-0.357495	0.277336	0.419078	0.0785834	0.374901	0.0964577	-0.90096	-1.22123	0.638466	1.34322	0.085537	-1.58436	-1.14597	0.0136826	-0.402584	1.41518	0.779282	-0.707991	-1.09604	1.96362	-0.0869805	0.38317	-0.00921148	-1.40385	0.0805755	-0.207686	-0.820349	-0.299712	0.342506	-1.54615	0.991189	1.0679	1.09865	-1.19497	-1.06369	-0.19147	0.553976	0.761835	1.04759	0.581526	0.648559	0.0664649	0.904031	-1.78433	-0.470033	-1.63336
Akt1s1	-1.68331	-0.0404429	0.2026	0.849735	-1.26112	0.278661	0.827584	-0.726446	1.21345	-0.922856	0.854537	-0.83756	-0.997663	1.19644	0.95785	-0.0513185	-0.394196	-0.257195	-1.43121	-1.73803	-0.240435	1.70927	0.790893	0.615208	-0.0382185	0.306238	-1.83735	-1.64282	0.0045148	0.832414	0.652104	0.674422	1.42382	-0.0505593	-0.0662962	1.0049	-0.175375	-1.37839	0.813558	-0.932597	-1.44418	0.556523	1.44903	0.650793	0.352571	0.390281	-0.0877286	-0.37208	-0.7748
Akt2	-1.21437	0.112941	-1.64219	-0.278888	-0.637812	0.504648	-1.4845	-1.3903	0.171384	-0.259649	0.164761	-1.3686	-0.427146	0.839805	-0.48231	-1.07284	1.86549	0.312638	-1.03036	0.855206	-0.0232986	0.819285	-1.0456	-0.00990705	2.09638	0.322637	0.891294	0.155431	-1.31434	1.92008	0.402999	-1.33674	-0.300853	1.26527	0.401021	0.710533	0.259053	-0.9918	0.990218	-0.386087	-1.03982	-0.0505574	-0.0373094	1.55596	0.843381	0.213798	-0.165507	0.316585	0.0442871
Akt2-ps	-0.23709	-0.392542	-0.479354	-0.358549	-0.47334	0.154548	-0.390058	-0.336715	-0.22297	-0.534396	-0.198914	-0.324426	-0.392542	-0.210942	-0.401432	-0.156946	1.76789	1.40818	-0.13289	-0.259709	1.15536	-0.129098	-0.141518	-0.302069	-0.281412	-0.61977	0.848241	-0.220355	-0.293701	0.0246538	-0.314228	-0.306383	-0.380121	0.468206	1.3764	-0.319457	-0.184271	-0.111056	-0.313051	-0.355803	-0.13825	1.7517	-0.364955	1.09037	-0.27056	0.709649	-0.512955	0.306619	-0.295006
Akt3	-0.560067	1.30438	0.132443	-0.680792	0.78175	-0.935756	-0.71211	-0.65909	-0.546032	-0.855576	-0.522121	1.01366	0.952133	-0.534077	0.298863	0.957687	-0.582678	-0.713539	-0.456496	0.827649	-0.821399	-0.452727	1.0544	-0.624653	1.1482	-0.152043	0.525649	-0.543433	-0.616336	-0.299904	-0.636738	-0.628941	1.1002	-0.823738	1.79553	0.73655	0.87258	-0.434794	1.25418	-0.678063	-0.461824	-0.714709	-0.687159	-0.682611	0.822825	0.387831	0.129188	0.921697	-0.48671
Aktip	0.926896	0.999137	-0.697302	-0.565648	-0.690748	-0.0755875	1.04256	-0.541853	0.942926	-0.757288	-0.391676	0.528587	-0.602694	0.923546	0.409896	-0.345939	-0.458073	-0.601554	-0.319722	0.952267	-0.719815	-0.31559	-0.329126	0.815116	-0.481583	1.36247	-0.502671	0.925204	0.688526	-0.148031	-0.517346	-0.508797	-0.589158	-0.722379	1.92255	-0.523046	-0.375718	-0.295928	-0.516064	-0.562656	-0.325564	0.835726	0.830234	0.883108	-0.469757	0.496233	-0.73392	-0.799747	-0.325082
Alad	0.767806	0.389426	-0.640482	1.16516	0.937351	0.601375	-0.622749	1.23106	-0.589568	-0.651413	0.726923	-0.609716	0.4385	-0.587179	-0.625008	0.861637	-0.59689	-0.623035	-0.571679	0.813334	-0.644585	1.27202	-0.573393	-0.605276	-0.601174	0.626941	-0.605016	-0.589049	0.579888	1.34208	-0.607691	1.1503	-0.620776	-0.645052	1.01913	-0.608729	1.49053	-0.567343	-0.607457	-0.615947	-0.572744	-0.623269	0.785099	1.54245	-0.599019	-0.630461	-0.647155	-0.65915	0.855448
Alcam	0.449299	-1.05939	-0.209009	-1.02691	-1.13657	-1.27197	-0.0136092	0.191842	0.463429	0.284845	1.11281	0.0627345	0.607327	-0.885899	1.55403	-0.834315	0.411542	-1.05839	0.938835	-0.932486	-1.16205	-0.807711	-0.819577	1.02365	-0.95322	-1.27646	0.177297	0.445357	0.218542	-0.660828	0.143712	-0.977076	0.118583	0.791325	1.93225	1.08079	0.519728	-0.790475	1.6972	-1.02429	1.05783	0.379052	1.06745	-1.02866	0.473306	0.0444296	-0.210966	0.892662	-1.04084
Aldh1a1	-1.55484	0.603102	0.157091	-0.296279	-1.34363	-0.44731	0.224466	0.377447	0.480991	0.592037	0.856517	0.607988	-1.41586	-0.249884	0.206679	2.07033	0.493229	-0.252837	0.870026	0.574902	0.759197	0.975017	1.44165	0.499858	0.237109	-0.424322	1.05555	-0.22955	-0.320723	0.0936282	-1.48587	-0.362411	0.375474	-1.31768	-1.55706	-1.4812	0.936192	-0.0600291	1.19372	-0.410781	-1.6432	-1.41574	0.659956	-1.44461	0.591943	0.383506	0.227815	0.168396	0.166399
Aldh1a7	-0.738638	-0.865689	-0.00333117	0.312065	0.0620359	-0.277945	0.179744	1.02316	-0.727097	0.899449	-0.707436	-0.810017	-0.865689	1.29073	0.149323	-0.673135	0.586923	-0.864834	-0.653474	-0.757124	0.0996049	1.19257	1.58245	0.527467	-0.774862	0.618277	0.989722	-0.72496	-0.784906	-0.524713	-0.801683	1.39627	1.38695	-0.955448	1.61652	0.57253	0.684679	-0.635629	-0.800721	0.202262	-0.657855	-0.865796	-0.843142	-0.839403	1.35086	0.871477	0.571921	-1.01347	0.628266
Aldh1l2	-0.270545	1.26926	-0.367203	-0.319005	-0.364804	-0.421349	2.05918	-0.310293	-0.264911	-0.389164	-0.255313	-0.30539	-0.332567	-0.260112	-0.336114	-0.238569	-0.279621	-0.33215	-0.228971	-0.279569	-0.375445	-0.227458	-0.232414	-0.29647	-0.288228	-0.423226	-0.295949	-0.263868	-0.293132	-0.166115	-0.301321	-0.298192	1.91488	-0.376384	-0.269554	-0.303408	-0.249471	-0.22026	-0.300852	-0.317909	1.64318	-0.332619	1.0813	1.83957	1.83296	-0.347068	-0.380609	0.475267	-0.154558
Aldh2	-1.92266	-2.07149	-0.255837	0.180543	-1.15509	0.591887	-0.426566	1.11359	0.603069	-0.0125915	1.18631	0.405875	0.614954	-0.569292	0.277406	0.297877	-0.600285	-0.906532	-0.0727244	0.165205	0.722884	0.0236838	-1.83115	-0.665659	0.221885	-0.3224	1.44142	0.116228	-0.152071	0.210414	0.796325	-0.858525	-0.257163	0.57989	0.432843	-0.623032	-0.491941	0.546925	0.685261	-0.401008	1.71606	0.544627	0.0553989	0.118609	-0.538544	-0.967754	0.748642	0.704506	-0.128044
Aldh3a1	-0.220485	-0.0812315	0.215894	-0.0602328	1.79799	0.0460927	0.681019	1.37698	0.431125	0.135054	0.517271	-0.815327	0.636886	1.12405	0.552848	1.00609	1.18453	1.07494	0.944397	0.964053	0.854421	0.899315	0.604105	0.421898	-1.03099	-0.242233	-0.421072	1.0424	-0.455885	-0.701163	0.436583	0.730242	-2.875	-1.85675	-1.68501	-1.72671	0.426509	0.158784	-0.618257	0.227537	-1.76258	-0.993015	-3.25876	-2.02447	-0.288518	2.19248	0.199765	0.234431	-0.525442
Aldh4a1	0.457072	-0.915987	0.0101299	-0.91317	0.07108	-0.164813	-0.915781	0.286534	0.458884	-0.00592441	-0.899942	-0.910342	0.750726	-0.900939	-0.916723	0.541629	-0.90499	0.88378	0.855698	-0.90498	-0.924892	-0.894157	-0.895186	-0.90849	0.845544	0.360493	-0.908381	0.438529	-0.907796	1.00105	0.218785	0.221629	1.93709	1.61049	0.708105	-0.909931	-0.898729	-0.892662	1.77125	0.722368	0.97937	0.522565	-0.913701	2.59777	0.51028	-0.918998	-0.925964	0.491635	-0.890431
Aldh6a1	1.5923	-0.560872	0.313515	0.612172	0.378049	0.0577055	-0.559186	-0.52298	-0.445777	-0.657154	-0.429448	-0.514638	-0.560872	-0.437612	0.455373	-0.400963	0.873352	-0.560162	-0.384635	1.63881	-0.633816	1.46089	-0.390492	1.49714	-0.485443	0.95458	-0.498577	-0.444002	-0.493785	-0.277704	-0.507717	1.25404	-0.552441	-0.635413	-0.453674	0.86722	-0.41951	-0.369815	-0.506918	-0.535936	1.48601	-0.56096	-0.542148	0.911709	0.938081	-0.585541	0.320852	-0.683599	0.754536
Aldh7a1	0.598934	0.106117	-0.9877	-0.874777	-0.982078	0.154252	0.139173	-0.854368	-0.748045	0.440596	-0.725558	-0.84288	-0.906552	0.591529	0.107416	0.751765	0.561645	-0.905574	-0.663841	2.43309	-1.00701	-0.660297	0.847569	0.497229	0.324631	-0.330563	0.328242	1.27726	0.369342	-0.516577	-0.833348	-0.826015	0.907496	0.536378	0.852083	-0.838236	-0.71187	-0.643432	-0.832248	0.165714	1.20543	1.2377	-0.880766	-0.876488	1.32433	0.826345	0.516916	0.347034	0.241381
Aldh9a1	-0.886275	0.583405	-1.09222	0.160444	-0.0933502	0.725695	0.0270897	-0.970966	-0.874271	-0.2172	0.457893	-0.960519	1.07323	1.14395	-1.02598	-0.818143	1.12211	0.782144	0.952476	1.20402	0.969192	-0.79447	0.714448	0.377698	0.203352	0.0837153	1.2777	0.4682	-0.9344	-0.663764	-0.95185	-0.945181	1.23463	-1.11179	0.726842	-0.956295	-0.841373	0.828354	-0.950849	-0.987193	-0.80225	0.420026	1.10551	-0.991084	1.20213	-1.04932	0.824037	0.250467	-1.05476
Aldoa	0.10942	-0.00576379	-0.465582	0.366843	-0.382106	0.339473	-0.362204	-0.00259259	-0.225736	-0.490783	0.154991	-0.294924	-0.288168	0.181843	-0.443444	0.935755	0.0393741	0.24439	1.00594	0.00545374	0.291266	0.429983	-0.03283	-0.047295	-0.568508	-0.515878	-1.01965	0.609556	-1.03455	-0.0581698	-0.163672	-0.159487	0.67276	-0.185003	0.310193	0.888161	-0.493898	-0.529938	-0.332089	-1.37359	1.17768	1.43669	1.41768	0.248618	-0.508489	4.05e-05	-0.265064	-0.616689	-0.270825
Alg11	0.380856	-1.45763	1.21652	-0.253117	-0.888189	0.113702	-0.405847	0.427067	0.898085	0.399576	0.309318	-0.390173	-0.80359	0.333885	-0.11229	-0.342465	0.640735	0.979282	-0.737728	0.73617	-0.0570005	1.01643	-0.244331	-0.47983	0.541337	0.151544	-0.258418	-2.48197	-0.209816	1.0558	-0.287225	0.0492369	0.10808	-0.507235	-2.481	-0.404897	0.405407	-0.881891	-0.585937	-0.416273	1.35353	-1.03173	1.35097	0.800662	0.982494	0.939868	1.17008	-0.642052	0.600583
Alg13	-0.198569	-0.0751361	-0.809676	0.130534	-0.161774	0.331424	0.389547	-0.436616	-0.187189	-0.863029	-0.218	0.786986	-0.0102537	0.469138	-0.0691358	0.646005	1.26295	-0.512212	0.270666	1.35591	1.13857	0.366328	0.0334121	-0.288951	-0.465148	-0.180091	-0.458166	0.938336	0.22299	-1.35969	-0.489127	0.580098	-1.66752	-0.789916	-1.55686	-1.62139	-1.51858	0.144588	0.273238	0.407492	2.99731	2.35808	1.989	-0.201756	-1.5842	-0.56607	-0.805087	0.00152399	-0.511262
Alg14	-0.142654	-0.189752	-0.216054	-0.179453	-0.214232	0.512441	-0.188999	1.02506	-0.138376	-0.232731	-0.131087	-0.169114	-0.189752	-0.134732	-0.192446	-0.118372	1.19461	-0.189435	-0.111083	-0.149507	-0.222313	-0.109935	-0.113698	-0.162341	-0.156082	-0.258597	-0.161945	-0.137584	-0.159806	-0.0633514	-0.166025	-0.163648	-0.185989	-0.223026	-0.141901	1.21088	-0.126651	-0.104468	-0.165668	-0.178621	-0.112707	-0.189792	-0.181394	-0.180008	1.26336	0.937773	-0.226234	0.635441	-0.522913
Alg2	-0.782806	0.109907	0.525586	0.27344	0.0286498	-0.304864	-0.900846	-0.859683	0.588909	-1.01223	-0.753346	0.206847	0.15898	-0.762628	0.112656	-0.720961	1.68929	1.33749	1.04777	-0.800259	0.0674359	1.14348	-0.709056	0.486264	-0.817007	0.217201	-0.831938	-0.769892	-0.82649	-0.580826	0.285952	-0.836277	1.34931	-0.0169393	0.830116	-0.846366	-0.742046	0.921937	0.392992	0.163512	1.16775	-0.902863	0.521388	-0.877944	1.30822	1.87817	-0.995681	-0.162316	-0.586676
Alg3	-0.784889	0.0789196	0.881891	0.248773	-0.0173602	-1.14684	0.112032	0.962927	-0.771368	-0.147773	1.23889	-0.868521	0.127993	-0.759849	0.0800156	0.729951	0.53748	-0.932748	1.83291	-0.806548	-1.03666	-0.681475	0.826107	-0.847112	0.299973	0.518337	0.303142	0.571384	-0.8391	-0.534243	0.269526	-0.851244	1.32064	-0.0683459	-0.78251	0.514723	0.645838	-0.664198	-0.857629	-0.898569	1.18405	-0.933875	1.19315	0.5478	-0.81694	0.798318	-1.04906	1.27209	-1.01046
Alg5	0.231929	1.08351	0.40307	-0.418452	-0.333738	0.221214	0.606142	-0.348958	-0.116603	0.0208298	0.679388	-0.223493	-0.973518	-0.159847	-1.02624	1.07245	0.207707	-0.0641563	-0.872577	1.02454	0.0249871	0.508813	0.458606	-0.178412	1.17765	0.392613	0.420039	0.20482	-2.63357	0.567561	0.582565	0.914476	-0.0601697	0.108904	-1.01859	-0.564951	0.263617	0.214973	-0.296147	0.427971	-2.62311	-0.495862	-0.537894	-0.478757	1.36967	-0.439562	0.0957845	0.580783	0.0114766
Alg6	-0.222898	1.69434	-0.1628	0.0537079	-0.490121	-0.0112188	0.742378	0.102898	0.861564	0.438107	-0.991772	0.903182	-0.469746	0.803758	-0.095499	0.275934	0.869099	0.102081	0.157581	0.680818	-0.990624	1.14087	-0.110016	0.58897	-0.48	-0.270765	0.337833	0.548466	-1.03822	0.175884	-0.0156293	-0.454346	-0.98107	-0.496135	-0.661692	0.336517	-0.935971	-0.771789	0.475617	-2.16815	-0.481531	0.834881	0.761379	0.468184	-0.825523	0.432515	-0.496564	-0.164484	0.617991
Alg8	-0.704418	-0.844889	0.00997445	-0.814172	1.07273	-1.04597	-0.842645	0.403452	-0.691659	1.22164	-0.669921	0.273709	0.216853	-0.68079	-0.852923	0.806096	-0.724975	0.955735	1.90776	-0.724857	0.111127	-0.606833	-0.618057	-0.763135	-0.744468	0.619461	-0.761954	-0.689296	0.427929	-0.467898	-0.774122	0.363443	0.332436	1.33042	0.908831	0.599639	0.723458	1.01696	0.461355	-0.811691	-0.615103	-0.845007	1.28052	-0.815826	1.38219	0.260804	0.00975457	0.414324	0.183342
Alkbh1	0.557799	0.744914	0.607967	-0.844991	-0.885263	-0.934984	0.187358	-0.837331	0.563394	-0.906683	-0.788985	0.224028	0.204826	-0.793205	1.49738	-0.774262	-0.81036	0.307409	0.984347	0.599884	0.760756	-0.764492	-0.768849	0.494036	-0.817928	0.358674	-0.824717	-0.796508	-0.82224	-0.710551	-0.829441	0.303787	0.313543	0.0751245	0.809497	2.05621	1.7544	-0.758162	0.405386	0.193897	-0.767703	0.5816	1.25324	-0.845633	-0.814121	-0.869668	1.62436	0.502252	0.401703
Alkbh3	0.604675	0.847248	-0.754069	-0.754784	0.822535	-0.753265	-0.754597	0.442981	0.605233	0.168074	1.23149	0.905549	-0.754582	-0.755657	-0.75453	1.38782	-0.755368	0.40937	-0.756119	1.82314	-0.753946	-0.756142	0.763408	-0.755118	1.43174	0.0351537	-0.755126	-0.755602	0.428335	-0.757052	-0.755046	-0.755092	-0.754656	0.216638	-0.755517	-0.755015	-0.755815	0.851237	0.479361	0.88051	-0.756088	-0.754582	0.648118	1.87761	-0.755304	0.38417	0.209583	0.669092	-0.863139
Alkbh5	0.362064	0.469405	-0.578283	-1.16364	0.979151	-1.0217	0.300352	-0.440852	0.382034	0.119087	-0.110406	-0.606907	-1.29786	-0.105902	-0.757038	-2.04085	0.658944	-0.118744	0.509723	-0.0703626	0.911191	-2.00317	0.223008	0.566279	-0.456922	-0.0605853	-0.0173206	1.22268	-0.401084	0.877079	-0.0652594	-1.11255	1.75924	0.439909	0.207205	0.2753	0.812007	-1.97876	0.0866784	-1.27197	1.82552	1.33772	1.80227	0.671964	-0.0777053	0.400203	-0.259517	-1.18164	0.933467
Alkbh7	-0.262469	-0.300093	1.17424	-0.291866	-0.319649	0.415662	-0.299492	-0.286582	-0.259052	-0.334426	-0.253229	-0.283607	0.76165	1.07219	1.31235	-0.243072	-0.267975	-0.29984	-0.23725	-0.267944	-0.326104	-0.236332	-0.239338	-0.278196	-0.273196	-0.355089	-0.27788	-0.258419	-0.276171	1.68335	-0.281139	-0.27924	-0.297087	-0.326674	-0.261868	-0.282405	-0.249685	-0.231965	-0.280854	0.746723	1.63574	-0.300125	-0.293416	-0.292309	1.14559	0.829647	-0.329237	-0.343856	-0.174877
Alkbh8	-0.26077	0.796041	0.556498	0.450849	0.666326	-0.147272	0.583805	1.15906	0.444674	0.46973	-0.262812	0.685004	-1.80998	-0.260821	0.801119	0.620309	-0.304457	-0.00902372	0.255928	1.28341	0.731798	0.353317	0.0147436	-1.69996	0.0774801	-0.416602	-0.549369	-1.6006	-0.506283	-1.30267	-1.71475	-0.574731	-1.79487	0.592055	2.11845	-0.342618	-0.176573	-1.46769	0.176437	-0.129992	0.373527	0.334243	0.324049	0.86152	0.924811	-1.85417	1.43588	0.0949395	0.50549
Alms1	-0.654313	-0.666561	-0.6734	-0.663882	0.903712	-0.684093	-0.666365	-0.662162	0.707619	0.244079	-0.651305	-0.661194	0.395182	0.676078	0.355018	-0.647998	0.688048	-0.666478	1.87192	0.754103	-0.675028	1.9806	-0.646783	0.659779	0.4695	0.103928	-0.659329	-0.652994	0.52473	-0.63369	-0.66039	-0.659772	0.50052	0.295357	-0.654117	-0.660802	1.42226	-0.644382	0.574116	0.374258	-0.646525	1.47781	-0.664387	-0.664026	-0.65695	0.469113	0.287405	0.741797	-0.374317
Alyref	0.852875	0.397272	0.638143	0.253006	-0.0108026	0.732172	0.560325	0.33074	-0.19264	0.921837	0.346271	-0.0608432	-0.906984	0.372596	-0.116625	1.39474	-0.845008	0.771858	-0.326015	-0.756165	0.0963598	0.458124	0.0274084	0.18737	-0.314161	0.427568	0.935704	0.214248	0.149011	-0.172529	-0.538468	0.0625165	-2.16114	-0.0511764	0.158608	-0.443492	0.271919	-0.14397	0.232129	0.325008	0.20192	0.549716	-1.22769	-3.32846	-0.747543	0.238222	-0.214739	0.450775	0.362171
Alyref2	-0.263187	-0.326801	-0.362326	-0.31289	-0.359865	-0.417861	-0.325784	-0.303956	-0.257409	-0.384851	-0.247564	0.75812	0.734942	1.07584	0.69184	-0.23039	-0.272496	-0.326373	-0.220546	-0.272443	0.68235	1.62395	-0.224077	-0.289778	-0.281324	-0.419787	0.85976	-0.256339	-0.286353	-0.156076	0.833529	0.838933	-0.321718	0.598827	-0.262171	-0.296893	1.13857	-0.211611	0.940142	-0.311767	-0.22274	-0.326854	-0.315512	-0.313639	-0.276884	-0.341675	-0.376076	-0.400794	-0.355489
Ambra1	-0.603941	0.360865	-0.678533	0.508634	0.31708	-0.720317	-0.651039	-0.634615	1.44886	0.226336	1.39503	-0.630831	1.01491	1.41211	-0.654541	1.56454	0.733208	-0.651482	-0.571858	0.799293	0.368236	2.05571	0.944962	-0.623948	-0.617587	0.573542	-0.623545	-0.598789	-0.621371	-0.523351	-0.627691	-0.625276	0.518122	-0.685618	-0.603176	-0.629302	-0.587678	-0.565136	0.607085	-0.640492	-0.573509	-0.651844	0.759553	-0.641901	-0.614246	1.10388	0.847145	-0.707476	0.707998
Amd-ps1	-0.465839	-0.439445	-0.424705	0.704755	-0.425726	0.36795	-0.439866	-0.448924	-0.468237	0.506458	0.839392	-0.45101	-0.439445	-0.470279	-0.437935	-0.479447	-0.461977	0.724336	-0.483532	-0.461999	0.631932	1.35877	1.03741	-0.454806	-0.458314	-0.400863	-0.455028	0.871567	-0.456227	-0.510282	-0.452742	-0.454074	-0.441554	-0.420798	1.14474	-0.451854	-0.474808	-0.487239	-0.452942	1.18963	2.18013	-0.439422	0.958735	-0.444906	0.956003	-0.433273	0.544453	0.471233	-0.351052
Amd-ps3	-0.50861	-0.495835	0.974091	0.171873	-0.225995	0.451136	-1.0506	0.611246	0.200454	0.36409	0.174642	-0.336841	-0.00601453	0.986204	0.246656	-1.75079	0.125447	0.143317	1.30112	0.676416	-0.176919	1.79479	-0.208597	-1.96446	0.586506	0.483169	-1.96253	-0.5039	0.315046	1.18881	-0.854078	-0.214376	0.163114	0.497168	0.487993	1.17983	-0.410873	-1.68322	-0.746214	0.338564	-1.72326	-2.09786	1.38464	0.108996	1.02209	0.0519375	0.660468	0.231156	1.302
Amd-ps4	0.23611	-1.4558	1.05002	0.398392	-0.0515785	0.455847	0.192052	-0.13877	0.266883	0.122567	-1.0426	-1.31044	0.210916	0.260063	-1.47477	-0.953042	0.855115	1.62441	0.848463	-1.17233	-0.632004	0.949332	-0.92012	-1.26273	0.533674	0.82848	-1.25994	0.251892	-1.24487	-0.565513	-1.28868	-0.14146	0.373146	0.584393	2.08578	1.23618	1.06106	-0.855113	-0.0517516	0.257912	-0.913145	-1.45608	0.703551	0.772145	0.921366	-0.394821	1.22267	0.283133	-0.247533
Amd-ps5	-0.582405	-0.731571	1.65716	-0.698953	0.18466	-0.945095	0.314216	-0.678002	-0.568856	1.01339	0.765941	-0.666209	-0.731571	-0.557314	0.87449	-0.505501	-0.604234	-0.730567	-0.482418	0.806089	-0.834695	-0.478779	1.02878	-0.644756	1.12739	0.720069	-0.643502	-0.566347	-0.636727	-0.331245	1.09717	-0.648896	0.446449	0.133617	1.03098	-0.661442	0.848425	-0.461467	0.579119	0.341606	2.17519	-0.731696	1.39538	-0.700709	-0.614522	-0.766447	0.688909	-0.0250991	0.43178
Amd1	-0.189804	0.20156	0.200691	0.696497	-0.00996211	0.371686	0.109623	-0.272869	0.259032	-0.386309	-0.215928	0.295565	-0.124259	-0.584243	-0.207333	1.06215	0.940952	0.322433	0.498036	0.1585	-0.275084	0.789354	-0.459003	0.519785	-1.48391	-0.224691	-0.0643055	0.230355	-1.41465	0.232311	-0.500563	0.288119	-0.0266752	-0.168759	1.58434	0.765231	-0.99237	-0.953787	-1.70556	-0.708612	0.473175	-0.268332	-0.286477	-0.209722	-0.147835	0.649677	0.490644	0.741335	0.180607
Amd2	0.0216709	-0.384395	0.411966	-0.101844	0.380952	0.326799	-0.132016	-0.222163	0.287333	-0.0708985	-0.151957	0.138455	-0.195104	0.0021974	-0.277141	0.879353	0.328993	-0.0147164	0.957507	0.321448	-0.239862	0.132213	-0.114154	0.527642	-0.544714	-0.734687	-0.530415	-0.290016	-0.795037	0.569383	-0.735103	-0.30097	-0.324783	-0.00488131	1.42944	0.416674	-0.805048	-0.40366	-1.78568	-0.936562	1.11937	-0.339162	0.19004	-0.125216	-0.23291	0.806914	0.784752	0.759987	0.300423
Amdhd2	1.07227	-0.383106	-0.436267	-0.362289	-0.432584	0.25024	-0.381584	-0.348919	-0.279264	-0.469974	-0.264533	-0.341393	0.678637	1.05643	-0.38855	-0.238833	-0.301842	1.41721	-0.224101	-0.301762	-0.448917	-0.221779	-0.229385	-0.327702	0.812252	-0.522254	-0.326902	-0.277663	-0.322578	-0.127626	1.41844	-0.330344	0.790603	0.520212	-0.28639	-0.33835	-0.255566	1.39675	-0.334427	-0.360608	-0.227384	1.05538	-0.366212	-0.36341	-0.308407	0.733174	-0.456843	0.386144	-0.174891
Amer1	1.81433	-0.755136	0.145715	-0.742426	-0.785346	-0.0687247	-0.754207	1.10895	-0.691733	-0.808175	0.628975	-0.729667	-0.755136	-0.687236	-0.75846	-0.667047	-0.705518	-0.754745	1.85997	0.704728	0.860057	1.18631	0.858198	-0.721308	-0.713584	-0.0517053	1.05958	-0.690755	-0.718179	1.28332	0.402428	0.407555	-0.750492	0.174371	-0.696084	-0.72781	-0.677263	0.957597	-0.725414	-0.741399	1.21423	0.683378	0.658042	0.70764	-0.709527	0.369811	-0.800158	1.30204	0.830768
Amfr	-1.00435	0.518625	0.77153	-1.06596	1.18774	-0.426471	0.560603	0.143008	1.05127	-1.15516	-0.984984	0.611882	-0.0214624	1.01691	-1.08771	0.474399	1.01184	-1.08267	-0.951492	-1.01582	-1.13772	0.893378	-0.955869	1.41841	0.72549	-1.19847	-1.03665	0.344388	-1.03307	1.01089	0.0848032	0.0909769	0.725533	0.406673	0.607916	1.84136	-0.977556	-0.940416	0.191532	-1.06457	-0.954211	-1.08327	1.03127	1.5655	0.394831	0.0368948	-0.180834	0.641072	0.103973
Amigo2	1.14904	-0.321254	-0.382749	-0.297175	-0.378489	0.290732	-0.319495	-0.281709	-0.201137	-0.421738	-0.184096	-0.273004	0.740488	1.13571	1.28704	-0.154368	-0.227253	-0.320514	-0.137327	-0.227161	-0.397381	2.49176	-0.14344	-0.257167	-0.242534	-0.482214	-0.256241	-0.199285	-0.25124	-0.0257301	-0.26578	-0.260223	-0.312456	-0.399048	-0.209379	1.109	-0.173724	-0.121861	-0.264946	-0.29523	-0.141124	-0.321347	-0.301713	-0.298472	-0.234848	0.791537	0.556903	0.430639	-0.33458
Ammecr1	-0.189024	-0.331158	0.437042	-0.460201	-0.0624379	-0.0879134	-0.273303	0.260315	0.894653	0.0292751	-0.989196	-0.12229	0.342956	0.868078	0.4779	0.0758397	1.06907	-0.775218	1.07655	0.739357	0.23463	0.960318	-0.142114	0.140673	0.546162	-0.0554802	-2.02563	0.710382	0.320691	0.130917	-0.678803	0.0355558	-0.74986	-0.618898	0.690493	0.194936	-0.875505	0.394452	0.189638	-0.63413	-2.85835	-0.382285	-0.377935	0.220428	0.727116	0.405586	0.865211	-0.348483	0.0743549
Ammecr1l	0.806304	-0.599957	0.597645	-0.388124	-0.701241	-0.478062	-0.5569	-2.14921	0.00636147	0.116819	1.05298	-0.0528916	-0.110136	-0.702432	-0.595568	0.163891	0.762189	0.03864	0.560765	-0.666492	0.369457	1.55089	1.40399	-0.119979	-2.09713	-1.12047	-0.334953	0.793828	-2.1087	-1.80889	-2.12803	0.404732	0.0524024	-0.759626	0.300074	0.754532	0.0667686	1.26318	-0.892511	0.480439	0.700448	-0.763347	1.46918	1.33959	0.853251	1.59356	0.428936	1.20378	-0.600356
Amn1	0.459745	0.109197	0.0281411	-0.902807	0.671588	0.360985	0.13998	-0.902381	0.460662	-0.906245	1.08753	-0.90214	0.158271	0.428409	0.118633	-0.898866	1.12685	0.896228	0.851772	0.509322	1.17341	-0.898322	-0.898565	0.417508	0.226005	-0.119522	0.247325	-0.900106	-0.90154	0.987153	0.226341	0.228689	0.262873	0.639969	-0.900385	-0.902043	0.480746	0.709516	-0.901918	-0.902754	0.975784	-0.903474	0.499931	-0.902843	-0.901087	-0.904182	0.0576269	0.908993	-0.699105
Amot	-0.832327	-0.000518641	-0.18088	0.80801	0.469446	-0.00327465	-1.0103	-0.948236	-0.815899	0.702848	-0.787911	-0.933938	0.0485549	1.20609	1.82181	-0.739083	0.485359	1.56403	1.80693	0.551555	-0.0850943	-0.706683	-0.721134	0.411285	-0.883893	-1.27756	-0.906405	0.527391	0.285311	-0.5278	1.26631	0.843488	-0.998737	0.404626	-0.829437	-0.928157	0.609272	0.921794	0.31371	-0.970444	-0.717331	1.6029	0.421771	0.474982	-0.871268	0.0830622	-1.15328	0.199046	-1.13798
Amotl1	-0.999763	0.314337	0.0471621	-1.22458	0.874888	-0.0603969	1.10786	0.659055	0.387191	-0.0703094	-0.929101	-0.104368	0.804157	0.376966	0.310643	-0.851421	-1.04187	-1.28556	-0.806894	-1.04163	0.168963	1.04307	-0.822866	1.33569	0.670523	-0.0383975	0.0313884	0.37146	0.720242	-0.515292	-0.0142573	0.00245689	-0.0984018	-0.520198	-0.995165	0.918139	-0.901997	-0.766481	0.0940526	-1.21949	1.05747	-1.28774	0.166431	0.931345	2.16228	0.412104	0.434456	0.193828	0.749954
Amotl2	0.0214838	-0.535373	-1.66495	-0.352292	0.65508	-0.578908	-0.501294	-1.47286	0.728774	0.455638	0.0244325	0.628436	0.543608	0.0248507	-0.537736	0.207331	-1.36933	0.692808	-1.19837	0.0410435	0.386205	-1.19326	0.30949	-0.10699	-1.39838	0.112595	-1.42444	-1.31616	-1.41493	0.89627	0.311014	0.324423	1.04791	0.839632	1.5054	1.0864	-1.26756	0.438524	0.448761	0.557953	1.45717	1.06803	1.41074	1.12766	1.55639	-1.59699	0.813322	-1.79155	0.738704
Ampd3	0.718301	1.53047	-0.906508	-0.774549	0.0938231	-0.285135	-0.808967	0.447195	-0.626453	-0.0448154	-0.600175	0.319771	0.855032	-0.613314	-0.821392	0.883761	-0.666726	-0.810538	-0.528055	-0.666583	-0.929072	2.10249	0.981996	0.606357	0.437014	0.23542	-0.711426	-0.623596	-0.703714	-0.355966	-0.726136	-0.717567	2.9504	1.3429	0.971842	2.15564	-0.58418	-0.504205	0.509563	0.266374	-0.53391	-0.811823	-0.781547	0.674202	-0.678436	-0.851382	0.592813	-1.00919	-0.720825
Amz2	-0.597632	1.2156	-0.918247	-0.758372	0.0834736	-1.09785	-0.800071	1.11374	0.781873	0.889986	1.44011	-0.713213	-0.803359	-0.563027	0.799467	-0.491568	0.716415	0.997705	-0.459732	0.782632	0.107544	-0.454714	-0.471151	1.31298	-0.656288	-1.10408	-0.681895	-0.575485	-0.672552	-0.251237	-0.699717	0.441141	0.379181	-0.9487	1.01666	0.671849	0.852416	-0.430837	-0.69816	0.283185	-0.466826	0.635031	-0.766851	1.39851	-0.641927	-0.85146	0.573309	1.08213	-0.80371
Anapc1	-1.41602	-0.00716312	0.182014	-0.416825	1.08735	0.0480662	0.036638	-1.53969	-1.3985	-1.78508	-0.056919	-0.46739	-0.547251	0.624435	-0.00543782	1.29909	-0.100109	-0.443736	-1.28667	0.665418	0.336577	1.34444	0.945596	0.499919	0.28128	-1.89106	-0.346059	0.627614	1.11898	-1.09111	1.01026	-1.50204	0.648917	-0.199734	1.42781	0.552089	0.0296909	-1.25957	-1.51032	0.0719219	0.580958	0.535221	0.993959	1.06332	0.659286	0.112761	0.504532	-0.0174496	-1.37225
Anapc10	-0.733895	-0.739306	0.190981	0.411848	0.251642	0.521754	0.903328	-0.737363	-0.733403	-0.744245	0.579148	0.923599	-0.739306	0.595346	0.282663	1.4127	-0.734687	0.424689	-0.730267	0.675516	-0.743048	1.11281	-0.730567	0.583055	-0.735438	1.46558	1.04429	0.606936	-0.735865	-0.724782	1.01701	1.45523	0.427228	-0.74313	-0.733808	-0.736762	-0.732056	-0.729507	-0.736539	0.299897	1.14383	-0.739311	0.664517	-0.738187	-0.73506	-0.740572	-0.743498	0.677003	0.534095
Anapc11	0.659725	-0.91439	0.0796115	0.169958	0.432702	0.186318	-0.865787	0.248153	-0.112943	-0.585334	0.049238	-0.353009	0.555902	-0.160423	0.243187	0.235331	0.30016	0.841853	0.422696	-0.325227	0.00697611	0.543227	0.111796	-0.801187	0.13202	-0.340199	-0.431534	-0.423797	-0.147979	0.593257	0.288346	0.137411	-0.404543	0.149388	-0.416441	-0.36935	-0.36758	-0.908793	-0.300013	-0.190962	1.03985	1.05203	1.11707	-0.26862	0.407574	-0.219098	-1.31121	0.21464	-0.847081
Anapc13	0.640585	-0.691647	-0.676041	-0.697758	-0.677122	-0.651644	0.950454	0.496212	-0.722131	-0.666146	-0.726456	0.353154	0.975066	0.604037	-0.690049	-0.734	1.31223	0.472124	-0.738325	-0.715526	-0.672327	-0.739006	-0.736774	1.28869	-0.711625	1.01888	0.440856	-0.722601	0.474087	-0.766646	0.422557	0.423341	1.10856	0.298666	0.890966	0.673701	-0.729088	-0.74225	0.528477	-0.698251	-0.737361	1.45275	1.40387	-0.697429	0.702583	-0.685113	-0.67	0.763462	-0.765972
Anapc15	0.617496	1.14404	-0.948777	-0.846007	0.0501006	0.20458	0.769735	-0.827433	1.31778	0.484145	0.60151	-0.816978	0.791787	-0.720437	0.13979	0.763592	-0.762034	-0.874036	-0.654037	0.648275	0.689025	1.19214	-0.661377	0.521252	0.971936	-0.27984	1.42126	-0.728445	-0.790841	-0.520013	0.319979	0.954805	-0.864359	-0.968353	1.61255	-0.812752	-0.697747	0.972023	0.427112	-0.843672	-0.658597	-0.875037	-0.851457	-0.847565	-0.771154	0.232692	-0.013909	0.787252	0.602036
Anapc16	-1.27371	0.00271454	-0.285497	-0.377988	-0.774486	-0.425943	0.470709	-0.284361	0.804295	-0.416307	0.79342	-0.399484	-0.537373	0.109352	-1.61773	1.50967	-1.32133	0.202753	0.694575	0.788458	0.848377	0.795289	0.44582	1.39374	1.15406	-0.405084	-1.40699	-1.23868	-1.39222	-0.725814	-0.306901	0.337672	1.50827	0.126623	-1.26851	1.08989	-1.16315	-1.00989	0.457032	-1.52221	1.59594	-0.160827	1.6636	-0.0810407	0.773082	0.527919	-0.315148	0.617432	1.2513
Anapc2	1.3913	-1.24782	0.894518	-1.21988	1.26032	0.955777	-1.24578	0.641287	-1.10844	-1.36442	0.223051	-0.134782	-0.186075	-1.09855	-0.232847	-1.05417	0.205412	0.992484	1.48363	0.970884	0.742824	0.81167	0.47799	-1.17345	-0.0291687	0.23509	-0.0233754	0.233961	-1.16657	-0.904899	-1.18345	0.579436	1.00488	-0.367518	0.493004	1.34827	0.30352	1.33247	-1.18248	-1.21762	0.835486	1.36832	-1.22514	-1.22138	0.268606	-0.139156	0.189232	-0.516465	0.771914
Anapc4	-1.2709	-1.36239	0.0818644	1.21255	0.166703	0.145631	0.7037	0.513684	1.24961	0.43521	-1.24844	0.338234	0.304326	-1.25552	-1.36762	0.920062	-1.28429	0.437908	1.30844	1.64765	0.653346	-1.20735	0.304816	0.68746	-1.29699	-1.49611	0.472024	0.0791919	-1.30422	0.7656	-0.188017	0.879858	0.447361	-0.456446	-1.26944	0.0591098	0.140326	-1.19673	1.02312	-1.34077	0.661548	1.25378	-1.34615	0.815848	0.826256	-1.38378	0.829751	0.910195	-0.174494
Anapc5	-1.94893	-0.47437	-1.21396	-0.26672	0.4322	-0.0807637	-1.03076	1.29982	0.111082	0.259862	-0.605961	0.0643134	-1.01446	-1.92752	-0.0501882	1.60953	0.5221	0.773369	-0.113451	-1.96745	0.508269	1.27079	1.21125	1.31572	-1.98522	-0.0494351	-2.00106	-0.594981	-0.17049	-1.73464	0.780754	0.18588	-0.899929	-0.210486	0.893856	0.0539936	-1.90569	0.990504	0.669526	-1.0082	1.97306	0.539938	1.59137	1.84427	0.140525	1.1284	0.929515	0.154755	-0.85794
Anapc7	0.474361	-1.12717	0.233386	0.707256	1.05932	-1.47266	-0.07991	0.157401	-0.863894	-0.425595	0.485169	0.639121	-0.0654269	0.483111	-0.118694	-0.761385	1.10659	0.038413	-0.724036	-0.920934	-1.29403	-0.718149	-0.737433	-0.986702	0.172674	-0.184654	-0.984672	0.480413	1.63157	-0.479435	0.122702	-0.993401	0.694552	0.247908	-0.88196	1.05666	-0.80381	0.917349	-1.00375	0.986389	-0.732358	1.48887	1.48437	-1.07723	1.17908	1.35402	0.221902	0.0147021	-0.763057
Ang	0.947663	-0.352293	-0.318662	-0.365462	-0.320991	0.503524	1.28929	-0.37392	-0.417985	0.624478	0.884409	-0.378681	0.70945	0.905686	-0.348849	1.70024	-0.403702	-0.352698	-0.452882	-0.403752	-0.310659	-0.454351	1.79344	-0.387342	-0.395345	-0.264264	0.761154	-0.418998	-0.390584	1.36856	-0.382632	-0.385671	-0.357104	-0.309747	1.93965	-0.380606	-0.432977	-0.461341	-0.383087	-0.366525	-0.450806	-0.352242	-0.36298	-0.364752	-0.399549	-0.338212	-0.305645	-0.282245	-0.354785
Angel2	-0.822796	0.0237876	-1.08163	0.829086	0.501432	-1.22663	0.0571753	0.913981	-0.80771	1.71983	0.529706	0.140941	0.0728611	0.533472	0.0238984	-0.737169	-0.847101	-0.987764	1.0387	0.563236	0.975275	-0.707416	0.798791	0.426992	0.882173	-1.23165	-0.890823	1.21795	0.941509	1.33932	-0.90521	0.859605	-0.975611	-0.135647	1.53298	0.467689	-0.766363	-0.688139	-0.903953	-0.94963	-0.717194	-0.989021	0.443455	-0.954519	1.2583	0.110823	-1.11753	0.240538	0.0352103
Angpt1	0.939638	-0.43469	0.490718	-0.431596	-0.442045	-0.454945	0.608939	-0.429608	1.6292	0.474214	-0.417065	-0.42849	0.627053	1.58984	-0.435499	-0.413245	-0.422611	-0.434595	-0.411055	-0.422599	0.608657	-0.41071	-0.41184	1.57015	1.32775	0.333018	-0.426336	-0.419016	-0.425693	-0.396714	0.700721	-0.426847	-0.433559	-0.444687	-0.420314	-0.428037	-0.415732	-0.409067	-0.427454	1.20396	-0.411543	-0.434702	-0.432179	-0.431762	0.992573	-0.437998	-0.445651	0.971455	-0.774634
Angptl2	0.86463	-0.308851	-0.144323	-0.652054	-0.705913	-0.322047	-0.520942	0.486602	0.445553	0.562947	0.124655	-0.415902	0.516362	0.648105	1.50826	0.355981	-0.256082	-0.0648224	-0.0659158	0.186292	0.0398909	-0.736158	-0.351954	-0.343833	-1.02091	-1.53479	0.256197	-0.67255	0.69269	-0.500675	0.575593	0.219238	1.09451	0.350629	-0.360453	0.348168	-1.26928	-0.207195	-1.57914	0.521446	-0.716483	-0.29879	0.561981	0.114174	1.08357	0.868388	0.670391	-0.0471866	-0.167502
Angptl4	-0.0839388	-1.29499	-0.278401	-1.3276	-1.21748	0.851764	0.767251	-1.34855	-0.0968431	0.320839	-0.169026	-1.36034	1.39146	-0.14087	1.07095	0.622802	-0.0781399	0.503686	0.973943	-0.0122209	-1.19189	1.07869	1.1868	1.07394	0.350723	0.88964	0.397362	0.562693	-0.206306	0.187259	-1.37012	-1.37764	-0.140803	-0.219066	-1.4465	0.0133856	0.577626	-1.56502	1.3094	1.0519	-1.53894	0.143697	0.779025	0.833464	0.00415032	-0.121586	0.765348	-1.12153	-0.398008
Angptl7	-0.0993404	-0.113132	-0.120834	-0.110116	-0.1203	-0.132874	1.52964	1.08972	-0.0980877	0.796099	-0.0959534	-0.107089	-0.113132	-0.0970206	-0.113921	-0.0922301	-0.101359	-0.113039	-0.0900958	-0.101347	-0.122667	-0.0897594	-0.0908614	-0.105105	-0.103273	-0.133291	-0.104989	-0.0978557	-0.104363	-0.0761187	-0.106184	-0.105488	-0.11203	-0.122875	-0.09912	-0.106648	1.28549	-0.0881587	-0.10608	-0.109873	-0.0905714	-0.113144	-0.110685	-0.110279	-0.10231	-0.116357	-0.123815	-0.129174	-0.225133
Ank	0.643881	-0.881929	1.49761	-0.84571	0.608619	-0.349414	-0.879283	0.375448	0.659567	-0.111258	-0.67562	-0.809352	0.179813	-0.688436	0.130876	-0.630903	0.603618	0.283144	-0.605271	0.669802	0.658938	1.24172	-0.614465	0.533681	-0.763521	-0.335649	-0.784138	-0.698466	-0.776615	-0.437409	-0.798486	0.340349	0.297407	0.546642	-0.71365	0.574428	0.720129	-0.582007	-0.797232	0.195139	-0.610982	1.26231	0.550327	0.60309	0.664201	0.217881	0.525795	-0.194612	-0.832509
Ank2	-0.471866	-0.572407	0.304755	0.59955	-0.624665	0.0532838	-0.570801	-0.5363	-0.462733	-0.664155	-0.447174	0.528695	-0.572407	0.873377	-0.578157	-0.420031	-0.486579	0.592228	1.3457	-0.486495	1.01346	-0.402019	-0.410053	-0.513892	-0.500532	0.0690189	0.635956	0.879206	-0.50848	-0.302577	-0.521756	0.613794	-0.564374	-0.643438	-0.470259	1.54522	-0.437704	-0.39035	-0.520995	1.08666	1.46635	-0.572492	0.848298	1.6077	-0.493513	0.542622	-0.650287	0.190622	0.571562
Ank3	-0.423163	-0.637941	0.120365	-0.0612846	-0.179073	0.518654	-0.589306	0.311077	0.0582921	0.487259	-1.11341	0.10346	0.774327	-1.11119	-0.0456413	0.595697	0.857088	0.422324	1.33423	0.0806114	-0.706573	1.16303	-0.113433	-0.551999	-1.39657	0.352903	-1.39803	-0.427923	-1.35508	1.0222	-0.374773	-0.362226	0.637186	-0.252794	0.372907	-1.19093	1.20366	1.79921	-0.223018	0.0347014	-0.478216	-0.512683	0.581088	0.892687	-1.09473	0.336875	-0.0569213	0.597074	0.902178
Ankfy1	0.641016	-0.0637763	0.937721	0.783331	1.04978	0.0510886	-1.07074	-0.948136	0.67411	-0.480662	-0.631418	0.137157	0.590267	-0.659064	-0.0746002	-0.534961	-0.771447	0.725638	-0.47967	0.639051	-1.32345	-0.470956	-0.499503	0.450706	0.931294	-0.30339	-0.865501	-0.680699	0.334228	-0.117579	0.231831	0.878012	1.80415	-1.32886	-0.713452	0.470016	-0.597763	-0.429488	0.340667	0.0459169	-0.491991	1.06763	1.08744	0.448226	-0.796087	1.04313	-1.3532	0.323975	1.5585
Ankhd1	-0.173984	-0.878729	0.256034	0.402958	0.695543	-0.917904	-1.43302	0.74406	0.314087	0.311029	-2.15805	-1.31006	0.205887	-0.170089	-0.137957	0.0556508	-2.25953	0.796935	1.33816	-0.149794	0.23771	1.08954	-2.06246	-0.333264	0.225089	0.189114	0.225773	-0.853518	-0.491142	0.0967908	-0.161735	-0.145513	0.621515	0.284617	-0.606497	0.52866	-0.0612503	1.47834	-0.458408	-0.784058	1.48708	0.775106	1.54709	-0.267682	1.56558	0.693256	-1.14509	0.794129	-0.786296
Ankib1	0.776314	-1.47344	-1.5863	0.352406	1.21817	-0.993112	-0.426803	0.442359	-1.25298	0.536864	0.0900034	-0.327835	1.21301	-1.23735	0.129598	0.270943	-1.30092	0.327604	0.614293	0.109451	0.465827	0.712	-1.14709	-0.036605	-0.201657	-1.76884	-1.35412	0.773278	-0.161436	0.951407	-1.37162	-0.230949	1.39476	-0.64564	1.57264	1.50907	-1.20267	-1.10749	-0.13568	-0.38775	0.731441	0.670771	0.662907	0.727685	0.802004	0.246185	0.633022	0.416281	-1.15657
Ankle2	-0.973841	0.717241	0.0105122	-1.23002	0.839792	0.615431	-1.29648	0.0139231	0.41676	-0.679106	-0.893319	0.926696	0.789929	0.409642	0.294118	-0.804799	1.0059	0.939926	-0.754059	2.19393	0.55058	-0.746062	-0.772259	0.208317	-1.06732	-0.111314	0.0408653	0.401704	0.0902569	-0.421766	-0.00825839	0.0104818	0.526914	-0.562791	-0.968602	0.230916	-0.862433	0.899478	-1.13406	0.411077	-0.765365	1.31425	0.159328	-1.23388	0.371723	0.388489	-0.592245	1.09981	-0.936812
Ankmy2	1.018	-0.107992	-0.238177	0.680889	-0.174204	0.926678	0.52334	0.75524	1.02707	-1.20371	0.979921	-0.0237356	-1.12066	0.313988	0.488725	1.16107	-1.04297	0.0439095	1.54938	-1.04289	0.471795	-0.966426	-0.973697	0.251518	-1.0556	0.0416139	-1.06693	-1.01985	0.120708	1.00606	-1.07481	0.0602573	0.689048	-1.18496	-1.0282	0.300613	0.381419	1.39305	-1.07412	-0.0612284	-0.971784	0.317824	0.298353	1.05748	-1.04925	0.624931	0.344866	-0.346546	-0.951156
Ankra2	-0.61406	-0.171987	-0.4132	0.0759286	0.270963	-1.23235	0.693493	1.01851	0.0938983	-0.193988	0.524468	-0.0112441	0.915426	0.53037	0.418562	0.753112	-0.661798	-1.02553	1.18751	0.572736	-0.261792	0.019258	-0.321527	0.390903	0.150952	-0.294924	0.762383	0.0719554	0.214026	0.273123	0.711064	-2.07084	0.405591	-0.388423	-0.35977	0.446956	0.17181	-1.79854	0.876721	-0.504423	0.0378381	-0.0467543	-2.15249	0.0131955	1.2031	-0.0385016	0.38531	-0.62702	-1.79533
Ankrd1	-0.371366	0.593286	-0.446199	-0.408883	-0.444341	-0.488118	-0.418616	-0.402139	0.993814	-0.463201	-0.359574	-0.398343	-0.419383	-0.363289	0.600149	-0.34661	0.96576	0.744899	1.41099	-0.378353	-0.452579	-0.338008	-0.341845	0.927774	-0.385056	-0.489572	0.757969	-0.366197	0.79465	-0.290516	-0.395193	-0.39277	0.750555	1.09228	1.24041	2.13921	-0.355051	-0.332435	-0.394829	-0.408035	-0.340835	-0.419424	-0.410862	-0.409449	-0.381704	-0.43061	0.506875	-0.475235	-0.238902
Ankrd10	0.299587	0.407584	0.652358	-0.112132	0.280439	-0.268231	-1.93158	0.419925	1.13147	-0.624996	-1.70227	0.82598	-0.872819	0.291299	0.0880624	0.963702	-1.77536	0.306134	0.89496	-0.365006	0.342529	0.224435	-0.113936	0.170581	0.385737	0.399285	-0.675452	0.756364	-0.632482	-1.43406	-0.0870201	-0.700722	0.322831	0.881782	1.99129	-1.84688	1.20512	0.752047	-1.8392	0.166031	1.54021	0.681526	0.199012	-1.89598	-0.372063	0.830813	-0.134194	-0.0266998	0.732972
Ankrd11	-0.12202	0.0597096	0.0534392	0.691134	0.314664	0.265043	-2.95713	0.0569254	-0.555025	0.289986	-0.107074	-0.406065	0.733824	-2.57802	-0.359302	-2.46373	-0.191858	0.912443	0.973434	0.250625	0.226339	1.39607	-2.43108	0.546956	-0.974851	-0.161525	0.285961	-0.113586	-0.147903	0.592865	-0.00379335	-0.254649	0.517071	-0.0776554	1.10827	1.13712	-1.14142	-0.0176863	-0.45541	-0.237002	1.11993	1.07248	0.740988	0.999826	1.44045	-0.836202	0.299983	0.50745	-0.228971
Ankrd12	0.69419	-2.60169	-0.153101	0.0481791	0.746134	0.0182757	-0.203996	0.884553	0.384145	-0.13764	0.384613	-0.750904	-0.182207	-2.09447	0.218813	-1.94365	0.607959	0.24994	1.14003	0.984796	-1.24649	-1.86587	0.34242	1.17043	-0.538974	-0.629915	-0.127238	-0.780512	0.279659	0.446045	0.409883	0.663251	-0.32451	-0.372866	0.680188	1.00839	-0.639826	-1.81548	-1.14525	0.566648	-0.017146	1.57626	1.12035	1.54138	1.58198	-0.165591	-0.00259706	-0.00859511	-0.575297
Ankrd13a	1.11807	-0.581742	-0.773427	-0.400456	0.612978	0.0509553	-0.547794	-0.324282	-1.375	0.674243	-0.0321617	0.154259	1.09204	-0.0311083	1.01599	0.14852	-1.42271	-1.59306	1.25957	0.68698	0.345512	1.37286	-1.26961	0.519256	-1.45062	-0.593113	-1.47566	0.651245	-1.46652	-1.0546	-0.364798	-1.48293	-0.412238	0.538037	2.34632	1.67004	0.747484	0.37729	0.847173	-1.54688	1.39737	-1.59458	1.36292	-1.5528	-0.0204197	1.39585	0.99391	-0.0123689	-1.70236
Ankrd13c	-0.882126	0.0294118	-1.03973	-0.961143	-1.03582	0.140785	1.08298	-0.946939	-0.87294	0.805534	-0.85729	1.1458	1.10839	-0.865115	1.04425	-0.829987	0.447227	0.817103	0.935832	-0.896841	0.602202	-0.81187	-0.819951	-0.924399	0.216344	-0.342693	-0.923548	1.15162	-0.918955	1.17062	0.195973	1.26434	1.26731	0.490883	-0.88051	1.13465	1.22465	-0.800133	0.958208	0.675953	-0.817824	-0.983342	1.13517	-0.962334	-0.903901	0.131634	1.20141	-1.10089	0.0428646
Ankrd17	-0.526572	-0.574707	-0.722862	0.310493	0.109119	-0.171163	-0.0284255	-1.54227	0.771447	0.505608	-1.1632	-1.39792	0.00063535	0.739704	-0.571839	0.155467	-1.21679	0.54778	-0.116503	0.678706	0.467426	1.10543	-0.147219	0.221556	-1.55407	-0.394881	-0.347064	-1.15873	0.566135	0.601554	0.135308	-0.984822	1.15998	0.491241	1.32589	-0.0155377	-0.176793	-0.26784	-0.603236	-0.623741	0.575874	1.47454	0.498628	0.578635	0.670385	0.077215	0.401519	0.135915	-0.463474
Ankrd26	0.0598373	-0.513433	-1.65218	0.304915	-0.649683	-0.580462	-0.479091	-0.247131	-1.27983	-0.8103	0.066817	-0.37013	-0.464359	0.0659652	0.818397	-1.18395	0.69435	0.275097	1.36901	1.59867	0.723841	-1.1435	0.357935	0.601895	-1.36471	0.110543	1.16065	0.746827	0.442232	-0.92021	-1.41237	-0.270498	-0.341962	0.849976	1.05639	1.11606	0.156516	0.490185	-0.176244	-0.434823	1.50596	-0.0877294	-1.48604	-0.0286421	0.767909	0.958734	-0.737524	0.336085	1.52377
Ankrd27	0.118567	-0.279018	-0.386343	-0.130766	-1.31772	-0.593758	0.35166	-0.0758093	0.81139	-0.415567	1.21617	-0.212698	-1.29169	0.0951429	-1.29455	0.928009	0.0952142	1.28465	1.80844	0.161301	0.329068	-1.20682	0.308653	-1.26254	-1.25589	-0.0695775	-1.26212	0.104028	0.564941	1.51493	0.48713	0.492502	-0.121584	0.628561	0.370194	0.802214	-1.2246	0.406475	0.623671	-1.27985	-1.20977	0.146833	-1.2828	1.35106	-1.25239	0.463476	0.932523	1.02905	0.11441
Ankrd28	0.0352671	0.475249	-0.732593	1.05906	0.333194	-1.08731	0.524408	-0.267241	0.743416	0.45134	0.716045	-1.44784	-0.48197	-1.28811	0.477064	-1.21211	-1.35693	-0.378282	0.571923	0.752772	0.977476	1.95839	0.329086	-0.0971582	0.365028	-1.07515	0.803574	0.0388921	-1.40459	0.925971	-1.43348	1.37385	0.276207	0.576256	-1.32141	-0.0623579	-1.25057	1.2014	-1.43183	0.143307	-1.18579	1.07235	-0.102021	0.660864	0.0441387	0.172001	0.231629	0.326569	-0.292203
Ankrd29	-0.189191	-0.309266	-0.376322	-0.283009	-0.371677	-0.481148	-0.307347	0.93175	1.18253	-0.418838	-0.159703	0.800395	-0.309266	-0.168993	-0.316133	-0.127285	-0.206763	0.855501	1.64147	-0.206662	-0.392278	-0.105775	-0.115369	1.07983	-0.223426	-0.484783	-0.238372	-0.176265	-0.232919	0.0129871	-0.248774	-0.242715	-0.299672	-0.394096	-0.187272	-0.252814	-0.148392	1.51565	-0.247865	0.757036	-0.112844	-0.309367	-0.287957	-0.284423	-0.215044	-0.337341	0.561177	0.431043	-0.336844
Ankrd40	-1.07312	-1.37378	-0.046353	-0.158066	0.460572	0.373442	-1.36898	0.577409	-1.04581	-0.168405	-0.99928	0.842708	-0.312042	0.305787	0.223612	1.22569	-1.11712	-0.207803	0.87859	0.293332	0.497331	0.978701	-0.888268	-1.1988	-1.15884	0.609731	-1.19627	1.44361	0.000890138	-0.566867	-0.0940317	-0.0766648	0.452676	0.949376	2.66806	1.30359	1.10146	0.778137	-1.22004	-1.30273	-0.881946	0.770339	0.082435	-1.31158	-1.13785	1.09354	0.338145	0.655482	0.833768
Ankrd44	-0.479691	-0.532948	0.37062	-0.521303	-0.56063	-0.609183	0.511305	-0.513823	0.885965	-0.581547	-0.466612	-0.509612	-0.532948	1.99742	0.486284	-0.452234	-0.487485	-0.53259	2.07403	-0.48744	-0.569767	-0.442694	-0.446949	0.817259	-0.494876	-0.610796	-0.501505	-0.473958	0.684417	-0.390019	-0.506118	-0.503431	-0.528693	0.399997	-0.47884	-0.50791	-0.461596	2.39974	-0.505715	-0.520362	1.42846	0.905569	-0.523497	-0.52193	2.449	0.593137	-0.574201	0.827709	1.26928
Ankrd46	-1.04452	-0.103161	-1.15566	-1.10024	-1.1529	0.715374	-1.11469	0.107675	0.322781	-1.18091	-1.027	-1.08458	-1.11583	0.975478	-0.0976299	-1.00775	0.972776	0.684329	2.01977	1.05463	-1.16513	1.63143	-1.00067	0.244886	0.0624559	0.746576	0.075277	0.303409	0.113016	0.95803	0.673687	-1.0763	0.0559701	1.10834	0.567629	0.988056	1.05213	-0.986697	0.155051	-0.0610517	1.66358	0.322672	0.299689	-1.10108	-1.05987	0.00603305	-1.17107	0.926004	1.13357
Ankrd49	0.661916	0.400431	0.76027	-0.0360787	-0.382613	-0.0915251	1.04414	-0.728096	0.911163	-0.0790061	0.859562	0.343584	0.484708	0.639002	-0.00778189	1.28765	0.853168	0.227988	-0.637295	0.71362	1.18591	-0.541097	-2.39525	-0.0843359	0.269866	0.343079	0.515207	1.08499	0.072767	0.934336	-0.362645	0.850353	-1.44436	-0.446179	-0.868206	-2.55575	-2.43381	-2.36777	0.406886	-0.206392	1.15179	-0.0055409	-0.496306	0.0397287	0.0748164	0.753257	0.661999	-1.36216	0.104449
Ankrd50	-1.08635	-0.311574	0.756599	0.947266	0.128749	-0.395965	-1.32044	0.604406	-1.06474	0.910874	-1.02793	-0.162957	-1.32424	0.281993	1.28406	0.474387	0.222987	-1.32264	0.823276	0.988552	-1.48871	-0.92109	-0.940097	1.26994	-0.0268741	-0.883584	0.596608	-1.06074	0.651803	-0.685801	-0.0761155	-0.0619164	1.97399	0.782241	0.528454	1.95749	-1.00552	-0.893479	1.13613	-0.230097	-0.935095	0.114119	0.120836	1.35736	0.278587	-0.241327	-0.54506	-0.178344	0.000212049
Ankrd6	-0.830198	1.13727	-0.910446	0.279541	0.668185	-0.185786	-0.880867	0.334697	-0.825521	-0.928678	0.494161	-0.859127	0.785023	-0.821537	0.137644	0.634443	0.50642	0.918336	0.954486	-0.83769	0.738087	1.04852	0.720936	-0.851722	-0.844879	1.00969	-0.851288	-0.824655	-0.84895	-0.743497	-0.855749	0.903284	-0.877576	0.0525022	0.78163	0.521005	-0.812702	0.819035	0.379055	0.168404	1.86529	0.556829	-0.872552	-0.871036	0.574874	0.244808	0.041877	-0.941583	0.327129
Anks1b	-0.611853	0.954619	-0.666957	-0.639479	0.328173	-0.697825	0.396757	0.563382	-0.608641	-0.679477	-0.603169	-0.631717	-0.647211	-0.605905	0.373046	-0.593623	-0.617027	0.516986	-0.588151	0.793201	1.40732	-0.587289	0.929363	-0.626632	-0.621934	-0.698895	1.15406	0.732202	0.558774	-0.552317	-0.629398	-0.627614	-0.644386	0.298379	0.999717	0.747899	-0.599838	1.0243	-0.62913	-0.638855	-0.589371	0.791322	1.45954	0.810855	0.796694	0.483059	-0.674599	0.191638	-0.332744
Anln	1.09139	0.891688	0.140524	1.00398	0.479064	0.362766	-0.060032	0.286425	-1.7376	-1.5372	-0.370156	-0.312085	-0.03876	0.298265	0.206405	-1.58465	0.666651	0.111454	0.221245	0.755805	-0.300387	0.322806	0.694068	0.534897	-0.120655	-0.233778	0.635663	-1.73154	-0.0766572	0.718497	-0.820713	-0.174389	-2.10164	-0.110269	1.43999	0.109249	1.24187	1.3579	-0.711856	0.336832	-1.54134	-2.13071	0.855127	0.103401	0.738619	-0.447735	-0.146349	0.683919	0.509856
Ano1	0.836036	0.858174	0.0670648	-0.695655	0.718886	0.210925	-0.740149	-0.664823	0.856616	-0.943971	-0.470232	-0.647469	0.318086	1.52078	0.266068	1.02712	-0.556266	1.0575	2.14102	2.02242	-0.895415	-0.371644	-0.389183	0.703313	-0.586728	0.23078	0.53495	-0.50051	-0.604083	1.72794	-0.633068	-0.621991	-0.726117	-0.898739	-0.520634	-0.640453	-0.449555	-0.346167	-0.631407	-0.691778	-0.384568	-0.743841	-0.704701	1.46107	-0.571405	-0.794981	0.0497598	0.817011	1.38347
Ano10	-1.0968	-1.10624	1.10219	-1.10417	-0.117379	-1.11974	-0.0626829	0.740369	1.76665	0.76623	0.21723	-0.0450555	0.560476	-1.09521	0.926514	-1.09194	-1.09818	0.693506	-1.09048	1.01134	-1.11276	2.04106	-1.091	0.895858	-1.09949	-0.331638	0.0483365	-1.09579	1.50504	0.801556	0.0267989	0.0294695	-1.10548	-0.142333	-1.09665	-1.1018	-1.0936	-1.08915	1.23732	-1.10401	0.783484	1.03813	0.995917	1.5281	1.01802	0.0300944	0.422479	0.305392	-1.2742
Ano3	-0.168181	-0.502649	-0.7936	0.10018	-0.105992	-0.781698	0.139867	0.214916	-0.827243	0.637585	-0.829029	-1.33058	0.390024	-0.156404	-0.181688	0.0856106	-0.232856	-1.3556	1.66944	1.57377	0.164265	-0.160468	1.34153	0.112076	-0.550695	-0.199398	0.212385	1.36843	0.781777	-1.70098	1.31723	-0.160596	0.782042	0.792906	-2.21095	-0.999367	0.777883	-0.360439	0.315394	-0.814037	-0.147131	0.094376	0.454285	1.5949	1.38295	-0.826233	-0.813639	-0.094363	1.2498
Ano4	1.04415	0.63339	-0.414601	0.784523	-0.412154	0.798989	-0.378269	0.841329	-0.310285	-0.436997	-0.300497	-0.351565	0.682463	-0.305391	-0.382897	-0.283421	-0.325286	-0.378854	-0.273633	-0.325233	-0.423006	-0.272091	1.24233	-0.342468	0.793241	0.316658	-0.341936	-0.309221	-0.339064	-0.209533	-0.347415	-0.344224	-0.374226	-0.423964	-0.315019	-0.349543	1.08561	1.34274	0.887477	0.673593	-0.275814	-0.379333	-0.368055	-0.366193	-0.329648	0.744469	-0.428272	-0.452849	-0.505843
Ano6	-0.655647	-0.65484	-0.895831	-1.05403	0.414792	-0.962459	0.403771	-2.17018	-0.633129	0.961777	-0.644963	-0.490601	1.55577	-1.97531	0.574895	1.07892	1.06896	-0.0156075	0.663637	-0.64067	0.24928	-1.84851	0.375228	1.40293	0.102485	0.560984	-0.334074	0.494459	-0.920031	0.272172	-2.13534	-0.366748	0.84396	0.521276	0.828776	0.744052	0.138423	-1.82056	-0.899099	-2.19975	1.6814	-0.81831	1.43106	1.50845	2.20704	1.38921	1.07401	-0.412027	0.433887
Anp32-ps	-0.504971	1.49033	0.39147	1.25819	0.452837	0.207118	0.515152	0.677762	0.857997	0.92953	-0.49916	-0.518262	0.533114	-0.500991	-0.529982	-0.492773	-0.508433	-0.528469	1.26106	0.901785	0.508145	-0.488535	-0.490426	0.804352	-0.511716	0.225181	0.634342	-0.502424	-0.513586	-0.465136	-0.51671	1.24092	-0.526738	-0.545342	-0.504592	-0.517506	-0.496932	-0.485789	-0.516531	-0.523037	1.38436	-0.528648	-0.52443	-0.523734	-0.510064	0.604377	-0.546954	-0.556147	0.46932
Anp32a	-1.06297	0.665355	0.585122	0.247525	-0.582458	-0.253347	0.0894831	0.663643	0.722886	-0.150656	0.625911	-0.403749	0.667818	0.662107	-0.399753	-1.49673	-0.200375	0.651665	0.655143	0.278471	0.323855	0.382993	0.644549	0.333143	-1.01714	0.401172	-0.0966661	0.79835	-0.418566	0.517527	-0.717736	0.415736	-0.604082	-0.819546	-0.735611	-0.970233	-1.0797	0.601378	-0.8309	0.400791	0.641459	0.982257	1.01518	-0.199295	-0.960198	-0.181478	-0.0909076	-0.701417	0.18831
Anp32b	-1.30117	-0.205012	-0.0258185	0.303931	-0.17811	-0.281842	-0.202976	-0.280299	-0.0464059	-0.16052	-0.648691	0.320027	-0.00156062	0.00645407	-0.449673	-0.883779	0.649532	0.560637	1.30066	0.385835	0.587462	0.945389	-1.19206	-0.305663	-0.180195	-0.143206	-0.319571	0.579726	-0.334866	0.299277	-0.148279	0.0593609	0.0898553	-0.208845	0.115343	0.190295	0.121391	0.638367	-0.273238	-0.434331	1.13353	0.117203	0.312097	-0.173867	-0.577	0.196319	-0.633757	0.678046	0.229635
Anp32b-ps1	-2.83698	0.166458	0.74089	0.981567	-0.135051	0.402051	-0.141915	-0.331347	0.0427808	-0.746125	0.281838	0.326707	0.252013	0.90508	-1.42213	-1.30148	0.692621	1.17464	1.42289	-0.75495	-0.0648018	1.34081	-0.47784	-0.460227	0.652713	-0.0202749	-0.360901	0.297685	-0.300502	1.03552	0.286791	0.473109	-0.768326	0.371148	-0.480836	-0.401068	-0.700368	-1.07631	0.458889	-0.333635	-0.0540957	1.00907	0.989315	-0.354438	-1.4615	0.632099	0.344972	-0.296561	-0.726708
Anp32e	-0.265902	-0.578319	0.680495	1.07702	-0.198261	-0.249048	0.156943	0.0321219	0.380063	0.126839	0.0506683	0.565333	-0.828814	0.0633383	-0.0833167	-0.0877841	-0.770476	0.685333	1.24322	0.133778	0.0722526	1.12311	0.39274	-0.840507	0.570939	-0.706804	-0.282443	-0.277471	-0.562217	0.136128	0.369209	-0.0447886	-2.90902	0.0955367	1.78583	0.316758	-0.19033	0.538751	-0.508498	-0.23899	1.15489	1.11456	0.0265846	-2.89083	-0.691224	0.453757	-0.287279	0.146137	0.0806455
Antxr1	0.304844	-0.306243	-0.532799	-1.26128	0.534721	-0.926602	0.327847	-1.22425	-1.03139	0.32164	-0.990602	-0.14637	-0.25717	0.317334	-1.33399	0.518651	-1.09391	-0.15318	-0.878653	1.48482	-0.448005	0.970722	1.3497	2.15234	1.05649	0.508604	-0.0142899	0.995906	-1.15132	-0.611527	0.567464	0.58361	-0.131751	1.2514	0.559883	0.875366	-0.965774	0.765853	-1.18413	-0.218696	-0.887742	-1.31913	-1.27214	1.36801	1.82808	-0.242003	-0.559628	0.499286	0.259453
Antxr2	-0.858009	-0.19631	-0.47167	-1.13223	0.599231	-0.941766	-0.159968	0.114957	1.22232	-0.607435	1.2154	0.00185646	-0.147237	1.20903	0.804238	-0.677063	0.434783	1.03282	-0.62275	-0.909075	0.203757	-0.614189	-0.642232	0.991889	-0.958076	-0.933613	0.14724	-0.820226	-0.985823	-0.267056	0.721424	0.116021	2.69529	0.498695	1.50072	0.334513	-0.738756	-0.573454	0.204905	0.509276	-0.634852	0.935102	-1.1467	-1.13637	1.65288	1.24658	-1.48084	-0.737239	0.378379
Anxa1	1.58544	-0.113526	0.810753	0.398388	-1.52647	-0.246967	-1.41028	0.21565	0.542413	-1.08927	0.144522	-0.316501	-0.0361847	0.505919	0.382564	0.348191	-0.321914	-2.45484	0.269811	0.582323	-0.886163	-2.24518	-0.0121241	0.420089	0.424416	1.02205	0.869112	-0.295231	0.228583	0.549891	0.627652	0.409466	-0.643309	-0.268872	1.61374	-0.326919	-0.21685	-0.62328	1.46866	-0.0441799	-0.378208	-1.01721	-0.333151	0.558076	-0.241351	0.749642	-0.0283551	0.348974	0.566943
Anxa11	-0.106009	-0.196144	-0.24648	-0.176434	0.750768	0.444443	-0.194704	-0.163775	-0.0978222	-0.278395	1.22784	-0.156649	-0.196144	-0.0908479	-0.201299	-0.0595394	-0.1192	-0.195538	-0.0455909	-0.119124	-0.258458	-0.0433924	-0.0505941	-0.143686	-0.131708	0.460494	-0.142928	-0.096306	-0.138834	0.045757	0.977546	-0.146187	-0.188943	-0.259823	-0.104569	-0.153768	-0.0753832	-0.032931	-0.150053	-0.174842	-0.048699	-0.19622	1.22271	-0.177496	-0.125416	0.921318	-0.265963	-0.300986	-0.144872
Anxa2	-0.171913	-0.542285	-0.561647	-0.672098	0.40278	-0.345461	-0.783096	-0.235537	-0.582381	-0.0501136	-0.0787219	0.439346	-0.128882	-0.61608	0.465179	0.282496	0.288385	-0.959735	0.0921739	-0.255051	-0.0226046	0.383722	1.02592	0.69876	0.135598	-0.308601	-0.271215	-0.310253	-0.953961	0.292586	0.358962	0.596979	-0.801052	0.401296	0.965729	0.770749	-0.343827	-0.256249	-0.24484	0.139318	-1.06075	-0.0277952	0.241706	0.701587	0.386792	-0.0391971	0.903042	0.650249	-0.934268
Anxa3	0.718686	0.147646	-0.67435	0.248112	0.936354	0.22728	-0.385225	-0.352635	0.736184	-0.54023	-0.0252392	-0.880213	0.975361	0.264803	0.570411	-0.153211	0.465813	0.232251	0.645584	0.3263	-0.0788459	-0.109821	-0.0281683	-0.483052	-1.78728	-2.01551	-0.111864	-0.820225	-0.323698	0.998197	-1.19943	0.450475	-0.450956	0.357208	1.701	2.01351	-1.42069	-0.366181	0.611868	-0.354077	-0.0841883	-3.04488	0.632567	0.266082	1.7047	0.32042	0.446494	-0.307351	0.194885
Anxa4	0.966568	0.922434	0.778103	-0.12242	0.0781099	-1.15335	-0.263842	0.385052	0.618124	-0.0359427	-1.89231	-0.241022	-0.23986	0.1148	-0.884948	-1.88922	0.130929	0.332947	-0.137282	0.681716	0.491534	-0.0442243	0.354895	0.555817	-0.146066	-1.13492	0.318291	0.590465	-0.71579	0.00662184	0.28758	0.291314	1.17573	0.0409666	-0.283936	0.634829	0.647017	-0.278357	-0.666304	-0.865942	0.774907	0.709663	0.195938	0.255104	-1.89759	0.628372	0.0293857	-0.103889	1.2286
Anxa5	-0.15342	-0.370867	-1.13194	-0.254699	-0.430545	-1.36492	-0.730336	-0.125634	0.601544	-0.709909	-0.935096	-0.323586	-0.286591	-0.483399	-0.375811	0.876509	-1.04268	0.354506	0.624415	-0.138229	-0.0995699	1.04824	-0.0602073	-0.0895885	-0.935866	-0.897143	0.902989	-0.140979	-0.547434	0.800803	-0.680571	-0.658164	1.74948	1.49171	2.31423	1.60226	0.00309786	0.781297	-0.0111669	-0.921529	-2.77486	1.14504	0.319076	-0.682403	0.905215	0.0811368	1.24268	0.51292	-0.637209
Anxa6	-0.73315	-0.910377	0.946966	0.356172	-0.0174768	-0.964342	-0.536206	0.255638	-0.255105	-0.394269	-1.43261	0.0395566	-0.509853	0.777473	-0.315929	0.266351	0.754707	-0.0796276	-2.68124	0.649969	-0.359572	-0.0512167	-0.446506	0.676534	-1.69585	0.239377	-0.0162596	0.0686405	0.0440983	0.141516	-0.666126	-0.655474	-0.0654269	0.817185	1.50636	1.78431	0.159486	1.27795	-0.17274	-0.512098	0.483337	0.041762	-0.802501	0.374536	0.851832	0.598381	0.793508	0.368316	-0.0910383
Anxa7	-0.106612	-0.304528	-0.0247963	-0.0196646	-0.0735573	0.0158159	0.340336	-0.517955	-0.0791696	0.000454207	-0.100614	-0.370186	0.19583	0.52813	0.572408	-0.323305	0.694366	-0.669134	0.964419	-0.082021	-0.0210926	0.211709	1.37628	0.577594	-0.180826	0.235531	-0.957398	-0.102101	-1.54101	1.42907	-1.63486	0.472753	-1.08473	-0.360723	1.32994	-0.702627	0.0197129	-0.773248	0.802579	-0.784877	0.737782	0.0604355	1.26592	-1.39926	-0.564094	0.723233	0.118276	0.105804	-0.311797
Anxa8	0.163556	0.2364	0.0356373	0.453132	0.123468	-0.83746	-1.36273	-0.106913	0.867164	0.361603	1.29032	-1.29146	-0.303688	-1.16823	0.239507	-1.10959	0.122828	-0.200336	2.59685	0.189014	-0.429005	1.54705	-1.09284	-1.26718	-0.117447	0.0574974	0.95234	0.161799	1.34718	-0.912387	0.473203	-1.27187	-1.35194	0.0608979	0.417081	0.784292	-1.13926	-1.05976	0.610642	-1.32554	-1.08929	0.07299	0.765005	0.120246	0.88389	2.00281	-0.532737	1.03326	0.159533
Ap1ar	0.514777	-0.0826236	-0.301536	-1.04065	0.351461	0.480285	-1.0913	0.192344	-0.822703	0.557749	-0.784031	0.0712523	-1.09529	-0.803367	-0.0873057	1.42724	-0.88197	0.706068	1.07227	1.69675	-0.214923	1.17115	-0.691767	-0.949855	0.210656	0.50608	-0.947754	0.521749	-0.936404	-0.424641	1.21898	0.173686	0.0907755	-0.301265	0.769597	1.09255	-0.760492	0.964688	-0.96751	-1.03624	1.18777	-1.0955	1.04953	0.407159	-0.899204	0.613152	-0.325407	-0.505982	0.493897
Ap1b1	0.650829	-0.892463	-0.994724	0.929228	0.00612196	0.114224	0.75301	-0.826702	0.668103	0.821515	0.647335	-0.812226	0.169279	-0.678548	-0.902936	0.823151	2.10286	-0.891231	-0.586605	-0.735992	0.034072	-0.582139	-0.59677	0.533321	-0.761557	-0.371736	0.364652	-0.689636	0.407469	-0.401027	-0.800213	-0.790973	0.924605	-1.02183	0.904582	0.572113	-0.64713	1.0466	-0.798827	-0.849187	2.06983	-0.892617	1.70874	0.596173	-0.748775	1.60234	-0.0708513	-1.10546	-0.760658
Ap1g1	-1.94578	0.14027	-0.849554	-0.995903	0.461658	0.000459697	-0.133159	0.516811	-1.92252	0.742424	-0.571171	-2.08966	-0.535163	0.565454	-0.601931	1.44147	0.0444722	0.64856	2.15035	0.126477	0.712805	0.858534	-0.268853	-0.733615	-2.0188	-0.363422	-0.901671	0.104655	0.839954	-1.51457	-0.944576	0.131606	0.899973	1.46866	1.55314	1.08842	0.213652	-1.73814	-0.836506	-0.506042	0.0913402	1.05379	-0.0559496	1.12425	1.46014	0.775534	-0.137249	0.449358	0.353732
Ap1m1	0.0947707	0.455344	0.168616	-0.348437	-0.724857	-0.351526	-0.51545	0.83099	0.810132	0.0453301	0.79505	0.227587	0.103094	-1.21525	0.0339179	1.50396	0.0351056	-0.397653	0.684656	0.101401	0.636237	1.56816	-1.08207	1.06567	0.401891	-0.0328762	-1.38755	-1.2333	0.450781	-0.763288	-0.285102	-0.267859	-1.53979	-0.228711	1.58011	-1.42342	0.908333	-1.02363	-0.176713	-1.49314	-1.0758	-0.125307	0.589781	0.657388	0.787243	0.133529	0.150212	0.872427	0.0922787
Ap1s1	0.206827	-0.414601	-0.646931	0.414278	0.420989	-0.550566	0.219655	-0.131004	1.73413	0.203847	-1.08608	-0.250197	-0.365527	-1.10728	-0.420657	0.425964	-1.19344	0.814015	0.780429	0.216992	0.0387352	0.879888	1.25804	-1.26785	-0.104145	0.778784	0.514853	0.216385	-0.0696017	-0.692135	-0.160992	-0.144975	0.397054	0.33484	-1.14897	1.23753	-1.06028	-0.931267	-0.0527864	0.272776	-0.979185	-1.4275	1.54297	0.0801535	0.203831	1.04631	-0.103424	0.070117	0.686819
Ap1s2	0.431318	-0.49355	0.151361	-1.28469	0.269522	-0.308433	0.149068	-0.418279	-0.4216	0.519112	-0.464808	0.236851	0.178361	0.611243	0.10104	-0.725467	0.150182	-0.52254	1.28747	-0.860202	-0.798598	-0.999101	-0.131589	-0.207655	0.224978	0.567381	0.241602	-0.0977967	-0.397667	-0.0195286	-0.230176	0.00894992	1.11551	0.737398	0.549646	0.37783	0.715268	-0.475497	-0.341217	-0.191884	1.23623	-1.66113	0.572388	-0.0800771	-0.39387	0.0992589	1.17157	-0.178181	0.24221
Ap2a1	-0.880436	-1.01516	0.808376	-0.9857	1.48937	-0.438398	0.0303959	-0.966777	0.49262	0.742977	1.13987	0.10092	0.0465829	0.470556	-0.000586145	0.627115	0.444001	0.149705	-0.79013	0.510159	-1.1083	-0.786844	0.721869	1.05985	-0.918848	0.0832191	-0.935617	-0.865933	-0.929499	-0.653593	-0.947288	-0.94049	1.2381	0.435249	1.96247	0.426666	-0.83466	-0.771207	0.943483	0.65199	-0.794775	-1.01527	0.411612	0.463465	0.506716	1.49096	-1.11952	0.250739	-0.778642
Ap2a2	-1.69715	1.00449	0.318048	0.422823	-0.314078	-0.367865	-0.179934	0.0644398	0.362869	0.729871	-0.354159	-0.711661	-0.762775	0.33227	-0.21721	-0.193394	-0.371638	0.752344	2.06853	0.862822	0.166408	0.234275	-0.099371	0.705335	0.0188564	0.202108	-1.74932	-1.68344	-0.560032	0.399771	-0.632071	-0.623449	0.764884	0.36005	-0.084112	1.12285	-1.65388	-1.59389	0.130363	0.262103	1.04658	-0.386062	-1.80192	1.71292	1.21558	0.34882	0.0216514	0.406326	0.753724
Ap2b1	0.0211295	-0.0913651	-0.39563	0.603736	-0.883507	-0.266853	-0.644133	-1.56601	0.0539388	0.843901	0.0596386	0.12252	-0.631453	0.0488529	0.319841	0.987338	-1.39087	0.108867	-1.10166	0.718941	-0.884901	-1.09302	0.398159	-0.16787	1.35127	-0.915555	-1.4841	-1.30092	-1.46802	-0.742747	0.238808	0.694631	1.18715	0.0122351	0.277616	0.543663	0.161431	-1.05192	1.44475	0.447021	0.760414	0.922751	0.938359	1.01246	1.52486	-0.00912623	0.967904	-0.682522	-1.51316
Ap2m1	0.538392	-0.432576	-0.624381	-0.204007	0.792488	-0.457489	0.207103	0.221231	-0.2632	0.609437	-2.29181	-1.3383	0.460098	1.02979	-0.101462	-0.113383	-0.314338	0.125329	0.280681	-0.23244	0.551536	-2.23421	0.837474	-1.05769	-2.35986	0.276404	-0.595427	0.523961	0.738968	1.07232	-1.25865	-0.188922	0.410753	1.10349	1.41512	1.01471	-0.89958	0.129585	-2.38596	-0.785921	0.927938	0.804237	1.21621	1.08608	0.873084	0.926187	-0.0273461	-0.0056577	-0.140434
Ap2s1	1.38436	0.0612293	-0.741105	0.548088	0.355776	-0.0576717	-0.151307	0.417515	-2.35905	-0.819091	0.73972	-1.41313	0.561588	-1.01754	0.0673795	-0.142925	-0.371703	0.305071	-0.510208	0.532573	-0.583526	-2.25622	0.812105	1.07374	0.0974892	-0.0245072	-1.29525	-2.35618	-1.25302	-0.205342	0.333832	0.0749645	-0.728744	0.740386	0.46896	0.941222	0.221594	0.112453	0.499137	-0.448027	1.57482	0.948594	0.690399	1.00153	0.81282	1.47029	-0.153156	0.0400709	-0.450011
Ap3b1	-0.244145	0.0478288	0.174236	-1.34997	1.37905	-0.370582	0.521188	-0.619304	-0.219152	0.376722	-0.914666	-1.38441	0.873043	0.221163	-0.216012	-2.15446	-0.303056	0.52158	2.20232	-0.920362	0.938568	0.51966	-0.608549	-1.08394	0.423544	-0.980926	0.424474	0.851201	-0.564023	0.0392027	-0.670396	0.114834	0.315141	0.784157	1.20728	0.736941	-0.128874	0.27309	-0.0832394	-1.45731	0.540328	0.0578329	-0.410436	-0.343765	0.874839	0.188507	0.339767	0.0810772	0.0250926
Ap3d1	0.854234	0.422525	0.39219	-1.50831	0.184722	-0.240049	-1.59	-0.25381	-1.15681	-0.0831257	0.217267	-0.362796	-1.59644	-1.12563	-1.61949	-0.985643	1.86763	-0.429767	2.09321	0.857458	-0.821928	0.929501	-0.945646	-1.36188	-0.181022	0.420911	-0.209489	1.68342	-1.34019	-0.514836	-1.3934	-0.24259	0.678255	0.654415	-1.18698	0.663396	1.01593	0.740816	0.499399	0.134119	-0.937172	1.01947	1.68005	1.11933	1.9438	0.0762058	-0.945161	0.883906	-1.41787
Ap3m1	-0.280039	0.226597	0.3481	0.75377	-0.538491	0.624836	0.413336	0.28	0.167864	-0.295892	0.25137	-0.451259	0.317976	1.26062	-0.0520838	1.08972	-0.582981	0.274697	-1.0534	0.0673371	-0.531706	0.437464	-0.00269755	-0.151819	-0.261217	0.11616	0.453621	0.132995	-0.37953	-0.493467	-0.0332554	0.552809	-0.74854	-0.232602	-0.398538	-0.0429031	0.345709	0.0951035	0.234905	0.431681	-0.593426	-0.154487	-0.774618	-0.947567	0.299427	-0.452589	0.44021	-0.163188	0.134506
Ap3m2	-0.359571	-0.44998	-0.50047	-0.43021	0.496789	-0.579398	-0.448536	-0.417512	1.00946	0.389334	-0.337368	1.25017	0.611762	-0.344363	0.567128	-0.312959	-0.372801	-0.449372	-0.298968	-0.372725	-0.512484	1.54618	-0.303987	-0.397362	0.741957	0.206256	-0.396601	-0.349838	-0.392495	-0.207342	-0.404433	0.730605	-0.442757	0.456717	-0.358126	-0.407475	-0.328851	-0.28627	0.830665	0.609311	-0.302086	1.69432	-0.433936	1.01948	-0.379037	-0.471119	0.443441	-0.555142	0.815093
Ap3s1	0.197601	0.180745	-0.594662	-0.896718	0.0333891	-0.234674	0.376977	-0.798055	0.656383	-0.335109	0.615796	1.20753	-0.477462	0.801205	0.0329128	1.34432	0.14234	-0.922999	0.216942	-0.867988	-0.642263	-0.951276	0.557724	0.0465169	0.381057	-0.200961	-0.481651	0.192042	0.282065	-0.695996	-0.261174	0.505901	0.729744	0.434192	-2.94228	1.75623	0.536752	-0.41999	0.511147	0.415306	0.362635	0.329432	-1.02472	-0.130725	0.468329	0.614668	-0.228583	-0.8226	-0.631907
Ap3s2	-0.950597	0.0292834	-1.0017	0.173756	-0.00666641	0.238486	1.4079	0.871606	-0.947619	-1.01331	-0.942545	0.0880283	0.0783569	-0.945082	-0.985261	-0.933693	-0.955395	0.180794	-0.928618	-0.955368	1.07292	0.915128	-0.930439	-0.964303	-0.959946	-0.242923	0.184975	1.0758	1.64274	-0.895389	0.161415	1.22633	0.185336	0.539037	0.660932	0.410516	1.13296	0.683472	-0.966619	0.0622877	1.733	-0.983413	-0.977567	1.18271	-0.957657	0.77582	0.936042	0.794475	1.01913
Ap4b1	-0.316184	-0.376865	-0.410752	0.786376	-0.408404	0.305886	-0.375895	0.842822	1.73778	-0.432237	-0.301282	-0.350276	-0.376865	-0.305978	-0.380335	1.15319	-0.325064	-0.376456	-0.27551	-0.325013	-0.418815	-0.27403	-0.278878	-0.341549	-0.333485	0.322828	0.807964	1.0306	-0.338282	-0.214013	-0.346295	-0.343233	0.794086	1.53589	-0.315215	1.03015	-0.295566	-0.266987	-0.345836	0.675401	-0.277602	-0.376916	1.03677	-0.36431	-0.329249	-0.391052	-0.423867	-0.447445	-0.460798
Ap4e1	-0.371904	-0.423882	-0.452909	-0.412516	-0.450898	-0.498285	-0.423051	0.792679	-0.367183	1.00843	-0.359139	-0.401106	-0.423882	-0.363161	-0.426854	-0.345107	-0.379511	0.740427	1.41311	-0.379467	-0.459816	1.50715	1.17953	-0.393631	-0.386724	0.288532	-0.393194	-0.366309	-0.390833	-0.284386	-0.397696	-0.395073	-0.419729	1.08498	-0.371074	0.979042	1.0259	-0.329763	0.837111	-0.411598	-0.338856	1.01464	0.988206	-0.413128	-0.383095	0.702502	-0.464144	-0.48434	-0.529011
Ap4s1	0.295978	0.0400862	0.0118908	0.789032	1.38697	0.42737	-0.974047	0.192409	-1.07252	-0.888979	1.35879	-1.01273	-0.972583	0.24872	0.0549353	1.03237	-1.05079	0.190759	0.624556	-1.05087	-0.909245	-1.12785	1.12245	0.970699	0.714243	0.456645	0.753723	0.948801	-1.03084	-1.21846	-1.01874	0.107115	0.186199	0.0627123	-1.06566	-1.01566	0.284817	1.69777	-1.01943	0.641075	-1.12245	0.466056	1.11164	-0.991538	0.371685	0.81571	1.04321	-0.866017	-0.19166
Ap5m1	1.08479	0.947535	0.766719	0.733961	-1.12785	0.412144	-0.0262898	0.165453	-0.953007	0.309256	1.50928	0.0331881	-1.07143	-0.944607	-0.0553574	-0.906899	1.04897	1.50531	0.860069	1.59984	-1.14648	2.24385	-0.896125	-1.00825	-0.99382	0.439569	0.14167	-0.951181	-1.0024	-0.780079	0.111545	0.745176	-1.06275	0.807505	-0.961133	-1.02039	1.14643	0.732634	0.873837	-1.04577	-0.893843	2.18436	-1.05216	-1.04897	-0.986242	0.0417274	-0.192065	-0.317724	0.434159
Apaf1	1.37057	0.22453	-0.850157	-0.763855	0.147901	-0.947106	-0.786365	-0.748258	-0.667	0.590269	-0.649814	-0.739478	-0.788139	-0.658407	0.227788	-0.619833	0.650815	0.376567	1.14752	1.88526	1.21406	-0.599939	0.910665	-0.723507	-0.70875	0.344841	-0.722573	-0.665132	-0.717529	1.39237	-0.732193	-0.726589	1.02317	1.40795	1.67781	-0.735929	1.43306	-0.58705	-0.731352	-0.761894	2.05628	-0.788233	-0.768432	1.39414	-0.700997	0.324433	-0.874161	-0.0373352	-0.803853
Apba2	-0.122121	-0.158296	0.754812	-0.150386	-0.177099	-0.210079	-0.157718	-0.145305	-0.118835	-0.191307	-0.113237	-0.142445	-0.158296	-0.116036	-0.160365	-0.103471	1.21674	-0.158053	-0.0978728	-0.127385	-0.183305	-0.0969905	-0.0998808	1.18197	-0.132435	-0.211175	-0.136938	-0.118227	-0.135295	-0.061211	-0.140072	-0.138246	-0.155406	-0.183853	1.48946	-0.141289	-0.10983	-0.0927918	-0.139798	1.48556	-0.0991202	-0.158327	-0.151877	-0.150812	-0.12991	-0.166754	-0.186317	-0.200374	0.792919
Apbb1ip	0.032497	0.000770935	-0.258389	0.67821	-0.166513	-0.723581	-0.553288	0.340335	0.745603	1.17734	-1.26054	-0.424223	-0.539316	0.0466343	1.22864	-1.18674	-0.023534	-0.435261	0.605736	0.0427402	0.288922	-1.13776	1.08337	-0.122741	0.346697	-1.21227	-0.290651	0.0419974	-0.243735	-0.867375	-0.335053	0.306894	1.00001	0.962335	1.02981	1.69736	0.837621	1.73021	-1.46127	-0.498526	-1.15386	-1.60129	-1.55255	1.08789	1.19992	1.144	-1.81282	0.205742	-0.00503903
Apbb2	0.363254	-0.154143	-0.862632	-0.590351	0.518761	-1.08881	-1.75483	-0.532375	-1.6779	0.849329	-1.66682	-0.0640773	-1.75597	-0.344032	1.2787	-0.209409	-0.350722	0.0441882	0.881594	0.883691	0.273525	0.208266	-0.120923	-0.395107	-1.70481	-0.19091	0.0666818	-0.336449	-0.526963	1.10833	-1.71992	-0.585828	2.6355	1.14156	1.52129	2.61392	0.41233	-0.0188886	-1.71937	-0.701134	0.235391	1.49985	-0.340408	0.418143	0.886646	1.46165	0.133414	-0.0232228	0.411169
Apc	-0.107348	-0.0705928	-1.06133	0.198548	0.0278504	-1.1427	-0.343996	0.580973	-0.0831409	-1.72611	-2.09171	0.112347	0.00674811	-0.103652	-0.070068	0.593497	-0.848568	1.33393	0.53578	-0.0829859	0.672145	0.650447	0.726052	-0.266133	-0.0415097	-1.1198	0.292895	0.987067	0.0183208	-1.72104	-1.15461	-0.513455	1.06103	0.353275	-2.15089	0.878323	-0.687284	1.25384	0.399701	-0.295308	0.671624	-0.268578	1.07469	0.272972	1.0135	0.934709	0.779897	0.520664	-1.08597
Apeh	0.593175	0.215652	0.681561	0.359518	0.181145	0.428827	0.246866	1.05698	-0.764277	0.655342	0.552082	-0.783865	0.264726	-0.761955	0.223545	0.686564	0.572758	2.0519	-0.746885	1.80714	-0.817766	-0.746152	0.770926	-0.779549	-0.77556	-0.840889	0.369706	-0.763772	0.405569	1.166	-0.781896	0.350095	0.371483	-0.818221	-0.766523	-0.782906	-0.756805	-0.742669	-0.781669	0.248001	1.12637	-0.797042	-0.791691	-0.790807	0.642694	0.334503	-0.820266	0.0480482	1.25909
Apela	-0.118694	-0.301494	0.142335	1.46579	0.545321	1.91511	-0.26498	0.28973	0.954057	-1.66331	0.21454	1.40446	0.783122	1.49968	0.469129	-2.30196	-0.783705	0.67091	-0.59249	0.803782	0.950969	0.782229	1.4863	-0.0598024	0.0956197	0.904157	0.159486	1.15466	-0.887061	0.570474	0.486206	0.142435	-1.92434	-1.7175	-2.17055	-2.02698	-0.183308	-0.0306881	0.300907	1.10024	-2.33359	0.713141	1.25497	0.674642	-2.10972	-0.70329	-0.163561	-1.59738	-0.372992
Apex1	-0.733413	0.0432306	0.539247	0.137604	0.464872	-0.99604	0.479058	0.0492458	-0.0953098	-0.175136	-0.785354	0.146449	-0.881936	-0.138355	0.436641	-1.07174	0.481444	-0.725037	0.179476	-0.0375273	0.845301	0.595469	0.399037	-0.184976	-1.07393	0.50481	0.579395	0.489873	-0.998208	0.702186	0.117774	0.545808	0.156276	0.0640115	1.43736	0.670039	-0.0532154	0.53272	0.115744	-0.222303	-0.0390252	-0.685226	-0.0863972	-1.13039	-1.8408	-0.0803182	0.754778	0.56679	-0.0230792
Apex2	0.304276	-1.13233	0.320332	-1.11562	-0.178289	0.0270807	-1.13111	0.738336	0.311859	1.25013	0.950088	-0.0417923	-0.0705845	1.42511	-0.114419	1.1273	0.277067	-1.13181	-1.00467	0.343176	0.893815	-1.00281	0.510561	-1.08785	0.0496125	-0.455649	0.0617974	-1.04767	-1.08373	0.95525	0.0344566	0.0405078	0.0398813	0.359268	1.78607	0.28209	1.04248	-0.993939	0.141167	-1.11427	-1.00731	0.306171	0.284099	0.334235	-1.07236	0.616676	-0.228074	0.201382	-1.05832
Aph1a	-0.942704	0.345664	-1.43122	-0.0376498	-1.41909	-0.436066	0.813467	-1.14359	1.13422	0.338866	1.1215	0.541722	0.410546	-0.889977	-0.251815	-0.781096	1.03915	0.985385	-0.732587	-0.988313	0.182501	-0.724942	1.49299	0.245481	-1.03208	0.708645	0.709304	1.1139	0.126644	-0.414907	1.09014	0.0480457	-1.23112	0.0679679	-0.937695	-1.10879	-0.836196	-0.68856	0.138538	-0.14416	-0.743396	0.887947	0.202324	0.967996	1.10666	0.87366	-0.535521	0.758216	0.27893
Aph1b	-0.0354003	-1.56797	-0.730931	0.251377	1.33149	-0.175768	0.49941	-0.308164	0.668533	-0.245533	-0.0415278	-1.49243	0.0987439	1.10157	0.0367638	-1.3067	0.606923	0.232871	-1.28002	-0.0104632	0.391829	0.567129	-1.28959	1.33584	-0.317425	-1.81996	0.314211	-1.37702	0.366431	1.56691	-1.48112	0.719119	-0.388093	1.06677	0.9603	-0.108434	1.55282	-1.25581	-0.245402	-0.489303	-1.28597	-0.129551	1.03133	-0.0815511	1.15376	0.594841	-0.165478	1.18063	-0.0726502
Api5	-0.652201	0.252896	-0.385128	0.506408	0.894354	-0.937387	0.0177706	-0.0741711	0.222324	-0.429399	-0.354608	0.222449	-0.543042	-0.335959	0.895857	-0.158967	0.861384	-0.989603	-0.601319	0.279248	0.521966	-0.49133	-0.88002	-0.735383	0.361214	0.0599512	-0.365171	-1.13358	-0.0785909	0.501863	0.0212555	-0.667561	0.228951	0.989411	0.573885	0.410287	0.647923	0.0898002	-0.238914	-0.566277	0.422475	0.948777	1.03672	-0.583459	-0.591285	0.317542	0.458157	0.0504845	0.156036
Apip	1.16004	-0.838746	-0.811453	-0.849433	0.763295	0.50002	1.2251	0.98692	1.15639	-0.794148	0.412093	0.800373	-0.838746	-0.895839	0.186328	0.525278	-0.880467	0.960605	-0.920379	-0.880508	-0.804958	-0.921571	0.601811	-0.86719	0.25362	1.19934	-0.867601	-0.89288	-0.869821	-0.969909	0.890222	0.890601	0.959787	1.15141	0.722605	-0.861723	0.475922	0.680242	0.370677	-0.850296	-0.918693	0.599858	1.25306	-0.848858	-0.877096	-0.827319	1.14394	-0.781899	0.118066
Apitd1	-0.585187	-0.637693	1.23176	-0.626211	-0.664983	-0.712852	-0.636854	1.22438	-0.580418	0.236211	-0.572292	0.442361	-0.637693	0.751976	0.381583	0.879977	-0.592871	1.16234	-0.549992	-0.592826	0.981384	-0.548711	1.69007	0.712077	0.527147	0.580867	0.54231	0.760714	-0.604308	-0.496779	1.14235	0.521885	-0.633497	-0.674787	-0.584348	-0.613007	-0.567346	1.8063	-0.610844	-0.625284	-0.551802	0.800826	0.774488	-0.626829	-0.596492	-0.649969	-0.678364	-0.698765	1.18012
Aplf	0.951655	-0.449288	0.461257	0.709598	-0.470475	0.761167	-0.448636	-0.434648	-0.40482	-0.486486	-0.398512	1.65332	-0.449288	-0.401666	-0.451619	1.05059	-0.414489	-0.449013	-0.381198	0.995743	-0.477469	-0.380204	-0.383461	-0.425563	0.707159	-0.508874	-0.42522	-0.404135	-0.423368	-0.339885	-0.428751	-0.426694	0.720072	-0.478087	1.20313	-0.430122	-0.394672	1.23201	-0.428442	-0.439654	-0.382604	0.989241	1.65843	-0.440854	-0.4173	0.679718	-0.480864	0.383273	-0.431047
Apln	0.585913	0.849498	0.193226	0.392843	0.835706	0.54787	0.29072	-0.760209	0.584562	1.4624	0.532063	0.295104	-0.752332	-0.777954	1.28221	-0.785572	1.25667	-0.75248	-0.788967	-0.771074	0.31596	-0.789502	1.93485	0.554114	-0.768012	0.949408	-0.765282	-0.776626	0.417225	1.07128	-0.763382	-0.764488	-0.754085	0.233733	-0.774615	-0.762644	0.598429	-0.792047	1.1262	0.280409	-0.78821	-0.752314	0.646639	-0.75687	-0.769543	0.391333	-0.735343	-0.726821	-0.579193
Aplp1	-0.551601	0.89701	-0.790385	-0.671315	-0.784457	0.344662	0.341032	-0.649795	0.823135	0.0771799	-0.513973	-0.637682	0.356923	-0.525828	0.901009	1.67119	0.77013	-0.703789	-0.448897	-0.573894	-0.810746	-0.44516	1.06207	0.703565	-0.595286	-0.140393	-0.614358	-0.535106	-0.607399	-0.293616	-0.62763	0.510578	-0.692578	-0.813065	1.06185	0.745702	-0.49954	-0.427377	1.26328	0.369315	-0.45418	1.43943	1.42285	-0.673119	-0.58459	-0.740644	0.712521	0.932961	1.40101
Aplp2	-0.04909	-0.72347	-0.524823	-0.744595	-0.0900301	-0.0837092	-0.936538	-0.379123	0.737878	-0.0163053	-1.84709	0.000389658	-0.0515597	-0.352915	-0.298559	0.575005	0.951546	0.416365	0.285642	-0.633889	1.06767	0.407317	0.261165	0.604028	-0.0156128	-0.360083	0.471263	-0.34425	0.0649128	0.59264	0.551614	0.295366	0.289847	-0.309112	0.752952	-0.377573	-1.76575	-1.47387	-0.302563	-1.24058	0.981895	1.73647	1.06856	-0.313086	1.38462	0.0461824	0.0816055	-0.390741	-0.0700572
Apmap	-0.287397	-0.344851	-0.376937	-0.332288	-0.374714	0.342518	-0.343933	-0.324218	-0.282178	-0.39728	-0.273287	-0.319676	0.716892	-0.277733	0.674142	1.18032	-0.295805	-0.344465	1.50128	-0.295757	0.668558	-0.247484	-0.252074	-0.311413	-0.303778	-0.428834	0.838073	1.05904	0.875183	-0.190658	-0.315907	-0.313007	-0.340261	0.585129	-0.286479	-0.317839	-0.267875	-0.240815	-0.315472	0.706652	-0.250866	1.09366	-0.334655	-0.332964	-0.299767	0.780253	-0.389355	-0.41168	-0.247417
Apoa1bp	1.18053	-0.474498	-0.641176	-0.303005	-0.574675	-0.941375	0.579955	0.856498	0.0442118	0.82235	1.15307	0.24188	-0.425425	-1.30451	-0.473831	1.36542	0.674037	1.08989	-1.226	-1.35356	0.0601118	-1.22219	0.284796	1.05956	-0.248085	-0.420412	-1.39485	-1.31398	-1.38775	-1.06754	0.345193	0.791034	1.37737	-0.0520431	1.02481	1.75623	0.794731	-1.20404	0.931517	-1.45021	0.642892	-0.0487366	-1.45942	-0.00406709	0.752383	0.679391	0.336543	0.146962	1.10823
Apobec1	0.450756	-0.967219	-0.0661859	0.195391	-0.99726	1.33655	0.0771074	2.38386	-0.904172	-1.01996	1.09199	0.115153	-0.967219	2.19717	-0.970525	-0.879624	1.10985	-0.96683	1.64734	-0.917832	0.648199	-0.869271	1.36909	-0.933581	0.201403	-0.263311	0.847303	1.11966	-0.93047	-0.812106	-0.938102	1.25636	0.203501	-0.0374812	-0.908499	0.43844	-0.889784	0.744923	0.296749	-0.95356	-0.872673	-0.967268	-0.956962	-0.955261	1.19499	1.22238	-0.048536	-0.15447	-1.10488
Apod	-0.847623	-1.13514	-0.362396	0.0777026	-0.29082	0.0922604	0.512001	-1.03189	-0.821507	0.797207	0.534701	0.0478914	-1.13514	-0.79926	0.463007	0.738703	-0.889699	0.0307526	-0.654897	0.520741	-0.280783	-0.647884	-0.670856	0.351407	-0.929598	-0.767023	0.183616	1.20619	-0.952329	-0.36351	0.137988	-0.975785	0.69027	-1.33827	-0.843028	-0.999966	-0.74993	-0.614514	0.246297	0.989328	1.20947	1.48086	2.35757	2.19749	1.20733	-0.0638281	1.74645	0.346429	-0.978646
Apoe	0.0886663	0.331105	-1.27029	0.948592	0.720316	0.908017	-0.227335	1.01651	0.0892361	0.209739	0.715516	0.389464	-0.208983	-1.27164	-1.27068	-1.27192	1.21826	-0.106772	-1.27204	-1.2714	1.13584	-1.27206	-1.27199	-1.27118	-1.27129	-0.481185	-0.122187	0.0686519	-0.0877225	0.609635	-1.27112	0.485273	-1.27079	-0.2996	-1.27152	-1.27109	-1.27178	0.335337	1.0676	-1.27091	3.88425	3.37007	3.31528	1.3615	1.31512	-0.132004	-0.306664	-1.26981	0.246177
Apoo	0.846863	0.65017	-0.0241352	0.586184	-0.34855	0.306201	0.107835	-1.97703	0.0282655	-1.90202	-0.0420932	1.28814	1.15053	0.791742	-0.337881	1.83025	1.11383	0.283199	-0.304197	0.925615	-0.259694	-0.212857	1.31828	-1.99017	-0.24569	1.41218	-0.210272	0.463178	0.885646	1.06556	0.536478	0.536841	-0.794457	0.0414502	0.337352	-1.98358	0.0375433	0.286264	0.352723	0.901985	-2.05233	-0.517234	-0.56345	-1.96805	-2.00213	-0.175183	0.833965	-1.00726	0.345411
Apoo-ps	0.465489	1.15172	0.653324	0.177701	-0.0473135	-0.0999146	0.0238906	-0.844625	-2.04633	-0.556155	-0.735418	0.635894	0.378836	-0.718399	-1.01807	2.12908	0.444562	0.808027	-0.299173	-0.634899	-2.03705	0.576933	0.673546	0.759794	-0.292048	0.736131	0.509741	1.30291	1.43762	-2.05462	1.17425	0.148006	-2.04107	0.237573	0.307186	0.844393	0.490629	0.298841	-0.153559	0.340257	-2.04916	-0.602084	0.527134	0.590659	-2.04473	0.163683	0.898801	-0.611994	-0.969518
Apool	1.28217	-0.112623	-1.06728	0.633641	0.505342	0.956701	0.515596	0.0352951	0.122207	0.449253	0.0570254	0.913934	-1.12529	1.2215	-0.097072	-1.28273	-1.21397	0.0379679	1.21921	-1.21406	-1.05347	0.541602	-1.29304	-1.18575	1.81961	0.321868	0.593772	-1.24036	-0.00784171	0.478377	-1.17763	-0.0523929	-1.13359	-1.0519	0.380169	-1.17413	1.27378	-1.3134	0.0560004	1.23229	0.579057	1.84602	0.259136	0.303965	0.20935	0.0375344	-0.0813705	-1.00446	0.353191
Apopt1	-0.414578	-0.488218	0.965998	-0.472115	-0.526493	0.175983	-0.487041	-0.461772	0.95293	0.366401	-0.396493	0.601097	1.60343	0.926139	-0.492429	-0.376613	-0.425355	1.31196	-0.365217	-0.425293	-0.539127	1.47953	-0.369304	-0.445359	-0.435574	0.69945	-0.44474	-0.406651	-0.441396	-0.290587	1.30247	0.683073	-0.482334	1.00535	-0.413401	-0.453596	-0.389557	-0.354874	-0.450562	-0.470814	-0.367756	-0.488279	0.927714	-0.472982	-0.430433	0.633102	0.418194	-0.573872	-0.310777
App	-1.8622	-0.580111	-0.475636	-0.101811	-0.0612074	-0.350114	-0.906677	-0.0537173	-0.762337	0.642277	-0.787504	-1.87325	0.00974122	-0.310091	0.191192	-1.23912	0.25921	0.254596	-0.236051	-0.76395	-0.489775	0.449332	0.119671	0.443437	-1.07513	-0.598718	-0.430836	-0.453017	0.0886407	-0.658753	-0.986024	-0.96629	1.34409	0.383717	0.527087	1.44445	-0.318216	0.560296	0.414292	0.0995865	1.18583	1.4608	1.71501	2.48239	2.24164	0.536337	-0.253838	-0.259245	0.018043
Appbp2	-0.275562	-1.1172	0.793751	-0.240171	0.409938	-0.268276	0.268783	0.335096	-1.59086	0.447076	-0.202674	-0.252818	0.289614	0.455376	1.34155	0.0571088	1.41198	0.449456	0.445652	-0.297439	-0.392508	-1.29246	0.187531	0.154317	0.410354	-0.639365	-1.83813	-1.58254	0.789592	-0.803734	0.307448	-1.856	-0.287954	0.277564	-0.0168387	0.172799	-1.46784	0.372372	0.461534	-2.01309	1.84814	0.840938	0.87945	1.24551	1.92249	1.1623	-0.976605	-0.32564	0.477909
Appl1	-1.12383	0.0349704	-1.25076	0.266154	-1.57344	-0.260812	0.241511	0.342462	0.207114	0.169421	0.131636	-2.10653	0.120526	0.157667	0.205189	-1.03494	0.185715	0.715122	1.69523	-0.237575	0.856869	-0.0499662	0.189232	-1.16899	0.0484439	0.522466	0.554129	-0.339546	-0.899172	0.902609	0.226152	0.52332	0.120695	0.258016	0.323118	1.05317	-0.00398457	-0.83399	-1.27485	-0.778592	0.363649	1.02093	1.32394	0.554976	0.0555415	0.54808	-0.622966	-0.358105	-0.238004
Appl2	-0.492189	-0.513429	0.40802	0.641187	-0.524468	-0.543832	0.530314	-0.505801	-0.49026	-0.53281	1.50025	-0.504122	0.548314	-0.488616	-0.514643	0.956855	-0.495297	-0.513286	-0.477952	-0.49528	-0.528112	-0.477434	-0.479131	-0.501067	-0.498245	-0.544475	-0.500889	0.850345	-0.499924	-0.456427	-0.502729	-0.501657	0.654371	-0.528434	1.11916	2.03258	0.895174	-0.474969	0.731846	0.529515	-0.478684	-0.513447	1.59082	0.941716	-0.496762	1.24848	0.433572	-0.538134	-0.426647
Aprt	0.336365	0.169197	0.30022	-0.391743	-0.595256	-0.531075	-0.108357	0.453039	0.969137	1.14287	0.27001	0.238313	0.513497	-0.16732	0.449072	1.52079	-0.146952	0.0664794	0.341684	0.403824	-2.17155	-2.17639	0.546375	-0.177526	0.0125788	0.042815	-0.393748	-0.834947	-2.17424	0.493832	0.348068	0.351305	0.406114	0.364058	1.56136	0.362117	-0.79552	-0.569136	-0.284234	0.20871	-2.17627	0.443298	-0.0728296	0.459018	-0.758381	1.23523	0.0916219	0.424453	0.0440611
Aptx	-0.474019	0.906936	-0.818242	0.503376	-0.809697	0.25774	-0.691364	3.04508	-0.453956	0.0253671	-0.419775	0.458936	-0.694894	-0.436866	0.314753	-0.360145	0.837811	-0.693408	-0.325964	-0.506156	0.807782	-0.320577	1.18125	-0.566344	-0.536993	-1.01775	0.584516	-0.450241	0.629047	-0.102116	0.544662	0.558002	1.12519	0.119633	-0.470489	-0.591051	-0.39897	-0.294941	-0.581949	-0.642694	1.54071	1.4493	-0.655697	1.51011	-0.521575	-0.746537	-0.865984	-0.951808	1.1604
Aqp1	-0.330999	0.229559	-0.348919	-0.617952	1.73305	-0.29104	-0.744431	0.0890897	0.829955	-0.399291	-1.66705	-0.689315	-0.72766	1.14184	1.05032	0.503267	0.322178	-1.78874	-1.62533	-1.70547	-0.804182	0.220009	-0.11131	1.78719	-1.71918	0.673466	-0.582407	0.342262	0.0978409	1.65391	1.05292	0.45658	0.0208832	-1.8588	-0.0786018	2.2016	0.414613	1.22471	0.150577	-0.728264	-1.62872	-0.350923	-0.369108	0.390227	0.874132	0.725251	1.06993	-0.0876575	1.12658
Aqp5	-0.501214	-0.697901	0.125568	-0.654892	0.776507	-0.97945	-0.694758	-0.627266	-0.483349	0.0444322	-0.452911	-0.611716	0.363841	2.34836	0.313129	-0.399811	-0.529998	1.1031	-0.369373	-0.529832	0.821497	1.47837	-0.380291	-0.583429	-0.557293	0.309904	-0.581775	-0.48004	-0.572842	-0.170039	-0.598814	-0.588888	2.16986	1.43769	1.85505	0.773056	-0.434384	-0.341748	0.637089	-0.651418	-0.376155	-0.698067	-0.662997	-0.657208	0.872596	-0.743889	0.685769	0.495924	-0.285279
Aqr	2.01901	-0.0372139	0.733176	0.777075	-0.163818	-0.576872	-1.04657	0.222423	0.536959	-0.317145	-0.791795	-0.95909	0.0118597	-0.807827	-0.0394545	-0.735856	0.47115	0.11547	-0.703791	-0.872829	0.462246	1.92766	0.804185	-0.929291	-0.901757	0.613891	0.221454	-0.820375	0.906651	1.38867	-0.945498	-0.935042	-1.03333	0.349321	-0.83937	0.426018	1.30014	-0.674688	-0.943929	0.0370101	1.16335	-1.05006	0.389751	1.15229	0.528866	1.10479	-0.246929	-1.29089	0.497063
Ar	-0.792266	-0.924864	1.21478	-0.895868	0.996849	-1.11467	-0.922745	-0.877244	-0.780221	-0.124047	1.68578	0.190285	0.136879	0.558369	-0.932447	0.71419	-0.81167	1.31547	1.04678	0.598639	-1.01653	-0.70015	0.808733	-0.847691	-0.830071	-0.330295	0.933822	-0.777991	-0.840554	-0.569002	-0.858063	0.279105	2.36495	1.51703	-0.790147	-0.862524	-0.747211	0.922726	1.03269	-0.893526	-0.707956	0.513587	-0.901333	0.553321	1.29604	1.85311	-1.02757	0.343508	0.983074
Araf	-1.25716	-0.411956	-0.584838	0.831485	0.478963	0.513268	0.642676	0.478734	0.806507	-0.655629	1.22946	0.309291	0.242088	0.099344	-0.411924	0.972986	-1.28166	0.815944	-1.1449	-1.28152	0.538576	1.48559	0.365281	-0.00794629	-1.3049	0.297229	1.22771	0.10112	-1.31814	-0.975178	-1.34026	-0.201329	0.391194	1.40516	1.58627	-1.34589	0.179893	0.486107	-1.33899	-1.38505	1.51208	0.0137968	0.00795762	-1.38998	2.16785	-1.46378	-0.590893	0.505366	0.898264
Arap2	-0.0711653	-0.336228	0.603877	0.924164	0.430615	-0.882314	-1.03429	-0.800729	-0.525348	0.548116	-0.11348	-0.224216	0.0080727	0.25011	0.161483	0.0825393	-0.106882	0.400247	0.867999	-0.486938	-1.08927	0.98867	-1.00409	-0.625976	-2.60984	0.351201	-0.841375	-0.549324	-0.012138	1.67672	-0.441693	-2.62524	1.0778	0.78444	1.70382	0.536586	0.858463	-0.15587	-0.290622	-1.02041	-2.52155	1.49987	0.260272	1.53799	0.620846	0.336499	1.17806	0.680544	-0.77463
Arcn1	-0.644397	0.773903	0.388715	1.20898	0.230568	-0.858625	0.336464	-0.19374	0.512224	0.926649	-0.00494466	0.645862	-0.38839	0.47208	-1.03571	-0.540431	0.477686	-0.890804	1.70961	0.919935	0.315985	1.53511	-0.454033	0.430031	-2.01898	0.0838369	0.192833	-0.658887	1.2843	-1.9195	-2.02965	0.164443	-0.884964	-0.545212	-0.392762	1.13854	0.550845	-0.356122	0.651381	-2.04316	1.57164	0.0892315	0.875497	0.114659	0.571004	-0.92838	-0.149416	-1.2339	-1.72484
Arel1	0.952613	0.503125	1.33228	-0.487244	-0.562549	-0.655523	-0.507914	-0.47292	-0.398301	0.319213	-0.38252	-0.464858	-0.509544	-0.39041	-0.515376	1.08311	-0.422488	1.29082	-0.339206	0.987795	0.473083	-0.336719	-0.344867	-0.450192	-0.43664	-0.658611	-0.449334	0.943662	0.7388	-0.235854	-0.458168	-0.453022	-0.501396	-0.58159	-0.405935	-0.461599	-0.372914	-0.324883	-0.457396	-0.485443	1.53156	-0.50963	0.911417	0.962306	-0.429521	1.23348	0.947487	0.251813	-0.457144
Arf1	-0.835644	-0.0434254	-0.0968634	-0.331817	0.961399	-0.0419637	0.0160412	-0.208054	-0.802829	-0.697195	-0.809511	0.830227	-0.549351	-1.49568	0.105829	1.83605	-0.907156	-0.384713	-0.896848	0.517798	-0.582221	0.86616	-0.423603	-1.03404	0.0353687	-0.0110431	-0.474215	0.268972	0.625417	0.382449	-0.536176	0.775396	1.08961	0.267384	0.858708	1.01735	0.64487	-2.59751	0.507961	-0.0867628	0.510528	0.461407	-0.251609	0.731274	0.705423	0.511366	-0.25338	-0.175384	-0.316832
Arf2	-1.00912	-1.15419	0.260139	-1.12247	-1.22959	-1.36184	-1.15187	0.741125	-0.995947	-1.28656	1.47199	-1.09062	0.937462	-0.984723	0.452107	1.20947	0.313801	0.0107465	-0.911885	-1.03023	-1.25448	0.934599	-0.919938	1.38597	-1.05048	-0.0709253	0.711858	-0.993507	0.121551	1.1176	0.672483	0.682648	0.0235044	1.69142	0.604199	-1.08599	1.11258	-0.89151	-1.08001	-1.1199	-0.916888	2.54319	0.972034	1.50821	0.375802	0.578766	1.47757	0.801862	-1.36991
Arf3	-0.0356599	-1.21316	-0.0834608	-0.5369	0.940943	-0.629676	0.0702714	-0.0920333	-0.474209	0.254432	-0.0357037	0.400836	-0.128544	0.594944	-1.80804	0.561739	0.252781	-1.01351	-0.617199	-0.476477	-3.00026	1.14375	-0.139262	0.65883	0.92015	0.0750953	-0.438663	-0.0337966	0.234399	-2.09577	0.710666	-0.910024	1.30846	0.112865	2.01806	0.716958	-0.383532	0.0191866	0.510628	-0.369518	-0.502323	0.156011	0.674256	0.228505	0.85636	1.06898	-0.499048	1.02766	0.374579
Arf4	0.562763	0.185184	-0.364393	0.487238	0.335731	-0.959904	-1.59491	-1.32207	-0.906782	-0.287935	0.578513	-0.832161	-0.224335	0.227241	-0.0416418	0.494507	0.140254	-0.402059	-0.317574	0.229395	-0.803282	-0.216384	0.156094	-1.12388	0.394033	-0.232571	0.385191	-0.238936	-0.59974	0.954017	-0.71648	-0.696231	0.836906	0.517987	0.911128	1.1271	0.356511	1.47076	0.489394	-0.505793	-0.20535	1.05339	-1.17975	-0.413157	0.213271	1.10512	0.344485	0.629113	0.821398
Arf5	-0.0206023	-0.619899	-0.0937439	0.867472	-1.30774	-0.054919	0.437315	-0.323397	-0.00586582	-0.480701	0.414917	0.25767	0.197757	-0.714112	0.614832	-1.98913	0.398937	-0.421018	-0.215216	0.0189301	0.0781902	1.16966	0.748696	-0.813197	0.907155	-0.0230549	0.0869855	0.43262	0.143036	0.0726224	0.648424	0.0548725	0.0330247	-0.0556061	0.774947	0.737914	0.52214	-1.94383	0.195479	0.686311	-1.97068	-0.0774818	0.374213	1.08317	0.838858	0.551366	0.182917	-2.40024	0.52495
Arf6	0.0238822	-0.153877	0.102283	0.381849	-0.262427	-0.462425	-0.615258	0.708635	0.240321	0.12788	-0.247393	-0.165825	0.938537	0.80842	0.234569	-0.0258547	-0.0209053	0.492353	-1.5087	-0.444062	0.306792	1.49278	-1.02385	0.580731	-1.64363	-0.0489829	-0.860352	0.54671	0.724174	0.738073	-0.0355965	0.396818	-0.207844	0.152315	0.142075	0.513748	-0.134008	-0.0388375	0.56411	0.0630403	-0.601064	-0.882406	0.350078	-2.01809	0.278678	0.522814	-0.217394	0.187126	0.233906
Arfgap1	-0.510773	0.324314	0.707812	-0.649523	0.213105	-0.942557	-0.685518	-0.624581	-0.494643	-0.850406	0.844553	0.446505	0.373387	-0.480902	0.323767	-0.419218	-0.536761	-0.687161	-0.391737	-0.536611	0.242004	-0.387406	-0.401595	1.4116	-0.561404	0.347374	-0.583509	0.848593	-0.575443	-0.211765	-0.598892	-0.589931	-0.674167	0.731774	-0.507935	1.46549	-0.450434	1.24069	-0.597548	0.391537	1.47642	0.750057	-0.656842	1.50769	1.56785	-0.729876	0.137541	-0.0149373	-0.647158
Arfgap2	1.43729	0.00374428	0.203689	-1.56011	0.886187	-1.84671	-0.551907	-0.337815	0.639832	0.124494	-1.38174	-1.52198	-1.59809	-0.0668505	0.425271	0.808952	-1.44981	0.979087	-1.30797	1.12884	1.17911	1.82757	0.925368	-0.177787	-0.346614	-0.556664	-0.346536	0.617165	0.337139	-1.13195	-0.382302	-0.371343	1.26784	-0.175205	0.189383	0.553931	0.0147658	0.323909	-0.274855	-0.519113	-1.31396	1.37299	-0.1644	1.07024	-0.0456344	0.898925	-0.769173	0.9828	-1.53692
Arfgap3	-1.16338	0.11478	0.545886	-1.41627	0.335349	-1.95037	-1.48188	-1.37081	-1.13398	1.07785	0.903333	0.315312	0.604601	0.219398	0.10903	-0.996504	-1.21074	-0.320913	-0.946415	-1.21047	-0.0554418	-0.938521	-0.964382	0.0205397	-1.25566	0.00647472	-0.146947	-1.12853	0.543539	1.26408	-0.195707	1.21772	-1.46119	1.23238	1.19492	0.0436093	0.326748	1.93529	1.35911	-0.372631	-0.957576	-0.0487598	1.49202	1.2123	1.35339	1.67163	1.36653	0.26125	0.700791
Arfgef1	-1.07166	-1.7121	0.0376268	0.310199	0.480139	0.0253714	-0.0646169	-0.342889	0.480693	0.526977	-1.0843	0.0411764	0.117298	0.0102849	0.623141	-0.403362	0.744524	0.292211	0.0276173	-0.56913	0.106145	0.520459	0.0822625	0.117184	-0.987828	-0.316592	-0.373647	-0.264913	-0.58491	1.05989	-0.693851	-0.181773	0.69516	0.740225	1.00788	-0.334946	-0.98078	-0.61262	-0.0258339	-0.0312667	-1.12129	0.383405	0.845146	0.620473	0.98343	0.695457	-0.360382	0.544322	-0.357996
Arfgef2	1.77007	-0.309867	-0.327895	-0.302808	-0.326646	-0.356077	-0.309351	-0.298274	-0.274653	0.582492	-0.269657	-0.295722	-0.309867	-0.272155	-0.311713	-0.260942	-0.282309	-0.30965	-0.255946	-0.282282	-0.332184	-0.255159	-0.257738	1.02813	-0.286789	-0.357054	0.858195	1.06614	0.894162	-0.22323	-0.293604	-0.291975	-0.307288	-0.332673	-0.277069	-0.29469	-0.266616	-0.251412	-0.293359	-0.302238	2.40569	-0.309894	-0.304138	1.85612	1.13162	-0.317415	-0.334872	-0.347416	-0.175849
Arfip1	0.325518	0.872645	0.399983	-0.229945	-0.748155	-0.33324	0.479665	1.29503	0.706833	-0.391202	-0.259591	0.213953	0.0485703	0.480621	0.790403	-0.0805678	-1.7099	-0.481772	0.335782	-1.64385	-0.388388	0.454221	1.10324	1.06976	0.628473	-0.641218	-0.837107	0.0613859	-3.05501	-1.16354	0.489616	0.338936	0.550931	0.469631	0.889879	-0.985381	0.35648	-0.700935	-1.16581	0.00896088	0.119083	-0.0865823	0.384664	0.454194	0.406705	0.175521	0.0430892	0.948419	0.150212
Arfip2	-1.23378	-0.566056	0.919706	0.716194	-0.764255	-0.433532	0.491411	-0.256952	0.158373	-0.413753	1.64368	-1.42758	-0.516983	0.832244	0.758957	1.08786	-1.28426	0.663037	1.51546	-1.28397	-0.764071	-0.994143	0.497773	-0.058754	-1.33213	0.340063	-1.37506	-1.19664	1.24588	-0.652967	-0.276664	-0.257063	0.691328	0.713151	0.382739	-0.0380641	-1.11657	-0.954107	-0.167921	0.884935	-1.01445	1.03723	1.0512	0.651951	0.80881	-0.52084	1.40954	0.399035	-0.386945
Arfrp1	-1.26539	0.231726	-0.495273	-0.197234	-1.42453	-0.251193	0.696194	-0.134603	0.792576	0.415416	-1.23967	0.760527	-0.308361	0.0805574	0.657198	0.932402	-1.28071	1.47931	1.82129	-1.28062	-0.389369	-1.19264	1.52159	0.0100529	-1.29524	-1.52317	-0.159276	-1.25411	1.57547	0.7934	-0.189067	0.444369	-0.195635	0.830464	1.08941	0.0576146	-1.22981	-1.18049	-0.0821427	1.03678	0.675479	0.774185	0.0513427	1.28395	-1.28793	0.372285	0.0848069	-0.61193	0.173503
Arglu1	0.195122	0.0839873	0.48028	-0.87988	0.468097	0.154287	-0.0803201	-0.779915	-0.402824	-0.735858	-0.446378	0.526442	0.273278	-0.43609	-0.547981	-0.853751	0.573517	0.352817	0.239268	0.243707	0.81177	1.003	0.363149	-0.322417	-0.824648	-0.0562013	0.081117	0.184485	-0.148831	0.298847	0.0302127	-0.849052	-1.15296	-0.230504	1.68648	0.125814	0.588412	-0.215456	-0.0896938	-0.314055	-0.277657	0.5616	-0.509354	0.00635684	0.239807	-0.22716	0.684243	0.124887	0.188997
Arhgap1	0.748295	-0.372713	0.0619184	0.415078	0.146546	-0.738906	0.25854	-0.156595	-1.29155	0.0158679	-1.27824	0.737057	0.28133	-1.28489	0.967109	0.88879	0.715779	-0.220845	-1.2417	-1.31188	0.634126	-1.2396	-1.24647	1.12041	-0.196582	-0.722731	0.88351	1.19426	-1.33069	-1.15452	-1.34205	0.418729	-0.212407	-0.475584	1.54277	0.725419	0.110014	0.377868	-1.34139	0.270258	2.29942	1.87043	-1.37012	0.0831659	0.0982772	-0.266958	1.29211	0.639345	0.541584
Arhgap10	-0.514031	-0.564871	0.902076	-0.553754	0.402465	-0.637647	0.479344	-0.546613	0.851406	-0.611265	0.810168	1.11794	-0.564871	-0.505479	-0.567779	-0.48782	1.50626	-0.564529	2.03807	-0.521428	1.05536	-0.478712	-0.482774	0.783929	-0.528526	1.03049	-0.534855	0.83169	-0.532546	-0.428428	0.589023	-0.536693	-0.560809	-0.600789	1.09779	-0.540969	-0.496757	-0.472812	-0.538874	1.08245	-0.481705	0.873648	-0.555849	-0.554353	-0.524977	-0.576758	0.3592	0.255969	-0.433013
Arhgap11a	0.464168	-0.0269405	-0.186493	-1.00821	0.876385	0.93245	-1.03731	-0.988039	0.477853	0.710427	0.45097	-0.976687	0.627103	0.456475	-0.0255436	0.616118	-0.917024	-1.03864	-0.799753	0.493294	-0.0857563	1.0467	0.711752	1.84744	-0.936952	0.0457944	-0.954827	-0.880551	-0.948305	1.22825	-0.967266	-0.96002	-1.02814	0.814567	0.71729	0.406389	-0.847217	-0.779584	-0.966179	0.0322521	-0.804705	1.57651	1.08635	0.440851	-0.926928	0.0653523	0.793984	1.17235	-0.892648
Arhgap12	0.613859	0.646635	-1.07184	-0.90952	0.512877	0.679094	-0.951858	0.317712	-0.727346	0.735274	1.2922	-0.863669	-0.955195	-0.711184	0.64745	-0.63863	-0.776886	1.28565	-0.606306	-0.77671	-0.0464705	-0.601212	-0.617901	-0.833629	0.321432	-0.472126	-0.831872	0.616416	0.361117	1.48785	-0.849966	0.291051	0.863932	-0.132192	-0.742981	-0.856993	0.7048	-0.576968	-0.848385	-0.905831	2.04924	0.483191	1.65058	1.72041	1.32557	0.134504	-1.11699	-0.318177	-0.580646
Arhgap17	1.02475	-0.570348	0.793801	-0.518979	-0.69245	0.362186	-0.566594	-0.485984	-0.314093	0.137099	-0.277739	1.19312	0.491394	-0.295916	0.438495	-0.214318	-0.369809	-0.568768	-0.177964	-0.369612	0.320374	-0.172234	-0.191004	-0.433626	-0.402409	-0.913734	0.717352	1.03011	-0.420981	0.0601143	-0.452001	0.69033	-0.551579	0.234258	-0.331677	-0.459904	-0.255611	-0.144969	0.784191	1.12048	1.68822	-0.570546	-0.52866	0.929006	-0.386011	-0.625274	0.211137	0.036381	0.757264
Arhgap18	-0.186368	-0.197754	-0.204113	-0.195264	0.79009	0.555559	-0.197572	-0.193665	-0.185334	-0.208144	1.12814	-0.192765	-0.197754	1.14388	-0.198405	-0.180498	-0.188034	-0.197677	-0.178736	-0.188024	0.847504	-0.178458	-0.179368	-0.191127	-0.189614	-0.214397	0.957971	-0.185142	-0.190514	-0.167196	-0.192018	-0.191443	-0.196844	-0.205798	1.42482	-0.192401	-0.182499	-0.177136	-0.191932	0.842861	-0.179128	-0.197764	-0.195733	-0.195398	-0.188819	-0.200416	-0.206574	-0.210998	-0.159318
Arhgap20	0.363862	-1.07307	0.782834	-1.05629	0.46367	0.0858599	0.570701	-1.04551	0.371475	1.30908	0.334248	-1.03944	-1.07307	0.344926	-0.0551842	0.48135	-1.00755	0.727123	0.805303	-1.00748	-0.0730087	-0.942993	0.570351	2.05507	0.734121	-1.18527	-1.02775	-0.988053	-1.02427	-0.867075	-1.0344	-1.03053	-1.06694	0.828327	2.49974	-1.03699	-0.970236	0.673401	-1.03382	-1.05493	0.926773	0.365425	1.86218	2.99605	0.403317	0.0475175	-0.169076	0.26025	0.277202
Arhgap21	-0.97936	-0.224056	0.51832	-1.18045	0.620138	0.0338375	-1.23261	0.698918	-0.955983	0.723137	-0.916155	-0.0669058	-1.23673	-0.936069	-1.25144	0.59142	1.0107	-0.0710352	1.71118	1.09271	-0.361522	1.04238	-0.821132	0.232273	-1.05274	-1.61292	0.695624	-0.951654	0.110417	-0.546017	-1.10707	0.662353	2.23701	1.11703	0.635757	0.954631	1.1805	1.57822	-1.10512	-0.137977	-0.81572	0.907435	-1.19105	0.267273	-1.03477	0.906216	-1.43608	1.69711	0.0600706
Arhgap23	1.22679	-0.032051	-0.23642	-0.99577	0.415569	-0.595541	-1.04114	-0.96433	1.24792	1.20321	-0.765895	1.13811	-1.04472	0.545115	-1.05752	-0.705461	0.490526	0.756465	1.07935	-0.85344	-0.146348	-0.665359	-0.683245	-0.914438	-0.884692	-1.37193	-0.912556	-0.796771	0.281113	1.43851	0.821642	-0.920651	1.21566	0.342722	1.53583	0.439009	-0.744809	-0.639378	0.304161	-0.991817	-0.678538	1.57134	0.397868	1.1609	1.24779	-1.09706	1.30541	-0.425119	0.459824
Arhgap24	-0.252007	0.656024	-0.415081	-0.333764	0.582729	-0.50643	-0.354973	-0.319067	-0.242502	-0.452131	-0.226309	0.746252	-0.356645	-0.234405	-0.362629	-0.198059	-0.267319	1.44374	-0.181866	-0.267231	-0.428985	-0.179314	1.3318	-0.295745	-0.28184	0.278793	-0.294865	-0.240742	-0.290113	-0.0758197	-0.30393	-0.298649	-0.348284	0.54	-0.250334	2.22857	-0.216452	-0.167169	-0.303138	0.706009	-0.185474	-0.356733	1.06479	-0.334996	-0.274536	-0.381111	-0.437698	1.33764	0.870536
Arhgap28	0.656515	0.163987	-0.929668	0.333001	0.0697045	-0.286657	0.197039	-0.796602	-0.690491	-0.0591992	-0.668049	1.29961	0.213061	-0.67927	-0.856975	-0.628897	1.30284	0.316253	1.91157	-0.724763	0.104191	-0.602918	-0.614505	-0.764281	1.00731	0.234648	0.385941	0.652197	-0.756475	-0.459485	0.352658	-0.768306	1.4054	-0.951134	0.909659	0.597984	-0.654389	-0.586087	-0.774526	-0.814409	1.26283	-0.848804	0.579917	2.16937	-0.734887	-0.882588	0.00243942	0.405242	-0.52067
Arhgap29	-1.2471	0.861202	0.287239	0.35184	1.19416	0.117611	0.165341	-0.199071	0.82259	0.186745	0.122039	-1.37848	-0.419201	-1.20777	-0.472038	-1.12654	0.0628303	-0.315411	1.42766	0.129071	-1.64261	0.758294	0.41614	-1.34485	-1.31377	-1.03437	-0.193879	0.118319	0.492528	1.0291	-0.234856	-1.35134	0.340178	-0.100559	0.367639	0.00748189	0.212499	-1.05751	-0.126954	0.209631	-1.09842	1.1351	0.661033	1.55549	1.28901	1.27336	0.600922	-0.330335	-1.1271
Arhgap31	-0.484979	-0.50258	0.4209	-0.498731	1.06491	0.241836	-0.502299	-0.496259	-0.48338	0.961105	-0.480656	-0.494867	-0.50258	-0.482018	1.111	-0.475904	-0.487554	-0.502462	1.27699	0.922658	1.14063	-0.472751	-0.474157	0.826876	-0.489997	0.767	-0.492188	-0.483084	-0.491388	1.42713	1.25988	-0.492824	0.664929	-0.515015	1.12631	-0.494305	-0.478998	-0.470708	-0.493579	-0.49842	-0.473787	0.935968	1.60102	-0.498938	-0.488768	-0.506695	-0.516214	-0.523053	-0.500115
Arhgap32	-0.629721	0.332515	0.22499	0.480845	0.287393	-0.752349	0.364054	-0.662042	-0.625139	0.195639	-0.617335	0.398991	0.986558	-0.621237	-0.683039	-0.603719	0.707052	-0.679815	-0.595914	0.773139	0.338108	1.24826	-0.598714	0.66841	-0.6441	0.541433	-0.650378	-0.624291	0.535416	2.12742	-0.654747	-0.652202	0.489977	0.254785	-0.628915	-0.656443	-0.612584	-0.58883	-0.654365	0.967075	1.27663	0.758365	-0.671205	-0.66972	-0.640579	1.07493	0.244232	0.141159	0.700247
Arhgap35	0.536385	-1.02825	-0.209112	-0.983537	0.442127	-1.32091	0.0184248	-0.954821	-0.805222	0.666262	1.21364	-0.938658	1.39124	0.538928	0.574654	-0.718386	-0.853713	1.21257	1.83127	0.556657	-0.116461	-0.68176	-0.698096	0.409958	0.245219	-1.3271	0.241468	-0.801783	0.285254	-0.479543	0.203037	0.215548	1.84014	-1.17269	0.790479	0.446363	-0.754324	-0.65803	0.310716	0.057998	-0.693797	1.58783	-0.991963	1.17336	0.548346	-1.07605	-1.18661	1.11293	-0.646936
Arhgap42	-0.114956	0.14561	0.117954	0.768654	-0.503693	-0.510097	-0.823586	0.112875	-1.43896	-0.756992	-1.37734	-0.641813	0.218298	0.599848	0.725778	-1.26983	1.58662	-1.87067	1.30982	-1.53308	0.748615	-1.19849	1.49229	0.355015	-1.58867	-0.0324317	0.142159	-1.43226	0.64703	-0.804627	-0.544454	1.14366	1.23985	0.793413	0.884352	1.20136	0.0403196	-1.15227	0.22003	0.277279	1.44082	-0.435125	0.297795	0.368345	1.37929	-0.827923	0.341713	0.258498	-0.294494
Arhgap5	0.467504	-0.374853	0.125084	-0.192111	-0.360837	-0.135437	0.492318	0.0419099	-0.156935	0.296464	-0.439888	-0.427631	0.0394005	-0.664713	-0.511291	-0.483392	0.155804	-0.0303954	0.93843	-0.302136	0.440857	-0.0518499	0.201034	-1.17839	-0.137647	0.132632	-0.257908	-0.00403465	0.222662	0.185713	-0.0733115	-0.374893	0.229922	0.363528	0.566599	0.031091	0.447338	0.0268052	0.242518	0.448751	0.958192	0.345281	0.141848	-0.516072	-0.185609	-0.480254	-0.237215	0.035116	0.442897
Arhgap6	0.824598	1.06571	0.396887	-0.536003	-0.536402	-0.536896	-0.536112	1.30729	0.825289	0.385202	-0.535447	-0.535884	1.55553	-0.535488	1.82126	-0.5353	-0.535659	-0.536117	1.21495	-0.535658	0.516634	-0.535203	-0.535247	-0.535806	-0.535734	-0.536912	-0.535801	0.804727	0.647726	-0.534668	-0.535848	-0.535821	-0.536078	1.00908	-0.535571	-0.535866	0.844751	1.81377	0.69857	-0.535993	-0.535235	-0.536121	-0.536025	-0.536009	0.880463	-0.536247	-0.53654	-0.536751	0.521457
Arhgdia	-0.0137343	-1.06262	-1.70137	-1.88653	0.886961	-0.246923	0.167916	0.124088	0.00589719	0.282914	-1.51308	-0.906503	0.196344	-0.0242562	0.755086	0.486078	0.214434	0.195556	-0.219216	0.546964	-0.551653	1.52419	-0.0260807	0.557826	-1.8069	-0.101118	-0.134482	-1.51298	0.686583	0.14392	-1.84944	-0.77578	0.388059	0.303312	0.622697	0.624112	-0.267127	0.781777	0.412026	-0.385235	0.799744	0.794421	0.778146	1.01431	0.541249	0.925107	-0.305852	0.531172	0.405667
Arhgdib	0.221827	-0.0476752	-0.324118	-1.1214	-0.203911	-0.287116	0.274993	-2.10996	0.00856327	0.824207	0.742766	0.272275	0.177468	0.213987	0.542422	0.21939	0.542967	-0.114994	0.0170584	-1.78113	-0.138754	-1.15074	0.356892	0.98821	-0.432873	-0.25331	1.26489	-0.298323	0.394322	-0.878565	0.655189	0.426573	-1.13104	-0.153043	1.40744	0.935454	-0.187354	0.23349	0.717225	-0.100065	0.162162	-1.24815	0.631115	-0.355611	0.253315	-0.212973	0.356161	-0.309257	0.135798
Arhgef12	-1.75101	-0.999887	0.722572	-0.805392	-1.15474	-0.000447434	-2.00838	-1.91863	-0.366435	0.609043	0.758706	-0.237417	0.406931	-1.70702	0.00577635	-1.61617	0.700369	-0.846837	1.44079	0.78944	0.212649	1.93526	-0.0707358	1.22313	-0.698277	-0.428217	-0.0777385	-0.382607	0.759023	0.57184	-0.752512	-0.111161	0.250833	0.919851	1.09392	-0.511106	-0.281996	1.29729	-0.6444	-0.315434	1.95938	0.603469	0.134337	0.673943	2.03565	0.735271	-2.21515	0.0622144	-0.293369
Arhgef17	-0.597865	0.132418	-0.104641	-0.818502	-0.0332642	-0.514863	0.167664	-0.778839	0.788604	-0.216122	-0.528515	-0.756514	0.181491	-0.550365	1.46101	-0.452278	-0.63919	-0.878351	-0.408578	0.771246	0.5799	-0.40169	-0.424253	1.73982	0.448927	0.376656	0.435475	-0.567465	-0.700702	-0.122391	-0.737989	0.406737	0.308413	0.875876	-0.593352	0.630997	-0.501915	-0.368915	-0.735852	0.22441	-0.418315	1.26389	0.572724	0.628924	0.757494	-0.946276	0.437036	0.607286	1.1913
Arhgef18	0.712034	-0.858019	0.923547	0.337846	0.0266564	-1.15845	-0.854665	1.50487	-0.62908	0.43021	-0.596601	0.290991	1.23363	-0.61284	-0.870022	-0.53994	1.8108	0.307352	-0.507461	-0.67868	0.050015	1.3406	-0.519111	-0.735871	0.419322	-0.37641	-0.734106	-0.62555	-0.724574	-0.294761	-0.752287	1.01474	-0.84125	-0.0357216	1.70833	-0.759348	-0.576831	-0.477983	-0.750698	-0.808419	-0.514698	1.75805	2.38419	1.34471	-0.693331	-0.90709	0.515435	0.320465	0.296398
Arhgef2	-0.776601	-0.958436	0.435357	1.63625	-1.05295	-1.21873	-0.95553	-0.893134	2.10251	-0.20255	0.579769	0.781775	-0.958436	0.582316	0.645756	-0.682854	1.22452	-0.957213	-0.654714	-0.803058	-1.08415	-0.650279	-0.664808	0.466604	-0.828444	0.44545	-0.851078	-0.757026	-0.84282	-0.470432	0.261452	0.272822	1.29858	0.868728	-0.773695	0.505539	-0.714816	-0.629175	0.36896	0.122462	1.2133	0.479973	1.99547	1.23849	0.600408	0.137586	-0.135833	0.252664	-0.624059
Arhgef25	-0.271074	-0.390292	-0.456869	-0.364222	-0.452257	0.208665	0.655016	0.850417	1.10057	-0.499082	-0.241796	-0.338052	-0.390292	-0.25102	-0.39711	-0.20961	-0.28852	-0.389489	-0.191161	1.12178	0.580418	1.65469	-0.197778	-0.320907	-0.305064	0.223835	-0.319904	-0.258239	0.869013	-0.0703384	0.798051	0.806261	-0.380766	-0.474516	-0.269169	-0.334242	-0.230566	-0.174416	0.905085	-0.362116	-0.195272	-0.390392	-0.369135	-0.365626	-0.296742	0.720371	0.480815	-0.528961	-0.599232
Arhgef28	-0.574403	0.316466	-0.764222	0.480403	0.234252	-0.870553	-0.694256	0.545433	-0.56334	0.114468	-0.544491	0.414214	0.36554	0.774415	-0.703169	-0.511609	-0.592228	0.468576	-0.49276	0.818072	-0.780407	1.35316	1.01996	-0.625315	-0.60913	-0.874241	0.524711	1.46157	-0.618759	-0.369322	-0.634842	0.501781	1.11597	0.188319	-0.572457	1.43142	-0.533018	-0.475653	-0.63392	-0.667418	-0.49696	-0.696305	1.42589	0.779748	0.815531	0.413856	0.172904	-0.837875	-0.314231
Arhgef39	-0.173624	-0.245195	-0.285165	-0.229545	-0.282396	0.421965	-0.244052	-0.219492	1.1937	-0.310507	-0.156047	-0.213834	0.816547	-0.161585	-0.249289	2.00708	-0.184098	-0.244714	-0.125648	-0.184037	0.758454	-0.123903	-0.129621	1.11567	-0.19403	-0.349814	-0.202939	-0.165919	-0.199688	-0.0531133	0.919143	-0.205527	-0.239477	-0.295759	-0.17248	-0.211546	-0.149305	-0.115596	-0.208597	-0.228281	-0.128116	1.19331	-0.232494	-0.230387	-0.189034	-0.26193	-0.300635	-0.328445	-0.255667
Arhgef5	1.08955	-0.90928	0.0512987	0.861692	0.692738	-0.0697721	-0.91006	-0.926815	0.398276	-0.864722	-0.970099	0.126371	-0.90928	-0.966321	0.708105	-0.983282	0.393191	0.254351	0.759331	-0.951003	-0.875523	1.63437	1.25485	0.381514	-0.944186	-0.0495144	0.84229	-0.963364	0.884463	-1.04032	0.194403	0.194134	0.252921	0.0957864	2.24566	1.13812	1.09771	-0.997696	-0.934248	-0.920819	0.885131	1.23514	2.00369	-0.919382	-0.947595	-0.897863	-0.871457	-0.852484	1.49297
Arhgef6	-0.0479478	-0.188678	-0.267269	-0.157904	-0.261825	-0.390127	-0.186429	-0.138138	-0.0351649	-0.317099	-0.0133867	-0.127012	-0.188678	-0.0242758	-0.196727	0.0246069	-0.0685425	-0.187731	0.0463852	-0.0684241	-0.28597	0.0498177	0.0385734	-0.106773	-0.0880719	0.394003	-0.105589	-0.0327977	-0.0991978	0.189009	-0.11778	-0.110679	-0.177434	-0.288101	-0.045699	-0.122515	-0.000130325	0.0661514	-0.116715	0.882506	0.0415324	1.24977	1.23916	1.29119	-0.078248	-0.221582	-0.297688	-0.35237	0.816913
Arhgef7	-0.874019	0.0495536	0.482468	-0.943633	0.981208	-1.09065	0.680856	0.266776	1.64628	-0.122602	-0.852138	1.48808	0.0986271	0.469298	-0.968211	-0.828085	-0.887058	1.61349	1.70372	-0.886983	-1.02471	-0.812124	-0.819242	1.08534	0.227883	-0.30496	-0.910512	-0.864428	-0.906466	-0.724001	0.210052	-0.913734	1.62323	-1.02606	-0.872595	-0.921228	1.22867	-0.801783	0.316858	0.0958652	1.05692	0.475372	0.455559	0.506069	0.522957	0.782925	-0.0686772	0.355855	1.1686
Arid1a	0.188683	0.942801	0.581445	0.0553305	0.12196	0.199956	-1.19993	-0.26608	-1.82349	0.421857	-0.451335	0.825393	0.436875	1.02322	0.766855	0.486205	-0.57198	-0.00750125	1.41933	0.662701	0.377664	0.255322	1.10377	-0.703031	-1.97034	-0.397512	-0.869955	-0.476676	0.265966	0.681173	-2.05279	0.492294	0.360862	0.422578	-0.241727	0.470085	0.811996	-1.54229	-0.160085	-1.11934	-1.61062	1.24362	1.26143	1.10439	-1.94307	0.196724	0.552169	-0.32491	-0.327469
Arid1b	-0.571509	-0.664594	-0.716577	-0.644239	0.280786	0.470967	-0.663106	0.566729	-0.563054	1.44518	-0.548649	-0.623806	-0.664594	-0.555852	0.352361	-0.523519	-0.585132	0.499991	-0.509114	-0.585053	0.324183	-0.506844	-0.514281	0.708793	-0.598049	-0.0122672	-0.609636	-0.561489	-0.605408	1.46769	-0.617699	0.517474	-0.657157	0.240214	1.04098	1.91519	-0.539881	1.11145	0.617419	-0.642595	-0.512324	0.77389	1.92063	1.51397	-0.591551	-0.686358	-0.736697	1.04313	-0.493096
Arid2	-1.35529	1.41807	0.15584	0.669854	-1.73331	-0.691271	0.0424961	-0.316805	0.715753	-1.831	1.15128	-0.437988	-0.542283	0.014878	-0.00365998	0.916748	0.636037	-0.438394	1.82792	0.718035	-0.12061	-1.1825	0.317107	-0.140051	-0.298905	-0.000961195	0.323228	-1.32851	0.82131	-0.936481	0.274872	-1.46617	0.65834	-0.234164	-1.35132	0.583273	-1.27078	-1.15363	-0.242421	0.511277	0.677146	1.01201	1.36175	0.606744	0.708011	0.104689	0.14813	0.701698	-0.123708
Arid3a	-0.604198	-0.598132	-0.594744	-0.599458	0.398783	-0.589448	0.445174	-0.60031	-0.604749	-0.592596	0.706027	0.456257	-0.598132	0.723113	-0.597785	-0.607325	-0.60331	-0.598172	-0.608264	1.5062	0.459191	1.23454	0.91155	-0.601662	-0.602468	0.706044	-0.601713	0.735397	-0.601988	1.26806	1.1524	-0.601494	0.567486	1.36178	-0.604294	0.777503	-0.606259	-0.609116	-0.601233	-0.599565	-0.608055	-0.598126	0.803655	0.851364	0.813267	-0.596713	0.942591	-0.591076	0.607777
Arid3b	-0.299095	-0.44199	0.41152	0.739228	-0.516262	0.123074	0.603696	0.807222	-0.286115	-0.572387	-0.264002	0.677671	-0.44199	-0.275058	-0.450162	-0.225424	-0.320006	-0.441029	-0.20331	-0.319886	0.51235	-0.199825	-0.211242	-0.358825	-0.339836	0.644444	-0.357623	-0.283712	-0.351133	-0.0584921	-0.370002	-0.362791	0.735529	1.00265	-0.296811	-0.374809	-0.250542	-0.18324	-0.36892	-0.408219	2.96146	2.52912	-0.416632	-0.412426	-0.329861	-0.4754	-0.552677	0.271775	-0.445975
Arid4a	0.621802	0.635147	1.33557	0.909407	0.943516	0.0681714	0.362118	0.681481	0.648135	0.231164	-1.35681	-1.58381	-1.707	1.71831	-0.108486	-1.28091	-0.122843	-1.70511	1.28062	1.4651	-0.245989	-1.23054	-1.25301	-1.54337	0.24631	0.0948411	-1.54101	-0.0553394	0.29655	-0.952471	0.188228	0.20526	1.16751	0.629953	1.78318	-0.196334	-1.33033	-1.19791	0.326518	-0.602631	2.297	1.26399	-0.254243	-1.64883	1.73761	-0.00586116	0.81935	-2.03402	0.234327
Arid4b	-0.887824	-0.324213	0.299991	-0.0499641	0.422509	-0.335139	-0.75898	0.0566119	-0.867249	0.0863116	-0.436521	-0.153998	-0.241583	0.198015	-0.808261	-2.82322	1.06723	-0.912312	0.226959	-0.857642	-0.21202	1.81788	0.280321	0.291357	-1.24524	-0.0856629	0.695183	-0.427683	-0.135778	0.610842	-1.28994	-0.23624	1.48693	0.223493	0.272545	-0.514831	0.310791	-1.15146	-0.361231	-0.0360325	1.68385	1.58307	0.708566	1.21869	1.41167	-0.166842	0.416846	-0.0498081	-0.981661
Arid5b	-0.95919	-0.0736119	-0.667125	-0.381361	1.1214	-0.808827	-0.283112	-0.262736	0.225565	0.928212	-0.243672	-2.52177	0.00681793	0.209387	0.338533	-2.13363	0.117566	0.598548	1.30837	1.89388	-0.52267	-0.226147	0.145102	0.333517	-0.669761	-1.23959	-0.686528	-0.940336	-0.625776	0.959453	0.0239039	0.045423	0.802327	0.596396	1.97119	0.0257651	-2.19696	0.321633	-0.156677	-0.537968	1.0794	0.291295	0.589273	0.382958	0.82706	0.273426	0.145611	0.575432	0.291483
Arih1	0.184889	0.0878735	-1.03593	0.30334	-0.389961	-0.0956009	0.134627	-0.708658	1.00604	0.458765	-0.534275	-0.240617	0.488398	0.156724	-0.912718	-1.82754	0.154963	0.918083	-0.0668017	0.23681	0.100656	0.811098	1.26117	-0.572114	-0.129925	-0.735648	0.934633	-0.515164	-0.0628593	0.13474	0.625369	-0.136787	1.15576	-0.0237297	1.34287	0.171391	-1.83955	0.541539	-1.89615	0.141577	0.0549589	0.213231	0.181515	0.715433	0.23938	-0.180191	0.278989	-1.13058	-0.656238
Arih2	0.911284	-0.284102	-0.453037	-1.2617	0.931792	-0.257569	1.36238	-1.23917	-1.1218	-0.521325	-1.09698	-0.16944	0.369941	-1.10939	0.727345	-1.05368	0.867884	-1.29569	-1.02885	0.250488	-1.40766	0.818005	1.20522	0.115793	-1.1821	-1.53123	-0.0530673	0.221144	-0.0112821	-0.866296	-1.21596	-1.20787	-0.117853	0.135498	0.477196	0.157126	0.298276	1.34259	1.4659	0.797655	0.8399	0.847471	0.832172	0.895722	1.76925	-0.195737	1.10251	-0.0607383	0.218175
Arl1	0.491554	-1.09937	0.0501327	-2.09187	0.41456	-0.0664797	-1.06716	0.208603	0.5008	-0.315148	0.795608	0.340533	0.574405	0.812222	0.240094	0.171575	-0.0055601	0.128022	-0.207782	-0.623013	0.496636	-1.9557	-0.443594	0.745123	0.973079	-0.0340909	-2.05757	-0.669609	0.2138	1.31524	-0.937283	-0.304476	0.137822	-0.631628	0.334809	0.818821	1.18384	-0.337507	-0.830453	0.781532	-0.0868462	-0.673556	1.1093	0.0663535	0.546807	-0.366738	1.44873	-0.0945615	0.676234
Arl13b	0.940594	0.91284	0.289508	-0.208869	0.393836	-0.621776	-0.380754	0.973933	-1.07779	-0.801547	-1.02792	1.12405	-1.42931	0.275473	-0.425457	1.20288	0.873509	-1.42714	-0.891058	0.256249	0.426893	-0.883199	-0.908946	-1.24176	-0.0716338	0.312459	-0.0900469	0.950492	1.88455	-0.564478	1.52587	-0.120227	1.17567	0.298663	-1.10191	1.60969	1.07484	-0.845798	-0.0301112	-0.315225	-0.90217	0.7148	0.030743	0.0881158	0.239716	-1.50465	-0.715463	0.0118715	-0.195003
Arl14ep	1.20369	0.010142	-0.157768	1.25164	0.491695	0.703781	0.0434095	0.252312	0.53126	-1.14722	-0.805021	-0.933047	-1.00253	-0.81729	-1.0116	-0.762212	-0.867167	0.798219	1.78035	-0.867033	-0.05902	1.10914	-0.746476	-0.910242	0.863151	0.0610014	-0.908908	0.513356	0.281796	-0.576975	0.205638	0.215834	0.81258	-0.14398	0.769577	1.14238	-0.790084	-0.715403	0.31297	-0.965053	1.13114	1.14172	-0.974388	1.66267	-0.878102	0.0989357	-0.161899	-1.18696	0.485402
Arl14epl	-0.181936	-0.202969	-0.214714	-0.19837	-0.213901	-0.233076	-0.202633	-0.195415	-0.180026	-0.222162	-0.176771	-0.193753	-0.202969	-0.178398	-0.204172	-0.171093	-0.185014	-0.202827	-0.167838	-0.184996	0.83562	-0.167325	-0.169005	-0.190728	-0.187933	0.554679	-0.190551	-0.179672	-0.189596	-0.146522	-0.192373	-0.191311	-0.201288	-0.217828	-0.1816	-0.19308	-0.17479	-0.164884	-0.192214	-0.197998	3.00114	1.23558	1.20363	1.25213	-0.186465	-0.207886	-0.219261	-0.227433	-0.174426
Arl15	0.753269	-0.789405	0.604018	-0.749498	0.109501	0.218166	-0.786489	0.474028	-0.590332	-0.0341229	-0.56209	-0.709438	-0.789405	1.43179	-0.799842	1.63098	-0.633615	-0.788177	-0.484579	1.47606	-0.915572	-0.480127	1.02477	0.63602	-0.658941	-1.05617	-0.681657	0.752986	0.510134	-0.299626	-0.697466	-0.688257	-0.774824	0.627253	1.00701	-0.703606	-0.544899	-0.458946	0.538329	-0.746275	1.38341	0.649004	0.645844	0.699103	-0.646201	1.70555	-0.930767	1.12311	-0.687695
Arl16	-0.804802	0.220137	0.14763	0.986434	0.207607	-0.00535645	-0.792728	0.400956	0.554903	0.698412	-0.807815	-0.797908	0.874181	-0.806865	-0.79183	0.626966	0.541147	1.00707	1.70499	-0.803016	-0.784049	-0.813325	1.43064	-0.799673	-0.801303	0.0137943	-0.799776	-0.806122	-0.800333	1.05701	-0.798713	-0.799332	0.37259	-0.783864	0.806007	2.60766	-0.808971	-0.814749	0.435608	-0.795432	1.06168	0.646041	0.608154	-0.79507	-0.80216	0.348874	-0.783028	1.03774	0.399983
Arl2	-0.752336	-0.945841	1.15979	0.246444	-0.0526568	-0.453223	-0.942749	0.321545	-0.73476	-1.12242	0.606899	1.5511	0.115901	0.608543	-0.956908	-0.652573	0.563499	1.63146	-0.622628	-0.780491	-0.0264895	-0.617908	0.886108	0.48599	0.319797	0.0666145	0.948804	-0.731505	-0.822805	-0.426519	-0.848357	1.35295	-0.930381	-1.08255	-0.749244	0.52362	1.38583	1.01204	0.387522	0.137815	-0.6293	1.67024	-0.911502	-0.905806	0.62216	-0.991085	0.440293	0.64508	-0.707478
Arl2bp	-0.484449	-0.992402	-0.599333	0.584941	0.223469	-1.46513	0.388252	0.340062	0.218399	0.300717	-0.49351	-0.274233	-0.943329	0.19036	0.831092	0.853715	-0.523953	-0.204312	1.27941	-1.86797	-0.460617	1.39814	0.496996	0.89178	-1.89037	-0.569918	-0.129945	-0.487106	0.702225	0.307995	0.264143	0.275396	0.586973	0.829675	1.65277	0.140719	1.61829	-0.107058	0.757619	0.0893662	-1.74261	-2.00521	0.12388	-0.521125	-0.463013	0.766394	-1.1659	1.27873	0.201673
Arl3	-0.204676	0.0292734	0.636834	-1.57087	-1.57656	0.985343	0.818326	-0.371896	2.01818	-0.0998392	0.424259	0.842969	0.84693	0.904598	-0.550719	1.4097	1.55405	1.0035	0.190479	-0.155776	-0.524753	1.0669	1.16248	-1.56807	0.185272	0.382831	-1.56801	1.26943	-0.384156	-1.55188	0.953362	0.957091	-1.57194	-1.578	-1.56473	1.60095	1.32759	0.0488778	-1.56862	0.485783	-1.55996	1.39866	-1.57119	-1.57096	-1.56651	0.192514	0.684476	-0.701541	0.22719
Arl4a	0.694765	-1.88069	0.555549	-0.0850177	-0.920245	-0.703646	-0.237113	-0.0144458	-0.449936	-0.459439	0.186387	0.232151	-0.818943	1.52573	-0.26976	1.18705	0.201769	0.359188	1.24288	-0.415708	0.481015	0.0709047	0.465817	0.612351	0.685694	1.19531	-0.693833	0.213188	0.42726	-1.70864	-0.0947993	0.346387	1.20582	-0.380389	0.53757	-1.85055	-0.414649	-1.7646	-1.8479	-0.82761	0.098469	1.09049	0.23117	-0.416671	0.286477	0.307442	1.17395	0.639789	0.120133
Arl4c	-0.176077	-0.576623	-0.112179	-0.732622	0.369955	-0.397021	0.485476	1.46723	0.672642	-0.074646	1.17417	1.37141	0.835645	0.935685	1.42464	-0.593927	1.07699	-0.793404	0.543546	-2.27784	0.0446096	-1.96541	-0.47564	-0.382563	-1.20245	-0.223742	0.177425	-0.160837	-0.534362	-1.59762	0.982397	-1.25901	0.713347	0.258892	0.622962	-1.04227	0.792439	-0.314762	1.15807	-0.451185	-1.9873	1.1016	0.912094	0.754494	-0.186937	-0.144907	0.220675	-0.433068	0.945879
Arl5a	0.342893	-1.00034	0.286883	0.273883	-0.182595	-0.0677563	-0.365538	-1.90231	1.18583	0.376315	-0.317348	0.800883	-0.951268	-0.324582	0.326771	-0.107749	-1.74987	-0.211257	0.252028	1.46586	0.179906	1.64068	0.00422597	1.68582	-0.0403263	0.584557	0.722446	-0.331331	-0.633515	0.696726	0.330664	-0.0857307	-0.185944	1.41485	1.14092	0.202268	0.472388	-1.45485	0.483343	-1.94016	-1.50877	0.602974	0.14217	-0.498485	-1.77113	0.723896	-0.715756	0.00743574	-1.95731
Arl5b	-1.46225	0.052944	0.301503	0.689548	-0.0172787	0.260383	0.517123	1.10894	-0.0935596	-1.62795	-0.129257	-0.453876	-0.487143	-1.44767	-0.531562	-1.41758	-0.130773	-0.384344	-1.40417	1.10365	0.0465933	1.22434	0.110494	-1.49846	-0.359645	-0.887136	0.282664	1.03143	0.330989	-1.31637	-0.376957	-0.370391	0.260474	-0.0645062	0.150141	-0.129667	0.639603	0.21548	-1.50458	-0.490486	0.467124	1.94457	1.38812	0.628347	1.10556	1.23984	1.31943	0.166339	-0.169148
Arl6	1.06593	0.737255	-0.264894	-0.279533	-0.265623	-0.248449	-0.275715	-0.282179	-0.295962	-0.258224	1.01284	-0.283668	0.786329	-0.29742	0.747942	1.13413	-0.291495	0.888418	-0.306878	-0.29151	-0.262391	-0.307338	-0.305832	-0.286377	-0.28888	0.540513	0.862467	-0.296279	1.97979	-0.325969	-0.284904	-0.285854	-0.276919	-0.262106	-0.294552	-0.28427	-0.300652	-0.309524	-0.285046	0.758059	-0.306229	-0.275398	-0.278757	-0.279311	-0.290195	-0.27101	-0.260822	-0.253503	-0.36057
Arl6ip1	-0.0994434	-0.11848	-0.188044	0.379394	0.099904	0.0580179	0.047054	0.375817	0.483989	-0.670324	-0.141661	-0.302149	-0.159727	-0.0836336	-0.172046	-0.24162	0.321281	0.386666	0.242296	-0.0100151	0.273344	0.306313	-0.0011192	-0.112961	-0.590907	0.175189	-0.35417	0.10784	-0.150821	-0.11395	0.174673	0.291133	-0.768231	-0.487873	-0.346954	-0.119069	0.444621	0.175153	0.198286	-0.0845712	0.672467	0.585708	0.398475	-0.0167462	-0.432849	0.151817	-0.130383	-0.451692	-0.0457147
Arl6ip4	-0.37116	0.759426	0.440351	0.125072	0.356354	0.115754	-0.0419605	0.473282	0.962346	0.00635925	1.09264	0.25207	-0.0134591	-1.08811	0.775543	1.08132	0.934255	-0.193409	-0.659176	-0.311353	-0.787339	-0.566053	0.312471	0.37875	-0.235867	-0.0305908	0.40078	-0.394431	1.05762	0.784674	0.36701	0.100264	-0.189325	0.0926453	1.07624	-0.355944	-0.341601	-0.0584458	0.762862	0.636121	-2.40983	-0.994395	-0.329959	-0.979272	-0.305001	-2.43625	-0.180891	-0.0703916	0.182907
Arl6ip5	-1.50603	-0.800995	-0.490123	0.808534	0.600989	-0.32074	-0.765346	-0.505291	-1.47809	0.933472	1.36226	-0.621818	1.29271	-0.125954	0.202032	-1.34743	-0.206897	0.427847	-1.29982	-1.55079	-0.370967	-1.29232	-1.3169	1.16885	-0.466437	-0.0505426	-0.483032	0.54995	0.649122	-0.988049	0.0949062	0.882218	0.453407	0.72553	1.99371	0.401326	-0.0213569	1.0923	-1.65635	-0.703036	0.563856	0.330454	0.341407	0.88237	1.65173	-0.11872	-0.107131	1.18519	-1.68505
Arl6ip6	-0.224237	0.34395	1.15558	-0.50523	0.589831	-1.03509	-0.630162	0.645037	-0.215366	0.912926	-1.56216	0.0252202	0.744474	-0.240844	0.353096	-0.0996119	-0.253519	1.17431	0.226483	-1.5976	0.341331	0.321471	-0.00923751	0.374319	1.40893	-0.137762	0.596581	-0.234413	-0.433905	1.24036	-0.501089	0.131636	-0.501672	-0.193431	0.0280383	-0.253932	-0.173484	0.0965252	-0.394271	-0.615677	2.01728	0.941156	-1.65894	-1.65627	-0.187762	-1.6962	0.998933	0.344391	0.687063
Arl8a	0.0749866	-0.183319	0.436485	-1.18134	0.559308	-0.326638	-0.944095	0.997972	-0.254003	-0.357943	1.1108	0.50958	0.0940507	-0.280599	0.336557	-0.526583	0.300307	0.067169	1.04484	-0.241027	-0.0765731	1.17089	-0.405013	-0.88441	-0.0597373	-0.572945	-1.09872	0.351908	-0.263588	-0.524345	-0.376623	-0.695735	1.30294	-0.223622	1.5017	1.18117	-1.3299	-0.996296	0.491237	0.106724	-0.768965	0.48101	1.15226	0.749646	0.829335	0.497372	-0.92409	-1.85215	-1.67781
Arl8b	-0.733301	-0.946931	-0.597135	-0.705964	0.0968	-0.100856	0.574462	0.761179	-0.715707	0.523957	0.0572015	0.676674	0.140482	0.0666436	-0.354565	0.807236	0.0309809	0.907969	1.02332	0.123996	-0.00201562	1.14838	0.414675	0.225206	-1.70638	0.0455925	0.394747	0.353276	0.0306902	-0.587098	-1.74444	-1.10696	0.13027	0.0206369	0.0627508	0.00854375	-2.71812	0.568861	0.0855284	-0.865667	-0.00061723	0.91013	0.890071	0.787661	1.0222	0.398575	-0.00484673	-0.398089	0.296471
Armc1	-0.178295	0.13688	0.881293	-0.136654	-0.381485	0.0351685	0.188894	-1.49334	-0.177203	-0.0237828	0.617553	0.212775	-0.600475	0.642302	-0.070363	0.804492	-1.34585	-0.892429	-0.937802	-0.580481	-0.287825	1.56849	0.393825	-0.234952	-0.169797	-0.729114	-0.137193	0.144086	-0.0852622	0.868922	0.329878	0.703559	0.587295	0.254214	-0.336475	0.715	-1.30865	0.148628	-0.0102072	-1.05623	-0.0253039	0.563756	0.22995	-0.0592247	1.1528	0.34458	0.0500711	-0.316029	-0.317962
Armc10	-0.482159	-0.565408	-0.611899	-0.547204	0.967961	1.24871	1.07847	-0.535511	-0.474597	0.280441	-0.461714	1.1316	-0.565408	0.860175	-0.570169	-0.439239	-0.494341	1.23483	-0.426356	-0.494271	-0.622961	-0.424325	1.0885	-0.516957	-0.505894	-0.687096	-0.516257	0.867051	-0.512476	-0.341986	0.604814	-0.519267	-0.558756	0.346348	-0.480828	-0.526269	-0.453872	1.19282	-0.522838	-0.545733	-0.429226	1.5789	2.01807	-0.548184	0.916076	-0.584872	0.33356	0.217736	-0.486653
Armc8	0.651468	-0.822044	0.0479746	0.35271	-0.880951	0.284531	-0.820233	1.50617	-0.698415	-0.925465	0.630837	-0.772383	0.239699	-0.689646	0.193753	-0.650279	-0.725295	0.978398	-0.632741	0.684998	-0.900396	-0.629977	0.880445	1.24052	0.386281	-0.987708	-0.75513	0.643739	-0.749983	-0.517882	0.363334	0.371248	-0.812989	0.0684585	1.64622	0.609726	-0.670201	0.990663	-0.76409	-0.795259	1.23764	0.616423	0.600932	-0.798595	1.38375	0.289995	0.0536203	-0.95387	1.27168
Armcx1	0.992622	-0.204284	0.187961	-1.18155	-1.30111	-0.679122	-1.21437	1.12871	-1.04033	0.516366	0.971952	-0.0889564	0.874697	0.300533	0.388378	0.466539	-1.07873	-0.0519053	-0.946497	0.331604	1.07713	-0.942548	0.563991	0.196495	0.0261049	-0.665245	0.027648	0.302645	-1.114	-0.782399	1.053	1.06433	-1.20402	-0.360776	0.558558	-1.14083	0.38013	-0.923755	-1.13416	0.877833	2.21762	0.927287	0.214644	-1.18345	1.49656	-0.116275	0.193647	0.0173117	0.660627
Armcx2	0.0316732	-1.1975	-0.883424	-0.586554	-0.471449	-0.0245517	0.86374	0.0908001	0.0297916	0.25653	1.7007	0.457054	-1.13262	0.261688	0.0477613	-0.230216	0.294502	-0.223535	-1.10042	-1.41536	0.313612	-1.00839	1.30507	0.266274	-0.30072	0.415226	0.236639	-0.348966	0.0601518	-0.999217	0.730416	-0.0200432	0.0502604	1.62506	0.905865	1.27367	-0.768032	0.876635	1.29219	-0.158958	-0.186778	-0.65493	-2.80478	0.182369	0.400583	0.24513	-0.0314395	0.334494	-0.951184
Armcx3	0.00829518	0.461905	-0.738327	-1.51219	-1.6637	-0.581947	0.0887694	0.359843	-1.33325	-0.822468	-1.30149	1.21167	-1.55706	0.690628	1.27655	-1.2461	0.64582	1.29304	-1.21435	1.19677	0.707119	-1.20935	1.01724	1.64582	-0.283076	-0.561658	0.344479	1.15456	0.840583	0.876053	1.06835	-1.44334	-0.374561	0.57254	-1.3486	0.609763	-1.28217	-1.18553	0.437612	-0.470643	1.44133	-1.55723	1.04806	1.75854	1.1904	-1.60503	0.547015	0.799335	0.940052
Armcx4	-1.04707	1.2353	0.355118	0.0562009	-1.13791	-0.42279	1.28487	0.757842	1.47057	-0.239569	0.954831	-0.0236031	0.559872	0.291316	-1.11026	0.421841	0.288338	0.0575199	-1.007	1.52274	0.930814	1.62086	-1.01032	-1.07205	-1.06411	-0.405821	1.14655	-1.04063	0.114667	-0.946426	0.0515534	1.11783	-1.10207	-0.178499	-1.04611	0.991619	0.353388	-0.998607	-1.07628	0.963804	0.865222	-1.10689	0.30663	-1.09447	-1.05994	0.0177207	-1.15314	1.60655	0.998794
Armcx5	-0.388336	0.437451	0.815756	1.2473	-0.672353	-0.842732	1.49239	-0.508104	-0.371361	-0.745754	-0.342441	-0.49333	-0.575218	-0.356901	-0.585906	-0.291987	-0.415685	-0.573961	-0.263067	0.99467	-0.704417	-0.258509	-0.273441	-0.466453	0.685685	0.446918	-0.464881	-0.368218	1.81079	-0.0736702	-0.48107	-0.47164	-0.560287	0.838341	-0.38535	-0.487357	-0.324837	1.37067	-0.479656	0.506872	-0.269511	0.863187	1.55842	-0.536553	-0.428573	0.519624	0.243475	0.630011	1.37931
Arnt	-0.410536	0.593714	0.509654	-0.417114	-0.423331	-0.431006	-0.41882	0.781963	-0.409771	1.05311	-0.408468	-0.415266	0.642788	-0.40912	-0.419436	1.0319	-0.411768	-0.418898	-0.404892	-0.411761	-0.424775	2.22171	-0.40536	-0.414055	1.77404	0.35713	-0.413984	0.930619	-0.413602	-0.39636	-0.414713	-0.414289	-0.418282	-0.424903	1.2006	-0.414997	-0.407675	-0.40371	-0.41465	-0.416965	-0.405183	1.0196	0.985403	-0.417213	1.00381	-0.420923	-0.425476	-0.428748	0.671334
Arpc1a	0.220656	0.245715	-0.348122	-0.255865	-1.24271	-1.7125	-0.0275008	-0.156454	-1.80253	0.109905	1.03191	-0.317836	-0.00477988	1.54984	-0.0785492	0.455709	-0.522276	0.144824	1.37009	-0.456005	-0.627322	0.20312	1.06125	0.516104	-1.90382	0.116184	-0.788353	0.224869	-0.10033	-1.37334	0.561343	0.244441	0.167589	-0.33115	0.530428	0.100599	0.336961	-1.60856	0.72199	0.614872	-1.65569	1.93849	-0.645754	1.23246	1.33898	1.24828	-0.0421319	-0.285038	0.557686
Arpc1b	-0.909983	-0.00973845	-0.846401	-0.747971	0.660425	-0.657656	-0.539584	-1.25976	0.514413	-0.138562	-0.066484	-0.108691	0.666573	0.322009	0.219377	-0.704386	0.107164	-0.166865	0.634871	-0.871413	-0.490638	0.516055	-0.218573	0.0159564	-0.261442	-0.519267	-0.676433	-0.915813	-0.185619	1.21768	0.165959	-0.287793	0.499894	0.771338	0.866611	1.02295	-0.182266	-0.425746	0.589857	-0.923773	0.544694	-0.124485	1.00317	0.979584	0.681013	0.165789	0.0678356	0.00612367	0.0587615
Arpc2	-0.105604	-0.459467	-0.155484	0.0804252	0.405564	0.0172981	-0.108218	0.279007	-0.61342	0.016248	-1.01885	-0.292888	0.371567	-0.75948	0.0415163	-0.524442	0.333966	0.0189272	0.739856	-0.383904	0.158759	-0.315734	0.396318	0.567518	-0.96721	-0.264243	-0.395176	0.210078	-0.702772	-0.422481	0.183591	-0.248966	0.406344	0.677532	0.773229	0.975461	-0.00975917	-0.957536	0.327104	-0.263576	-0.139146	0.605337	-0.122479	1.0062	-0.213905	0.0623366	0.496081	0.294475	-0.409777
Arpc3	-0.742897	-0.62737	0.391432	0.625279	0.0171776	-0.232127	-0.584637	-0.986011	-0.0431664	-0.149578	0.373385	-0.5134	1.20203	0.734633	0.120997	1.83744	-2.12153	1.0474	0.49949	-2.12143	-0.661021	1.48912	-0.506056	-0.159192	0.0479428	0.192887	0.899355	-2.0895	-0.324218	-0.00823823	0.627177	0.637001	-0.416685	0.217268	0.739693	0.366116	-0.680073	0.348098	0.515941	-1.16147	1.14682	-0.0849297	-0.106339	1.07004	0.456227	-1.12015	-0.382072	0.219137	0.587439
Arpc4	0.430066	0.647181	-1.11327	1.06122	-0.292284	-0.774467	-1.49997	0.122309	-0.372859	0.0217902	-2.40374	-0.834895	0.366445	-0.404525	0.293653	-0.229275	-1.10409	0.031577	-0.605334	0.130356	0.468028	0.778571	0.360794	-1.15988	0.555165	-0.104743	-0.260037	0.694924	0.132298	-0.357939	0.0340597	0.912058	0.315927	0.643092	1.30656	1.84445	-1.01289	0.860327	0.701463	-0.461833	-2.35942	0.0709581	0.679932	1.1936	0.13038	0.66261	-0.370159	0.271831	0.786868
Arpc5	-0.222985	-0.173737	-0.919801	-0.891094	0.0871795	-0.369227	-0.0347753	-0.780839	0.496942	0.269261	0.147771	-0.997934	0.27196	0.0377242	-0.0165497	-1.40692	-0.138623	-0.761135	0.635593	0.0926594	-0.426789	0.457807	-0.391005	0.118211	-0.169293	-0.676051	-0.385757	0.373079	-0.317427	0.341154	0.150549	0.165886	-0.146376	0.169362	1.39363	0.636709	0.157188	-0.0170311	0.692006	-0.659963	0.0920515	-0.18937	0.44415	0.904694	0.417684	0.924538	0.843307	-0.228413	-0.0289258
Arpc5l	-1.02873	0.338341	-0.333802	-0.686764	0.445508	-0.0674052	-0.0982796	0.447033	0.132548	-0.702449	0.0815721	0.232749	0.787262	1.16151	-0.139074	0.918778	0.951343	-0.690301	0.197329	-0.993513	0.530714	-0.475264	-0.0833601	0.886411	-0.23094	-0.426614	0.122879	0.736375	-2.42596	-2.21756	-0.251015	-0.67783	0.36951	-2.56256	-0.0341548	-0.372464	-0.974181	0.52985	0.518224	0.405155	0.845499	1.38543	1.35054	1.04148	0.175644	0.719896	0.174634	-0.0139877	0.867141
Arpp19	-0.244024	-0.857302	0.255794	-0.022928	1.1366	0.192172	-0.21774	-0.545333	0.399913	-1.10551	0.0670647	0.27511	0.554966	-0.266876	-0.849888	0.277541	-0.74533	0.400302	0.342157	-0.194451	0.456351	-0.828433	0.688337	-0.809298	0.229334	-0.629974	-0.251421	0.808997	0.0796015	0.120421	-0.626973	-0.617716	-0.28738	-0.0135783	0.0873176	0.350464	-0.176037	0.178902	0.374139	-0.791173	-0.0157447	0.0948607	1.12689	0.136799	0.158763	0.132756	0.422366	0.749196	0.0452397
Arrdc3	1.08609	0.554205	-1.09569	-1.02881	0.484282	-1.17082	-0.00284659	0.181177	0.407073	0.754918	0.371286	-1.00991	0.014118	-0.947087	-1.05255	0.5209	0.369996	0.116913	-0.903875	-0.974085	-0.0539929	-0.901776	1.33433	0.321675	-0.986101	0.496258	-0.996813	-0.952299	1.27428	2.73772	0.124014	-0.999925	1.20174	-1.10842	-0.960188	1.06319	-0.932321	0.715698	-1.00362	0.0106389	-0.906843	1.56855	1.06813	-1.02982	0.436066	0.699125	0.830538	0.274876	0.133051
Arrdc4	-0.518656	-0.537959	-0.548739	-0.533738	-0.547992	0.204021	-0.537651	-0.531027	-0.516903	-0.555574	-0.513916	-0.529501	-0.537959	-0.515409	-0.539063	-0.508704	0.822672	0.626129	-0.505717	-0.521465	-0.551304	-0.505246	1.01269	0.792487	-0.52416	0.222216	0.62244	-0.516578	-0.525686	-0.486155	1.22536	0.603216	-0.536417	-0.551596	-0.518348	-0.528884	0.868049	-0.503006	0.706325	0.504527	2.15637	-0.537975	2.03417	0.916785	0.893347	1.2244	0.410541	-0.560412	-0.434962
Arsk	0.587199	1.0913	-1.01404	-0.893835	0.568582	-0.379466	-0.925188	-0.87211	0.60189	0.410936	0.576723	0.197166	0.739053	1.7212	0.0857728	-0.693231	-0.795615	-0.926619	-0.669294	0.614713	0.0185331	-0.665521	0.841596	1.15897	-0.81708	-0.36537	-0.836334	-0.756327	-0.829309	-0.512532	0.278548	0.288548	0.887137	0.50865	0.840498	1.21542	1.35199	0.959917	-0.848563	0.146821	-0.674628	-0.92779	-0.90021	0.555094	-0.806282	0.174712	-0.0840228	-0.227603	1.09966
Arxes1	0.98636	-0.346898	-0.331864	-0.352785	-0.332906	0.461249	-0.347328	0.841329	-0.376263	-0.322332	-0.380429	0.698353	0.714845	-0.378346	-0.345358	-0.387697	-0.369879	-0.347079	1.35831	1.73962	-0.328287	-0.39252	-0.390369	-0.362565	-0.366143	-0.307548	-0.362792	-0.376716	-0.364014	-0.419145	-0.36046	-0.361818	0.817053	-0.327879	1.23676	-0.359554	-0.382965	-0.395644	-0.360664	-0.35326	-0.390935	-0.346875	2.21703	-0.352468	-0.368022	0.797933	-0.326045	1.10702	0.749753
Arxes2	1.07583	-0.560718	1.15872	0.689561	-0.306279	1.08889	-0.513872	0.348096	0.645487	0.530665	1.02065	0.356615	-0.160194	0.323417	0.0379842	-1.02923	-0.0267403	-0.00317806	-2.45585	-0.406814	-0.551955	0.677258	0.909408	0.266938	-0.00613301	-0.0815959	0.715541	-2.49757	0.576424	0.798977	-0.0202945	-0.347051	-0.771319	-0.357508	-0.151238	1.24173	0.409466	-2.44544	-1.30736	0.82733	1.08568	-0.435366	0.355109	0.0680436	-2.52151	0.440273	0.618356	0.690766	1.12401
Asah1	-1.13015	-1.08645	0.0823632	0.781644	0.197899	-0.0952097	-1.04257	-0.773971	0.390253	-0.198303	1.5423	0.668294	0.223358	-0.449029	-0.077694	0.86695	-0.0296387	-0.447504	-2.35763	-0.409609	0.437936	0.273595	0.353977	0.744783	0.996796	0.30418	-0.0179403	0.364441	0.0428679	-0.274548	-0.834962	0.445732	0.179583	0.817503	-0.876157	0.292279	0.466759	-2.32983	0.3698	-0.259357	-0.490175	1.18773	1.32855	-0.0149358	-0.416088	0.673147	-0.0974886	-0.323487	0.17448
Asap1	0.563979	0.193753	-1.08263	0.0311231	0.571824	-0.67513	-0.776349	-0.504662	0.595798	0.890991	-0.088087	-0.0150212	0.266441	-0.0978968	1.19402	0.130498	0.494072	-0.658953	0.495426	1.39849	-1.0082	-1.24641	-1.2737	0.370167	-0.453748	-1.02913	-0.474562	-0.106661	0.997228	-0.908613	-0.524868	-0.505439	0.781303	0.881602	0.874904	1.50525	0.0125171	0.400713	-0.416151	-0.70657	0.607766	0.31888	-0.361738	0.40476	-0.141052	0.298053	-1.12631	-0.0976842	-0.01015
Asb1	0.981977	0.595476	-0.438968	-0.408666	-0.43746	0.296603	0.626833	-0.40319	-0.374659	0.469042	-0.368624	-0.400107	-0.417193	-0.371641	0.602856	1.7857	-0.383907	-0.41693	1.39811	-0.383874	0.60898	-0.351112	-0.354228	-0.394499	-0.389318	-0.474189	-0.394171	-0.374003	0.791102	-0.312546	-0.397549	-0.395581	1.38836	-0.44474	-0.377577	1.6715	-0.364951	-0.346587	0.83716	-0.407978	-0.353408	-0.417226	-0.410273	-0.409125	-0.386596	-0.42631	0.516056	0.417429	-0.48753
Asb13	0.299517	0.426114	0.25537	-0.000585647	0.341121	-0.0716059	-1.17388	0.0634974	-1.05021	-1.28071	0.954816	-0.0682544	-1.17572	-1.04131	-1.1823	0.43675	-1.0775	-0.0109835	-0.983538	-1.0774	1.4172	0.862215	1.25306	0.210458	-1.09346	0.868902	0.672612	0.291973	0.722228	-0.866934	-1.11775	0.0185293	-0.000421333	0.698627	-1.05882	-1.12162	1.51668	-0.967378	0.77287	-1.14852	1.67525	0.968564	0.94518	1.83614	-1.08543	1.335	-0.301386	0.11306	-0.900857
Asb3	0.328069	0.570564	0.413075	0.459278	-1.79861	-1.0764	-0.727348	0.0903082	0.333588	0.0620485	-0.395104	-0.088264	-0.104869	-0.38251	0.582856	1.2778	-0.383042	0.028448	-1.68473	-0.316954	-1.80753	-1.68347	0.55536	0.255283	1.4815	0.575426	0.039515	0.308874	0.528662	-1.63204	0.442997	-0.612287	0.0350111	0.466233	-1.71876	0.788883	-0.321773	0.671482	0.935652	1.11248	0.976225	0.84462	-0.359491	0.398484	-0.314623	0.419378	0.13297	0.292725	0.756936
Asb7	-0.68141	0.208588	-0.872587	1.00439	1.70671	0.289129	-0.802121	0.437868	1.37818	0.563725	-0.651284	-0.750329	0.862632	-0.660776	-0.811097	-0.618166	0.644791	-0.803256	1.15099	-0.699259	-0.888888	-0.596191	-0.605992	-0.732686	-0.716385	0.686288	0.417348	-0.668204	-0.726083	-0.474861	-0.742281	-0.736091	0.371823	0.654843	0.931555	-0.746408	0.740418	-0.581953	-0.741353	0.262835	1.27087	0.634378	0.620552	2.20935	-0.707822	0.93411	-0.899102	-0.0667909	-0.61237
Ascc1	0.631821	0.183384	-0.486595	0.363774	0.570828	0.755431	-0.375002	0.425709	1.09661	-1.42083	0.572028	0.243232	0.248266	-1.41539	-0.396317	1.20114	-1.41622	-0.25447	-1.41408	0.693304	-0.367123	1.21238	0.105248	0.579677	-1.41658	-0.126957	0.801199	-1.41555	-1.41679	0.471034	-0.288849	0.339436	0.824254	-0.449722	0.195212	-1.41722	-0.0348001	0.193769	0.472641	-0.379905	0.460112	0.725928	0.682496	0.741402	-0.000237765	-0.28052	0.524356	-0.541509	-1.42203
Ascc2	-0.667628	-0.685067	-0.694806	1.1004	0.299631	0.92894	-0.684788	-0.678804	-0.666044	0.220836	-0.663346	-0.677426	0.376676	-0.664695	0.336214	0.779456	-0.67018	-0.68495	-0.655939	-0.670166	-0.697123	-0.655514	0.862569	1.32169	0.454704	0.584751	-0.674771	1.35711	-0.673979	-0.638266	-0.676282	-0.675402	0.482429	-0.697387	0.943655	1.85915	-0.661703	0.953996	-0.67615	-0.680946	-0.656541	0.753481	-0.681972	0.769292	1.91507	1.07773	0.837449	-0.705351	0.50281
Ascc3	0.888066	0.372203	-0.33543	-0.0643405	0.724603	-0.0610752	-1.22851	0.638742	0.207591	0.186209	0.844831	-0.141891	-1.22963	0.180522	-0.211354	-1.12348	-1.16984	-1.22916	-1.11264	0.240417	-1.27805	-1.11093	-1.11653	0.130346	-1.17956	0.634645	0.592122	-1.15205	-0.00159267	0.840806	-0.0660614	0.565625	1.01846	-0.308537	-1.15847	1.33932	0.244354	0.504679	0.0406007	0.422235	2.05464	-1.22969	1.98777	-1.21514	0.942188	0.957114	0.660948	0.504907	0.434741
Asf1a	0.651263	0.159108	-0.00102991	-0.821931	0.0650179	0.578353	0.192153	0.396279	-0.695776	-0.0637398	-0.673391	0.266867	-0.853561	0.643747	0.160445	0.803753	-0.730082	-0.852588	1.90607	-0.729961	0.701814	1.23452	-0.619985	0.549835	1.00217	0.901651	0.380842	0.646905	0.421912	-0.465362	0.972899	0.983043	-0.842004	0.589836	-0.706603	-0.785557	-0.659766	-0.591639	1.11016	-0.819376	-0.616944	-0.853683	-0.827892	0.627116	-0.740058	-0.887381	-0.965605	-0.141833	0.595593
Asf1b	0.523676	-0.975875	0.441631	0.836251	-0.0545546	-0.40577	0.0697549	0.917394	0.536977	-1.10306	-0.802274	0.142243	0.0858676	0.515273	-0.983846	0.673447	0.487255	-0.974937	1.00709	-0.856781	1.00675	1.10327	-0.750815	0.424452	-0.876239	0.490079	0.886811	1.20137	0.296245	-0.60183	0.222621	0.231849	-0.964739	-0.103769	0.77673	-0.91035	0.591001	0.883983	-0.904606	0.692373	-0.747884	-0.975992	1.14934	-0.947039	-0.86651	-1.00846	-0.120381	-0.258013	0.353428
Ash1l	-0.583358	-0.132932	-0.126533	-0.0947384	0.415172	-0.119824	-1.07972	-0.129819	-1.36971	0.833326	0.312335	-0.932516	0.543379	-0.927107	-0.0166602	-1.14865	0.546213	0.643029	0.433666	1.00698	0.546222	0.807109	-1.0201	0.55624	-2.40214	-0.891878	-0.141248	-1.39032	-0.673845	0.233021	-0.374401	-0.78069	1.28717	0.385588	0.0545083	0.946517	-0.454657	0.526458	0.271138	-0.799315	1.38676	-1.12504	0.897631	1.2495	1.66289	0.68982	0.281369	0.199165	0.00473684
Ash2l	0.307487	-0.0267783	-0.247415	1.51617	-0.464088	0.271217	-1.32288	0.591509	-0.14041	0.658442	0.282168	-0.211848	-0.702211	-0.168091	-0.0209538	1.91569	0.610989	0.480899	0.424812	-0.817675	0.608688	-2.08918	0.140609	0.530618	-0.498597	-0.397411	0.281998	-2.18609	-2.26397	-0.0434492	1.10488	-0.0858945	0.223489	0.462556	0.639534	0.596172	-0.767622	0.27889	0.0542146	-2.32991	1.44519	2.05895	0.582003	0.297614	-0.122539	-1.26898	0.247337	-0.436141	0.369186
Asna1	-1.30775	0.527438	-0.660843	-0.301367	-0.593281	-0.48578	-0.445184	0.417691	0.0697607	-0.179476	0.0490949	0.249537	-1.49152	0.051492	0.112557	0.930797	1.15501	0.749154	0.565603	-1.33449	-0.565444	1.44632	1.04821	-0.0653562	0.826831	-0.464843	1.17044	1.19639	1.23061	-0.998319	-1.39894	0.801873	0.765651	0.334271	-1.30481	-0.0266376	0.134838	-1.15875	0.492201	0.608427	-1.1909	2.00185	-0.0560482	-1.4535	0.0688405	-1.53449	-0.0978508	0.110717	-0.244216
Asns	-0.91866	-1.34108	0.485598	-0.555722	-0.0807576	-0.283374	-0.287932	-1.12895	-0.223581	-1.5003	-0.948726	-0.236181	-0.687041	1.26706	-0.743446	1.4566	1.60252	0.495463	-0.478453	-0.87954	0.26691	1.27779	0.0102009	-0.990941	-0.11322	-0.250461	-2.30952	1.61554	-0.0389358	0.519527	-0.562422	-0.555797	-0.545329	-0.132132	-0.666636	-0.940046	-0.18097	-2.2181	-0.425693	0.535722	3.1261	2.63664	2.34121	1.71499	0.929027	0.43771	0.523639	-1.01829	0.597411
Asnsd1	-0.592587	-1.00681	0.489659	0.209587	-0.49757	0.243736	-0.104435	0.273876	-0.0839675	0.299774	0.0278453	-1.31036	-0.07103	0.537996	0.156752	0.669041	0.118383	-0.27169	-0.13863	0.013432	-0.184414	-0.396143	0.295324	0.286004	-0.40508	0.287852	0.0138943	0.420693	-0.536928	0.466192	0.282783	0.281196	-0.505328	0.255991	-0.251417	-0.228584	-0.0816675	1.13651	0.91478	0.279898	-0.858494	-0.0929853	-0.162678	-0.382698	-2.01544	0.238117	1.12146	0.85817	0.172323
Asph	-0.474905	-0.452784	-0.733343	-0.180443	0.374182	0.257115	0.0904018	0.633203	-0.449369	-0.372863	0.616745	-0.590837	-1.12822	-0.00859084	-0.188602	0.58844	-0.0727651	0.951833	0.676496	0.0163152	0.108501	-0.490399	0.726825	0.167062	-0.413239	-1.52338	1.21324	-0.470376	-2.62175	1.11574	-0.135676	0.750336	1.52407	-0.230823	1.42501	1.27794	0.459808	-2.30173	0.0249932	-1.09525	-2.34938	0.176067	0.898393	1.15556	0.879859	0.178675	-0.742908	0.74081	0.706045
Aspm	-0.547054	-0.400826	0.825241	1.59979	1.25842	0.247245	0.389628	0.932766	0.613645	0.362464	-1.8838	0.942968	-0.335944	-0.56285	-2.00811	-0.419941	0.568459	0.573989	1.17322	1.53127	0.603827	0.00200714	1.23337	0.508607	-0.182116	-0.175494	-0.797314	0.125905	-0.117194	-1.74656	0.567456	-1.94977	-0.82893	-2.07007	-0.294702	0.578226	-0.494661	-0.222379	-0.719447	-0.344794	0.0277277	0.613508	0.935911	-1.98291	0.18908	1.01232	0.186427	0.481391	-0.300517
Aspn	0.782452	-0.66457	-0.713069	-0.64558	-0.709709	-0.788884	-0.663182	-0.633382	-0.569837	0.177998	-0.556398	-0.626516	-0.66457	-0.563118	-0.669537	-0.532952	-0.590435	-0.663986	1.99851	-0.590362	-0.724609	-0.517395	-0.524333	-0.614027	-0.602486	-0.791514	-0.613296	-0.568377	-0.609352	-0.4315	-0.620819	0.51404	2.42376	0.244646	-0.576338	4.67634	-0.548218	-0.507315	-0.620162	-0.644046	2.64719	1.9516	1.91955	2.34145	2.86464	-0.684875	-0.73184	-0.765584	-0.394187
Aspscr1	-0.20359	0.593092	0.955144	-0.372347	0.461923	0.0408598	1.22642	-0.342011	-0.183972	0.305145	-0.150547	0.732112	-0.419577	-0.167259	-0.431929	-0.0922362	-0.235198	-0.418124	-0.0588119	-0.235016	0.484233	-0.0535439	-0.070801	1.02534	-0.265171	0.0530996	-0.292056	-0.180338	-0.282246	0.160081	0.817516	-0.299867	-0.40232	-0.572166	-0.200139	-0.318032	-0.130202	-0.0284756	-0.309131	-0.368532	-0.0662597	-0.419759	2.18746	-0.37489	-0.250094	-0.470077	-0.58688	0.209172	-0.391795
Asrgl1	1.71867	0.546708	-0.542454	-0.436009	-0.537155	0.107579	-0.463772	-0.41677	-0.316545	0.330863	-0.295348	-0.405941	-0.465961	-0.305947	-0.473795	-0.258369	-0.349032	0.698919	-0.237172	-0.348917	-0.560656	1.60912	-0.244775	0.93297	-0.36804	0.629128	-0.38509	-0.314241	0.804634	-0.0983547	0.731326	-0.390043	0.711085	0.40784	-0.326798	-0.401564	-0.282446	-0.217933	-0.395919	-0.433589	-0.241895	0.972486	0.96121	-0.437621	-0.358478	-0.497987	0.391392	0.254692	0.758003
Ass1	0.929163	-0.553907	-0.622536	-0.527034	0.958857	-0.729821	-0.551943	-0.509773	-0.419852	-0.66605	-0.400835	-0.500058	1.11281	-0.410343	-0.560935	-0.367657	-0.448999	-0.55308	-0.348639	-0.448896	-0.638867	-0.345642	-0.355461	0.836828	-0.466053	-0.733542	-0.48135	0.922463	0.707734	-0.224093	0.636286	-0.485794	0.622014	0.329843	-0.429051	0.882357	0.990888	1.27611	-0.491066	-0.524864	-0.352877	0.884552	1.56838	0.922269	-0.457474	0.555897	-0.649099	1.11915	-0.69488
Aste1	-0.433782	-0.520774	0.363956	0.64822	-0.565989	0.124314	0.524019	1.79798	-0.42588	-0.600156	-0.412418	-0.482655	-0.520774	-0.419149	-0.525749	-0.388933	-0.446513	0.64377	-0.375471	0.963758	1.07446	-0.373349	-0.3803	-0.470144	1.72839	0.647377	-0.469413	-0.424417	0.718041	-0.287309	0.651333	0.657918	-0.513823	-0.582231	1.17861	0.898612	-0.404224	-0.363253	-0.47629	-0.500215	-0.378471	-0.520847	0.897527	0.947975	-0.452512	-0.541113	-0.588157	-0.621959	-0.496036
Asxl1	0.565715	-1.62239	-0.767519	0.189969	0.295238	0.109844	-1.62015	-0.374059	0.579268	-1.75056	-1.44745	-0.503803	-1.62239	-0.129985	0.402865	0.734272	-0.158342	-0.457489	-1.38779	0.607141	0.952962	-1.38437	0.84739	0.455954	0.230336	-0.532387	-0.390466	-0.126573	0.291699	-1.24545	0.201954	0.211886	0.631321	1.03491	1.72485	1.61353	-1.43422	1.83181	0.33918	-1.5892	1.27011	0.521866	1.32417	1.03905	1.42798	-0.516695	0.531812	-0.905785	0.510415
Asxl2	-1.84338	0.100538	0.871789	-0.372878	-0.136658	0.196999	-1.19184	1.40633	-0.44639	-0.723925	0.699902	0.8367	0.670028	-0.448065	-1.2421	-1.63807	1.65559	1.21073	0.173723	0.208195	0.155538	-1.56673	0.64443	-0.690627	0.834374	-1.15403	-0.857487	-1.80051	1.12056	0.70961	0.481051	-0.890415	-1.04369	1.0076	-0.226012	-0.675897	-0.327924	1.31574	0.300758	0.500134	-1.59018	1.25158	0.397769	1.11393	0.657336	-0.567845	0.385347	0.52838	1.6212
Asxl3	-0.180243	-0.355315	-0.453084	-0.317032	-0.446311	-0.605923	-0.352517	-0.292442	-0.164341	-0.515074	-0.137248	-0.278601	0.706428	-0.150794	0.656951	-0.089983	-0.205863	-0.354137	-0.0628902	-0.205716	0.57678	-0.0586202	-0.0726083	-0.253423	-0.230158	-0.611224	-0.25195	-0.161396	1.58079	0.114538	-0.267116	-0.258282	0.824775	1.06659	-0.177445	-0.273006	-0.120757	1.56918	-0.265791	-0.31394	-0.0689272	-0.355462	1.77623	-0.319093	-0.217937	0.742288	-0.490926	0.321024	-0.144376
Atad1	-0.0418879	-0.700351	0.583796	0.334952	-0.10824	0.608453	-0.324564	0.0506336	0.610857	0.00762304	0.164015	0.254852	0.391232	0.655671	0.71649	0.58617	0.245278	-0.118142	-2.10309	-0.857505	0.128736	0.191372	0.69968	0.475609	1.04142	0.80887	0.67089	0.219332	0.359231	0.559006	0.794753	-0.0773255	-0.449484	-0.136583	-0.0656377	-1.68891	-0.0383097	0.074072	-0.374304	0.854307	-1.97627	0.455938	-0.531377	-1.10627	-2.36774	0.125441	0.176113	0.22119	0.552197
Atad2	1.08787	0.104637	0.580741	0.37151	-0.0361457	-1.53363	0.158573	-1.22795	-0.911138	0.620668	-0.252189	0.269603	-0.409729	0.560809	-0.155997	-2.18263	0.517162	0.775787	0.866403	-0.911465	-0.240761	0.48145	0.0812245	0.704492	-0.598704	-0.20236	0.176259	-0.245555	0.741315	-1.93693	0.625326	-0.19327	0.094649	-0.375417	1.20713	-0.332141	0.952688	1.07934	0.563021	0.420096	-0.283049	-0.35718	0.104651	-0.298558	0.250114	-0.783682	0.440005	-0.367025	0.596175
Atad2b	0.127474	0.394571	-0.90982	1.28816	1.16109	0.201423	-0.574729	-1.48373	0.851327	0.212898	0.175203	-1.45276	-0.562649	0.161512	-0.0322008	-1.03076	-1.29002	1.45622	-0.97015	-1.28969	0.510841	1.6658	-0.991893	1.0593	-0.217075	-1.40854	0.82497	0.149711	-1.37534	-0.573192	0.326525	-1.4073	0.986129	-0.93054	-1.22644	0.630116	0.280532	0.692349	-0.189686	0.103488	0.890628	2.07278	2.09011	1.08903	-1.31704	0.487145	-0.391769	-0.263989	-0.229876
Atad3a	-1.36783	0.0958496	1.10794	-0.3258	0.996765	-1.70374	-0.46037	0.386849	-1.35528	-0.71023	0.653317	-1.44545	-0.444238	-0.0162628	0.519409	1.31902	-0.0438948	1.34366	0.47494	1.19057	-1.60149	0.571088	0.23658	-0.106366	-1.40722	-0.038237	0.355983	0.669905	-0.234639	1.537	-0.308101	-0.298935	-0.32884	-0.0579922	1.47513	-0.062544	-1.32089	-1.25582	-0.200923	0.583188	-1.27999	-0.0675344	-0.0786012	-1.4774	1.18888	1.2707	0.331835	1.69001	-1.18806
Atad5	0.602009	0.518924	0.683279	1.93849	0.783625	0.35539	-1.49917	0.362712	-1.44071	-0.627855	-0.120575	-0.419158	1.18641	0.571501	-0.48087	0.0204886	1.38539	-1.49967	1.10883	1.4783	1.35963	1.21854	1.31039	-1.46838	-1.46115	-0.284235	1.35746	0.583072	0.801729	-1.35406	-1.47264	0.286542	-1.49569	-0.567894	-1.44478	1.41302	0.645248	-1.40155	-1.47223	0.148126	-1.41106	1.7558	-0.0875226	-1.48878	-1.45736	-0.374218	1.20195	0.252695	0.354932
Ate1	0.649233	1.44911	-0.994727	0.296753	0.00607958	-0.384082	0.153276	-0.827643	-0.694405	0.420545	-0.666226	0.243799	1.52645	-0.680315	0.71114	1.99856	1.75206	-0.891812	-0.588886	-0.737439	1.65353	-0.584445	-0.598994	-0.787059	0.364442	-0.370816	-0.785528	0.648906	-0.777258	-0.404344	0.32698	0.338363	-0.878488	0.523907	-0.708035	1.72859	0.731073	-0.563311	-0.799924	0.187922	-0.595166	-0.89319	-0.860723	-0.855363	2.19001	0.202925	-0.0706332	-1.10484	0.479409
Atf1	-0.853033	1.08661	0.518697	0.866645	0.603065	-0.276273	0.112322	0.29403	-0.845828	0.87635	0.47816	0.159453	-0.932348	1.16831	0.677707	-0.812141	0.479513	-0.931814	-0.799867	-0.864573	0.0659474	1.04501	-0.804269	0.433025	-0.875647	-0.259895	-0.885519	-0.844494	0.301586	1.16299	0.861199	-0.888388	0.240091	-0.988383	-0.851765	0.483428	-0.826083	-0.788727	0.342624	0.124321	1.07168	0.506148	2.2867	-0.915938	0.546049	-0.950893	-0.993786	0.397999	-0.997119
Atf2	-1.03949	-1.25115	0.844347	1.01463	0.215482	0.0848489	-1.24776	-1.17513	-1.02027	0.750429	0.324203	-0.101355	-0.189403	0.324442	-0.240972	0.507724	-1.07046	-1.24972	-0.897615	-1.07029	0.257904	-0.892453	-0.909364	0.191249	0.0274681	-0.265221	-1.12618	1.00616	0.0669334	-0.683112	-0.0162351	0.622598	-0.0681325	0.144912	1.80464	-1.15164	0.412573	0.739598	0.746837	0.434185	0.969371	0.187239	0.189278	1.42503	1.0318	0.902484	0.12093	0.318664	-1.03068
Atf4	-0.639825	0.448671	0.646486	0.290077	-0.816539	0.0945218	-0.0364192	0.112051	-2.13402	-0.614181	0.358628	0.0187341	0.445093	-0.157637	-0.369898	1.07398	-0.39224	-0.725786	-0.0660178	0.143619	-0.534059	1.29768	0.15261	-0.448764	-0.133448	-0.296562	-0.28016	-0.144286	-0.649279	-0.198103	-0.517227	0.0146351	0.72812	0.12531	1.3952	-0.652959	-1.40414	0.0481131	-0.856775	0.512681	1.18881	1.06574	0.0830343	1.09951	0.147281	1.12114	-0.23963	-0.30378	-0.549621
Atf5	-0.678579	-0.084725	0.332088	0.13	-0.560797	-0.0190155	-1.05925	0.207144	0.829738	0.507674	-0.0355902	-1.01819	-0.0120367	0.44032	-0.0741105	0.610341	0.441396	-0.939292	0.522787	0.0613139	-0.493201	1.80721	-0.479361	-0.746686	0.734026	-0.90329	0.152752	-2.03177	-0.8789	-1.92943	-0.317387	-0.311265	0.753545	-1.17899	0.803033	0.462859	0.0557185	-1.98611	0.886369	-2.08834	1.54662	1.38978	2.28156	2.66477	-0.636578	-0.351997	0.590141	0.603702	0.357498
Atf6	-0.754624	-0.945617	-0.118968	0.246119	0.945744	0.419955	-0.942565	-0.877027	0.623543	-0.198088	-0.707719	0.798607	0.116126	0.605833	0.0657384	1.48765	0.561579	-0.944332	1.12357	-0.782414	0.577718	-0.621941	-0.637201	-0.834459	-0.809079	-0.436407	-0.832853	0.606185	1.44301	-0.433036	-0.849398	0.916675	-0.930357	-1.08055	-0.751572	1.21454	-0.689728	-0.599774	0.386462	-0.900479	1.2411	1.1986	0.49114	1.25321	1.79071	-0.990273	-1.09356	0.648226	0.630939
Atf7	-0.350103	-0.920966	0.413668	-0.734822	0.746918	-0.0757392	-0.287518	-0.655528	-0.329174	0.314747	0.790056	-0.175231	0.485852	0.335288	0.0868816	-0.157035	0.284762	1.14584	2.3639	1.18908	0.584407	0.28783	-1.57296	0.99983	-0.0216402	0.162891	-1.80176	0.336628	-0.608117	0.548265	-0.0675229	-0.679365	0.326703	0.183118	1.78812	-1.82863	-1.63439	0.81972	0.861224	-1.88085	0.306019	-0.49526	1.75099	-1.88742	-0.342212	-0.218985	-1.14319	0.755684	0.704692
Atf7ip	-0.505411	-0.302031	-0.0264614	0.659436	-0.929991	-0.689838	-1.90325	-0.0468994	-1.86211	1.08908	0.589295	-0.226557	1.00778	-0.530821	0.939289	-0.407764	0.618465	0.945109	0.678086	0.238361	0.966951	1.2923	0.400921	-0.562375	0.914794	-1.17141	-0.732262	-1.86147	0.999469	-1.80115	-1.88458	-0.126214	-0.0983648	-0.960329	-0.253973	1.00162	-0.472438	0.514354	0.45444	-0.259506	1.32845	-0.46533	1.54462	0.736444	1.06633	0.624812	-0.397482	-0.132378	-0.882801
Atg10	-0.767533	0.260955	-0.74288	-0.755173	-0.743492	-0.72907	1.31266	-0.757395	-0.76897	0.184538	-0.771418	0.901888	0.914998	-0.770194	-0.750809	1.36811	-0.765218	-0.751821	-0.778137	0.644966	-0.740778	-0.778523	-0.777259	0.558291	0.364281	0.0598003	-0.761054	1.25363	0.42173	1.0883	-0.759684	-0.760482	0.413124	0.230032	-0.767786	1.31121	-0.772908	0.827127	1.12995	0.282472	1.09669	1.39268	-0.754521	0.695763	1.35273	-0.748016	-0.739461	0.146662	0.509734
Atg101	-0.862049	-0.990374	-1.06204	-0.962313	0.93356	0.464905	0.654224	-0.944289	0.510426	-0.185657	1.61495	1.1506	-0.990374	-0.840464	0.0245658	-0.795891	-0.880829	0.174448	-0.776032	-0.880721	-1.07909	1.07004	0.736321	1.08091	0.228668	0.788698	-0.91461	0.492013	-0.908782	-0.645981	-0.925726	0.211226	1.26237	-1.08103	-0.859999	1.14032	-0.818447	0.849477	1.41398	0.675263	1.88229	1.62576	-0.967601	-0.963824	-0.889679	0.11816	0.44625	0.676363	1.0721
Atg12	0.0999449	0.606555	-0.0020507	0.840358	-1.4915	0.00873072	0.232572	1.26896	-1.24641	-0.629455	0.0888528	-0.288681	-0.350665	0.0936948	0.193481	-1.18178	0.0616511	-0.247425	0.59194	-1.28237	-1.51761	-1.15452	-1.16668	1.47963	-1.30362	-1.63485	-1.32256	0.779013	-1.31565	0.878464	0.417845	-1.32807	1.17898	0.025672	1.94674	0.037623	1.32972	0.470631	1.00414	-0.338519	0.710809	1.55869	1.53623	1.25146	0.123162	-0.309451	0.00574163	-0.709436	-0.955819
Atg16l1	-0.554165	-0.74716	1.04383	0.445014	-0.847472	-0.253811	0.299327	-0.67785	0.824184	-0.923274	-0.506768	-0.662593	-0.74716	-0.521701	0.264081	-0.454665	1.44532	0.418098	-0.424798	-0.582246	0.172545	-0.420091	-0.435511	1.36177	0.518114	-1.02927	1.14718	-0.533388	-0.624448	-0.229206	-0.649932	-0.640193	0.434363	-0.883506	1.80204	0.722062	-0.488589	1.95122	0.585943	-0.701549	-0.431453	0.69124	1.8558	-0.70723	0.820441	-0.792284	0.63937	-0.971644	-0.407327
Atg2a	-0.245998	-0.268019	0.652994	-0.263203	-0.279464	0.470072	-0.267667	-0.260111	-0.243998	-0.288113	-0.240591	-0.25837	-0.268019	1.08604	-0.269278	-0.234646	1.09493	-0.26787	-0.231238	-0.249202	0.769887	-0.230701	-0.23246	-0.255203	0.875028	-0.300206	-0.255018	-0.243628	-0.254018	-0.208921	0.871357	-0.255814	0.899843	-0.283575	-0.245646	1.12082	-0.238516	-0.228145	-0.256758	0.77511	-0.231997	-0.268037	-0.264111	-0.263463	-0.250739	0.86537	-0.285075	-0.293632	-0.121423
Atg2b	-0.297365	-0.455651	-0.544047	-0.421038	-0.537923	-0.682231	-0.453122	0.799088	-0.282987	2.07052	1.05322	0.670754	-0.455651	-0.27074	-0.464704	-0.215759	-0.320529	-0.454586	-0.191264	1.0898	-0.56508	-0.187403	-0.20005	-0.363528	-0.342494	-0.687023	-0.362197	-0.280325	-0.355008	-0.0308474	-0.375909	-0.367921	0.723098	0.978111	-0.294835	-0.381234	-0.243582	-0.169032	0.859703	-0.418243	1.67756	-0.455784	-0.427562	-0.422902	1.78541	0.645877	0.385193	0.240212	-0.379265
Atg3	-1.27706	-0.489181	-0.132047	1.37421	0.371943	0.353985	-0.454855	-0.223226	-1.25664	0.174095	0.76537	1.0088	-1.50185	0.0890864	1.69459	-1.16116	0.717776	-1.50034	0.623794	0.100434	1.0152	-1.12089	0.380624	1.08471	0.411174	0.592571	-0.220127	-1.25286	0.908264	-0.898556	0.364987	-1.37726	-0.317787	-0.115074	0.337541	-0.0176781	-1.20068	0.512684	0.502851	1.1989	0.740159	-1.50204	-0.0590946	0.703967	-1.32546	0.648708	1.06815	-0.340717	-1.46205
Atg4a	0.792567	-0.676602	-0.737468	-0.652768	-0.733252	-0.832618	0.368543	-0.63746	0.803109	0.703687	-0.540844	0.428203	0.385141	1.91888	0.339444	-0.511419	0.760593	-0.675868	-0.494552	0.826729	0.301178	-0.491894	-0.500602	0.706043	0.528619	-0.835918	-0.612252	-0.555877	0.576201	-0.384094	0.506588	-0.616194	-0.667893	-0.753602	-0.565869	-0.62536	-0.530577	-0.479244	-0.620869	0.387081	1.37597	-0.676693	1.44322	1.50526	-0.591077	1.06479	0.202426	0.0765993	0.636069
Atg4a-ps	-0.374883	1.12996	-0.526029	1.33099	-0.522277	-0.610697	0.573085	0.760857	-0.366073	-0.560369	-0.351065	-0.42937	-0.471867	-0.358569	-0.477414	-0.324881	-0.389076	-0.471215	-0.309873	-0.388994	0.514213	-0.307507	1.92772	-0.415422	0.72477	0.681676	-0.414606	-0.364442	0.773301	-0.211583	-0.423008	-0.418114	-0.464118	1.0052	-0.373333	-0.426271	1.03822	-0.296251	-0.422274	-0.448947	1.56107	-0.471949	-0.454657	1.70751	-0.395764	0.643994	-0.546992	-0.584676	0.820268
Atg4b	1.21262	-1.00611	-1.10165	-0.968701	-0.10127	0.0178037	-1.00338	-0.944672	-0.819492	0.317521	0.518697	0.1259	1.08554	0.522076	0.598697	0.691264	0.484086	0.158999	-0.720355	0.550274	-1.12438	1.12676	0.789625	1.09006	-0.883808	0.413498	0.243899	-0.816614	-0.897334	-0.546973	0.208358	-0.91129	1.58678	-0.156404	-0.832297	0.452808	-0.776902	0.911159	-0.918629	-0.965679	-0.726254	0.432308	-0.975751	1.18859	1.71459	0.720761	-1.13863	1.17389	0.258768
Atg4d	-0.246804	-0.289448	-0.313263	-0.280123	-0.311613	-0.350492	1.35378	-0.274134	-0.24293	-0.328363	-0.236331	-0.270762	-0.289448	-0.239631	-0.291887	1.21328	-0.253045	-0.289161	-0.218219	-0.253009	-0.31893	-0.217179	-0.220586	-0.264629	-0.258962	0.436608	-0.264271	1.09804	-0.262334	-0.175	-0.267965	0.864664	-0.286041	0.650994	-0.246122	-0.269399	-0.232314	1.39526	-0.267642	-0.27937	-0.219689	1.14908	-0.281881	-0.280625	-0.255986	1.46745	-0.322481	0.540925	-0.435976
Atg5	0.215446	0.00565053	0.112868	0.22731	-0.0456632	0.61404	-0.271222	-1.12402	0.570389	0.0786561	0.506815	0.585105	-0.669783	0.527425	0.87048	1.75948	-0.957684	-1.17226	-0.518514	-0.192285	1.19006	-2.26769	-0.0279552	-0.316263	0.711699	0.652305	0.240938	0.822798	0.568314	-2.22754	-0.562452	1.08031	0.245973	0.170396	0.909297	-2.31741	0.607721	0.573269	-0.425983	0.320727	0.39267	0.279715	-0.926427	0.659955	0.28182	-2.34599	0.37618	0.211324	1.31532
Atg7	-0.590401	0.489109	0.447077	-0.538176	-0.488819	-0.427881	-0.524628	-0.547564	-0.596472	-0.462566	-0.606816	0.504198	0.538182	0.726687	-0.519738	1.99076	-0.580619	-0.52401	1.11496	-0.580675	-0.477351	1.20611	-0.631494	-0.562461	-0.571343	0.362534	-0.563024	0.742652	0.617443	-0.702944	-0.557233	-0.560606	0.637201	0.494231	1.76165	0.823502	-0.613112	-0.644592	-0.557739	0.498568	-0.6329	-0.523504	-0.535422	0.913361	1.54085	0.630605	-0.471786	-0.445814	-0.511002
Atic	0.437067	0.0181375	-0.00506065	0.639436	0.370895	0.570335	-0.951186	-0.662787	-0.214324	0.821069	0.472468	-0.169296	0.685621	0.463051	-0.408551	0.734403	0.821958	0.241243	0.401159	0.44215	0.401845	-1.33949	-1.37067	0.682019	-1.72185	-0.148236	-0.621423	0.454285	-1.7527	-0.953523	0.384154	-0.0281034	-0.803543	-0.32089	1.60019	-0.438872	-1.47799	0.313286	0.537454	-0.273289	-1.36247	0.615092	0.637134	0.239221	1.52938	0.945221	-0.358276	-0.0757427	-0.0784576
Atl2	-0.756821	-0.872921	0.557582	-0.847533	-0.933266	0.599856	-0.871066	-0.831227	0.614544	-0.05705	1.71718	0.234999	0.793791	-0.737292	-0.879561	-0.696964	0.570342	-0.87214	-0.678997	0.636484	0.0999435	1.95024	-0.685442	-0.80535	-0.789922	0.25268	-0.804374	-0.744322	0.384402	-0.561334	0.31385	0.947862	0.302457	0.590644	-0.754965	0.560149	0.662775	-0.66269	0.420861	0.789827	1.19128	-0.873019	-0.852318	0.60185	-0.781818	0.866806	0.573171	1.11682	-0.631518
Atl3	-1.55009	-0.068646	0.475987	0.575338	-0.739286	-0.203832	0.722207	-1.62724	0.509295	0.414385	-1.52053	-1.61773	-0.00376361	-0.201511	-0.655082	0.655776	0.46002	-1.66967	1.04862	1.0109	-0.0983272	0.376487	0.0433981	-0.281201	-0.45711	0.576563	-1.5994	-0.196884	0.230857	-1.34739	0.578556	-0.473277	0.581635	0.200102	1.29258	1.27361	0.563226	-1.45249	0.280835	-1.64203	1.69615	2.02692	0.451366	0.513739	1.01045	0.0682488	-0.800274	0.568486	-1.61325
Atm	-2.02451	-0.580462	1.18983	0.407138	0.0476316	0.322704	-1.13637	0.501087	0.0382737	0.344339	-1.98576	-0.452621	-1.12055	0.818523	-1.16904	-0.50507	0.791401	-0.381551	1.76157	-2.04747	0.114647	1.2164	-1.9275	0.71301	0.451054	-0.44628	0.464328	0.825931	1.027	0.123629	1.11472	-0.964366	-1.00358	1.45845	0.331134	0.779378	0.567353	-1.89659	-0.867196	-1.10708	1.24551	0.788801	0.414415	-0.698897	0.0583757	1.01517	0.799787	0.583297	1.06614
Atmin	-0.772839	0.679874	-0.0719203	-0.889348	0.991171	-1.13541	-0.919573	0.32949	-0.759294	1.61258	0.575495	0.200431	-0.921956	-0.747756	-0.930484	-0.695961	-0.794661	0.878727	-0.672885	0.615662	1.05393	-0.669248	0.838315	-0.83517	-0.815354	0.155384	0.315087	0.583462	1.44004	-0.521761	1.34155	-0.839308	-0.910041	-1.0273	2.0703	0.526637	-0.722172	1.69697	-0.845704	0.15121	1.19626	-0.922081	-0.895493	0.559646	0.611214	0.181716	-0.0740089	-0.215427	0.441944
Atn1	-0.246795	-0.361557	-0.425646	-0.336462	1.15543	-0.525834	-0.359723	-0.320343	-0.236371	-0.466281	-0.218611	-0.31127	-0.361557	-0.227491	-0.36812	-0.187628	1.08056	0.803174	-0.169869	-0.263493	0.612233	-0.16707	-0.176239	-0.294765	-0.279515	0.259083	-0.2938	-0.23444	-0.288588	-0.0535622	-0.303742	-0.29795	0.813715	-0.442634	-0.244961	-0.307602	-0.207801	1.45374	-0.302873	0.70349	-0.173826	1.07691	1.06167	-0.337813	1.14466	-0.388389	0.513001	-0.495044	-0.219717
Atoh8	-0.485854	-0.678111	-0.785478	0.513901	1.21259	-0.183708	-0.675039	0.588828	-0.46839	0.0682637	-0.438638	0.463179	0.383631	-0.453514	0.925485	1.75707	-0.513989	-0.676818	-0.356981	0.896371	0.242103	-0.352292	-0.367653	-0.566217	-0.540669	-0.959141	0.584402	-0.465156	0.627634	-0.162136	-0.581255	-0.571553	1.13969	0.73165	2.35797	-0.587723	-0.420528	-0.329978	-0.5798	-0.632675	-0.363611	-0.678273	0.75887	-0.638334	0.888911	-0.723063	1.11779	-0.0217627	-0.499458
Atox1	1.10175	-0.827043	0.329433	-0.04062	-0.887412	0.776957	-1.83844	0.0321516	0.759511	-0.432757	0.705131	0.279987	0.579774	-0.418195	-0.821996	-1.71882	0.718038	1.00954	0.811547	-0.361352	0.184118	0.921874	0.532079	0.662439	0.404291	0.256486	-1.79262	-0.411108	-1.78899	0.256838	-0.0459364	-0.0390663	-0.0309009	1.22112	-0.147664	1.08528	-0.352693	-0.0877844	-0.564508	-0.18555	0.953528	0.304597	0.743151	0.809178	-1.77712	-0.719826	0.361498	-0.509892	0.213854
Atp11a	-0.46979	-0.624367	0.222619	0.559406	-0.704711	0.793332	-0.621897	-0.568854	-0.455749	1.42929	-0.431828	0.500413	0.437376	-0.443789	0.981384	-0.390096	-0.492411	-0.623327	1.38399	0.917917	0.321897	-0.362405	-0.374755	-0.534403	-0.513862	-0.850318	0.6159	-0.453149	-0.526082	-0.209517	0.581789	-0.538693	0.554086	-0.733572	1.8858	-0.551694	-0.417267	-0.344464	-0.545323	0.450089	-0.371505	0.814065	-0.596936	-0.592386	0.913088	1.10636	-0.744103	0.618438	1.59875
Atp11b	-1.73014	0.0938586	-0.538641	0.672457	0.548112	0.364744	-0.878585	1.04606	0.336019	0.0917038	-0.370548	0.572476	-0.863361	-1.69735	0.0970365	-0.191534	0.269056	0.31565	1.78679	0.819997	0.0190895	-1.5947	0.632702	-0.492424	-1.78573	-0.540405	1.44146	-0.368905	0.0236473	1.27035	-0.0732951	-0.68657	0.332966	0.69369	-1.72703	0.236915	-0.283751	-1.57207	-0.590995	0.177491	1.05657	1.77223	0.209973	1.38838	0.344739	0.232429	-0.131296	-0.729272	1.08887
Atp11c	-0.456562	0.143021	0.304689	1.19265	0.667838	-1.19108	-0.831593	-0.656786	-0.450543	1.91978	0.185021	-0.189466	0.543545	0.661374	-0.264736	1.469	-0.48125	0.700461	-0.0268869	1.62703	0.48915	-1.77561	0.942258	0.61424	0.353359	0.250319	0.712476	-0.470118	-0.654796	-1.71706	-0.0925268	-0.712652	-0.705109	0.0378602	-0.204789	-1.84811	1.0932	0.580173	0.0440835	-0.824026	0.883655	-0.437429	-0.462572	-0.412942	1.11067	-0.751247	-0.385776	-0.522199	0.97668
Atp13a1	-0.619801	-0.732342	-0.795191	-0.707733	0.202924	-0.123828	-0.730544	-0.691926	-0.609578	0.644707	-0.592162	-0.683029	-0.732342	-0.60087	0.2835	0.876314	1.39146	0.432374	-0.544363	0.774022	1.26883	1.30133	-0.55061	1.32976	-0.651888	-0.896848	1.1145	0.732563	-0.660785	-0.430307	-0.675646	1.08647	0.442752	1.4627	-0.618003	-0.679432	-0.581561	-0.528556	-0.674794	-0.705745	-0.548244	1.41194	0.690493	1.45025	0.772127	0.379881	-0.819517	-0.863246	0.834466
Atp13a3	-0.360266	0.0059591	-0.23532	0.497599	0.873582	-0.144236	-1.55358	-0.243543	0.989409	0.252474	1.32396	-1.45882	0.0863889	0.0925522	-0.996454	-0.165063	0.402962	-0.359323	-2.27913	0.495984	0.164383	-2.27444	0.432803	-0.0325083	-0.71038	0.601949	-1.33762	-0.364374	0.127389	1.09529	-0.749673	0.30273	0.868465	-0.461249	1.71924	1.09905	-0.270224	0.947733	-0.163078	-0.172512	-0.411471	1.09728	0.00274652	-0.400997	0.49087	0.392307	0.506576	0.274591	0.774507
Atp1a1	-0.78553	-0.14713	-0.467451	0.412752	-0.355917	0.46085	0.172806	0.765743	-2.1145	0.225067	0.384153	0.340094	0.19717	-0.0799175	-0.151514	-0.530484	0.293669	0.0890394	-0.165241	-0.0861785	-0.64782	-0.064083	0.3085	0.794148	-0.491341	-0.778683	-2.28643	-0.0858572	0.838143	0.315252	-0.127807	0.497443	0.991346	1.45965	1.803	1.88944	-2.02897	0.969095	-0.423839	-0.772769	-1.92726	0.126679	0.776663	-0.967442	0.720479	0.992843	-0.231879	-0.105988	-0.892916
Atp1b1	-0.620183	-0.831784	-0.0166429	0.996136	-0.941766	-0.365069	-0.828403	0.442102	-0.600963	-1.02488	-0.568217	-0.739064	1.25987	-0.58459	0.178393	-0.51109	-0.651149	-0.83036	-0.478345	-0.650971	-0.978071	-0.473184	-0.490091	0.61058	-0.680513	-1.14109	-0.706852	-0.597404	-0.697242	-0.263897	0.403099	-0.714505	2.46434	0.564313	1.73632	4.24035	-0.548285	-0.448625	-0.723581	-0.781776	3.60158	1.31242	2.1274	-0.788004	1.45112	-0.881258	-0.0322373	-0.197934	-0.813065
Atp1b3	-0.110005	-0.871255	0.69287	0.421028	0.349872	-0.11746	0.0366671	0.674608	-0.437533	-0.981764	0.160079	-0.428666	0.356396	-1.60271	-0.869813	0.408134	0.112962	0.237881	0.576568	0.827228	-1.30152	1.6358	-0.580116	0.781035	-0.0214395	-0.397003	-0.0166063	1.21229	-0.792534	-0.682253	-1.96335	-0.887896	0.682134	0.951574	2.11429	1.63355	-0.817157	0.714327	0.473703	-0.0905505	0.351686	0.0422792	-1.76764	-1.00409	-0.437279	0.432275	0.437277	-0.137864	-0.452759
Atp23	-0.502211	0.54062	-0.455205	-0.478644	0.53739	0.340739	0.570872	1.36034	-0.504951	-0.444525	-0.509618	-0.485265	-0.472049	0.821046	0.551955	0.920332	-0.497797	-0.472252	-0.522429	-0.497822	1.20418	-0.523165	0.998722	0.829608	0.633693	1.78484	-0.489857	-0.505458	-0.491227	1.32947	-0.487244	-0.488766	-0.474459	1.09485	1.10831	-0.486229	-0.51246	-0.526665	-0.487472	-0.479177	-0.521389	-0.472023	-0.477401	-0.478289	-0.495717	-0.464997	0.514767	-0.436965	-0.392788
Atp2a2	1.02836	-0.115496	0.0364424	-0.639405	0.162695	-0.935977	-0.281654	-0.960691	-0.468999	-0.273889	-2.45687	-0.0941326	-0.258056	0.329334	0.774413	-2.35117	-2.6103	-0.365864	1.84263	1.04585	-0.123424	-0.438095	1.05705	0.0868191	-0.477653	-0.468613	-0.495257	0.32259	-0.428397	-0.0113608	0.0455626	-0.971085	1.28972	0.424549	2.01403	1.18438	-1.03984	0.11331	-0.405581	-0.204353	1.78314	0.311052	0.76996	0.409641	1.36438	0.198317	0.00771006	0.274232	1.09714
Atp2b1	-0.415274	-1.21175	-0.519342	-1.38256	0.769354	-0.133416	0.31155	0.679705	-1.53818	1.03792	-0.406451	-0.418636	-0.319073	-0.40731	-0.890689	-0.154216	0.148912	0.643955	-0.204759	-0.861343	-0.0247434	1.0855	-0.0170599	1.18991	0.0058531	-0.759818	0.528789	0.99243	0.444226	0.765102	-0.889127	-0.870625	0.246759	1.02118	1.63903	0.698817	0.0665313	0.51981	0.113372	-1.52353	-2.73327	0.804181	0.028225	-0.179743	0.850882	1.03628	0.0509768	0.181666	0.49092
Atp2b4	0.189346	-0.519853	-0.23917	-1.45343	0.854034	-0.116978	-0.48334	-0.204736	0.22284	0.0185003	-1.08201	-1.37404	0.886964	0.898006	1.94648	-0.984359	-1.22376	0.709353	2.0881	1.35505	-0.127197	-0.919566	-0.948464	-1.32202	-1.27395	-1.27283	0.461422	-1.13189	-1.30255	-0.56183	0.838076	0.424378	-1.50362	-0.24246	1.18807	0.707882	0.33221	1.47133	-1.34757	-0.409119	-0.940859	-0.0942642	1.73663	1.81545	2.21236	0.149783	0.710838	-0.137228	-0.273442
Atp2c1	-1.67627	-0.957507	0.55676	-0.755936	-0.132305	0.48554	0.691113	-1.86463	0.862635	0.213825	0.38313	0.570759	-0.303463	-0.298502	-0.372393	1.09088	0.308448	-0.168519	0.270907	-0.308836	1.24283	1.65921	0.747405	-0.479911	-0.632762	-1.6114	-0.647648	0.839726	0.483882	-1.1814	0.699928	-0.0508448	-0.780591	0.578716	1.82326	0.23836	-1.57641	-1.43798	1.13697	0.481422	1.17336	0.173954	-1.91802	0.24994	-0.323391	0.498727	0.906462	-0.889432	-0.33318
Atp5a1	-1.24559	-0.0377521	-0.32208	-0.417942	0.0324443	0.0889266	-0.12942	-0.478075	-1.43417	-0.552566	-0.00116241	-0.478324	-0.606278	0.0898786	-0.411277	0.857155	-0.0843495	-0.869688	0.789191	0.246382	0.356519	0.677693	0.71779	-0.00808062	-1.18433	0.018245	0.197011	0.240184	0.0990666	0.34573	-0.577284	0.25905	0.67219	0.457342	1.19087	0.847255	-0.329892	-0.773441	-0.578791	-0.865149	1.22506	0.482472	0.452146	-0.493251	0.173938	0.578537	0.548764	0.235049	0.129143
Atp5b	-0.709513	0.0714016	-0.463272	0.442319	-0.1487	-0.774822	-0.0499491	-0.171477	-1.32369	0.0291462	-0.500392	-0.270022	-0.227379	0.546253	0.313459	1.44913	0.402628	0.580476	0.895344	0.615012	0.516078	-0.591712	-0.368575	0.0647332	0.323988	-0.496608	-0.209602	0.443992	-0.143511	-0.358424	0.19217	-1.74467	0.360876	0.414926	0.942462	0.781385	-0.380965	-1.3524	-0.556037	-0.341892	0.353204	0.268588	0.117899	-0.490051	-0.432067	1.12777	0.444695	0.407796	0.241328
Atp5c1	-0.272245	0.423445	-0.27067	-0.000533345	-0.156777	0.0751992	0.877591	-0.519952	0.0637963	-0.405402	0.258299	0.160933	0.265288	0.155495	-0.106791	0.321309	-0.118361	0.617032	0.458435	-1.74334	-0.0477376	-0.056388	-0.247875	0.603673	0.378038	-0.671054	-0.00411726	0.532309	0.475191	0.235395	-0.460377	-0.0354664	-0.996767	0.622023	-0.117327	-0.242078	-0.0663326	0.0804724	-0.462875	0.220681	-0.687239	0.579624	-0.927687	-0.134184	0.422227	0.207719	-0.00644558	0.723846	0.317981
Atp5d	0.204548	-0.190036	-0.759278	-0.263407	0.66135	0.0216148	-2.52858	-0.163726	0.576276	-0.0672423	0.194042	0.245404	0.154264	0.54761	0.664225	-0.7525	-0.312049	0.745087	0.362306	0.238918	0.575065	0.476184	0.0747552	0.05472	0.149494	0.0537541	0.654979	0.550925	0.216407	-1.92729	0.103403	0.118116	0.0650509	-0.735786	-0.692188	0.743672	0.308039	0.224856	-0.0781987	-0.0967776	-0.289201	-1.09381	-0.391705	-0.326242	0.584838	0.977569	-0.183242	0.303789	0.220735
Atp5e	1.09649	-0.117539	-0.544945	-0.699475	0.561404	0.114405	-0.0635497	-9.64e-05	0.950884	0.490982	1.05266	-0.479127	0.159831	0.0172907	-0.108419	0.499826	0.718373	-0.706254	1.18859	-1.42857	0.0579895	1.31374	-0.499894	-0.417413	0.826759	0.442855	0.847768	-1.46659	-0.261068	-0.725579	0.507645	-0.351261	-0.0844224	-0.0875536	-1.2074	-1.50876	-0.239311	0.7719	-0.543319	0.472754	-0.0774704	0.546874	-0.823683	1.13279	-1.43141	-0.167056	-0.108821	0.377174	0.0402859
Atp5f1	-0.301631	-0.136737	0.279854	-0.957846	-0.597304	0.15354	0.437565	0.217871	-0.567007	0.363149	-0.133896	0.868864	0.421835	-0.222034	-1.19488	0.875131	0.263678	0.656031	0.306421	-1.2842	-0.104425	-0.00756227	0.310008	0.36156	-0.825261	0.266541	-0.248339	-0.207095	0.139389	-0.533781	0.105991	0.366325	0.0746512	0.389502	0.502273	0.448954	0.177074	0.236292	-0.531854	0.782567	-0.906734	-0.244581	-0.28749	-0.213294	0.000181042	0.443116	-0.0286697	0.0862552	0.349185
Atp5g1	-0.193052	-1.4431	0.0313238	0.266863	0.0366124	0.117073	-0.2334	0.217861	-0.199078	0.32385	0.866121	0.0230068	0.236065	-0.0717998	-0.0651584	1.00207	-0.022287	-0.17053	-0.14183	0.0810001	-0.483899	0.451521	0.0976817	-0.225408	-0.0649435	0.162651	-0.324905	0.0359903	-0.357775	0.428045	0.318105	0.470973	-0.765432	-0.315304	0.0782507	-0.454666	0.307804	-0.351232	-0.26275	0.225862	-0.281194	0.101069	-0.27548	-0.324621	-0.551553	1.19698	0.481889	0.0207185	-0.63949
Atp5g2	-1.35472	0.319655	0.657109	-0.148067	-1.24447	0.460637	1.10743	-0.110333	1.1509	-0.294161	-1.37253	1.78444	1.62946	-0.0385902	-1.27803	0.751683	-1.3441	0.956779	-1.40334	0.0660344	-0.178894	-1.40511	1.68261	1.13133	0.852942	0.790512	0.455393	-0.0222798	-0.144797	-1.47686	0.869663	0.434052	-0.121869	-0.260355	-1.35588	-1.31628	0.000779418	0.193952	1.01946	0.335991	-1.40084	0.156448	0.80543	0.862124	-1.3391	-1.26521	0.718843	-0.31782	0.659707
Atp5g3	0.0983241	0.170207	-0.358918	0.179068	-0.017354	-0.430651	-0.0983609	-0.0494663	-0.141918	-0.0816283	0.0832385	0.0252457	-0.133775	0.45563	-0.0159128	0.0652544	0.192043	0.155293	0.42681	0.0724096	-0.00518431	0.438501	0.523947	0.0450695	-0.107453	0.166272	-0.535211	0.119258	-0.367508	-0.350376	-0.161439	0.137016	-0.297204	-0.197743	0.881255	0.132232	0.367843	0.175892	-0.505838	-0.518885	0.205822	-0.275312	-0.914288	-0.437077	-0.518308	0.804269	0.258812	0.340097	-0.113741
Atp5h	-1.04589	0.266211	0.89677	-0.134805	1.00531	-0.0673441	1.05827	0.263115	-1.05126	-0.084627	-0.435114	-0.284093	-2.33981	0.0509466	-0.721425	0.530355	0.958772	-0.10081	0.0675441	0.182083	-0.638624	0.67921	0.275801	0.077358	0.631998	0.672438	0.174538	1.31533	0.223347	0.662071	-1.2449	1.01778	-0.542662	0.824186	-0.796117	-2.37096	-0.356163	0.376466	-0.483935	-0.298945	-2.44819	-0.195373	1.09013	-0.194207	0.548362	0.484665	0.815815	0.686379	-1.30052
Atp5j	0.396019	0.145094	-0.850979	-0.0898498	-0.0133243	0.862435	0.549249	-0.719755	0.552713	6.61e-06	0.315564	0.563073	0.682795	-0.270285	0.163857	0.320782	-0.00397403	-0.259487	-0.363504	-0.427273	-0.227888	-0.24931	0.615554	0.167257	0.874601	1.01519	0.494977	0.520704	-0.748263	-0.733671	-0.557332	-0.130329	-1.09684	-0.202049	0.579957	0.0566465	-0.833289	0.735579	-0.393509	0.046158	0.164982	-0.366043	-0.77312	-0.0694352	-0.770892	-0.0969603	0.782605	-0.358441	-0.078247
Atp5j2	0.316861	0.322059	0.643198	0.526825	0.321787	0.302946	0.305752	0.272383	0.203999	-0.249533	0.517771	-0.4958	-0.281857	0.232187	0.281339	0.661889	0.321456	0.103612	-0.301809	-0.275876	-0.398645	-1.3087	0.0049416	0.242086	0.638991	1.14936	0.378287	-0.0435037	0.353908	-0.333659	0.430521	0.424106	-1.02921	-0.419637	-0.806722	-0.581431	0.183374	-0.183854	0.54039	0.32121	-0.130557	-0.838241	-0.688807	0.420267	-1.31421	0.528105	-0.00558416	-1.26197	-6e-05
Atp5k	0.416314	0.024017	-1.01366	-0.978858	-1.01193	0.880522	0.0554664	-0.972567	0.421024	-1.02952	0.37885	1.7098	0.67806	-0.93633	0.623378	-0.920772	-0.950418	0.175608	2.10264	0.459817	0.033513	0.930198	0.603149	0.356626	0.795689	0.241187	0.186794	-0.939042	0.223328	-0.86845	0.162194	0.166648	-0.985074	0.935332	-0.943148	-0.967595	-0.928645	0.699935	0.268665	0.0598573	-0.915386	0.449873	-0.980704	-0.979386	1.16335	0.767748	0.512679	-0.160773	0.296551
Atp5k-ps2	-0.411944	1.23542	-0.340975	-0.376364	0.651025	-0.301221	-0.367134	-0.38276	-0.41608	-0.324851	0.888587	-0.38636	0.695337	-0.419603	-0.363801	1.00267	-0.40528	-0.366712	-0.442468	-0.405318	-0.334924	-0.443579	-0.43994	-0.392909	-0.39896	-0.299842	0.75571	-0.416846	-0.39536	1.39385	-0.389347	0.738831	-0.370044	0.636336	-0.412671	-0.387815	-0.427417	-0.448864	-0.389692	0.660756	2.22185	-0.366368	-0.374487	1.78348	-0.402139	0.782778	-0.331132	-0.313438	-0.430702
Atp5l	-0.150391	0.344603	0.327288	-0.511413	-0.336542	0.633666	0.520792	0.187914	0.664708	-0.420171	0.418113	0.752425	0.15966	0.670447	-0.986011	0.230516	-0.584904	0.618496	-0.115098	-0.663684	-0.554295	0.784181	-0.428966	0.267864	0.39297	1.16207	0.234806	0.319058	0.363009	-0.470911	0.773603	0.207309	-0.934762	0.479956	-0.846682	-2.19679	0.260783	-0.330628	0.605472	0.924897	-1.25625	-0.947102	0.14645	-1.24324	-0.0352814	0.166837	0.355244	0.0399839	0.663355
Atp5l-ps1	1.27573	0.158251	-0.430755	-0.324743	0.207065	-0.470153	-0.402452	0.792801	0.449557	0.166097	0.366291	0.906181	0.223133	-1.60991	0.179155	0.484433	-0.220972	-1.44454	0.0687655	-0.155048	-1.34514	-1.68488	1.0491	0.470157	0.641611	0.977345	1.02582	0.421573	-0.350608	0.0567676	0.23828	1.2738	-1.45496	0.202598	0.0227673	-1.51052	1.53794	0.647512	-0.281974	0.904909	-1.67649	-1.44346	0.631632	-0.0222873	-0.139147	0.356583	-0.369837	-0.397989	-1.57435
Atp5l-ps2	1.57681	0.224535	-0.706377	1.39934	0.281721	0.690236	0.852074	0.357185	1.56438	-0.654541	-0.970485	-0.852283	0.273609	0.369173	1.25353	-1.01001	0.431046	-0.789119	-1.03266	-0.913231	-0.686923	0.806712	0.494939	1.93013	-0.892792	-0.574139	-0.874569	-0.950292	0.302285	-1.18103	-0.861887	1.92702	-0.799831	0.860881	-0.936871	-0.856962	0.395871	-1.05323	-0.862995	1.55941	0.846669	-0.788011	-0.814114	0.632327	-0.903011	0.384633	0.288719	0.262127	-1.06366
Atp5l2-ps	0.941142	1.80365	-0.0467186	0.106871	-0.983169	1.26844	-1.02665	0.143394	-1.11389	-0.951291	0.860775	1.02383	-1.02535	1.34799	-1.02071	0.289736	-1.09464	-1.0259	1.3571	-1.09471	1.70321	0.68005	-1.15641	0.246623	0.0439304	1.51629	1.14483	-1.11525	0.106545	-1.24317	0.687349	0.0601402	0.134264	0.577573	-1.10781	-1.06351	0.246056	1.1766	1.27188	1.60309	-1.15812	-1.02528	-1.03976	-1.04215	-1.08904	0.13216	0.000966841	-0.0509738	0.789617
Atp5o	0.909044	0.315267	0.576506	0.479172	-0.082102	0.168188	-0.341116	0.560996	0.180463	-0.563392	0.351722	0.396812	0.0414989	0.130043	-1.52101	1.18497	-0.322309	0.50357	-0.494325	-0.427172	0.220428	-0.376023	0.273451	-0.0254562	-0.860215	-0.217399	-0.825141	0.148651	-0.10184	0.609794	-0.0670545	-0.190657	-0.27021	0.153939	1.01579	0.06574	-0.268914	-0.149214	-0.69055	0.19152	-0.710829	0.299826	0.605123	0.17449	-0.939312	-0.0486255	-0.0396311	-0.0245007	-0.871061
Atp6ap1	-1.0033	-0.443	-0.160318	-0.474923	-0.356049	-1.1698	0.297047	-0.184688	0.570469	-0.0182838	-1.00211	-0.106494	-0.681278	-0.137201	0.238227	-0.118674	0.728268	0.596258	-0.813622	-0.975861	-0.17935	0.475874	0.647326	0.614874	-1.40551	-0.44671	-0.572376	-1.0009	-0.306794	-1.17249	0.0346837	0.179484	1.39739	0.355205	0.774514	1.38505	-0.532058	0.196761	-0.259859	-0.333642	0.203032	1.03831	1.03205	1.62182	1.726	0.203406	-0.366899	-0.093873	0.315042
Atp6ap2	-0.252259	0.275535	-0.32124	0.0668658	0.500422	0.246682	-0.0987865	-1.69639	0.91167	-0.383213	1.72631	-0.628983	-0.681685	-0.262072	0.282372	1.07072	-1.63161	-0.578587	-1.52463	0.94701	0.838469	0.321509	0.711077	0.788535	0.102538	-0.639592	0.114309	0.886021	-0.476637	0.490591	0.0761534	0.0856083	0.846263	0.920561	-1.61034	0.388515	-1.56793	1.69364	-0.442031	-0.0771599	-1.52915	0.400839	0.380297	0.91606	-0.224481	-0.00718205	-0.88144	-0.473187	0.179726
Atp6v0a1	-0.539425	0.314195	-0.787296	-0.663695	0.212619	-0.156534	-0.695933	-0.641356	-0.524978	1.03746	-0.500365	0.428265	-0.698474	-0.512672	0.314708	-0.457426	-0.5627	0.466555	-0.432812	0.847631	-0.808431	-0.428933	1.07784	-0.605907	1.16755	0.738719	-0.60457	-0.522303	-0.597346	-0.271623	-0.618348	0.520155	1.11667	0.734749	-0.536883	-0.623698	-0.485383	1.19701	-0.617144	0.377039	-0.438297	1.91764	-0.670249	-0.665568	1.54319	0.402876	0.71435	0.53913	-0.575909
Atp6v0a2	-1.30339	-1.46276	0.347003	-0.277943	-0.551841	-0.422097	-0.416815	-0.207635	0.0719063	0.272876	-1.26425	-1.39293	0.203948	-1.27658	-1.47188	0.216872	-1.32671	0.337987	1.81993	0.0836193	0.0824282	0.650276	0.314072	-1.37001	-0.221525	-0.0260486	-0.219665	0.0540162	-1.36143	0.847432	-0.254192	0.382003	-0.283929	0.960214	-1.30084	2.01812	0.823177	0.433313	0.508484	-1.4251	0.672232	2.03063	2.00721	1.2026	0.779154	0.266844	0.676782	-0.225541	-1.19876
Atp6v0b	0.251094	-1.65446	0.182488	0.172132	-0.121962	0.597138	0.214753	-0.80361	0.257135	-0.266518	0.475703	-0.557612	0.0193168	0.49578	-0.0484578	0.0341709	-0.129216	-1.50279	-0.0546826	-0.509305	-0.0337575	0.0550772	-1.05636	0.885198	0.589198	0.824	0.191631	0.228944	0.676088	0.664287	-0.450265	0.388499	0.790558	-0.171494	0.231058	-0.570193	-1.21124	-0.21585	0.749968	-0.59725	0.0880993	-0.5228	1.3246	0.617711	-0.505912	0.554007	0.0332045	-0.608101	-0.130444
Atp6v0d1	-0.835434	0.447432	-0.399214	-1.08465	-0.326423	0.322306	-0.105898	0.158045	-0.806461	0.435613	-0.757101	-1.01463	-0.0926552	-0.781781	1.18477	0.767105	-0.882111	-1.15225	-0.621628	0.528355	-1.37491	-0.613848	-0.639333	1.02784	-0.926375	-0.832247	-0.966077	0.539152	-0.951591	-0.298371	0.134573	1.21393	1.95247	0.575888	0.780668	0.374048	-0.727055	-0.576828	1.34744	-1.07902	-0.632627	1.46158	0.305069	2.18474	1.21275	1.30865	0.861532	-0.645429	-1.05488
Atp6v0e	0.796375	-0.561087	0.663766	0.413353	-0.223013	0.827138	0.229402	0.159647	-0.695632	0.200219	-0.729634	0.783661	0.748719	1.66138	0.870266	0.95558	-0.735446	-0.36258	-0.249725	0.0300009	0.175629	-0.154567	0.237669	-0.786902	0.093834	0.742563	0.112811	-0.0319457	1.38072	-1.90098	0.408291	0.416556	0.696926	-0.686281	-2.06376	-0.738544	0.0402595	-1.98619	0.225722	0.925877	-0.128974	-0.724436	-0.0451174	0.489663	-0.670172	0.351884	-0.702494	-0.460442	0.577858
Atp6v0e2	-0.565871	0.380406	0.26397	-0.617745	-0.666771	0.541507	-0.631202	0.589474	-0.55984	-0.692848	0.762148	-0.603171	-0.632263	-0.554703	0.978531	0.906452	0.768567	-0.631816	1.2288	-0.575531	0.374967	-0.519748	-0.525053	-0.593623	0.542504	0.0590806	0.555938	0.781524	-0.590049	-0.454082	-0.598816	-0.595465	-0.626958	1.27646	-0.56481	1.46931	-0.543312	1.09544	-0.598313	-0.616572	1.35063	-0.632319	-0.620481	0.832224	-0.580166	0.490751	0.852334	-0.709488	1.23319
Atp6v1a	0.262935	-0.370334	0.419718	-0.45365	-0.241599	-0.567176	0.328146	0.454288	-0.151951	-0.607612	-0.812964	-0.185839	-0.131476	0.054172	-0.0769901	-1.75441	-0.234154	0.428855	0.231546	0.480115	-0.639848	-0.522342	-0.445661	0.433222	-1.63576	-0.260481	-0.364397	-0.458685	-0.298425	-0.234921	0.59754	-0.403025	1.07956	1.01477	-0.473781	0.63956	-0.697188	0.0794855	-0.0496083	0.148769	0.924101	1.17356	1.81915	1.14713	0.630652	0.535775	-0.816495	0.00571955	-1.02556
Atp6v1b2	0.995253	1.28562	0.428709	0.957693	1.11486	0.229262	0.326431	-1.22415	1.02039	-0.0852083	-0.986586	0.457567	-1.3204	1.00068	-1.33573	-0.914234	0.252532	-0.154638	-0.872761	1.01812	-1.50568	-0.866224	0.63184	0.154787	-1.12881	-0.416831	-0.0131685	0.316697	0.0335034	-0.601157	-1.18539	-1.17186	0.503451	-0.539163	1.79263	0.875956	1.57691	0.772366	0.0510558	-1.25706	0.992283	0.823752	-1.27284	0.185799	1.83006	0.383812	-1.52799	-1.63212	-1.1274
Atp6v1c1	-0.246534	0.391856	0.174082	0.149039	0.647361	-0.0728635	-0.792318	0.240907	1.09867	0.610391	0.186404	0.0376432	0.669225	-0.262144	0.400013	0.395137	0.523891	-1.27223	-0.448194	-0.904793	0.136471	1.3097	-0.686821	0.101779	0.1856	-0.43332	-2.35274	-0.255936	-1.16275	-2.05348	-0.611539	0.438382	0.853494	-0.00257383	0.548847	0.799951	0.292636	-0.570798	-0.0253165	-2.40336	0.966408	1.59788	0.509853	0.865573	-0.208113	-0.267459	0.556411	0.345681	0.0403538
Atp6v1d	-0.472546	0.777281	-0.121678	0.269842	-0.601256	-0.701606	-0.501994	0.076284	1.06642	-1.6886	1.33348	0.72313	-0.900659	-0.504269	-0.212659	0.11974	1.03014	-0.327613	0.0294373	-0.417547	0.491748	-0.644486	0.231398	0.777932	-0.0131009	0.411823	-0.759124	0.5992	0.0679016	-0.558309	-1.41533	0.483067	0.517784	-0.326148	0.321304	-1.16671	-1.12403	-0.133045	0.137395	0.680448	2.29962	-0.423034	0.0097065	-0.398305	0.409802	0.458887	0.331512	-0.243248	0.652231
Atp6v1e1	0.251893	0.199151	-0.308074	-0.889905	0.129473	-0.293595	0.256641	-0.806342	-0.279116	0.0579624	0.464463	-0.279213	0.553117	0.0564129	0.11337	0.677016	0.0597774	-0.281197	0.303884	-1.56514	-0.360928	-0.114387	0.369861	-0.173295	-0.294895	0.129999	0.155197	-0.308557	-0.810158	-0.37371	-0.677156	-0.145657	-0.272832	-0.132498	0.279264	0.517057	-0.234095	-0.775025	-0.133897	-0.478962	1.82534	0.909445	0.654189	0.335658	0.824929	0.502925	0.317452	0.0441511	0.257114
Atp6v1f	0.610576	-0.270351	0.236851	-0.551351	0.054855	0.107244	-0.733439	1.00061	0.485276	-0.210211	0.662397	-0.329118	0.405082	-1.10405	0.00844804	0.748379	-0.02648	0.25786	0.923597	-0.651836	-0.548602	-0.421612	0.741987	-0.27583	-1.06826	-0.00927712	0.371142	-0.740967	-0.712714	-0.844454	0.0882524	-0.373568	0.857079	-1.10531	0.546312	0.347041	0.653825	-0.348785	0.12354	-0.216855	0.285995	0.563286	0.214643	-0.33428	-0.362261	0.20601	1.04027	-0.300941	0.118595
Atp6v1g1	0.122547	-0.0638563	-1.16672	-0.592613	-0.0716769	0.2814	0.128086	-0.525426	-0.319097	-0.691981	-1.0257	0.674619	0.022721	0.0660041	0.88422	0.942538	-0.0963235	-0.560135	-0.974533	0.933431	-0.701269	0.762622	0.504363	-0.119942	-0.228566	-0.0531478	-0.186765	-0.349918	-0.561506	-0.363849	0.11135	-1.24486	0.581014	0.272668	-0.618877	0.176607	-0.5861	1.05615	0.285571	-0.183729	0.350249	1.01955	0.405707	1.02747	0.696658	0.165704	-0.846009	0.661352	-0.00411816
Atp6v1h	0.693049	-0.684701	-0.138674	0.294175	-0.357173	0.113644	1.11449	0.656958	0.354274	-1.47229	-0.152471	0.177276	-1.22479	1.38448	0.552065	-2.10786	-0.158167	0.792237	0.926864	-0.775598	0.529239	-2.08675	0.146815	1.09993	-1.07495	-0.789171	-0.436531	0.677503	0.0556094	-0.0876772	-0.0387566	0.304186	1.00211	-0.095269	0.186364	0.304912	-0.0561737	-0.465578	0.962333	0.123467	1.07601	0.684596	-0.165132	-0.102833	-0.777866	0.494884	-1.41439	-0.0446648	-1.16103
Atp7a	-1.6343	0.243712	-0.358626	0.0372215	-1.84851	-0.338047	0.291627	0.562883	1.2411	1.4101	-1.59968	-1.71349	0.316401	-0.282258	0.249979	-1.56163	-0.310772	0.0253779	0.978205	1.27705	-0.21732	-1.53638	-1.54764	0.303388	-0.547181	0.231515	-1.69203	-1.61912	0.581556	-1.39697	-0.575958	-1.69713	0.478504	0.660744	1.20871	0.827037	0.951846	0.0874666	0.635557	0.905689	0.329609	1.92213	0.818471	1.24196	1.79642	-0.0413338	0.0603943	0.843714	-0.650932
Atp8a1	-0.616001	0.228141	1.02013	1.47181	-0.872122	-0.256154	0.261568	1.11921	-0.600694	-0.938314	-0.574614	-0.710682	0.277215	-0.587654	-0.794166	-0.529116	-0.640664	1.01629	-0.503036	0.769676	1.50498	-0.498926	-0.512391	-0.686445	-0.664051	-0.242477	-0.685028	1.425	-0.677374	1.55023	-0.699627	-0.691123	1.47143	-0.903588	-0.613308	-0.705296	-0.558739	-0.479366	-0.698351	0.293225	-0.508847	0.653893	2.16701	-0.74966	0.763873	1.71369	0.048384	0.442052	-0.920537
Atp8b2	-0.252737	0.715523	-0.321947	-0.287435	-0.320229	-0.360716	0.746966	-0.281198	1.11212	-0.337671	-0.241831	-0.277687	0.764597	-0.245267	-0.299686	-0.229841	1.76849	-0.296847	-0.222969	-0.259199	0.725281	-0.221886	-0.225434	-0.2713	-0.265399	0.426331	-0.270926	-0.247956	-0.26891	-0.177962	-0.274774	-0.272533	-0.293598	0.64205	-0.252027	-0.276268	1.1425	-0.216732	0.959977	-0.286651	-0.2245	-0.297184	1.1136	-0.287958	-0.262299	-0.30753	-0.331546	-0.348801	0.887916
Atp9b	-0.751197	0.834455	0.1569	0.386134	0.217978	0.478274	-0.767117	0.436329	-0.749728	-0.782138	0.56449	0.900248	0.294368	-0.748476	-0.7683	-0.742857	1.27416	-0.767266	-0.740353	-0.753551	-0.77856	-0.739959	0.778226	-0.75796	0.996512	-0.791023	-0.757824	0.590792	1.0677	-0.723958	-0.759225	0.372068	0.40002	0.766783	-0.750939	-0.759769	0.634446	-0.738081	-0.759103	0.274373	1.13337	0.671174	1.8042	0.686722	0.661478	-0.771158	0.183546	0.0937833	1.14345
Atpaf1	0.627642	0.800624	0.0937555	-0.78619	-0.836898	0.369304	0.243294	0.42135	1.78591	0.0579475	0.596042	-0.771116	-0.801206	1.28701	-0.805133	-0.697133	0.601568	0.363215	-0.686506	1.36699	-0.84868	-0.684831	-0.690318	-0.76124	0.37519	-0.113191	-0.760662	0.615105	1.06725	-0.616912	0.361671	0.367331	0.370383	-0.849719	-0.731439	0.609566	-0.709203	0.930625	-0.766091	0.850333	1.18541	-0.801263	0.613844	-0.786998	-0.747321	-0.817261	0.109055	-0.00110385	-0.900803
Atpif1	0.556058	0.274232	0.277245	-0.228573	0.228706	0.262195	-0.384362	0.778859	0.449048	-0.133565	0.912462	0.518417	0.719928	-0.0725793	0.59012	0.176809	0.353959	-0.470815	-0.228178	-0.586402	0.0814704	0.100353	0.514416	0.124254	0.800546	1.0869	0.437644	0.509594	0.014569	-2.41162	0.0473453	0.410351	-1.68819	0.0305266	-1.22057	-0.579191	-0.0165533	0.107581	0.593979	0.578474	-0.978133	-0.221913	0.0374018	-0.675262	-0.364428	-1.34928	0.119271	-0.0830946	0.278816
Atr	-0.964423	0.920131	-0.240582	2.18359	0.82194	0.886385	-1.09668	-1.05056	-0.952214	-1.22148	-0.931414	-1.03994	-0.0370889	0.386516	-0.0842399	-0.895128	-0.984093	1.14151	0.875841	-0.98398	1.4807	-0.871049	0.637688	0.298606	0.12456	-0.50691	0.760923	-0.949954	0.170132	-0.73811	-1.03112	0.10614	-1.08809	-1.19379	0.64873	0.342846	0.461393	0.752036	0.204313	-1.06707	-0.878962	1.5173	0.327884	1.08828	1.1235	0.636614	0.741881	0.167434	1.31721
Atraid	0.340491	-1.13348	1.01667	-1.1086	0.384014	-0.0275613	-1.13166	-1.09261	0.351468	1.43329	0.995479	-0.026571	-0.0717369	-1.00055	1.48192	-0.96102	-1.03634	-1.13271	-0.943411	1.07327	-0.159019	-0.940635	-0.949727	0.251959	0.0751734	-1.29981	0.0827071	1.01543	0.763661	1.05438	1.11223	-1.07041	-1.12439	0.741756	2.71851	0.298506	-0.981023	-0.927428	-1.07529	0.528723	-0.947335	1.48267	1.45542	1.52245	1.07267	-1.16009	0.314401	-1.26584	-0.393175
Atrn	0.920566	-0.599987	0.24376	-0.564918	-0.683345	-0.829558	-0.597424	-0.542392	-0.425044	1.13474	-0.400226	1.13082	0.461756	-0.412635	0.413119	-0.356928	-0.463081	0.565051	-0.33211	-0.462946	0.342268	1.51475	-0.341012	0.812563	-0.485337	0.460895	-0.505299	-0.422346	-0.498016	-0.169576	-0.519192	-0.511099	1.21526	0.257281	1.17396	1.54577	1.68729	-0.309584	-0.517978	-0.562085	-0.33764	-0.600122	-0.571527	0.883945	-0.474141	-0.637485	-0.724214	0.0934456	0.687567
Atrnl1	-0.318016	-0.455849	-0.532822	-0.425708	-0.527489	0.615657	0.589757	-0.406349	-0.305496	-0.581625	-0.284166	-0.395452	-0.455849	-0.294831	-0.463731	-0.246955	-0.338186	-0.454921	-0.225625	-0.33807	0.501992	-0.222263	-0.233276	1.62097	0.769991	-0.657323	1.40593	1.03707	-0.36821	-0.0859369	-0.38641	-0.379455	-0.444836	0.417346	-0.315813	-0.391047	-0.271183	-0.206265	-0.385367	-0.423274	-0.230378	-0.455965	0.971475	1.02342	1.06847	1.2788	0.400839	0.806433	-0.330826
Atrx	-0.153187	-0.567217	0.301727	0.216402	0.141994	0.00869004	-0.242208	-0.209422	0.437033	0.520986	-0.810629	-0.781615	0.046013	-0.614892	-0.00707872	-1.94552	0.320041	0.267047	0.491978	0.592498	0.11188	0.690534	-0.883405	0.352868	-1.12788	-0.149974	-0.106535	-0.0418313	-0.230983	-0.17054	-0.577933	-0.625939	0.78186	-0.1409	0.716672	0.343363	-0.335462	-0.466554	-0.454916	-0.291876	2.02885	1.22025	0.561528	0.361613	0.701831	0.141114	-0.40091	-0.0193705	-0.403856
Atxn1	0.521395	-1.17071	0.542697	-1.09813	-0.349472	-1.64585	-0.122003	-1.05151	-0.808633	0.978596	1.22995	0.635269	-0.108967	-0.78295	-1.18969	-0.667655	-0.887358	-0.00451776	1.13388	1.22244	-1.40018	-0.608193	-0.634714	-0.977528	0.818902	-0.360589	-0.974736	1.21981	0.223841	-0.279896	-1.00349	0.769694	0.658249	0.869339	1.51964	1.0557	-0.726001	-0.569668	1.33775	-1.09226	-0.627735	0.267573	0.291057	1.05727	1.67621	0.954799	0.835179	-0.676819	0.634402
Atxn10	0.112949	-0.368978	-0.79836	-0.000580041	0.00160983	-1.03288	-1.07826	0.399141	0.861014	0.525058	0.181446	-0.599278	-0.366516	0.289518	0.50678	-0.338858	0.512457	0.140019	0.43572	-1.11483	-0.332777	0.0734831	-0.202811	-0.134469	-1.5635	-0.271465	-1.12518	-1.45244	-1.25969	0.0883871	-1.00118	0.0242623	0.746284	0.382635	0.945327	1.47506	-0.297836	-0.043401	0.273498	-0.368431	1.49767	1.63694	1.10673	1.08188	0.359615	0.256718	-0.364397	0.201912	-0.162205
Atxn2	0.689201	0.507419	-0.663726	0.303582	-0.597352	0.446933	-1.5091	-1.45657	0.0162698	1.01937	-0.00914452	-1.44446	0.155169	-0.0043732	0.512992	0.158565	0.646871	1.76524	-1.25584	1.55113	-1.61738	1.8792	0.978645	1.03328	0.35022	-0.44001	-1.42116	-1.34197	0.410583	-1.10069	0.753965	-1.42669	1.07991	-0.0741095	0.254997	1.09645	-1.30644	0.37315	0.905469	-1.47536	-1.26112	0.632705	0.616103	0.679438	2.06965	-1.54734	-0.666674	-0.267007	-0.150479
Atxn3	1.29483	0.170516	0.0412723	-0.82262	-0.888582	-0.97002	0.801822	0.387821	-0.744712	-0.923666	-0.730889	0.254035	0.82456	-0.737801	0.175017	-0.706773	1.26183	0.322407	-0.69295	0.644374	1.17507	-0.690771	-0.697908	-0.790165	0.34901	-0.972725	-0.789413	-0.74321	-0.785356	1.28005	0.33113	0.337833	0.331086	-0.90526	1.60172	0.57833	-0.722475	0.927082	-0.796475	0.216882	-0.69603	1.30215	1.27418	-0.823672	0.6441	-0.863038	1.03348	-0.0660785	-0.77943
Atxn7	0.741916	-0.830159	1.74258	0.997826	0.636344	-0.363867	0.21663	-0.754061	-0.599015	-0.101704	-0.566224	-0.737309	0.231584	-0.582619	-0.842277	-0.509017	-0.649271	0.970946	-0.476226	0.761105	-0.976651	-0.471057	1.03149	0.612377	-0.678677	0.529786	-0.705052	-0.595451	-0.695429	-0.261478	-0.723408	-0.712716	0.98921	0.975768	0.996129	-0.730537	-0.546264	-0.446464	-0.721805	0.257844	-0.483532	2.14089	-0.792556	0.664432	2.27627	0.88717	-0.0308413	-1.07663	-0.519996
Atxn7l1	-0.606011	-0.6127	0.316875	-0.611237	0.377586	-0.622274	0.43081	0.587597	0.755416	-0.618803	1.38285	-0.609769	0.449043	-0.604885	1.00151	-0.602562	-0.606989	-0.612654	1.91649	-0.606984	-0.617324	1.24158	-0.601898	-0.608807	-0.607918	0.672832	0.540252	-0.605291	-0.608447	-0.594748	0.518952	-0.608992	-0.612165	0.353145	1.0051	0.768932	-0.603738	-0.600587	0.625135	-0.611119	2.56794	-0.612705	-0.611512	-0.611316	-0.607451	-0.614263	0.345572	1.19552	-0.253221
Atxn7l3	0.80228	-0.354894	-1.16172	-0.120919	-0.508812	0.0752562	0.111857	-0.669888	-1.68657	0.0119922	-1.64824	0.236543	0.462762	1.14909	-1.97089	1.03425	-0.401152	-0.155379	1.47343	1.18676	0.278078	0.305936	-0.037322	0.643141	-0.65237	0.729404	-1.8105	-0.342152	-1.79925	-1.29206	-0.703674	1.40167	0.305556	0.403881	-0.0940997	1.0472	-0.244764	-1.50827	-0.595667	-0.262884	1.61811	1.29895	1.29219	1.08257	-0.346227	0.188486	0.374961	0.853337	1.61756
Atxn7l3b	-0.857289	-0.660228	-0.147421	-0.57035	-0.473982	-0.914106	-0.969486	-0.143957	-0.844246	0.515266	-0.379586	-1.3819	-0.574673	-0.880012	0.641427	0.0467235	0.153789	0.69259	1.12568	-0.286036	-0.264058	0.174704	1.12532	0.22092	-0.541164	-0.388636	-0.71962	-0.355274	0.464855	-0.314298	-0.394636	-0.0900141	0.260112	0.80305	0.407248	0.546465	-0.0623314	0.81374	-0.595691	-0.755294	0.207046	1.05795	1.18193	1.10434	1.35553	0.537503	-0.323874	0.451975	0.215522
Auh	-0.532969	-0.605364	-0.645792	0.560438	0.35077	-0.708993	0.439196	-0.579365	0.834425	0.250391	0.796523	1.08689	0.456379	0.807538	0.412775	-0.495646	-0.543564	0.559082	-0.484443	0.866695	-0.655412	-0.482677	-0.488461	0.755981	0.573694	0.584124	-0.562621	-0.525176	0.624169	-0.411074	-0.568892	-0.565239	-0.599579	-0.656508	-0.531813	-0.571328	-0.508371	-0.474275	-0.568344	1.46826	-0.486939	1.53895	1.97619	-0.590385	-0.548556	-0.62229	-0.66144	0.733034	-0.686136
Aunip	-0.760215	0.155427	-0.911427	0.313946	-0.907674	0.642837	0.786856	1.02082	0.609417	-0.945783	-0.736387	0.24232	0.80947	0.584436	0.7518	-0.710192	-0.774414	1.38285	-0.695176	-0.774332	0.731054	1.15014	-0.700562	0.518439	-0.787879	-0.210679	0.349046	-0.74977	1.02924	-0.596843	-0.808361	0.327011	-0.84949	0.619798	-0.758664	0.566861	0.6529	-0.681549	-0.807627	0.203613	1.17576	0.581238	1.26046	-0.837168	-0.781106	0.258609	0.0310529	-0.970101	-0.62486
Aup1	0.697346	0.733109	0.915071	-0.823699	0.0180263	-0.393831	0.777116	1.04844	-0.644131	-1.0566	-0.612269	0.278542	0.193021	-0.6282	0.734095	-0.556684	1.33477	-0.867336	1.22535	-0.692789	0.0420688	-0.5198	0.983226	-0.748894	-0.721534	0.125632	-0.747162	0.699581	-0.737811	-0.316162	-0.764998	-0.754608	0.313831	-0.0436073	1.69358	0.606563	-0.592875	-0.495904	0.470975	0.217861	-0.531922	0.569668	-0.832184	0.624627	0.708997	-0.91686	-1.0282	1.01658	-0.480437
Aurka	-0.491805	0.43021	0.862254	-0.562636	0.364184	0.926743	-0.581011	-0.549903	0.877248	-0.665184	-0.469542	-0.542736	-0.582459	-0.476556	0.434635	0.993026	0.839082	1.21783	-0.431039	-0.504995	0.407997	1.41412	-0.436071	-0.529698	0.609652	0.0734198	-0.528936	0.858202	-0.524819	-0.339165	-0.536789	-0.532214	-0.575216	0.899083	-0.490356	-0.539839	-0.461003	-0.418306	-0.536103	-0.561035	1.44012	-0.582536	-0.566372	-0.563703	-0.511324	-0.603655	1.61032	1.43688	0.540983
Aurkaip1	-0.765718	-0.0395567	0.1928	0.146237	-0.0328666	0.215544	0.331164	0.204798	1.24786	0.455163	-0.155221	0.815769	0.627927	0.330926	0.302745	0.454991	-2.11604	1.21678	0.346962	-0.705895	-0.95881	-0.329756	1.64704	0.70574	0.080292	0.646417	-0.317901	0.351207	1.00761	-2.23934	0.700375	0.700435	-0.261464	-0.0552923	0.226151	-0.0198372	0.389462	-0.573037	0.245758	0.307695	-0.29445	-2.05846	-2.07048	0.559927	0.00546845	-2.04277	0.737794	-0.16415	0.596393
Auts2	0.260347	-0.361142	1.39917	-0.14291	0.93479	-0.575456	-0.916762	-0.701992	0.277099	0.736997	-1.74417	0.198746	0.948664	0.250238	-1.97302	1.55847	-0.468862	0.614214	-1.66956	-0.40267	-0.429039	0.177671	-0.159834	0.135868	-0.710089	-0.253096	-0.710256	-0.42815	0.415904	1.68816	0.313909	-1.86561	1.13245	-0.541486	-0.173497	-1.88039	-0.347475	0.704026	2.44445	0.135062	-1.67562	1.5304	0.16868	0.705758	1.11503	0.804935	-1.13559	0.615618	-0.568154
Aven	-1.00627	-0.165431	-1.27406	-1.14053	-0.273651	-0.155264	-0.131952	-1.11639	0.37016	1.1173	-0.964068	-0.0457593	-0.116358	1.83913	-0.165649	0.520416	1.45824	-0.0129853	-0.891086	1.07825	1.10913	-0.886895	-0.900624	-1.07809	0.697063	-1.42927	1.47682	-0.987769	-1.06884	1.16553	0.0367485	0.0476142	0.00173125	0.246091	0.607483	0.973044	-0.947882	1.9693	-1.09023	-0.099566	-0.897011	0.966132	0.952872	0.308202	-1.04326	0.548596	-0.347749	0.746814	0.106497
Avil	0.46681	0.343883	0.963363	0.565016	0.850491	0.367645	0.39105	0.646275	-0.211467	-0.281324	0.429518	0.450958	-0.0083671	-0.236664	-0.65819	0.61154	1.24437	0.901558	1.49881	1.85783	1.3515	1.11102	-0.0034334	-1.62024	0.144609	0.153823	-1.61944	0.913655	0.990119	0.460293	-1.62761	0.902527	-0.501448	-0.771084	-1.57934	-1.63078	0.523587	0.103042	-0.392479	-0.017499	-1.52093	-1.67516	-1.65836	-1.65558	-1.60113	-0.558575	0.775452	0.810353	-0.405724
Avl9	1.16285	0.570771	-0.179424	-0.999078	-0.113314	0.398557	0.0146807	-0.978536	0.489297	0.315228	-0.848889	0.0900728	0.635653	0.468125	-0.017145	1.3344	1.58345	0.133884	-0.786772	0.504111	-1.13217	1.05974	-0.79489	-0.94594	-0.926505	-0.45645	0.835688	0.471186	-0.938068	-0.638551	-0.957379	-0.949999	0.146728	1.14016	-0.88247	1.10806	-0.835113	-0.76623	-0.956272	-0.996495	1.87094	1.11319	1.09537	0.44995	0.499863	0.0732825	-1.14435	-0.321199	-0.856194
Avpi1	-0.264694	0.478623	0.509566	-2.34207	1.31875	-1.13602	0.531204	0.794911	-0.260444	-0.190373	-0.991296	0.0784328	-0.258732	0.162202	1.14713	-0.14894	-0.973763	-0.110685	0.729629	-0.208366	0.520594	0.340473	-0.769491	0.127478	-0.136216	0.509415	0.225536	-0.285392	1.15538	0.931386	-0.577633	-0.137763	-0.544906	-0.102705	0.52901	-0.954015	1.10897	0.0673992	-0.441183	0.306233	-0.413883	-0.911853	-0.94077	-0.891764	0.619621	1.04843	0.36428	0.388293	0.0303615
Axin1	-0.772374	0.646538	-1.05744	0.866356	0.940266	-1.21713	-0.952369	-0.889602	0.60506	0.758865	1.25977	-0.87514	0.71142	-0.741605	0.0565251	-0.678068	-0.799142	0.209897	-0.649761	-0.798988	-0.0286215	-0.6453	-0.659915	-0.848833	0.302778	0.0726381	-0.847295	0.587566	0.344515	-0.464381	-0.863141	1.33763	1.91137	-0.11395	-0.769451	0.509192	-0.710221	-0.624069	0.372658	-0.912063	1.21822	1.18893	0.480032	0.533303	1.3051	0.140477	0.847845	-0.28808	1.06339
Axl	-3.20792	-0.176315	-0.360002	-0.625615	0.552407	-0.839314	-0.116829	-0.0782275	0.402847	0.211868	-0.0586265	-1.72326	0.680605	0.712638	0.750981	1.13109	1.02913	0.353756	0.926384	0.580622	0.360677	-0.364047	0.0664718	1.11633	-0.776626	-0.592723	-0.782679	-3.17422	-1.05474	0.873545	0.0273882	0.0468427	0.252555	0.371694	2.26134	2.33215	-0.211733	-0.605202	0.027299	-0.381257	-3.00888	-0.904987	-0.0237252	0.43794	1.68061	0.561432	0.689364	0.628966	0.00879869
Azi2	1.86321	-1.09009	0.354096	0.0799152	-1.1377	-0.451601	1.30214	0.140704	-0.990163	-0.251862	0.335726	0.00709852	-1.09009	-0.983075	-1.09533	-0.951257	0.332264	0.0744879	1.58094	1.09771	-0.100287	-0.934847	1.30081	0.282438	-1.0246	0.0713218	0.744395	1.03424	0.15166	1.03822	-1.04394	0.0911602	-1.08277	0.390785	-0.99702	1.02334	-0.967359	0.68327	-1.04325	0.566872	-0.94024	1.05421	0.329032	-1.07113	0.397952	-1.1115	1.10196	0.928147	0.120858
Azin1	-0.222173	0.219288	0.467936	-0.365769	0.350466	0.125913	-0.312664	0.0141041	-0.663303	-0.331431	-2.67468	-0.189284	-0.0614481	0.403651	-0.141446	0.645215	0.788675	1.49399	-0.0549087	-0.658854	0.415914	0.937493	-0.343247	-0.837051	-0.28127	-0.153565	0.593395	-0.684861	-0.995971	-0.447667	0.538256	-0.0440066	-0.374718	0.709126	1.39441	0.0270379	0.237708	-0.190367	-0.169933	-0.534328	0.0815615	-0.00205903	-0.00893652	0.587572	-0.198638	0.205256	0.859227	-0.153608	-0.0550905
Azin2	1.26305	0.27492	0.78376	-0.747996	0.280369	-0.67067	1.32613	1.08864	0.571952	0.22683	-0.796119	1.32646	-0.737749	-0.792493	0.287209	-0.80877	1.24998	-0.738065	0.934147	-0.777792	-0.705352	-0.817165	-0.813421	-0.765023	-0.77125	-0.669251	-0.765417	0.550593	0.415958	1.01896	-0.761357	0.366755	1.501	0.265927	0.825646	0.618706	-0.800533	-0.822604	-0.761712	0.886486	-0.814406	-0.73771	-0.746065	0.703306	2.16564	-0.726793	-0.701451	-0.683242	0.170914
B230118H07Rik	1.30876	-0.238131	1.41334	-0.090285	-0.2821	-0.550208	0.392518	-0.0355897	-1.1982	-1.2948	-1.19074	-0.172626	0.415913	0.813526	-1.25356	0.260369	0.134514	-0.0865168	0.579906	-1.2096	-0.231005	-1.16909	1.54966	0.773866	-0.0890261	1.10173	0.558066	1.63606	-0.0366397	-1.1214	0.527081	0.532358	0.555491	0.989683	-1.20181	0.150355	-1.1862	2.03639	-1.22614	1.82632	0.70236	-1.25084	-1.24224	0.209926	-1.21296	-1.26207	0.247875	0.11572	0.95629
B230216N24Rik	2.31579	-0.211932	-0.221077	-0.208351	-0.220443	0.534238	-0.21167	-0.20605	-0.194068	-0.226875	-0.191534	-0.204756	-0.211932	-0.192801	-0.212868	-0.187112	-0.197952	-0.211821	-0.184578	-0.197938	-0.223253	-0.184179	-0.185487	-0.202401	-0.200224	-0.235869	0.946739	-0.193792	-0.201519	-0.167982	0.9246	-0.202855	-0.210623	-0.223501	-0.195294	-0.204232	-0.189991	-0.182278	1.03086	1.42725	-0.185143	-0.211945	1.19384	-0.208543	-0.199081	-0.215761	-0.224617	-0.23098	-0.209379
B230219D22Rik	-0.0217346	-0.192224	-0.413372	-0.680192	-1.03313	-0.0334422	-0.653721	0.313247	-0.243992	0.508388	-0.574471	-0.573379	-0.625241	-0.909596	0.0808807	-0.714815	-0.0654582	-0.0863044	0.61511	0.715164	-0.733775	0.950366	-0.59432	0.538153	-0.0504816	-0.253127	0.263391	-0.271676	0.186818	0.926496	0.343813	-0.24025	-0.0728225	0.398449	1.03089	0.313722	0.0540171	0.648099	-0.786577	-0.632914	0.773169	0.339187	0.310441	0.818168	0.844729	-1.0311	-0.0101598	0.525575	-0.212272
B230354K17Rik	0.598116	0.271407	-0.475507	0.736565	0.425114	0.440137	0.323117	-0.465883	1.12275	-0.204714	0.54661	-0.64295	0.351837	0.216528	0.0187385	0.743625	1.08117	0.743844	0.800524	-2.27391	0.513552	-0.371282	-0.700427	-0.296664	-1.15652	-0.768761	-0.512272	-0.915681	-1.10594	-2.14397	0.223215	0.729056	0.25029	0.15078	0.0906824	0.234806	0.298812	-0.598498	0.890296	-0.682512	0.95129	1.36283	1.50114	-0.160605	-0.862711	0.186403	-1.42618	-0.0382441	-0.390008
B2m	-0.271511	-0.220181	-0.00705104	-1.35918	-0.698079	-0.179543	-0.915893	-1.27711	0.565518	0.39378	0.812966	0.448033	1.13389	0.538227	0.462532	-0.0500018	0.134904	-1.39673	-2.15617	0.223959	-0.324411	0.476158	-0.650195	-0.424204	-0.636173	0.468073	1.1612	0.540466	-2.40772	-1.90974	0.0822121	0.0978219	0.0363264	0.796428	0.889263	-0.377648	-0.164133	0.226892	-0.548234	-0.86955	-0.290274	1.31365	1.60537	2.49711	1.9032	0.615174	-0.227152	-0.0622458	0.00714692
B3galnt1	0.787751	0.325501	-0.751245	0.487894	0.246955	-0.851415	0.358069	-0.645961	-0.562004	0.129944	-0.544248	-0.63689	-0.687168	0.775204	0.920862	0.924823	0.754935	-0.686396	-0.495514	0.821076	-0.766493	-0.492716	1.01759	0.698823	0.522163	-0.0664977	-0.619423	0.780174	0.569291	-0.379229	1.55902	-0.623573	-0.678	0.20234	-0.570593	-0.633223	-0.53344	-0.479398	-0.628494	0.377874	-0.499471	1.45711	-0.666806	-0.663428	-0.597131	-0.713996	0.759977	0.995369	-0.78646
B3galt6	-1.14005	0.273395	0.0616982	0.932248	-1.42635	-0.828492	-0.282022	-1.26078	-1.12294	-0.0205981	0.217931	1.16626	1.35801	-1.10836	0.275382	1.5727	0.176536	-0.163209	-1.01377	-1.16746	0.620303	1.61723	-1.02423	0.100418	0.558562	0.0658731	1.00089	0.903096	-1.20865	-0.822847	-0.105247	0.967519	1.96584	0.4941	0.473967	-1.23987	-1.07604	-0.98731	-1.2321	-0.245989	0.854019	0.109968	0.107859	0.161292	0.936248	-0.233945	0.470465	0.268438	1.01256
B3gat3	0.870336	-0.613001	-0.681779	-0.586069	0.316748	1.14399	0.43237	0.629123	0.882164	-0.725387	0.852118	0.498012	-0.613001	-0.469125	-0.620044	-0.426346	-0.507865	-0.612172	-0.407287	-0.507761	0.354984	-0.404283	-0.414123	-0.541322	-0.524956	-0.793026	0.608716	1.54628	0.64881	-0.282471	-0.550955	0.585736	-0.60316	0.845578	-0.487874	0.823388	-0.447995	-0.389989	-0.550023	0.45403	-0.411534	0.825458	1.50933	-0.587519	0.8998	0.496741	-0.708399	-0.756254	-0.379853
B3glct	-1.09879	-0.205257	-0.351147	1.02761	0.710784	-1.38846	-1.21602	-1.17514	0.272849	-0.404824	0.24218	0.919022	0.873724	-1.07875	0.389852	-1.03737	0.911503	1.35888	1.49909	0.294072	0.355087	-1.01603	-1.02555	1.93488	0.619563	0.277612	0.00141449	-1.08597	-1.14218	0.984273	-1.15791	0.604538	0.59403	-0.331522	-1.09689	0.908442	0.321835	-1.0022	-1.15701	-0.151846	0.851243	0.92635	0.903694	-1.19328	-1.12444	0.957335	0.634618	0.0661046	1.57399
B3gnt5	-0.243003	-0.353909	0.517465	-0.329657	-0.411554	-0.512666	-0.352137	-0.31408	-0.232929	-0.455115	-0.215766	0.751735	-0.353909	-0.224347	0.662027	-0.185824	-0.259233	-0.353163	-0.168661	-0.25914	-0.430583	1.67699	-0.174817	-0.289361	0.852681	-0.516024	-0.288429	-0.231063	-0.283392	-0.0562625	-0.298036	1.46399	-0.345048	-0.432262	-0.241231	1.76859	-0.205319	-0.153084	-0.297197	0.710226	-0.172485	1.08456	-0.334228	-0.330963	-0.266882	-0.37984	0.523636	0.939693	-0.247414
B430010I23Rik	-0.0399288	-0.0739263	-0.0929122	-0.066492	-0.091597	-0.122592	-0.073383	-0.0617169	-0.0368407	-0.10495	-0.0315795	-0.0590291	-0.0739263	-0.0342101	-0.0758706	-0.0224011	-0.044904	-0.0736975	-0.0171399	-0.0448754	-0.09743	-0.0163107	1.50045	1.26507	-0.0496219	-0.123621	-0.0538537	-0.0362688	-0.0523097	0.0173151	-0.0567989	-0.0550833	-0.0712099	-0.0979447	-0.0393855	-0.0579426	-0.0283771	-0.0123648	-0.0565415	-0.0658915	-0.0183122	-0.0739549	-0.0678931	-0.0668923	-0.0472487	-0.0818752	-0.100261	-0.113471	-0.0583459
B4galnt1	-0.808705	0.12415	0.000218843	-0.871066	-0.930003	-0.233157	1.50352	1.42766	-0.801455	1.23336	-0.789104	0.203501	0.173224	1.21272	0.721508	-0.767556	-0.820385	0.275977	0.994964	-0.820318	-0.943697	1.08969	-0.759635	-0.842067	0.295843	-1.00519	-0.841396	0.540135	0.345732	-0.674317	-0.84831	0.912152	0.28396	0.0256645	-0.807429	-0.850995	0.598561	-0.743994	1.04205	1.77797	-0.757957	-0.888586	1.22612	0.578745	-0.825889	0.231357	1.79378	-0.981355	0.33391
B4galt1	0.224438	0.255775	-0.334557	-2.02883	0.573496	-0.076564	-2.08217	-0.793972	1.06328	-0.13179	0.228629	0.113684	-0.419658	1.03754	-0.0681306	0.456255	-0.517575	0.154841	-1.64682	0.248011	-0.612923	-1.64041	-0.141954	0.063388	0.288731	-1.17572	-0.150604	0.227975	-1.91905	1.79957	-1.9538	-0.810043	-0.262907	0.996232	0.53411	1.20724	0.33861	-0.00237736	-0.0620547	0.03234	1.88819	0.884634	2.08487	1.86221	0.236981	0.389722	-0.345383	-0.0134707	-0.729288
[truncated: 9,716 more rows]
[truncated: 93 more columns]

## Sheet: stats_DE_clusters
Number of differentially expressed (DE) genes between high content imaging clusters
[truncated: 19 more rows]

[truncated: 3 more sheets: limma_DE_exprs.average, GO_DE.genes_David, Gene_sets_boxplots]
