# Supplementary material for: WDR5, BRCA1, and BARD1 Co-regulate the DNA Damage Response and Modulate the Mesenchymal-to-Epithelial Transition during Early Reprogramming
Source: Stem Cell Reports. 2019 Mar 14;12(4):743–56. doi: 10.1016/j.stemcr.2019.02.006 (PMC6449870; doi:10.1016/j.stemcr.2019.02.006)
Supplement: Table S6. Bulk RNA Sequencing Analysis, Related to Figure 6 — Upregulated and downregulated genes in siBrca1, siBard1, and siWdr5 detected by differential gene expression analysis on bulk RNA sequencing data at Day3. It also contains the gene ontology classification (GO) associated to deregulated genes. [file mmc7.xlsx]

## Sheet: Overview
		Overview Table S6 - Derived from RNA-seq (bulk) for Brca1, Bard1 and Wdr5 knockdowns at day 3
		Brca1	Upregulated and downregulated genes from siBrca1 as compared to nt control
		Bard1	Upregulated and downregulated genes from siBard1 as compared to nt control
		Wdr5	Upregulated and downregulated genes from siWdr5 as compared to nt control
		Brca1_GO	Filtered DAVID_GeneOntology (GO) analysis for Brca1 deregulated genes.
		Bard1_GO	Filtered DAVID_GeneOntology (GO) analysis for Bard1 deregulated genes.
		Wdr5_GO	Filtered DAVID_GeneOntology (GO) analysis for Wdr5 deregulated genes.

## Sheet: Brca1
Upregulated	Downregulated
Gm15640	Haus5
Acta1	Ugt8a
Aldh1a7	Kif23
Myh11	Hs3st5
Ctgf	Nudt1
Ankrd1	Reep1
Prl2c3	Tomm5
Siglecg	Rbmx2
Maob	Zfp184
Lims2	Timm10
Ephx2	Clspn
F3	Mcm2
1700009N14Rik	Itpripl1
Cpeb1	Hn1l
Ldb3	Eml5
Selp	Fancb
Actg2	Rrp9
Serpine1	Exph5
Parm1	Slc27a3
Car8	Prkg2
Pdk4	Dpf1
Serpinb9b	Hist1h4i
Acta2	Ppp4r4
Tgfb3	Map2
Trpv2	3110082I17Rik
Fabp4	Kirrel3
Mogat2	Nefl
Procr	Gm42648
Gpr149	Noa1
Kif1a	RP24-175C20.10
Pgf	mt-Rnr1
Adssl1	Gm43417
Gm13986	Prss16
Qpct	Ercc8
Irak2	Mis18a
Jph2	Ncapd3
Fgd3	Lbhd1
Aldh1l2	Hist1h3a
Foxs1	Gm45407
Tagln	Gm13038
Itga5	Smtnl2
Ptgs2	Mrpl12
Mfap5	Pole
Myom1	2810408I11Rik
4833412C05Rik	Slc4a11
F5	Hist1h2ae
Prss46	Rims2
Cd36	Cenpk
Gpr137b	E330009J07Rik
Kcnmb1	Gm38042
Tspan2	Cacybp
Myl9	Gm44951
Des	Zc3h8
Inhba	Plekha7
Cnn1	Foxj1
Nptx2	Hist1h3b
Mrvi1	Incenp
C1qtnf3	Ttll13
Enpp5	Stmn1
Lrrc27	Faap24
Aplp1	Gm37354
Stbd1	Gm45294
U90926	Atp2a3
Dok5	4833417C18Rik
Galnt18	RP24-477D23.5
Mmp11	Gm44116
Prss23	Gm16540
Plcxd2	Lmnb2
Tgm2	Zmat4
Pde1b	Slc7a3
Serpinb6b	Hist1h4a
Cyp1a1	Gm44916
Sdc3	Meaf6
Mylk	Ppih
Hmox1	Ctnnal1
Lmod1	Cenpe
Tpm2	1700019D03Rik
Nxph3	Racgap1
Renbp	Kif2c
Xkrx	Sssca1
Tmem151a	Bend3
Mrgpre	Exosc7
Ptprz1	Dars2
Pappa	Rad18
Ppbp	Gm14780
Sprr2b	Gm21817
Adcy5	Gm32856
Angpt4	Phyhip
Grem2	Srsf2
Csrp1	RP23-356D13.10
Ntf3	Pmf1
Thbs1	Hist1h2ab
Abcc9	Hist1h3f
Kif21b	4930558J18Rik
Pnck	Mcm4
Trib3	Prkag2os1
Col8a1	BC030867
Mr1	RP23-186B12.3
Shc2	Gm26530
Hyal1	Kifc5b
Palld	Slc35g1
Lrrc32	Plce1
Krt20	Pllp
Sorbs2	Nup85
Clca3a2	Lig1
Papss2	Yars2
Trnp1	Gm44570
Adamtsl5	Alyref
Htra1	Stil
Csf1	Gm17828
Mgll	Cdca8
Adra1b	Exosc2
Glipr1	Gm5141
Vldlr	Cdt1
Parvb	H2afz
Plekho1	Nrep
Msx2	Hist1h4j
Sorl1	Gm27010
Casq2	Ryr1
Nipal4	Strip2
Synpo2	Cenpf
Adgrg1	Fxn
Igfbp7	Mki67
Il6	Plk4
Nrxn2	Rtel1
Tcn2	C78859
Slc6a17	2310043P16Rik
Bmp8b	Hist1h4k
Hexa	Hist1h2an
Hsd3b6	Zwilch
Gpnmb	Lrp8os2
Trim66	Mtmr7
Slc1a6	Gm17092
Tfec	E2f7
Nyap1	Znhit3
Cacng7	F830112A20Rik
Cacna1h	Lbr
Tspan9	Tnfrsf8
Plac8	Zranb3
Nbl1	Syt14
Hdac11	Ska3
Col10a1	Socs2
Ccdc136	Brip1
Rassf6	Epcam
Sync	Zmynd19
Itga11	Nhp2
Dmpk	Hist1h2bb
Pcdh1	Tspan13
Gabrb1	Haus3
St3gal5	Lyar
Mocos	Snora2b
Fam150a	Fam78b
Plin4	Wdhd1
Aoc3	Slf1
Tinagl1	2310040G07Rik
Sept5	Gm37569
Plin2	Sh3gl2
Aif1l	F2rl1
Sord	2700038G22Rik
Sorbs1	Nnat
C430002N11Rik	Hook1
Grina	Aldh1a2
Cald1	Ncapd2
Ctsl	Gm45477
Lpp	Hhex
Dysf	Gm43463
Optc	Npy2r
Klhl30	Rif1
Rasl11b	Kif18b
Ldlrad4	1700025A08Rik
Arap3	Barx1
Tmc7	Prelid2
Fsd1	Hist1h3h
Fgf7	Serpina3h
Heph	Cecr2
Mycbpap	Top2a
Itga8	Cks2
Plau	Pcgf6
Lynx1	Oip5
Vsir	Mbnl3
Asic3	Coa7
Vcl	Prom1
Megf10	Knstrn
BC067074	Fanci
Foxq1	Gins3
Gstt1	Tyms
Rras	Ppargc1b
Mical2	Rrp15
Lipg	Orc1
Ctsh	Chd1l
Fam13a	Fen1
Igsf11	Spint1
Gdf15	Adgrv1
Bgn	Fam83e
Gm43823	Hist1h3c
Ivl	Gm45718
Map1a	Cenpn
Rab3b	Gm35315
Gpr157	Mcm6
Lurap1l	Rfc5
Pdlim5	Rcc1
Syk	Mfrp
Slc11a1	Fignl1
Filip1l	Arhgef39
Tnfrsf23	Ube2t
Iglon5	Recql4
Thbd	Uchl4
Srgap3	Prim1
Ttc12	Meox2
Sh3gl3	Golph3l
Nkain4	Pigf
Loxl2	5730507A11Rik
Scn1b	Rhcg
Maoa	Glyatl3
Plin1	Pkhd1l1
Eno3	Gm6981
Sult4a1	Hist1h1d
Ppp1r1a	Frat1
Ngf	Prps1
Pdzd7	Il5
Mmp17	Gm42986
Bmpr1b	Neil3
Kcnn1	Hist1h2bj
Phldb2	Hist1h2bl
Rnf130	Cenpl
1500009L16Rik	Kif24
Gata3	Gm15880
Fstl3	Ankrd35
Tap2	2810468N07Rik
Gm44710	Ube2c
Popdc2	Bend5
Edn1	Kdm8
Plaur	Sms
Nexn	Cdca7l
Ifitm10	Smc2
Ampd3	Nsl1
Fam114a1	Rpp40
Adra2a	Cenpu
Srrm4	Usp1
Scn3a	Cenpw
Crim1	Hmmr
Tns1	Tubb3
Arsa	Nkx1-2
Tpm1	Melk
Slit1	Cmss1
Wnt4	Chaf1b
Akap6	Ska1
RP24-362F17.1	Gm44822
RP23-181A8.7	Cenph
Rbpms2	Hist1h2bp
Fuca2	Gsg2
Zfp697	Hist1h1b
Fam131a	Hist1h3g
Syt17	Gpr37
Neb	Insm1
Cap2	Cep78
Msrb3	Marveld3
Bcar3	Prrt4
Smad7	Gpr155
Nkd2	Larp1b
Timp3	Gm12260
Ass1	Elavl4
Prkar1b	Camk2b
Syngap1	Rapgef5
Ccdc81	Trip13
Nog	Exosc8
Sema4g	Mtfr2
Sytl2	Adal
B3gnt5	Gm9888
Dusp1	Shisa8
Nid1	Dlgap5
Ly6c1	Gm43335
Arhgef6	Sall4
Ogdhl	3110001I22Rik
Rasl10b	Zfp428
Tcp11l1	Timeless
Fggy	Gm15903
Pea15a	Pbk
P2rx3	Hist1h2bg
Slc22a18	Gm38248
Eps8l2	Ydjc
Aifm2	Tmpo
Ly6a	Filip1
Blvrb	Atp23
Rhpn1	Msh2
Sprr2k	Fgf18
Rasa4	Ugt1a5
Mroh1	Dnph1
Hebp2	Tamm41
Hfe	C130050O18Rik
Ltbp2	Ect2
Pdlim7	Msh3
Lgals3bp	Celsr1
Lox	Podxl
Ifi27	Ppif
Dlg4	Cuzd1
Tcea3	Hist1h2bk
Optn	Pcsk1n
Cnn2	Erich3
Csrnp1	Sgol1
Wbscr17	Tmem28
Smoc2	Hat1
Rnd1	Dkc1
Pilra	Pola1
Rora	Gm37914
Pld3	Vrk1
Hhipl1	Ccdc92
Gprc5c	Map2k6
Atp1b1	Pold1
Igfbp2	Pms1
Atoh8	Ndc80
Tifa	Dhrs13
Vnn1	Selenov
Gm17501	Gm43009
Lama2	Slc12a3
Dtna	Kcnk5
Chil1	Atp11c
Col2a1	Mcm3
Eef1a2	Rasgrf2
Bdnf	Snora47
Ehbp1l1	Sybu
Gpc4	Nuf2
Aebp1	Ccdc190
Cyr61	Prkcb
Gpr176	Npr3
Wfs1	Gm37790
Gpr17	Hirip3
Klf2	Syt1
Serpinb1b	Lef1
Cryab	Kif14
Gdnf	Bora
Ptgs2os2	Gm43466
Mustn1	Zfp141
Pbxip1	Neto2
Dbn1	Gm17494
Tlr5	Plch1
Tgfb1i1	Kif22
Dpysl4	Polr3g
Gm5424	Aven
Plpp1	Lrrtm1
Anxa3	Hyls1
Htr2a	Cdca3
Rgs5	Gm26762
4930402H24Rik	BC055324
Grn	Pcdh17
Syt13	2700099C18Rik
Hspb1	Gen1
Sh3bgr	Spdl1
Slc48a1	Penk
Camk2n1	Mest
Ypel5	Kcns3
Ntn4	Hist2h2ac
Cyba	Lix1
Atp2b4	Cdca5
Arhgef37	Aurka
BC029722	Gm45804
Myh9	Cdc20
Asb4	Fbxo5
Ctxn1	Utp14b
Dstn	Hist1h2bn
Ramp1	Pole2
Cgnl1	Rpa2
BC022687	4930427A07Rik
Klk8	Pou4f1
Wdfy1	Ncapg2
Ecm1	AU020206
Mapre3	Depdc1a
Tdrp	Gm38365
Actn1	Mycn
Itih5	Tfap4
Cbr2	Gm26603
Cemip	Nodal
Pdgfd	Pdss1
Itga1	Acsbg1
Crlf1	Epop
Cck	B3gnt7
Cntfr	Elavl2
Selenom	Gm37409
Coro6	Gm16755
Aldh1b1	Soga3
Rnf43	Mcm7
Itgb7	4930473A02Rik
Rab3c	E2f8
Nkd1	Cenpa
Psap	Lvrn
Smad6	Cited1
Gal3st1	Lama1
Trp53i11	Slc24a5
Lgals9	Pcna
Fam129a	Ntn1
Gas6	Ehf
Fam214b	Pitpnm2os1
Adh1	Tspan12
Tnfrsf11b	Slc35f2
Fabp3	Mir124a-1hg
Kcnj15	Troap
Col4a5	Uhrf1
Zfr2	Pdk1
Tmem37	Cdca2
Slc16a11	Aurkb
Cxcl1	Car12
Mlph	Tfcp2l1
Cpe	Trpm8
Rgs4	Rtn1
Taldo1	Usp50
Ccdc80	Ccnb1
Sqstm1	Gm38391
Fn1	Pla2g4c
Gng11	Gm17108
Tmem171	Sema5b
Dhrs3	Hist1h1a
Coch	Mns1
RP23-413G8.2	Lrrc4
Hbegf	Gldc
Tgfb2	Prox1
Dhrs9	Cdk1
Hspb6	Homer2
Itgad	Gcat
Fbln2	Pclaf
Uap1l1	4933423P22Rik
Pwwp2b	Rmi2
Podnl1	Bard1
Kdelr3	Kif18a
Zbtb4	Rfc4
Saa3	Gm37940
Cfap54	Fgf16
Hoxc13	Cdc6
Abcb9	Ptprn2
Pparg	Shcbp1
Srxn1	Bcl11b
Aff3	Mad2l1
Acvrl1	Apitd1
Tnfsf15	Espl1
Ier3	Macrod2
Rasl12	Cdca7
Adra1d	Gm10548
Dact3	Bub1
Sema6c	Mmp3
Bdh2	Plk1
Adam19	Aspm
Camk1	Gm37531
Crct1	Dtl
Smim1	Hmgb3
Gns	Psmc3ip
Npr2	N4bp3
Efna3	Suv39h2
Suox	Exo1
Gm13372	Ada
Gm44250	Nkx2-9
Mpp2	Hist3h2bb-ps
Tmem8b	Drp2
Sncg	Frat2
Fam84b	Alg13
Rspo2	Dut
Unc5b	Dscc1
Amotl2	Ptn
P4ha2	Tmem238
Abca5	Rad54l
Flnc	Ticrr
Rarres1	Cdc7
Rhoc	Dctpp1
Abca8b	Slc10a4
Me3	Tlx3
Rubcnl	Gmnn
Myadm	Rragb
Myo10	Mcm5
Timp2	Prokr1
Lncenc1	Hells
Trim30d	Lrmp
Sh2d6	Ccna2
Gadd45g	Arhgap19
Tsc22d3	Ccdc116
Flt1	Ptch2
Myocd	Zbtb16
Ifit1	Cdc45
Hp	Ncapg
Adm	Lmnb1
Cystm1	Car2
Eno2	Shmt1
Kifc2	Cdh1
Dnajb4	Birc5
Shank2	Gm37321
Nacad	Ap1s3
Plekhb2	Sypl2
Ypel3	Asf1b
Fblim1	Gm38001
Fgf2	Zfyve28
Prl2c2	Polq
Mturn	Srd5a1
Ebf4	Fut9
Zfpm1	Kif15
Ica1l	Lsm3
Camkk1	Fam72a
Rtn2	Dpy30
F11r	Nasp
Cubn	Cenpp
Alcam	Gli1
Dusp4	Neurog2
Cited2	Ankle1
Smoc1	Mcm10
Cdsn	Nudt11
Pex11a	Csmd2
Mfge8	C330027C09Rik
Arhgdib	Bub1b
Aff2	Mir17hg
Klc3	Ppat
Pacsin3	Gm43581
Gm6055	Dhfr
H2-M3	Mis18bp1
Rgs17	Gins1
Tspoap1	Kif11
Acot2	Mobp
Trim12c	Gm26901
Gab2	Kif20b
Acacb	Dna2
Ndrg2	Brca1
5930403N24Rik	Arpp21
Sgk1	Ercc6l
Fam50a	Apba2
Prune2	Prodh
H2-T22	Ccne2
Tgfb1	Fetub
Wnt9a	Foxd1
3632451O06Rik	Rps6ka6
Slc44a2	Spc24
Slc27a1	Ptk6
Otub2	Slc26a5
Adam9	Arhgef33
Bmp8a	Mylk4
Ereg	Mcf2
Cotl1	Ak3l2-ps
Mmd	Fzd9
Gstm2	Gm37745
Chst12	Hmgb2
Fam213b	Slc14a1
Smad9	Unc5d
Rbm24	Knl1
Pstpip1	Adamts20
Diras2	Tfrc
Cpq	Siah1b
Cobll1	Ahsg
Serinc2	Sgol2a
Flna	Traip
Dlx2	Eme1
Mmp10	2310043M15Rik
Tbkbp1	Kbtbd8
Gpr137b-ps	Exoc6
3300005D01Rik	Rad51ap1
Trim30a	Tppp3
Atp6v0d1	Cacng4
Hoga1	Fam222a
Cyp1b1	Kcnk10
Card19	Aunip
H2-K1	Mybl2
Arhgef28	Skida1
Plcd1	Ntrk3
Itih2	Esx1
Slc6a8	Nusap1
Tmem117	Slc28a3
Stom	Trim9
Grb14	Gabra1
Pla2r1	Ak4
Nuak1	Slc38a5
Ppp1r3b	Ttk
Slc7a11	Zdhhc23
Myl6b	Agtr2
Npas4	Chek1
Shisa4	Ung
Car9	Cadm1
Ptges	Pif1
Sun2	Fcgr2b
Reck	Lrr1
Cds1	Amph
Qsox1	Esco2
Atf5	Pom121l2
Nqo1	Hhip
Alox5	Prr18
Scpep1	Bcl11a
Pde4a	Shisa3
Col4a2	Col6a5
Sbsn	Pip5k1b
Vamp1	Adap1
Fam210b	Sall3
Metrnl	Frmd3
Rnf157	Klf8
Pla2g4a	Trim36
Sprr1a	Nup210
RP24-373J20.5	Nr0b1
Mpp1	Lin28b
Actn3	C2cd4a
Kctd21	Sapcd2
Gpx3	Zscan10
Clip3	Zic3
Kalrn	Sp5
Fam26e	9330182L06Rik
Ndrg4	Rapgef4
Gmpr	Atf7ip2
Tmem50b	Pnma2
Shank3	Nr5a2
Bex3	Scn9a
Asb2	Lrfn5
Lama5	Dmrtc2
Serpinb6a	Abcc12
Cd302	2810429I04Rik
Rhob	Pdzph1
Map6	L1td1
Gm12473	Necab1
Gsn	Spn
Slfn5	Kit
Sparc	Glt1d1
Klf7	Syt9
Arhgef5	Myb
Nid2	Itpka
Gucy1a2	Atp12a
Tmem38b	Dpysl5
Fam19a5	Hpdl
Fam129b	Cnpy1
Wipi1	Gm10522
Col20a1	Cdh8
Itgb2	Pga5
Fosl2	Tdh
Fads3	Slain1
Mfap3l	Sowaha
Phyh	Dock3
Axl	Grin2b
Chst11	Sv2b
1700112E06Rik
Serpinf1
Nipal1
Ttc39b
Pxylp1
Cdkn2b
BC026585
Dlc1
Rusc2
Havcr2
Fhl2
Sh3kbp1
Adamtsl3
Nlrc5
Rps6ka2
Tmem141
Fchsd1
Unc93b1
Ddr1
Ftl1
Carmn
Col4a1
Pappa2
Mum1l1
Lipa
Serpinb9
Serpine2
Msn
Col7a1
Trp53inp2
Angptl4
Klf6
RP23-228B2.5
Esyt2
Klhdc8a
Atxn1
Prkab2
Ltbp3
Vamp5
Epha2
Chst1
Naaa
Wnt11
Grem1
Pde3a
Cat
Ptx3
Hs1bp3
Ehhadh
Asphd2
Epb41l3
Dennd2a
Cd93
Rnf128
Ppp1r15a
Tceal5
Rnf11
Gdf11
Cpt1a
Hcfc1r1
Pygo1
Slfn2
Tnfaip3
Gm11613
Cers1
Prnp
Afap1
Tlcd2
Idua
Rcsd1
Cdc42ep3
Fam160a1
Adgre5
Cst6
Cetn4
Sirt2
Zc3h6
Aga
Rock2
Olfml2b
Gm3716
Cyp27a1
Mapk3
Lrrk2
Atp9a
Stxbp1
Lzts1
Rasgrp3
Fignl2
Gm20544
Cxcl5
Arhgap27
Pdgfc
Inpp5a
Gaa
Fli1
Sptbn4
Igdcc4
Slc2a13
Orai2
Iqsec1
Slc2a10
Jdp2
Nol3
Arhgef10l
Adap2
Tubb4a
Gatsl3
Ablim3
Clec2d
Hacd4
Fhl1
Ctsb
Dbp
Peg10
Cnrip1
Galm
Chac1
Mmp14
Fmod
Sntg1
Flot1
Pold4
Neurl1a
Vegfa
Cpa6
Scamp5
Ppp2r2c
Ms4a4d
Islr
Samd12
Psd3
Sqrdl
Tcaf2
Ppm1j
Rbm47
Tceal9
Hebp1
Cav2
Celf5
Gba
Serinc3
Rsu1
Pvr
Plekha2
Usp35
Nectin2
Rap1gap
Kcnj4
Slc6a9
Apob
Speg
Rorb
Fez2
Fam198b
Pik3r5
Ctsf
Atp6v0a1
Ptgs1
Lrrc75b
F2r
Chp1
Rhobtb1
Daam2
Cav1
Arl8a
Prrx2
Abcb1a
Adamts5
Gbp2
Notch3
Tmem181a
Nupr1
Fbxo44
Dusp18
Insig2
Arhgef10
Ccdc126
5730409E04Rik
Sytl4
Src
Rgl3
Tnc
Mlkl
Prrx1
H2-T23
Lrp1
Copz2
Cyfip2
Snta1
Enc1
Crispld2
Nicn1
Rida
Pmaip1
Bcam
Rapgef3
Myo1c
Rilpl1
Alpk1
Osbpl5
Bean1
Ppp1r36
Tmem154
Itgb1
Tceal1
Fbln5
Asah2
Slc41a3
Col12a1
Apba1
Nfatc4
Ctsd
Fam83f
Manba
Fhdc1
Hspb8
Trpc3
Zbtb38
A330074K22Rik
Cd38
Ppp2r5b
Nrip3
Ptges3l
Setbp1
Nenf
Hectd2
Tbc1d16
Sema3c
Mn1
Zeb1
Fam161a
Clcf1
Mdfi
Pon3
Mamdc2
Camk2a
Cacng8
Rnf207
Igsf9
Rab7b
Ttll1
Cspg4
Ccl8
Fth1
Fndc3b
Syn1
2310008N11Rik
Serpinb8
Cd68
Pde6h
Slc17a5
Pmp22
Lrp2
Endod1
S100a13
Scamp1
Slc2a5
Pmepa1
Inhbb
H2-DMa
Akr1b8
Sgpl1
Ticam1
Dhtkd1
Tnfrsf1b
A930024E05Rik
Cyp4v3
Vgll3
Car3
Sp7
Rcan2
Arnt2
Sema4f
Acer2
Mvp
Lzts3
Tspan17
Ago4
Zfand3
App
Ano10
Gprc5b
Klhl36
Aldh6a1
Mgat4b
Elk3
Fyco1
Kcnab2
Spred3
Gm12854
Smpd1
Prelp
Fam124a
Cd63
Gm15638
Ccdc183
Ap3m2
Palm2
Hk1
Ttll7
Sstr4
Sncaip

## Sheet: Bard1
Upregulated	Downregulated
Parm1	Slain1
Alox5	Efcab12
Myh11	Mtfp1
Ankrd1	Fzd9
Lipg	Ahsg
Acta1	9330182L06Rik
Tgfb3	Chchd10
Nptx2	Kit
1700009N14Rik	Fcgr2b
Sorbs2	Nup210
Mylk	Pnma2
Trpv2	Ntrk3
Glipr1	Prkcb
Mfap5	Foxd1
Actg2	Sall4
Gpr149	Cass4
C430002N11Rik	Bex4
Ifit1	Sapcd2
Lims2	mt-Rnr1
Popdc2	Zic3
Tnfsf15	Esx1
Fgd3	Aldoc
Ldb3	Trim9
Serpinb9b	Dock3
Svop	B3gnt7
Cpeb1	Galnt15
Tspan2	Gcat
Serpine1	Shisa8
Scn3b	Kcnd3
Il6	Mobp
Prss23	Dact2
Ctgf	Rhpn2
Car8	Cacng4
Cyp1a1	Apba2
Slit1	Slc10a4
Rnd1	Pga5
Cxcr6	Hrk
Mrvi1	Hpdl
Pdk4	Dpysl5
F3	Lars2
Tagln	Tlx3
Havcr2	Dmrtc2
Kcnj15	Sypl2
Nipal1	Sv2b
Rgs5	Sema5b
Qpct	Nfasc
Synpo2	Sall3
Cnn1	Nr0b1
Acta2	Itpka
U90926	Zbtb16
Aldh1a7	Sowaha
Slc24a3
Jph2
Col8a1
Ptprq
Gjb5
Maob
4833412C05Rik
Plau
Sh3bgr
Galnt13
Inhba
Myl9
Gm12603
Rspo2
Tpm2
Aif1l
Adcy5
Itga1
Adra1b
Plcxd2
C1qtnf2
Kcnmb1
Ntn4
Myom1
Nipal4
Igfbp2
Syt8
Bmp8b
Cd80
Myocd
Lmod1
Csrp1
Alcam
Slc1a6
Tmem117
Trim12c
Rasgrp3
Msx2
Rnf43
Galnt18
Cryab
Angpt4
Hyal1
Procr
Siglecg
Palld
Tnfrsf23
Htr2a
Sema3a
Rassf6
Lrrc27
Edn1
Rarres1
Ephx2
Me3
Gm17501
Slitrk2
Gpx3
Plac8
Palm2
Gata3
Sbsn
Lpp
Bmpr1b
Tspan9
Rprm
Smoc2
Col10a1
Ltbp2
Dysf
Nmnat2
Des
Igsf11
Optc
Il7
Bmp4
Cdsn
4833427G06Rik
Tnfrsf11b
Ltb4r1
Gabrb1
Cacna1h
Tmeff2
Ccbe1
Samd9l
Aff3
Acer2
Plpp1
Samd12
Itih2
Nexn
Filip1l
Scn3a
Csf1
Cald1
Rcan2
Cemip
Ptchd4
Pcdh1
Lurap1l
Zfp697
Gbp2
Flt1

## Sheet: Wdr5 
Upregulated	Downregulated
Krt13	Cnpy1
Col5a2	Sall4
P4ha2	Sowaha
Apol6	Slc2a3
Smad6	Tdh
Fzd4	Spint1
Tcta	Myb
Klhdc7a	Atp12a
Clec2d	Sall3
Srpx2	Syngr1
Stk32a	Sv2b
Azin2	Cass4
Bmpr1b	F2rl1
Adamts9	Hap1
Clmp	Mpzl2
Cds1	Stxbp2
Grpr	Esx1
Cfap69	Bex4
Gucy1a2	Nr5a2
Prune2	Zfyve28
Nid1	Sema5b
Ldlrad4	2810429I04Rik
Gm7694	Cenpv
Cpa6	Dpysl5
Mn1	Lin28b
Psap	Glt1d1
Sfrp2	Grin2b
Slc22a18	Hpdl
Upk3b	Hook1
Lum	Epcam
Brinp1	Frat1
Stra6	Rragd
Fgf2	Prr18
Afap1	Svip
Bdnf	Map2k6
Qsox1	Fzd9
Gbp2	Gpat2
Gm11613	Adamts20
Lpp	Cdh1
Mertk	Nnat
Hrct1	Zkscan2
Bmp1	Spint2
Clca3a2	Nipsnap1
Zfp423	March9
Krt14	Ppp1r9a
Mgll	Sapcd2
Ica1l	Zdhhc23
Lmod1	Rragb
Ccdc80	Celsr2
Spsb1	Fndc4
Plpp1	Fcgr2b
Thy1	Pga5
Col10a1	Fut9
C1qtnf2	Mblac1
Sema3a	Dact2
Vnn1	Spock2
Ctsb	Nup210
Ypel5	Socs2
Cxxc5	Rps6ka6
Ptn	Rnf32
Tbx3	Mpp3
Adamtsl3	Wdr5
Myo1e	Esco2
Arhgap31	Lmtk3
Dusp27	4930516B21Rik
Sorbs1	Mapk11
Dner	Apela
Wnt5a	Cep112
Pdlim5	Pdgfb
Osmr	Lck
Cdc42ep3	Gm38393
Col7a1	Prob1
Cyr61	Prtg
Vcan	Spc24
Ppp1r3c	Prelid2
Hoxc8	Sema4d
Slc2a9	Agtr2
Filip1l	Nmral1
Sdk1	Dmrtc2
Sparc	B3gnt7
Sprr1a	Acvr2b
Cxcl3	Pdk1
Serpine2	Slain1
Ass1	Map3k9
Col4a1	Gm45871
Maf	Ptch2
Cited2	Mtmr7
Mustn1	Zic3
Serpina3h	Slc7a3
Scpep1	Atp9a
Col4a4	Mtfp1
Asic3	Fam69b
Trpm1	Shcbp1
Bicc1	Bst2
Ifitm10	Syt14
Comp	1700025A08Rik
Kalrn	Plch1
Timp2	Dock3
Mafb	Pdzph1
Lamb3	Syt9
Efemp2	Cited1
Wfs1	Rfc4
St8sia2	Fgf16
St3gal1	Cacng4
Gpr137b	Cth
Stbd1	Wfdc2
Dlx2	Sypl2
Smad7	Neil3
Adam12	Prim1
Ifi203-ps	Mt2
Flt1	Gpr37
Tpm1	Cadm1
Ptprd	Nlrp12
Svep1	Scn9a
Lrrc51	Fam83e
Tinagl1	Marveld3
Ripk2	Mns1
Fam19a5	L1td1
Gm42528	Trh
Tbc1d2	Alx1
Lncenc1	Hist3h2bb-ps
Cald1	B430212C06Rik
Cyp1b1	Gm3854
Islr	Slc10a4
Kng1	Necab1
Col8a1	Fam117a
Gm38070	Tub
Fgf1	RP23-366K1.6
Scpep1os	N4bp3
Fn1	Dpp4
Adamtsl1	B4galnt4
Pcdh1	Map7d2
Snai1	Miga1
Car8	Rhpn2
Defb1	Slc25a23
Chst11	Pnma2
Gas7	Traip
Tmtc4	Abcg1
Aebp1	Zfp72
Gm43128	Ercc6l
Mmp9	Zfp13
Ier3	1700019D03Rik
Spon2	Dpf1
Il1r1	Ryr1
Ankrd1	A230050P20Rik
Dusp1	Csmd2
Chst1	Itgb3bp
M1ap	Mfsd13a
Gpr153	Pxmp2
Fgfr2	Hmgb2
Mamld1	Gpr27
Edn1	Cbx7
Gm15987	Mir17hg
Sprr2k	Car2
Pgm5	Itpka
Serpinb8	Ctsc
Aif1l	Gm12319
Ankk1	Gm14780
Coro6	Rnf220
Snn	Gstt2
Ttc39b	Hist2h2ac
Adra1d	Gm9825
Fhl2	Atp2a3
Saa3	Gm13680
Nkd1	Ccdc39
Snai2	Gm38345
Has2	Tom1l1
Gpr39	Ccdc57
Papss2	Asf1b
Gdnf	Elavl4
Rasl11b	Chchd10
Ifi209	Smtnl2
Tgfb1i1	2810468N07Rik
4833412C05Rik	Ung
Smad9	Hrk
Slc1a6	Drp2
Med12l	E2f2
Sytl2	Apitd1
Kdelr3	Gstk1
Gm2115	Depdc1a
Zfpm1	Rab6b
Mmp17	Gm35315
Gm17501	Lrmp
Pcdhgc5	C330027C09Rik
Tbx20	Impa2
Tgfb2	Plekha7
Ptgis	Pllp
Svop	Lrp8os2
Gramd3	Tspan13
Gm3716	Ankrd6
Car9	Selenov
Loxl2	Apobec3
Macc1	Mcm8
Galnt13	Gcat
Pdgfc	Spata7
Tnnt3	Dhfr
Rspo2	Pgbd1
Gpc4	Gm43890
Upk1b	Ap1s3
Lurap1l	Rpl36a
Fam114a1	Cacng8
Tec	Hecw1
Plpp3	Nkx1-2
Ifi207	St14
Map1a	Chek1
Ch25h	Zfp239
Ptx3	Pclaf
Synpo2	Cenpu
Fbln7	Lypd6
Kcnj8	Eme1
Dnhd1	Fancl
Dbn1	Ccne2
Ctsl	Tmem121
Ksr1	Hist1h1a
Kif1a	Cenpw
Shisa4	Tert
Ly6a	Rpl36a-ps2
Htra1	Elavl2
Gm16365	Gm9888
Chst2	Mkx
Rasl11a	Fzd6
Pcp4l1	Bex1
Phldb2	Kif15
Pea15a	Chst10
Dmpk	Nubpl
Dchs2	Psph
Ildr2	Mei4
Trpv2	Foxd1
Nrip3	Hist1h2bg
Nmnat2	Lrfn5
Bcar3	Ccdc30
Pappa2
Siglecg
Hs3st1
Gata3
Cav1
Vegfd
Serpinf1
Bdkrb1
Tspan9
Irak2
Steap4
Trim30d
Scarf2
Tmeff2
Nrp1
Rnf150
Ugt1a7c
Adamts2
Susd2
Asb4
Thbd
Plau
Tns1
Atoh8
Itih2
Gm10638
Itga7
Ube2ql1
Slc2a13
Plaur
Slc24a3
Gm45174
Cldn15
Bmper
Plxna2
Atp6v0a4
Dnmt3l
Pappa
Plekho1
D130007C19Rik
Tagln
Olr1
Csgalnact1
Impg2
Trnp1
Trp53inp2
Smoc2
Tnc
Fgf7
Myom1
Slc41a2
S100g
Atp1b1
Itgb7
Lims2
Slc44a2
Man1a
Nog
Lrrc4c
Mical2
Cstad
Gbp9
Gm45074
Foxs1
Aff2
Gm11476
Apol7a
Cotl1
Sned1
Bgn
Slc11a1
3300005D01Rik
Muc16
Ngf
Cryab
Ivl
Fmod
Csrp1
Tnn
Kcne4
Cadm3
Ptgs2os2
Cyp2f2
Hsd3b6
Rasef
Asb2
Megf10
Wdr86
Zfp697
Jph2
Clec2g
Aldh1a7
Camk2a
Itga5
Col20a1
Nbl1
Coch
Tspan2
Thsd7a
Igfbp4
Mdga1
A2m
Igfbp7
Alcam
Lox
Akr1c18
Dnah10
Plac8
Csf1
Slitrk2
C1qtnf3
Adra1b
Xkrx
Malrd1
Ces2g
Lepr
Glipr1
Emid1
Lrrc32
Havcr2
Ccl7
Tpm2
F3
Pstpip1
Tnfrsf23
Adra2a
Hhipl1
Maob
Myh11
Ptgs2
Slc2a5
Pi15
Crocc2
Avpr1a
Aldh1a3
Rgs5
Dio3
Tfec
Myl9
Prr33
Lmcd1
Tnmd
Prss46
Gpr149
Serpinb6b
Sorbs2
Lrrc17
Syt8
Astn2
Lgals9
Tgfb3
Sp7
Hmcn2
Cemip
Abi3bp
Aoc3
4931408C20Rik
Thbs1
Slit1
Acta2
Casq2
Cxcl1
Palld
Plekhg4
Syt13
Gda
Cxcl14
Cubn
Col6a5
Actg2
Ccl2
Sdc3
Hbb-y
Col2a1
Trp63
Rnd1
Cdh6
Vwf
Itga1
Csf1r
Slc6a17
Rasgrp3
Prr9
Fbln2
Col28a1
Aadac
Gjb5
Gucy1a3
Ldb3
Sgk1
Crispld2
Inhba
Mrvi1
Ltbp2
Palm2
Mmp13
Rassf6
Optc
RP24-362F17.1
Serpine1
Car3
C4b
Il6
Prss23
Smoc1
Parm1
Gjb2
Grem2
Lrrc27
Mmp10
Fgd3
Slc1a2
Mctp2
Ly6c1
Tacr1
1500015O10Rik
Wnt4
Serpinb2
Serpinb1a
Slfn2
Cnn1
Igfbp5
Cdh17
Htr2a
Sox9
Acta1
Gjb4
Mylk
Des
Ism1
Ggt5
Galnt14
Aoah
Cxcr6
Serpina3n
Tspan18
Il1r2
Gucy2e
Gzme
Timp3
Akap6
Sprr2b
Mfap5
Megf6
Cd93
Tnfsf15
Serpinb9b
Wdr72
Ctgf
Clstn2
Serpinb1b
Pdk4
Galnt9
Galnt18
Sbsn
Prl2c3
Abcc9
Mcpt8
Tns4
Mgam
Prg4
Nptx2
1700009N14Rik
Frmpd3
Gm15640
Neb
Cd53
Kcnj15
Popdc2
Rgs4
Draxin
U90926
F5
Apob
Gm13415
Gm13986
Angpt4
Ppbp
Ccl8
Selp

## Sheet: Brca1_GO
Category	Term	Count	%	PValue	Genes	List Total	Pop Hits	Pop Total	Fold Enrichment	Bonferroni	Benjamini	FDR
GOTERM_BP_FAT	GO:0042127~regulation of cell proliferation	61	0.740112	1.11639e-10	DLC1, NOG, FGF7, FOSL2, PTGS2, PPARG, PTGS1, EDN1, TGFB3, PRRX1, PRRX2, PMAIP1, ZEB1, TGFB1, SLFN2, TGFB2, BDNF, CDKN2B, MYOCD, PTGES, GATA3, HMOX1, CHST11, SERPINE1, TICAM1, PDGFC, FGF2, CD38, DDR1, SERPINF1, ADM, EREG, GRN, VEGFA, CAV2, CAV1, LRRC32, CSF1, CNTFR, TIMP2, ITGB1, FTH1, MSX2, PRL2C3, TGM2, PLCD1, PRL2C2, IL6, SPARC, ATF5, POLD4, PLA2G4A, NUPR1, LAMA5, DBP, GDF11, FABP4, HBEGF, PLAU…	622	538	13588	2.47692	2.79991e-07	2.79991e-07	1.97014e-07
GOTERM_BP_FAT	GO:0048514~blood vessel morphogenesis	31	0.376122	6.67654e-09	CAV1, ACVRL1, PGF, EDN1, PRRX1, CSPG4, PRRX2, ELK3, CITED2, TGFB2, APOB, MYOCD, CTGF, HMOX1, TGM2, RHOB, SEMA3C, PLCD1, FGF2, CYR61, PRL2C2, SGPL1, FLT1, SMAD7, MYH9, MMP14, EPHA2, EREG, VEGFA, ADRA1B, HBEGF	622	198	13588	3.42028	1.67446e-05	8.37235e-06	1.17824e-05
GOTERM_BP_FAT	GO:0007155~cell adhesion	58	0.703713	1.08951e-08	DLC1, PVR, AEBP1, IGFBP7, BCAM, MEGF10, VCL, TGFB2, APP, PCDH1, CD93, CTGF, RHOB, VNN1, COL12A1, CYR61, F11R, FBLIM1, MFGE8, MYH9, DDR1, CD36, F5, PARVB, AOC3, TNC, ITGA11, COL2A1, ITGB2, ITGB1, SRC, APLP1, ALCAM, IGSF11, LGALS3BP, SORBS1, COL7A1, ITGB7, PSTPIP1, THBS1, GPNMB, COL8A1, FN1, SELP, LPP, ITGA1, NID1, NID2, LAMA2, TMEM8B, ITGA5, LAMA5, FBLN5, ITGA8, CYFIP2, ITGAD, BMPR1B, COL20A1	622	561	13588	2.25855	2.73246e-05	9.1083e-06	1.92271e-05
GOTERM_BP_FAT	GO:0022610~biological adhesion	58	0.703713	1.15254e-08	DLC1, PVR, AEBP1, IGFBP7, BCAM, MEGF10, VCL, TGFB2, APP, PCDH1, CD93, CTGF, RHOB, VNN1, COL12A1, CYR61, F11R, FBLIM1, MFGE8, MYH9, DDR1, CD36, F5, PARVB, AOC3, TNC, ITGA11, COL2A1, ITGB2, ITGB1, SRC, APLP1, ALCAM, IGSF11, LGALS3BP, SORBS1, COL7A1, ITGB7, PSTPIP1, THBS1, GPNMB, COL8A1, FN1, SELP, LPP, ITGA1, NID1, NID2, LAMA2, TMEM8B, ITGA5, LAMA5, FBLN5, ITGA8, CYFIP2, ITGAD, BMPR1B, COL20A1	622	562	13588	2.25453	2.89053e-05	7.22641e-06	2.03394e-05
GOTERM_BP_FAT	GO:0001568~blood vessel development	34	0.412521	2.12383e-08	CAV1, ACVRL1, PGF, EDN1, PRRX1, CSPG4, PRRX2, ELK3, CITED2, TGFB2, APOB, MYOCD, CTGF, HMOX1, TGM2, RHOB, SEMA3C, PLCD1, LOX, FGF2, CYR61, PRL2C2, RECK, SGPL1, FLT1, SMAD7, MYH9, MMP14, EPHA2, EREG, VEGFA, ZFP697, ADRA1B, HBEGF	622	244	13588	3.04407	5.32641e-05	1.06531e-05	3.74801e-05
GOTERM_BP_FAT	GO:0001944~vasculature development	34	0.412521	3.86668e-08	CAV1, ACVRL1, PGF, EDN1, PRRX1, CSPG4, PRRX2, ELK3, CITED2, TGFB2, APOB, MYOCD, CTGF, HMOX1, TGM2, RHOB, SEMA3C, PLCD1, LOX, FGF2, CYR61, PRL2C2, RECK, SGPL1, FLT1, SMAD7, MYH9, MMP14, EPHA2, EREG, VEGFA, ZFP697, ADRA1B, HBEGF	622	250	13588	2.97101	9.69715e-05	1.61626e-05	6.82369e-05
GOTERM_BP_FAT	GO:0001501~skeletal system development	36	0.436787	9.35414e-08	NOG, PDLIM7, PTGS2, LTBP3, HEXA, EDN1, PRRX1, TGFB3, FHL2, COL2A1, ZEB1, PRRX2, TGFB1, TGFB2, INSIG2, CTGF, CHST11, GPNMB, PAPSS2, MN1, IDUA, MDFI, SGPL1, H2-M3, NPR2, MMP14, EPHA2, DLX2, CSRNP1, MAPK3, ZFP697, SP7, WNT9A, BMPR1B, BMP8B, BMP8A	622	285	13588	2.75945	0.000234574	3.3514e-05	0.000165077
GOTERM_BP_FAT	GO:0007167~enzyme linked receptor protein signaling pathway	35	0.424654	1.02043e-07	NOG, FGF7, ACVRL1, LTBP3, CSPG4, TGFB3, GDNF, TGFB1, SRC, TGFB2, MSX2, SORBS1, CTGF, PALM2, PDGFC, FGF2, ADAM9, SGPL1, SMAD9, FLT1, SMAD7, SMAD6, AXL, EPHA2, FLNA, DDR1, EREG, DOK5, CSRNP1, VEGFA, HBEGF, BMPR1B, SYNGAP1, BMP8B, BMP8A	622	273	13588	2.80073	0.000255892	3.19901e-05	0.000180081
GOTERM_BP_FAT	GO:0044057~regulation of system process	29	0.351856	1.3397e-07	SNCG, CAV1, SNCAIP, CALD1, EDN1, CPEB1, GDNF, TPM1, DMPK, TGFB2, BDNF, DLG4, CAMK2A, KLK8, NTF3, SMAD7, STXBP1, INHBB, LAMA2, P2RX3, GAA, ADRA1B, HBEGF, SYNGAP1, ADRA1D, CASQ2, NGF, HTR2A, F2R	622	201	13588	3.15186	0.00033594	3.73322e-05	0.000236422
GOTERM_BP_FAT	GO:0043062~extracellular structure organization	23	0.279058	1.09098e-06	RECK, KLK8, NRXN2, TNC, OLFML2B, CCDC80, NID1, COL2A1, TGFB2, APLP1, SMOC2, TNFRSF11B, APP, CRISPLD2, SMOC1, ITGA8, FBLN5, MYH11, DLG4, LOX, CYR61, F2R, SNTA1	622	149	13588	3.37215	0.00273245	0.000273581	0.00192529
GOTERM_BP_FAT	GO:0009611~response to wounding	38	0.461053	1.4213e-06	CXCL1, NOG, CXCL5, PPARG, CCL8, ITGB2, ELK3, TLR5, TIMP3, TGFB1, TGFB2, SLC11A1, TNFRSF1B, DYSF, PROCR, TICAM1, VNN1, THBS1, PAPSS2, FN1, KLF6, SELP, IL6, KLK8, LIPA, EPHX2, SAA3, CHST1, PLAUR, THBD, NUPR1, F5, F3, HBEGF, ALOX5, CTSB, BMPR1B, F2R	622	347	13588	2.39232	0.00355828	0.000324004	0.0025082
GOTERM_BP_FAT	GO:0007178~transmembrane receptor protein serine/threonine kinase signaling pathway	16	0.194128	2.01025e-06	NOG, SMAD9, ACVRL1, SMAD7, LTBP3, SMAD6, TGFB3, GDNF, TGFB1, TGFB2, MSX2, PALM2, BMPR1B, BMP8B, BMP8A, ADAM9	622	78	13588	4.48116	0.00502902	0.000420054	0.00354752
GOTERM_BP_FAT	GO:0045785~positive regulation of cell adhesion	12	0.145596	2.51208e-06	SMOC2, FBLN2, SMOC1, CSF1, TGM2, CCDC80, NID1, THBS1, COL8A1, SRC, CYR61, CITED2	622	43	13588	6.09646	0.0062805	0.000484521	0.00443309
GOTERM_BP_FAT	GO:0051781~positive regulation of cell division	11	0.133463	3.19542e-06	FGF7, EREG, PGF, VEGFA, TGFB3, PDGFC, CAT, PDGFD, FGF2, TGFB1, TGFB2	622	36	13588	6.67506	0.00798211	0.000572274	0.00563895
GOTERM_BP_FAT	GO:0001763~morphogenesis of a branching structure	20	0.24266	3.78198e-06	NOG, IL6, FLT1, FGF7, PGF, CSF1, EDN1, MMP14, GREM1, GDNF, SRC, TGFB1, DDR1, DLX2, WNT4, ADM, LAMA5, VEGFA, TGM2, SEMA3C	622	125	13588	3.49531	0.00944037	0.000632148	0.00667401
GOTERM_BP_FAT	GO:0010810~regulation of cell-substrate adhesion	11	0.133463	9.03001e-06	SMOC2, DDR1, FBLN2, SMOC1, CSF1, CCDC80, NID1, MMP14, THBS1, COL8A1, CYR61	622	40	13588	6.00756	0.0223929	0.00141446	0.0159345
GOTERM_BP_FAT	GO:0051302~regulation of cell division	11	0.133463	9.03001e-06	FGF7, EREG, PGF, VEGFA, TGFB3, PDGFC, CAT, PDGFD, FGF2, TGFB1, TGFB2	622	40	13588	6.00756	0.0223929	0.00141446	0.0159345
GOTERM_BP_FAT	GO:0008285~negative regulation of cell proliferation	27	0.32759	1.18539e-05	DLC1, CAV2, NOG, CAV1, PTGS2, LRRC32, PPARG, TGFB3, PMAIP1, ZEB1, TIMP2, TGFB1, FTH1, TGFB2, SLFN2, MSX2, BDNF, CDKN2B, PTGES, HMOX1, GATA3, FGF2, DDR1, EREG, NUPR1, SERPINF1, GDF11	622	224	13588	2.63318	0.0292921	0.00174728	0.020917
GOTERM_BP_FAT	GO:0030198~extracellular matrix organization	17	0.206261	1.27943e-05	RECK, OLFML2B, CCDC80, NID1, COL2A1, TGFB2, APLP1, SMOC2, APP, TNFRSF11B, CRISPLD2, SMOC1, ITGA8, FBLN5, MYH11, LOX, CYR61	622	101	13588	3.67699	0.0315789	0.00178109	0.0225762
GOTERM_BP_FAT	GO:0030155~regulation of cell adhesion	16	0.194128	2.17274e-05	CSF1, CCDC80, NID1, MMP14, SRC, CITED2, LAMA2, DDR1, SMOC2, FBLN2, LAMA5, SMOC1, TGM2, THBS1, COL8A1, CYR61	622	94	13588	3.71841	0.0530348	0.00272094	0.0383364
GOTERM_BP_FAT	GO:0001666~response to hypoxia	13	0.157729	2.76466e-05	ATP1B1, CAV1, NOL3, HMOX1, P2RX3, EDN1, ARNT2, VEGFA, TGFB3, MMP14, PLAU, TGFB1, CITED2	622	64	13588	4.4374	0.0669893	0.00329639	0.048778
GOTERM_BP_FAT	GO:0007049~cell cycle	87	1.58933	6.59372e-39	CLSPN, E2F7, E2F8, AURKA, CUZD1, AURKB, CDT1, CCNE2, CDC45, CDCA8, MCM7, OIP5, FANCI, INCENP, PSMC3IP, CDCA2, MYB, CDCA5, CCNA2, TUBB3, ASPM, CDCA3, CDC7, CDC6, CDK1, KIF11, LIG1, SGOL1, NUSAP1, ESPL1, MCM2, MCM3, UBE2C, ESCO2, NCAPD3, MCM6, NCAPD2, UHRF1, MAD2L1, TIMELESS, RIF1, NSL1, BUB1B, STMN1, DSCC1, HAUS3, HAUS5, POLA1, CHEK1, RCC1, SPC24, NCAPG2, BUB1, FBXO5, MNS1, CAMK2B, SKA1, ZWILCH, H…	365	611	13588	5.30079	1.26995e-35	1.26995e-35	1.12868e-35
GOTERM_BP_FAT	GO:0022403~cell cycle phase	61	1.11436	2.27224e-33	AURKB, CDCA8, OIP5, INCENP, PSMC3IP, CDCA2, MYB, CDCA5, CCNA2, TUBB3, ASPM, CDCA3, CDC6, CDK1, KIF11, SGOL1, NUSAP1, ESPL1, UBE2C, NCAPD3, NCAPD2, MAD2L1, TIMELESS, NSL1, BUB1B, STMN1, HAUS3, HAUS5, POLA1, CHEK1, RCC1, SPC24, NCAPG2, BUB1, FBXO5, MNS1, CAMK2B, SKA1, ZWILCH, HELLS, TRIP13, ERCC6L, EXO1, MKI67, DLGAP5, KIF18A, NUF2, CENPF, CDC20, CENPE, NDC80, BIRC5, PMF1, SMC2, SUV39H2, CENPH, CCN…	365	328	13588	6.92339	4.37634e-30	2.18817e-30	3.88952e-30
GOTERM_BP_FAT	GO:0000279~M phase	57	1.04129	5.00735e-33	AURKB, CDCA8, OIP5, INCENP, PSMC3IP, CDCA2, CDCA5, CCNA2, TUBB3, ASPM, CDCA3, CDC6, CDK1, KIF11, SGOL1, NUSAP1, ESPL1, UBE2C, NCAPD3, NCAPD2, MAD2L1, TIMELESS, NSL1, BUB1B, STMN1, HAUS3, HAUS5, RCC1, SPC24, NCAPG2, BUB1, MNS1, FBXO5, SKA1, ZWILCH, HELLS, TRIP13, ERCC6L, EXO1, MKI67, DLGAP5, KIF18A, NUF2, CENPF, CDC20, CENPE, NDC80, BIRC5, PMF1, SMC2, SUV39H2, CENPH, CCNB1, PLK1, KIF20B, CKS2, UTP…	365	283	13588	7.4981	9.64415e-30	3.21472e-30	8.57134e-30
GOTERM_BP_FAT	GO:0000278~mitotic cell cycle	53	0.968213	2.32269e-32	AURKA, AURKB, CDCA8, OIP5, INCENP, CDCA2, MYB, CDCA5, CCNA2, ASPM, TUBB3, CDCA3, CDC6, CDK1, KIF11, SGOL1, NUSAP1, UBE2C, NCAPD3, NCAPD2, MAD2L1, TIMELESS, NSL1, BUB1B, STMN1, HAUS3, HAUS5, POLA1, CHEK1, RCC1, SPC24, NCAPG2, BUB1, FBXO5, CAMK2B, SKA1, ZWILCH, HELLS, ERCC6L, DLGAP5, KIF18A, NUF2, CENPF, CDC20, CENPE, NDC80, BIRC5, PMF1, SMC2, CENPH, CCNB1, PLK1, KIF20B	365	244	13588	8.08628	4.47349e-29	1.11837e-29	3.97586e-29
GOTERM_BP_FAT	GO:0022402~cell cycle process	64	1.16916	1.40508e-31	AURKB, CDCA8, OIP5, INCENP, PSMC3IP, CDCA2, MYB, CDCA5, CCNA2, TUBB3, ASPM, CDCA3, CDC6, CDK1, KIF11, SGOL1, NUSAP1, ESPL1, UBE2C, NCAPD3, NCAPD2, MAD2L1, TIMELESS, NSL1, BUB1B, STMN1, HAUS3, HAUS5, POLA1, CHEK1, RCC1, SPC24, NCAPG2, BUB1, FBXO5, MNS1, CAMK2B, SKA1, ZWILCH, HELLS, TRIP13, ERCC6L, EXO1, MKI67, MSH2, DLGAP5, KIF18A, NUF2, CENPF, CDC20, CENPE, NDC80, BIRC5, PMF1, RACGAP1, SMC2, BRCA…	365	393	13588	6.06248	2.70619e-28	5.41238e-29	2.40515e-28
GOTERM_BP_FAT	GO:0000087~M phase of mitotic cell cycle	47	0.858604	7.38601e-31	HAUS3, HAUS5, AURKB, RCC1, SPC24, CDCA8, NCAPG2, OIP5, INCENP, BUB1, CDCA2, FBXO5, SKA1, ZWILCH, CCNA2, CDCA5, ASPM, HELLS, TUBB3, ERCC6L, CDCA3, CDC6, CDK1, KIF11, DLGAP5, SGOL1, NUF2, KIF18A, NUSAP1, CENPF, BIRC5, NDC80, CDC20, CENPE, PMF1, UBE2C, SMC2, NCAPD3, NCAPD2, CENPH, CCNB1, MAD2L1, TIMELESS, PLK1, NSL1, KIF20B, BUB1B	365	194	13588	9.01901	1.42255e-27	2.37091e-28	1.2643e-27
GOTERM_BP_FAT	GO:0051301~cell division	54	0.986482	3.53567e-30	CUZD1, AURKB, CCNE2, CDCA8, CDC45, CDCA7, OIP5, INCENP, CDCA2, CDCA5, CCNA2, TOP2A, ASPM, CDCA3, CDC7, CDC6, CDK1, KIF11, LIG1, SGOL1, NUSAP1, UBE2C, MCM5, NCAPD3, NCAPD2, MAD2L1, TIMELESS, NSL1, BUB1B, HAUS3, HAUS5, ZBTB16, RCC1, SPC24, NCAPG2, BUB1, FBXO5, SKA1, ZWILCH, HELLS, ERCC6L, NUF2, CDC20, CENPE, NDC80, BIRC5, PMF1, RACGAP1, SMC2, CENPH, CCNB1, PLK1, KIF20B, CKS2	365	281	13588	7.15402	6.80971e-27	9.72815e-28	6.05219e-27
GOTERM_BP_FAT	GO:0000280~nuclear division	45	0.822068	4.46931e-29	HAUS3, HAUS5, AURKB, RCC1, SPC24, CDCA8, NCAPG2, OIP5, INCENP, BUB1, CDCA2, FBXO5, SKA1, ZWILCH, CCNA2, CDCA5, ASPM, HELLS, TUBB3, ERCC6L, CDCA3, CDC6, CDK1, KIF11, SGOL1, NUF2, KIF18A, NUSAP1, BIRC5, NDC80, CDC20, CENPE, PMF1, UBE2C, SMC2, NCAPD3, NCAPD2, CENPH, CCNB1, MAD2L1, TIMELESS, PLK1, NSL1, KIF20B, BUB1B	365	190	13588	8.81702	8.6079e-26	1.07599e-26	7.65035e-26
GOTERM_BP_FAT	GO:0007067~mitosis	45	0.822068	4.46931e-29	HAUS3, HAUS5, AURKB, RCC1, SPC24, CDCA8, NCAPG2, OIP5, INCENP, BUB1, CDCA2, FBXO5, SKA1, ZWILCH, CCNA2, CDCA5, ASPM, HELLS, TUBB3, ERCC6L, CDCA3, CDC6, CDK1, KIF11, SGOL1, NUF2, KIF18A, NUSAP1, BIRC5, NDC80, CDC20, CENPE, PMF1, UBE2C, SMC2, NCAPD3, NCAPD2, CENPH, CCNB1, MAD2L1, TIMELESS, PLK1, NSL1, KIF20B, BUB1B	365	190	13588	8.81702	8.6079e-26	1.07599e-26	7.65035e-26
GOTERM_BP_FAT	GO:0006259~DNA metabolic process	63	1.1509	6.07736e-29	CLSPN, KIF22, MCM10, CDT1, PRIM1, CCNE2, CDC45, MCM7, FANCI, PSMC3IP, TOP2A, PMS1, FANCB, RTEL1, CDC6, NUDT1, DTL, GEN1, LIG1, NEIL3, USP1, POLE, MCM2, MCM3, MCM4, ESCO2, MCM5, MCM6, RFC5, UHRF1, RFC4, RAD18, DSCC1, HMGB2, UNG, POLA1, CHEK1, ERCC8, RPA2, CHD1L, POLE2, BCL11B, POLQ, HELLS, FEN1, TRIP13, EXO1, RECQL4, GINS1, RAD51AP1, MSH3, MSH2, GINS3, NASP, EME1, BRIP1, RAD54L, BRCA1, DNA2, POLD1…	365	421	13588	5.57085	1.1705e-25	1.30056e-26	1.04029e-25
GOTERM_BP_FAT	GO:0048285~organelle fission	45	0.822068	2.28463e-28	HAUS3, HAUS5, AURKB, RCC1, SPC24, CDCA8, NCAPG2, OIP5, INCENP, BUB1, CDCA2, FBXO5, SKA1, ZWILCH, CCNA2, CDCA5, ASPM, HELLS, TUBB3, ERCC6L, CDCA3, CDC6, CDK1, KIF11, SGOL1, NUF2, KIF18A, NUSAP1, BIRC5, NDC80, CDC20, CENPE, PMF1, UBE2C, SMC2, NCAPD3, NCAPD2, CENPH, CCNB1, MAD2L1, TIMELESS, PLK1, NSL1, KIF20B, BUB1B	365	197	13588	8.50372	4.4002e-25	4.4002e-26	3.91072e-25
GOTERM_BP_FAT	GO:0006281~DNA repair	37	0.675923	1.77868e-18	KIF22, CLSPN, HMGB2, UNG, POLzA1, CHEK1, ERCC8, CHD1L, FANCI, POLQ, PMS1, FEN1, RTEL1, FANCB, TRIP13, EXO1, NUDT1, RAD51AP1, MSH3, GEN1, MSH2, LIG1, NEIL3, USP1, EME1, POLE, BRIP1, RAD54L, ESCO2, BRCA1, DNA2, UHRF1, POLD1, PCNA, RAD18, CHAF1B, BARD1	365	222	13588	6.20457	3.42573e-15	3.1143e-16	3.04465e-15
GOTERM_BP_FAT	GO:0006260~DNA replication	31	0.566313	4.90424e-18	POLA1, MCM10, CDT1, PRIM1, CCNE2, RPA2, CDC45, MCM7, POLE2, POLQ, FEN1, GINS1, CDC6, DTL, LIG1, NASP, GINS3, POLE, MCM2, MCM3, MCM4, BRCA1, MCM5, MCM6, RFC5, DNA2, RFC4, POLD1, PCNA, CHAF1B, DSCC1	365	152	13588	7.59243	9.44557e-15	7.8713e-16	8.39484e-15
GOTERM_BP_FAT	GO:0006974~response to DNA damage stimulus	41	0.748995	5.2594e-18	KIF22, CLSPN, HMGB2, UNG, POLA1, CHEK1, ERCC8, CHD1L, FANCI, POLQ, PMS1, RTEL1, FANCB, FEN1, TRIP13, EXO1, CDK1, NUDT1, RAD51AP1, MSH3, GEN1, MSH2, DTL, LIG1, NEIL3, USP1, EME1, POLE, BRIP1, RAD54L, ESCO2, BRCA1, DNA2, UHRF1, TIMELESS, RIF1, POLD1, PCNA, RAD18, CHAF1B, BARD1	365	287	13588	5.3182	1.01296e-14	7.792e-16	9.00278e-15
GOTERM_BP_FAT	GO:0006323~DNA packaging	25	0.456704	1.29201e-16	HIST1H2AB, HIST1H4K, HIST1H2AE, HIST1H2BP, HIST1H2BN, HIST1H4A, HIST1H2BK, HIST1H2BL, CENPA, NCAPG2, HIST2H2AC, HIST1H2BJ, H2AFZ, HIST1H4I, ASF1B, HIST1H4J, CDCA5, TOP2A, HELLS, GM12260, HIST1H2BB, HIST1H1D, HIST1H1B, HIST1H1A, HIST1H2BG, NUSAP1, MCM2, SMC2, NCAPD3, NCAPD2, HIST1H3A, HIST1H3B, HIST1H3C, HIST1H3F, HIST1H3G, HIST1H3H, HIST1H2AN	365	101	13588	9.2147	2.13829e-13	1.53211e-14	1.88738e-13
GOTERM_BP_FAT	GO:0033554~cellular response to stress	43	0.785532	3.65927e-14	KIF22, CLSPN, HMGB2, ARPP21, UNG, POLA1, CHEK1, ERCC8, CHD1L, FANCI, POLQ, NEFL, PMS1, RTEL1, FANCB, FEN1, TRIP13, EXO1, CDK1, NUDT1, RAD51AP1, MSH3, GEN1, MSH2, DTL, LIG1, NEIL3, USP1, EME1, POLE, BRIP1, RAD54L, ESCO2, BRCA1, DNA2, UHRF1, TIMELESS, RIF1, POLD1, PCNA, RAD18, CHAF1B, BARD1	365	404	13588	3.96232	7.05636e-11	4.70424e-12	6.27165e-11
GOTERM_BP_FAT	GO:0007059~chromosome segregation	18	0.328827	5.69514e-13	SGOL1, NUF2, KIF18A, CENPF, NUSAP1, ESPL1, CENPE, NDC80, BIRC5, PMF1, NCAPD3, CENPH, MAD2L1, NSL1, INCENP, SKA1, TOP2A, CDCA5	365	64	13588	10.4702	1.09694e-09	6.85589e-11	9.7492e-10
GOTERM_BP_FAT	GO:0031497~chromatin assembly	18	0.328827	9.36421e-12	HIST1H2AB, HIST1H4K, HIST1H2AE, HIST1H2BP, HIST1H2BN, HIST1H4A, HIST1H2BK, CENPA, HIST1H2BL, HIST2H2AC, HIST1H2BJ, H2AFZ, HIST1H4I, ASF1B, HIST1H4J, HELLS, GM12260, HIST1H2BB, HIST1H1D, HIST1H1B, HIST1H1A, HIST1H2BG, MCM2, HIST1H3A, HIST1H3B, HIST1H3C, HIST1H3F, HIST1H3G, HIST1H3H, HIST1H2AN	365	75	13588	8.93458	1.80354e-08	1.06091e-09	1.60291e-08
GOTERM_BP_FAT	GO:0034728~nucleosome organization	18	0.328827	1.17713e-11	HIST1H2AB, HIST1H4K, HIST1H2AE, HIST1H2BP, HIST1H2BN, HIST1H4A, HIST1H2BK, CENPA, HIST1H2BL, HIST2H2AC, HIST1H2BJ, H2AFZ, HIST1H4I, ASF1B, HIST1H4J, GM12260, HIST1H2BB, HIST1H1D, HIST1H1B, HIST1H1A, NASP, HIST1H2BG, MCM2, HIST1H3A, HIST1H3B, HIST1H3C, HIST1H3F, HIST1H3G, HIST1H3H, HIST1H2AN	365	76	13588	8.81702	2.26714e-08	1.25952e-09	2.01494e-08
GOTERM_BP_FAT	GO:0065004~protein-DNA complex assembly	18	0.328827	1.17713e-11	HIST1H2AB, HIST1H4K, HIST1H2AE, HIST1H2BP, HIST1H2BN, HIST1H4A, HIST1H2BK, CENPA, HIST1H2BL, HIST2H2AC, HIST1H2BJ, H2AFZ, HIST1H4I, ASF1B, HIST1H4J, HELLS, GM12260, HIST1H2BB, HIST1H1D, HIST1H1B, HIST1H1A, HIST1H2BG, MCM2, HIST1H3A, HIST1H3B, HIST1H3C, HIST1H3F, HIST1H3G, HIST1H3H, HIST1H2AN	365	76	13588	8.81702	2.26714e-08	1.25952e-09	2.01494e-08
GOTERM_BP_FAT	GO:0006261~DNA-dependent DNA replication	13	0.237486	3.67855e-11	PRIM1, CCNE2, DNA2, CDC45, MCM7, POLE2, POLD1, POLA1, MCM2, MCM3, MCM4, MCM5, MCM6	365	34	13588	14.234	7.0849e-08	3.7289e-09	6.29678e-08
GOTERM_BP_FAT	GO:0006334~nucleosome assembly	17	0.310559	6.65743e-11	HIST1H2AB, HIST1H4K, HIST1H2AE, HIST1H2BP, HIST1H2BN, HIST1H2BK, HIST1H4A, CENPA, HIST1H2BL, HIST2H2AC, HIST1H2BJ, H2AFZ, HIST1H4I, ASF1B, HIST1H4J, GM12260, HIST1H2BB, HIST1H1D, HIST1H1B, HIST1H1A, HIST1H2BG, MCM2, HIST1H3A, HIST1H3B, HIST1H3C, HIST1H3F, HIST1H3G, HIST1H3H, HIST1H2AN	365	73	13588	8.66939	1.28222e-07	6.41111e-09	1.13959e-07
GOTERM_BP_FAT	GO:0006333~chromatin assembly or disassembly	19	0.347095	6.00355e-10	HIST1H2AB, HIST1H4K, HIST1H2AE, HIST1H2BP, HIST1H2BN, HIST1H4A, HIST1H2BK, CENPA, HIST1H2BL, HIST2H2AC, HIST1H2BJ, H2AFZ, HIST1H4I, ASF1B, HIST1H4J, HELLS, GM12260, HIST1H2BB, HIST1H1D, HIST1H1B, HIST1H1A, HIST1H2BG, MCM2, SUV39H2, HIST1H3A, HIST1H3B, HIST1H3C, HIST1H3F, HIST1H3G, HIST1H3H, HIST1H2AN	365	109	13588	6.48918	1.15628e-06	5.50611e-08	1.02766e-06
GOTERM_BP_FAT	GO:0051276~chromosome organization	36	0.657654	8.96889e-10	HIST1H2AB, MEAF6, HIST1H4K, HIST1H2AE, HAT1, HIST1H2BP, CHD1L, HIST1H2BN, HIST1H4A, HIST1H2BK, NCAPG2, CENPA, HIST1H2BL, HIST2H2AC, HIST1H2BJ, H2AFZ, HIST1H4I, ASF1B, HIST1H4J, TOP2A, CDCA5, RTEL1, HELLS, GM12260, HIST1H2BB, HIST1H1D, HIST1H1B, HIST1H1A, NASP, HIST1H2BG, KIF18A, NUSAP1, MCM2, RAD54L, SMC2, NCAPD3, GSG2, SUV39H2, NCAPD2, CENPH, MAD2L1, HIST1H3A, HIST1H3B, HIST1H3C, HIST1H3F, HIST1…	365	404	13588	3.31729	1.72741e-06	7.85185e-08	1.53525e-06
GOTERM_BP_FAT	GO:0007017~microtubule-based process	25	0.456704	2.28844e-09	KIF23, TPPP3, HAUS3, KIF22, HAUS5, KIF24, HOOK1, KIF2C, FBXO5, NEFL, TUBB3, KIF14, KIF11, KIF15, KIF18A, NUF2, KIF18B, NUSAP1, ESPL1, BIRC5, NDC80, CENPE, BRCA1, KIF20B, STMN1	365	211	13588	4.41083	4.40752e-06	1.91632e-07	3.91723e-06
GOTERM_BP_FAT	GO:0034621~cellular macromolecular complex subunit organization	24	0.438436	1.82641e-07	HIST1H2AB, HIST1H4K, HIST1H2AE, HIST1H2BP, HIST1H2BN, HIST1H4A, HIST1H2BK, CENPA, HIST1H2BL, HIST2H2AC, HIST1H2BJ, H2AFZ, FBXO5, HIST1H4I, ASF1B, HIST1H4J, TUBB3, HELLS, GM12260, HIST1H2BB, HIST1H1D, HIST1H1B, NASP, HIST1H1A, HIST1H2BG, KIF18A, MCM2, CENPH, HIST1H3A, HIST1H3B, HIST1H3C, STMN1, HIST1H3F, HIST1H3G, HIST1H3H, HIST1H2AN	365	245	13588	3.64677	0.000351704	1.46568e-05	0.000312635
GOTERM_BP_FAT	GO:0000226~microtubule cytoskeleton organization	16	0.292291	2.59072e-07	HAUS3, TPPP3, KIF11, HAUS5, NUF2, KIF18A, NUSAP1, CENPE, NDC80, BIRC5, ESPL1, BRCA1, HOOK1, FBXO5, STMN1, NEFL	365	111	13588	5.36611	0.000498848	1.99587e-05	0.000443466
GOTERM_BP_FAT	GO:0043933~macromolecular complex subunit organization	28	0.511509	2.08874e-06	HIST1H2AB, HIST1H4K, HIST1H2AE, CDH1, PDSS1, HIST1H2BP, HIST1H2BN, HIST1H4A, HIST1H2BK, CENPA, HIST1H2BL, HIST2H2AC, HIST1H2BJ, H2AFZ, FBXO5, HIST1H4I, ASF1B, HIST1H4J, DCTPP1, HELLS, TUBB3, GM12260, HIST1H2BB, HIST1H1D, TRPM8, HIST1H1B, HIST1H1A, NASP, HIST1H2BG, KIF18A, MCM2, CENPH, HIST1H3A, HIST1H3B, HIST1H3C, STMN1, HIST1H3F, HIST1H3G, HIST1H3H, HIST1H2AN	365	367	13588	2.84024	0.00401483	0.000154715	0.00357534
GOTERM_BP_FAT	GO:0006310~DNA recombination	12	0.219218	4.62337e-06	RECQL4, EXO1, RAD51AP1, MSH3, MSH2, UNG, BCL11B, LIG1, EME1, PSMC3IP, RAD54L, TRIP13	365	75	13588	5.95638	0.00886511	0.000329747	0.00791377
GOTERM_BP_FAT	GO:0034622~cellular macromolecular complex assembly	20	0.365364	6.03132e-06	HIST1H2AB, HIST1H4K, HIST1H2AE, HIST1H2BP, HIST1H2BN, HIST1H4A, HIST1H2BK, CENPA, HIST1H2BL, HIST2H2AC, HIST1H2BJ, H2AFZ, FBXO5, HIST1H4I, ASF1B, HIST1H4J, TUBB3, HELLS, GM12260, HIST1H2BB, HIST1H1D, HIST1H1B, HIST1H1A, HIST1H2BG, MCM2, HIST1H3A, HIST1H3B, HIST1H3C, HIST1H3F, HIST1H3G, HIST1H3H, HIST1H2AN	365	217	13588	3.4311	0.0115491	0.000414784	0.0103236
GOTERM_BP_FAT	GO:0006325~chromatin organization	24	0.438436	1.35883e-05	HIST1H2AB, MEAF6, HIST1H4K, HIST1H2AE, HAT1, HIST1H2BP, HIST1H2BN, CHD1L, HIST1H4A, HIST1H2BK, CENPA, HIST1H2BL, HIST2H2AC, HIST1H2BJ, H2AFZ, HIST1H4I, ASF1B, HIST1H4J, HELLS, GM12260, HIST1H2BB, HIST1H1D, HIST1H1B, NASP, HIST1H1A, HIST1H2BG, MCM2, GSG2, SUV39H2, HIST1H3A, HIST1H3B, HIST1H3C, HIST1H3F, HIST1H3G, HIST1H3H, HIST1H2AN	365	315	13588	2.83637	0.0258317	0.00090205	0.0232572

## Sheet: Bard1_GO
Category	Term	Count	%	PValue	Genes	List Total	Pop Hits	Pop Total	Fold Enrichment	Bonferroni	Benjamini	FDR
GOTERM_BP_FAT	GO:0042127~regulation of cell proliferation	13	8.84354	0.000896	MSX2, BMP4, IL6, CD80, MYOCD, IL7, GATA3, CSF1, SERPINE1, EDN1, TGFB3, PLAU, HTR2A	106	538	13588	3.0975	0.62476	0.387431	1.42274

## Sheet: Wdr5_GO
Category	Term	Count	%	PValue	Genes	List Total	Pop Hits	Pop Total	Fold Enrichment	Bonferroni	Benjamini	FDR
GOTERM_BP_FAT	GO:0007155~cell adhesion	53	11.3734	1.11468e-16	AEBP1, CADM3, NRP1, CLSTN2, IGFBP7, MEGF10, TGFB2, PCDH1, CD93, CTGF, VNN1, SPON2, CYR61, SDK1, THY1, PGM5, F5, VCAN, ADAM12, AOC3, TNC, PCDHGC5, COL28A1, COL2A1, SOX9, CLDN15, CDH6, SCARF2, ALCAM, LAMB3, SORBS1, COL7A1, COMP, ITGB7, PSTPIP1, TNN, THBS1, COL8A1, FN1, SELP, SVEP1, OLR1, LPP, ITGA1, NID1, VWF, SNED1, ITGA5, CDH17, ITGA7, FBLN7, BMPR1B, COL20A1	340	561	13588	3.77563	2.1283e-13	2.1283e-13	1.88738e-13
GOTERM_BP_FAT	GO:0022610~biological adhesion	53	11.3734	1.20127e-16	AEBP1, CADM3, NRP1, CLSTN2, IGFBP7, MEGF10, TGFB2, PCDH1, CD93, CTGF, VNN1, SPON2, CYR61, SDK1, THY1, PGM5, F5, VCAN, ADAM12, AOC3, TNC, PCDHGC5, COL28A1, COL2A1, SOX9, CLDN15, CDH6, SCARF2, ALCAM, LAMB3, SORBS1, COL7A1, COMP, ITGB7, PSTPIP1, TNN, THBS1, COL8A1, FN1, SELP, SVEP1, OLR1, LPP, ITGA1, NID1, VWF, SNED1, ITGA5, CDH17, ITGA7, FBLN7, BMPR1B, COL20A1	340	562	13588	3.76891	2.1283e-13	1.06359e-13	1.88738e-13
GOTERM_BP_FAT	GO:0009611~response to wounding	33	7.08155	1.70829e-10	CXCL1, NOG, CCL2, CXCL3, CCL8, TIMP3, CCL7, TGFB2, SLC11A1, SLC1A2, VNN1, THBS1, PAPSS2, FN1, KNG1, SELP, IL6, OLR1, C4B, EFEMP2, SAA3, CHST2, CHST1, PLAUR, VWF, GGT5, SERPINA3N, THBD, F5, F3, CTSB, BMPR1B, IGFBP4	340	347	13588	3.80068	3.27478e-07	1.09159e-07	2.92255e-07
GOTERM_BP_FAT	GO:0010811~positive regulation of cell-substrate adhesion	10	2.14592	1.06239e-08	SMOC2, FBLN2, SMOC1, CSF1, CCDC80, NID1, THBS1, COL8A1, ABI3BP, CYR61	340	27	13588	14.8017	2.03657e-05	5.09147e-06	1.81754e-05
GOTERM_BP_FAT	GO:0001501~skeletal system development	27	5.79399	1.19436e-08	FGFR2, WNT5A, NOG, PTGS2, MMP9, EDN1, TGFB3, FHL2, COL2A1, SOX9, TGFB2, HOXC8, CTGF, CHST11, TRP63, PTN, PAPSS2, MN1, BMP1, TBX3, COL5A2, MMP13, DLX2, ZFP697, SP7, BMPR1B, IGFBP5	340	285	13588	3.78613	2.28956e-05	4.57917e-06	2.04332e-05
GOTERM_BP_FAT	GO:0045785~positive regulation of cell adhesion	11	2.36052	7.54774e-08	SMOC2, FBLN2, SMOC1, CSF1, CCDC80, NID1, THBS1, COL8A1, ABI3BP, CYR61, CITED2	340	43	13588	10.2235	0.00014468	2.41147e-05	0.000129127
GOTERM_BP_FAT	GO:0001763~morphogenesis of a branching structure	17	3.64807	8.38903e-08	WNT5A, FGFR2, NOG, IL6, FLT1, FGF7, NRP1, TBX3, CSF1, TBX20, EDN1, SOX9, GDNF, DLX2, WNT4, TRP63, SEMA3A	340	125	13588	5.4352	0.000160805	2.29737e-05	0.00014352
GOTERM_BP_FAT	GO:0022612~gland morphogenesis	14	3.00429	1.46334e-07	FGFR2, WNT5A, NOG, WNT4, IL6, CAV1, NRP1, FGF7, TBX3, TNC, CSF1, TRP63, SEMA3A, SOX9	340	84	13588	6.66078	0.000280483	3.50647e-05	0.00025035
GOTERM_BP_FAT	GO:0010810~regulation of cell-substrate adhesion	10	2.14592	4.655e-07	SMOC2, FBLN2, SMOC1, CSF1, CCDC80, NID1, THBS1, COL8A1, ABI3BP, CYR61	340	40	13588	9.99118	0.000891966	9.91467e-05	0.00079638
GOTERM_BP_FAT	GO:0001568~blood vessel development	22	4.72103	8.27622e-07	FGFR2, CAV1, FLT1, NRP1, TBX3, SMAD7, MYO1E, LEPR, TBX20, EDN1, THY1, TGFB2, CITED2, APOB, CTGF, ITGA7, ADRA1B, ZFP697, LOX, FGF1, FGF2, CYR61	340	244	13588	3.60338	0.00158529	0.000158643	0.00141589
GOTERM_BP_FAT	GO:0006954~inflammatory response	21	4.50644	9.14158e-07	KNG1, CXCL1, SELP, IL6, CCL2, OLR1, C4B, CXCL3, CHST2, SAA3, CCL8, CCL7, CHST1, SLC11A1, GGT5, SERPINA3N, VNN1, BMPR1B, THBS1, IGFBP4, FN1	340	225	13588	3.73004	0.00175091	0.0001593	0.00156394
GOTERM_BP_FAT	GO:0060429~epithelium development	23	4.93562	1.2166e-06	FGFR2, WNT5A, NOG, NRP1, TBX3, PTGS2, PSAP, CSF1, TNC, SOX9, GDNF, SPRR2K, WNT4, SPRR1A, ALDH1A3, SPRR2B, KRT14, TRP63, CAR9, TGFB1I1, SEMA3A, IVL, FGF2	340	271	13588	3.39184	0.0023295	0.000194333	0.00208135
GOTERM_BP_FAT	GO:0001944~vasculature development	22	4.72103	1.2294e-06	FGFR2, CAV1, FLT1, NRP1, TBX3, SMAD7, MYO1E, LEPR, TBX20, EDN1, THY1, TGFB2, CITED2, APOB, CTGF, ITGA7, ADRA1B, ZFP697, LOX, FGF1, FGF2, CYR61	340	250	13588	3.51689	0.00235399	0.000181273	0.00210325
GOTERM_BP_FAT	GO:0030198~extracellular matrix organization	14	3.00429	1.30313e-06	MMP9, CCDC80, NID1, COL2A1, COL5A2, ABI3BP, TGFB2, SMOC2, CRISPLD2, SMOC1, MYH11, LOX, ADAMTS2, CYR61	340	101	13588	5.53966	0.00249498	0.00017842	0.00222938
GOTERM_BP_FAT	GO:0048514~blood vessel morphogenesis	19	4.07725	2.34121e-06	FGFR2, CAV1, FLT1, NRP1, SMAD7, MYO1E, LEPR, TBX20, EDN1, TGFB2, CITED2, THY1, APOB, CTGF, ITGA7, ADRA1B, FGF1, FGF2, CYR61	340	198	13588	3.835	0.00447806	0.000299163	0.0040053
GOTERM_BP_FAT	GO:0035295~tube development	22	4.72103	2.94868e-06	FGFR2, WNT5A, NOG, FLT1, NRP1, FGF7, TBX3, CSF1, TBX20, EDN1, TGFB3, GDNF, BDNF, WNT4, CRISPLD2, CTGF, TRP63, ZFP697, LOX, FGF1, ADAMTS2, FGF2	340	264	13588	3.33039	0.00563668	0.000353227	0.00504451
GOTERM_BP_FAT	GO:0051216~cartilage development	12	2.57511	3.46384e-06	WNT5A, DLX2, NOG, BMP1, CTGF, CHST11, EDN1, COL2A1, BMPR1B, SOX9, MMP13, TGFB2	340	78	13588	6.14842	0.0066182	0.000390523	0.00592581
GOTERM_BP_FAT	GO:0060348~bone development	14	3.00429	7.58971e-06	FGFR2, NOG, BMP1, PTGS2, FHL2, COL2A1, SOX9, MMP13, CTGF, PTN, SP7, MN1, PAPSS2, IGFBP5	340	118	13588	4.74158	0.0144442	0.00080798	0.0129838
GOTERM_BP_FAT	GO:0048729~tissue morphogenesis	20	4.29185	8.33423e-06	WNT5A, FGFR2, NOG, NRP1, FGF7, TBX3, SMAD7, CSF1, TNC, SOX9, GDNF, TPM1, SNAI1, TGFB2, WNT4, ALDH1A3, TRP63, CAR9, SEMA3A, TGFB1I1	340	238	13588	3.35838	0.0158498	0.00084053	0.0142573
GOTERM_BP_FAT	GO:0048732~gland development	18	3.86266	9.00241e-06	WNT5A, FGFR2, NOG, CAV1, IL6, NRP1, FGF7, TBX3, PSAP, CSF1, TNC, TGFB3, SOX9, CITED2, WNT4, TRP63, SEMA3A, FGF2	340	197	13588	3.6516	0.0171096	0.000862513	0.0154003
GOTERM_BP_FAT	GO:0042127~regulation of cell proliferation	32	6.86695	1.29221e-05	FGFR2, WNT5A, NOG, CAV1, CCL2, FGF7, PTGS2, LRRC32, CSF1, EDN1, TGFB3, SOX9, TIMP2, TGFB2, SLFN2, PRL2C3, BDNF, GATA3, SERPINE1, CHST11, TRP63, GRPR, PDGFC, FGF1, FGF2, IL6, TBX3, SPARC, SERPINF1, RIPK2, PLAU, HTR2A	340	538	13588	2.37708	0.0244675	0.00117892	0.022105
GOTERM_BP_FAT	GO:0007167~enzyme linked receptor protein signaling pathway	21	4.50644	1.72424e-05	FGFR2, NOG, SMAD9, FLT1, FGF7, CCL2, NRP1, SMAD7, MYO1E, SMAD6, TGFB3, GDNF, TGFB2, SORBS1, CTGF, PALM2, PDGFC, BMPR1B, FGF1, FGF2, CSF1R	340	273	13588	3.07421	0.0325136	0.00150132	0.0294943
GOTERM_BP_FAT	GO:0008015~blood circulation	13	2.7897	2.06161e-05	KNG1, CAV1, PTGS2, ACTA2, TBX20, EDN1, TPM1, F5, KCNJ8, AVPR1A, ADRA1B, GUCY1A3, ADRA1D	340	111	13588	4.68055	0.0387507	0.00171685	0.0352644
GOTERM_BP_FAT	GO:0003013~circulatory system process	13	2.7897	2.06161e-05	KNG1, CAV1, PTGS2, ACTA2, TBX20, EDN1, TPM1, F5, KCNJ8, AVPR1A, ADRA1B, GUCY1A3, ADRA1D	340	111	13588	4.68055	0.0387507	0.00171685	0.0352644
GOTERM_BP_FAT	GO:0043062~extracellular structure organization	15	3.21888	2.15352e-05	MMP9, TNC, CCDC80, NID1, COL2A1, COL5A2, ABI3BP, TGFB2, SMOC2, CRISPLD2, SMOC1, MYH11, LOX, ADAMTS2, CYR61	340	149	13588	4.02329	0.0404428	0.00171866	0.0368362
GOTERM_BP_FAT	GO:0006952~defense response	28	6.00858	2.20423e-05	CXCL1, IL1R1, CCL2, CXCL3, CCL8, CCL7, SLC11A1, CLEC2D, VNN1, THBS1, DEFB1, FN1, KNG1, SELP, IL6, OLR1, C4B, SAA3, CHST2, COTL1, CHST1, GGT5, ABCC9, SERPINA3N, KCNJ8, RIPK2, BMPR1B, IGFBP4	340	448	13588	2.49779	0.0413752	0.00168879	0.0377035
GOTERM_BP_FAT	GO:0042060~wound healing	13	2.7897	2.25813e-05	KNG1, NOG, EFEMP2, TIMP3, PLAUR, TGFB2, SLC11A1, VWF, THBD, F5, F3, PAPSS2, FN1	340	112	13588	4.63876	0.0423652	0.00166357	0.0386252
GOTERM_BP_FAT	GO:0016337~cell-cell adhesion	19	4.07725	2.66794e-05	SELP, CADM3, CLSTN2, PCDHGC5, COL2A1, SOX9, CLDN15, THY1, SCARF2, CDH6, TGFB2, PCDH1, CD93, CDH17, CTGF, ITGA5, VNN1, BMPR1B, CYR61	340	236	13588	3.2175	0.0498592	0.00189247	0.0456336
